# Supplementary material for: SOX2 Co-Occupies Distal Enhancer Elements with Distinct POU Factors in ESCs and NPCs to Specify Cell State
Source: PLoS Genet. 2013 Feb 21;9(2):e1003288. doi: 10.1371/journal.pgen.1003288 (PMC3578749; doi:10.1371/journal.pgen.1003288)
Supplement: Table S3 — GOstat gene ontology analysis of SOX2-bound promoters. Full lists of GOstat gene ontology IDs enriched in SOX2-bound promoters in ESCs and NPCs. (XLSX) [file pgen.1003288.s008.xlsx]

## Sheet: Key
Table S3
Full lists of GOStat gene ontology IDs enriched in SOX2-bound promoters in ESCs and NPCs.
Refered to in Figure 1
Column	Description
GO	Gene Ontology ID
Genes	Genes bound by SOX2 associated with GO ID
Number of Genes Called	Number of genes bound by SOX2 associated with GO ID
Total Genes	Number of genes in mouse genome associated with GO ID
P-value	Fisher's Exact Test for enrichment of GO ID in dataset with Benjamini Correction for multple testing
GO as name	Full list of Parent terms associated with GO ID

## Sheet: SOX2 ESC Promoters
Input	1037 IDs
Search against	mgi
Unique Genes	928
Annotated Genes	808
GOs	6427
Unique GOs	1378
All Unique Sub-GOs	2593
GO-DB	mgi
Min Sub-GO length	3
Table of most significant GOs:
Numer of GOs	10000
P-Value Cutoff	1e-05
GO-Cluster Cutoff	-1
Display Method: up only
Total Count in Group: 808
Total in Control: 18253
GO	Genes	Number of Genes Called	Total Genes	P-value	GO as name
GO:0006333	hist1h4c; hist1h2bj; h2afy2; h2afx; h3f3b; hist1h3f; hist1h1a; hist1h4a; hist1h2bp; mbd3; chd9; hist1h4h; hist1h4i; cbx1; hist1h3a; hist1h2bh; hist1h2bl; smarca2; hist1h2an; hist1h3c; chd6; hist1h2bm; smarca4; asf1a; hist1h2ae; set; actl6b; hist1h4j; hist1h4f; hist1h3i; hist1h2bb; hist1h2ai; myst4; hist1h2bg; baz1b	35	131	5.21e-31	%biological_process%cellular process%cellular component organization and biogenesis%organelle organization and biogenesis%chromosome organization and biogenesis%establishment and/or maintenance of chromatin architecture%chromatin assembly or disassembly; %biological_process%cellular process%cellular metabolic process%nucleobase, nucleoside, nucleotide and nucleic acid metabolic process%DNA metabo…
GO:0006323	hist1h4c; rcor1; hist1h2bj; h2afy2; h2afx; h3f3b; hist1h3f; hist1h1a; hist1h4a; hist1h2bp; mbd3; hdac5; chd9; hdac9; 2210018m11rik; smarcd1; l3mbtl2; cbx1; hist1h4i; hist1h4h; hist1h3a; hist1h2bl; hist1h2bh; utp3; smarca2; smarcb1; hist1h2an; hist1h3c; chd6; hist1h2bm; epc1; asf1a; hist1h2ae; smarca4; set; actl6b; hist1h4j; hist1h4f; hist1h3i; hist1h2bb; hist1h2ai; hmgb1; baz1b; smarcal1; hmg20a;…	51	275	1.21e-26	%biological_process%cellular process%cellular metabolic process%nucleobase, nucleoside, nucleotide and nucleic acid metabolic process%DNA metabolic process%DNA packaging; %biological_process%metabolic process%cellular metabolic process%nucleobase, nucleoside, nucleotide and nucleic acid metabolic process%DNA metabolic process%DNA packaging; %biological_process%metabolic process%macromolecule meta…
GO:0006325	hist1h4c; rcor1; hist1h2bj; h2afy2; h2afx; h3f3b; hist1h3f; hist1h1a; hist1h4a; hist1h2bp; mbd3; hdac5; chd9; hdac9; 2210018m11rik; smarcd1; l3mbtl2; cbx1; hist1h4i; hist1h4h; hist1h3a; hist1h2bl; hist1h2bh; utp3; smarca2; smarcb1; hist1h2an; hist1h3c; chd6; hist1h2bm; epc1; asf1a; hist1h2ae; smarca4; set; actl6b; hist1h4j; hist1h4f; hist1h3i; hist1h2bb; hist1h2ai; baz1b; smarcal1; hmg20a; banp; …	50	267	1.21e-26	%biological_process%cellular process%cellular component organization and biogenesis%organelle organization and biogenesis%chromosome organization and biogenesis%establishment and/or maintenance of chromatin architecture; %biological_process%cellular process%cellular metabolic process%nucleobase, nucleoside, nucleotide and nucleic acid metabolic process%DNA metabolic process%DNA packaging%establis…
GO:0005622	rdx; pdlim3; mapk8; gadd45b; hnrnpc; ckb; basp1; 6030408c04rik; slc27a2; cenph; phactr1; trp53bp1; sgol2; per2; l3mbtl2; epb4.1l4a; d8ertd457e; usp31; mitd1; nnt; psmb6; ash2l; axin2; rnf10; arih1; notch1; rxrg; arhgap12; rbbp6; rnaseh2a; gpsm2; hsd17b7; shroom3; aplp1; tomm40l; acp2; zfp704; nf2; rcor1; alg8; hist1h2bj; pcyt1a; smad6; rfc3; tomm40; trim36; npas3; msh6; zfp182; 6430527g18rik; nco…	537	8708	9.22e-25	%cellular_component%cell#cell part%intracellular; %cellular_component%cell part%intracellular;
GO:0044424	rdx; pdlim3; mapk8; gadd45b; hnrnpc; ckb; basp1; 6030408c04rik; slc27a2; cenph; phactr1; trp53bp1; sgol2; per2; l3mbtl2; epb4.1l4a; usp31; mitd1; nnt; psmb6; ash2l; axin2; rnf10; arih1; notch1; rxrg; rbbp6; rnaseh2a; gpsm2; hsd17b7; shroom3; aplp1; tomm40l; acp2; nf2; rcor1; alg8; hist1h2bj; pcyt1a; smad6; rfc3; tomm40; trim36; npas3; msh6; zfp182; 6430527g18rik; ncoa7; zfp13; prdm14; hist1h2bp; …	521	8417	6.74e-24	%cellular_component%cell#cell part%intracellular#intracellular part; %cellular_component%cell#cell part%intracellular part; %cellular_component%cell part%intracellular#intracellular part; %cellular_component%cell part%intracellular part;
GO:0005634	mapk8; gadd45b; hnrnpc; basp1; 6030408c04rik; gadd45g; dusp10; cenph; trp53bp1; sgol2; per2; mlf1ip; smad7; l3mbtl2; usp31; zfp157; mdc1; thyn1; apex2; psmb6; ash2l; axin2; casc5; pak1ip1; asf1a; notch1; rxrg; rbbp6; rnaseh2a; fubp1; nf2; brca1; rcor1; hist1h2bj; smad6; rfc3; pola1; ube3c; zic2; npas3; msh6; zfp182; grlf1; 6430527g18rik; ncoa7; vezt; zfp13; prdm14; hist1h2bp; specc1; asxl1; neuro…	295	3933	2.5e-23	%cellular_component%cell#cell part%intracellular#intracellular part%intracellular organelle%intracellular membrane-bound organelle%nucleus; %cellular_component%cell#cell part%intracellular part%intracellular organelle%intracellular membrane-bound organelle%nucleus; %cellular_component%cell part%intracellular#intracellular part%intracellular organelle%intracellular membrane-bound organelle%nucleus…
GO:0065004	hist1h4c; hist1h2bj; h2afy2; smarca2; h2afx; hist1h2an; h3f3b; hist1h3c; hist1h2bm; hist1h3f; hist1h1a; asf1a; smarca4; hist1h2ae; set; hist1h4a; hist1h2bp; hist1h4j; hist1h4f; hist1h3i; hist1h2bb; hist1h2ai; hist1h4h; hist1h4i; hist1h2bg; myst4; hist1h3a; hist1h2bl; hist1h2bh	29	120	2.01e-22	%biological_process%cellular process%cellular component organization and biogenesis%cellular component assembly%macromolecular complex assembly%protein-DNA complex assembly; %biological_process%metabolic process%macromolecule metabolic process%macromolecular complex assembly%protein-DNA complex assembly;
GO:0043231	mapk8; gadd45b; hnrnpc; ckb; basp1; 6030408c04rik; gadd45g; slc27a2; dusp10; cenph; trp53bp1; sgol2; per2; mlf1ip; smad7; l3mbtl2; usp31; zfp157; mdc1; thyn1; mtfr1; mitd1; apex2; cox5a; nnt; psmb6; ash2l; axin2; casc5; pak1ip1; asf1a; rxrg; notch1; slc25a27; rbbp6; hsd17b7; fubp1; rnaseh2a; cox6b1; tomm40l; acp2; lactb2; nf2; brca1; rcor1; alg8; hist1h2bj; pcyt1a; smad6; rfc3; pola1; ube3c; mobk…	410	6207	4.42e-22	%cellular_component%cell#cell part%intracellular#intracellular part%intracellular organelle%intracellular membrane-bound organelle; %cellular_component%cell#cell part%intracellular part%intracellular organelle%intracellular membrane-bound organelle; %cellular_component%cell part%intracellular#intracellular part%intracellular organelle%intracellular membrane-bound organelle; %cellular_component%ce…
GO:0043227	mapk8; gadd45b; hnrnpc; ckb; basp1; 6030408c04rik; gadd45g; slc27a2; dusp10; cenph; trp53bp1; sgol2; per2; mlf1ip; smad7; l3mbtl2; usp31; zfp157; mdc1; thyn1; mtfr1; mitd1; apex2; cox5a; nnt; psmb6; ash2l; axin2; casc5; pak1ip1; asf1a; rxrg; notch1; slc25a27; rbbp6; hsd17b7; fubp1; rnaseh2a; cox6b1; tomm40l; acp2; lactb2; nf2; brca1; rcor1; alg8; hist1h2bj; pcyt1a; smad6; rfc3; pola1; ube3c; mobk…	410	6212	4.42e-22	%cellular_component%organelle%membrane-bound organelle;
GO:0043283	mapk8; hnrnpc; ppm1b; basp1; 6030408c04rik; dusp10; prkra; trp53bp1; per2; mlf1ip; ube2n; smad7; l3mbtl2; usp31; mdc1; apex2; psmb6; ash2l; trip12; asf1a; arih1; notch1; rxrg; top3b; rbbp6; rnaseh2a; fubp1; apobec2; aplp1; fbxo36; fbxo15; brca1; rcor1; hist1h2bj; smad6; rfc3; pola1; nrarp; ube3c; npas3; msh6; zfp182; grlf1; ncoa7; zfp13; hist1h2bp; asxl1; neurog1; st3gal2; snapc3; glt25d1; cln3; …	298	4055	4.42e-22	%biological_process%metabolic process%macromolecule metabolic process%biopolymer metabolic process;
GO:0043170	rdx; mapk8; hnrnpc; ppm1b; basp1; 6030408c04rik; gadd45g; dusp10; prkra; trp53bp1; popdc3; per2; mlf1ip; ube2n; smad7; l3mbtl2; usp31; mdc1; apex2; idh1; psmb6; ash2l; trip12; asf1a; cacna1a; arih1; notch1; rxrg; top3b; rbbp6; rnaseh2a; fubp1; apobec2; fbxo36; aplp1; fbxo15; brca1; rcor1; hist1h2bj; smad6; rfc3; pola1; ube3c; nrarp; npas3; msh6; zfp182; grlf1; ncoa7; zfp13; hist1h2bp; asxl1; porc…	365	5327	5.36e-22	%biological_process%metabolic process%macromolecule metabolic process;
GO:0043229	rdx; pdlim3; mapk8; klc4; gadd45b; hnrnpc; ckb; 6030408c04rik; basp1; gadd45g; dusp10; slc27a2; cenph; trp53bp1; popdc3; sgol2; per2; mlf1ip; l3mbtl2; smad7; epb4.1l4a; usp31; zfp157; mdc1; thyn1; mtfr1; mitd1; apex2; cox5a; nnt; psmb6; ash2l; axin2; casc5; pak1ip1; asf1a; rxrg; notch1; top3b; slc25a27; rbbp6; hsd17b7; fubp1; rnaseh2a; shroom3; cox6b1; tomm40l; acp2; lactb2; nf2; brca1; rcor1; al…	447	7027	2.8e-21	%cellular_component%cell#cell part%intracellular#intracellular part%intracellular organelle; %cellular_component%cell#cell part%intracellular part%intracellular organelle; %cellular_component%cell part%intracellular#intracellular part%intracellular organelle; %cellular_component%cell part%intracellular part%intracellular organelle; %cellular_component%organelle%intracellular organelle;
GO:0043226	rdx; pdlim3; mapk8; klc4; gadd45b; hnrnpc; ckb; 6030408c04rik; basp1; gadd45g; dusp10; slc27a2; cenph; trp53bp1; popdc3; sgol2; per2; mlf1ip; l3mbtl2; smad7; epb4.1l4a; usp31; zfp157; mdc1; thyn1; mtfr1; mitd1; apex2; cox5a; nnt; psmb6; ash2l; axin2; casc5; pak1ip1; asf1a; rxrg; notch1; top3b; slc25a27; rbbp6; hsd17b7; fubp1; rnaseh2a; shroom3; cox6b1; tomm40l; acp2; lactb2; nf2; brca1; rcor1; al…	447	7032	3.09e-21	%cellular_component%organelle;
GO:0044238	rdx; mapk8; hnrnpc; ppm1b; basp1; 6030408c04rik; gadd45g; slc27a2; dusp10; prkra; trp53bp1; popdc3; per2; mlf1ip; ube2n; smad7; l3mbtl2; usp31; mdc1; gmpr2; apex2; idh1; psmb6; ash2l; trip12; asf1a; cacna1a; arih1; notch1; rxrg; top3b; rbbp6; hsd17b7; fubp1; rnaseh2a; acot1; apobec2; fbxo36; aplp1; fbxo15; fah; brca1; rcor1; hist1h2bj; pcyt1a; smad6; rfc3; pola1; ube3c; nrarp; npas3; msh6; zfp182…	402	6147	1.24e-20	%biological_process%metabolic process%primary metabolic process;
GO:0000785	hist1h4c; hist1h2bj; h2afy2; ssrp1; h2afx; h3f3b; hist1h3f; hist1h1a; msh6; hist1h4a; hist1h2bp; trim28; mbd3; chd9; cbx1; hist1h4h; hist1h4i; hist1h3a; hist1h2bl; hist1h2bh; smarcb1; hist1h2an; hist1h3c; chd6; hist1h2bm; smarca4; hist1h2ae; hist1h4j; hist1h4f; hist1h3i; hist1h2bb; hist1h2ai; hmgb1; hist1h2bg; hmg20a; baz1b; myst4	37	193	1.37e-20	%cellular_component%cell#cell part%intracellular#intracellular part%intracellular organelle%intracellular non-membrane-bound organelle%chromosome#chromosomal part%chromatin; %cellular_component%cell#cell part%intracellular#intracellular part%intracellular organelle#intracellular organelle part%chromosomal part%chromatin; %cellular_component%cell#cell part%intracellular#intracellular part%intracel…
GO:0044237	rdx; mapk8; hnrnpc; ppm1b; basp1; 6030408c04rik; gadd45g; slc27a2; dusp10; prkra; trp53bp1; popdc3; per2; mlf1ip; ube2n; smad7; l3mbtl2; usp31; mdc1; gmpr2; apex2; idh1; psmb6; ash2l; trip12; asf1a; cacna1a; arih1; notch1; rxrg; top3b; rbbp6; hsd17b7; fubp1; rnaseh2a; acot1; apobec2; fbxo36; aplp1; fbxo15; fah; brca1; rcor1; hist1h2bj; pcyt1a; smad6; rfc3; pola1; ube3c; nrarp; npas3; msh6; zfp182…	402	6170	2.56e-20	%biological_process%cellular process%cellular metabolic process; %biological_process%metabolic process%cellular metabolic process;
GO:0006259	hist1h4c; h2afy2; ssrp1; h2afx; h3f3b; xrcc5; hist1h3f; trp53bp1; brip1; ube2n; hdac5; hdac9; l3mbtl2; cbx1; sod2; hist1h3a; hist1h2bl; hist1h2bh; alkbh3; mdc1; utp3; smarcb1; hist1h2an; apex2; chd6; epc1; asf1a; set; top3b; hist1h3i; rnaseh2a; banp; hmg20a; smarcal1; hist1h2bg; rad9b; bcor; brca1; rcor1; ercc2; hist1h2bj; rfc3; phb; pola1; mcm3; hist1h1a; msh6; polb; hist1h4a; hist1h2bp; mbd3; c…	76	609	3.54e-20	%biological_process%cellular process%cellular metabolic process%nucleobase, nucleoside, nucleotide and nucleic acid metabolic process%DNA metabolic process; %biological_process%metabolic process%cellular metabolic process%nucleobase, nucleoside, nucleotide and nucleic acid metabolic process%DNA metabolic process; %biological_process%metabolic process%macromolecule metabolic process%biopolymer met…
GO:0044427	hist1h4c; zwilch; hist1h2bj; stag3; cenpl; h2afy2; ssrp1; h2afx; pola1; h3f3b; hist1h3f; hist1h1a; msh6; polb; hist1h4a; cenph; trim28; trp53bp1; hist1h2bp; sgol2; mlf1ip; mbd3; chd9; cbx1; hist1h4i; hist1h4h; hist1h3a; hist1h2bl; hist1h2bh; smarcb1; hist1h2an; hist1h3c; hist1h2bm; chd6; smarca4; hist1h2ae; hist1h4j; hist1h4f; hist1h3i; hist1h2bb; hist1h2ai; hmgb1; baz1b; hmg20a; hist1h2bg; myst4	46	300	1.09e-17	%cellular_component%cell#cell part%intracellular#intracellular part%intracellular organelle%intracellular non-membrane-bound organelle%chromosome#chromosomal part; %cellular_component%cell#cell part%intracellular#intracellular part%intracellular organelle#intracellular organelle part%chromosomal part; %cellular_component%cell#cell part%intracellular#intracellular part%intracellular organelle part…
GO:0006139	hist1h4c; foxh1; h2afy2; ssrp1; eya3; hnrnpc; xrcc5; basp1; zfp206; dars2; trp53bp1; per2; brip1; mlf1ip; ube2n; igf1; ripply1; zfp397; l3mbtl2; etv5; smad7; hbp1; hist1h2bh; alkbh3; lin28b; mdc1; smarcb1; gmpr2; hist1h2an; apex2; gatad2a; ash2l; asf1a; notch1; rxrg; zfp90; sox2; dido1; top3b; zfp110; hesx1; cited2; zfp75; adnp2; fubp1; pgls; rnaseh2a; apobec2; aplp1; brca1; rcor1; es2el; yars2; …	223	2928	1.14e-17	%biological_process%cellular process%cellular metabolic process%nucleobase, nucleoside, nucleotide and nucleic acid metabolic process; %biological_process%metabolic process%cellular metabolic process%nucleobase, nucleoside, nucleotide and nucleic acid metabolic process; %biological_process%metabolic process%primary metabolic process%nucleobase, nucleoside, nucleotide and nucleic acid metabolic pr…
GO:0051276	hist1h4c; rcor1; hist1h2bj; stag3; h2afy2; h2afx; h3f3b; hist1h3f; hist1h1a; hist1h4a; cenph; hist1h2bp; mbd3; hdac5; chd9; hdac9; 2210018m11rik; l3mbtl2; smarcd1; cbx1; hist1h4i; hist1h4h; hist1h3a; hist1h2bl; hist1h2bh; utp3; smarca2; smarcb1; hist1h2an; hist1h3c; chd6; hist1h2bm; epc1; asf1a; smarca4; hist1h2ae; set; actl6b; hist1h4j; hist1h4f; hist1h3i; hist1h2bb; hist1h2ai; baz1b; smarcal1; …	52	378	2.02e-16	%biological_process%cellular process%cellular component organization and biogenesis%organelle organization and biogenesis%chromosome organization and biogenesis;
GO:0003676	hist1h4c; rpl5; foxh1; h2afy2; gfm1; ssrp1; hnrnpc; xrcc5; basp1; zfp206; dars2; prkra; trp53bp1; brip1; zfp397; smad7; etv5; hbp1; hist1h2bh; d8ertd457e; lin28b; hist1h2an; apex2; gatad2a; cacna1a; zfp90; rxrg; notch1; top3b; dido1; ddx59; sox2; zfp110; hesx1; rbbp6; cited2; zfp75; adnp2; fubp1; rnaseh2a; zfp704; eif4h; brca1; rcor1; rdm1; hist1h2bj; tgif1; smad6; rfc3; pola1; nrarp; zic2; mcm3;…	206	2717	8.53e-16	%molecular_function%binding%nucleic acid binding;
GO:0006334	hist1h4c; hist1h2bj; h2afy2; smarca2; h2afx; hist1h2an; h3f3b; hist1h3c; hist1h2bm; hist1h3f; hist1h1a; asf1a; smarca4; hist1h2ae; set; hist1h4a; hist1h2bp; hist1h4j; hist1h4f; hist1h3i; hist1h2bb; hist1h2ai; hist1h4h; hist1h4i; hist1h2bg; myst4; hist1h3a; hist1h2bl; hist1h2bh	29	94	3.79e-15	%biological_process%cellular process%cellular component organization and biogenesis%cellular component assembly%chromatin assembly%nucleosome assembly; %biological_process%cellular process%cellular component organization and biogenesis%cellular component assembly%macromolecular complex assembly%protein-DNA complex assembly%nucleosome assembly; %biological_process%cellular process%cellular compone…
GO:0005694	hist1h4c; zwilch; hist1h2bj; stag3; cenpl; h2afy2; ssrp1; h2afx; pola1; h3f3b; hist1h3f; hist1h1a; msh6; polb; hist1h4a; cenph; trim28; trp53bp1; hist1h2bp; sgol2; mlf1ip; mbd3; chd9; cbx1; hist1h4i; hist1h4h; hist1h3a; hist1h2bl; hist1h2bh; smarcb1; hist1h2an; hist1h3c; hist1h2bm; chd6; smarca4; hist1h2ae; hist1h4j; top3b; hist1h4f; hist1h3i; hist1h2bb; hist1h2ai; hmgb1; baz1b; hmg20a; hist1h2bg…	48	355	1.25e-14	%cellular_component%cell#cell part%intracellular#intracellular part%intracellular organelle%intracellular non-membrane-bound organelle%chromosome; %cellular_component%cell#cell part%intracellular part%intracellular organelle%intracellular non-membrane-bound organelle%chromosome; %cellular_component%cell part%intracellular#intracellular part%intracellular organelle%intracellular non-membrane-bound…
GO:0031497	hist1h4c; hist1h2bj; h2afy2; smarca2; h2afx; hist1h2an; h3f3b; hist1h3c; hist1h2bm; hist1h3f; hist1h1a; asf1a; smarca4; hist1h2ae; set; hist1h4a; hist1h2bp; hist1h4j; hist1h4f; hist1h3i; mbd3; hist1h2bb; hist1h2ai; hist1h4h; hist1h4i; hist1h2bg; myst4; hist1h3a; hist1h2bl; hist1h2bh	30	106	1.32e-14	%biological_process%cellular process%cellular component organization and biogenesis%cellular component assembly%chromatin assembly; %biological_process%cellular process%cellular component organization and biogenesis%organelle organization and biogenesis%chromosome organization and biogenesis%establishment and/or maintenance of chromatin architecture%chromatin assembly or disassembly%chromatin ass…
GO:0003677	hist1h4c; foxh1; h2afy2; ssrp1; xrcc5; zfp206; basp1; trp53bp1; brip1; zfp397; smad7; etv5; hbp1; hist1h2bh; lin28b; hist1h2an; apex2; gatad2a; cacna1a; zfp90; rxrg; notch1; top3b; sox2; dido1; hesx1; zfp110; cited2; adnp2; fubp1; brca1; rcor1; rdm1; hist1h2bj; tgif1; rfc3; smad6; pola1; nrarp; zic2; mcm3; npas3; msh6; sall2; zfp182; grlf1; zfp13; hist1h2bp; tcfap2a; egr3; neurog1; snapc3; ssbp3;…	150	1846	5.52e-14	%molecular_function%binding%nucleic acid binding%DNA binding;
GO:0010467	rpl5; foxh1; h2afy2; mrpl30; gfm1; ssrp1; mrps18c; eya3; hnrnpc; basp1; zfp206; dars2; trp53bp1; popdc3; per2; mlf1ip; brip1; igf1; ube2n; ripply1; zfp397; l3mbtl2; etv5; smad7; hbp1; lin28b; smarcb1; gatad2a; mrpl12; ash2l; asf1a; notch1; rxrg; zfp90; sox2; dido1; zfp110; hesx1; cited2; zfp75; adnp2; fubp1; apobec2; aplp1; eif4h; brca1; rcor1; es2el; yars2; six6os1; tgif1; smad6; nrarp; mcm3; np…	192	2653	3.13e-12	%biological_process%gene expression;
GO:0019219	foxh1; ssrp1; eya3; zfp206; basp1; trp53bp1; per2; brip1; mlf1ip; ube2n; igf1; ripply1; zfp397; smad7; etv5; l3mbtl2; hbp1; lin28b; smarcb1; gatad2a; ash2l; asf1a; zfp90; rxrg; notch1; sox2; dido1; hesx1; zfp110; cited2; adnp2; zfp75; fubp1; rcor1; six6os1; tgif1; smad6; nrarp; mcm3; npas3; msh6; sall2; zfp182; grlf1; ncoa7; zfp13; tcfap2a; lbxcor1; asxl1; egr3; neurog1; snapc3; ssbp3; zfp810; bt…	146	1911	5.7e-11	%biological_process%biological regulation%regulation of biological process%regulation of cellular process%regulation of cellular metabolic process%regulation of nucleobase, nucleoside, nucleotide and nucleic acid metabolic process; %biological_process%biological regulation%regulation of biological process%regulation of metabolic process%regulation of cellular metabolic process%regulation of nucle…
GO:0000786	hist1h4c; hist1h2bj; h2afy2; h2afx; hist1h2an; h3f3b; hist1h3c; hist1h3f; hist1h2bm; hist1h1a; hist1h2ae; hist1h4a; hist1h2bp; hist1h4j; hist1h4f; hist1h3i; hist1h2bb; hist1h2ai; hist1h2bg; hist1h4h; hist1h4i; myst4; hist1h3a; hist1h2bh; hist1h2bl	25	101	8.85e-11	%cellular_component%cell#cell part%intracellular#intracellular part%intracellular organelle%intracellular non-membrane-bound organelle%chromosome#chromosomal part%chromatin#nucleosome; %cellular_component%cell#cell part%intracellular#intracellular part%intracellular organelle%intracellular non-membrane-bound organelle%chromosome#chromosomal part%nucleosome; %cellular_component%cell#cell part%intr…
GO:0065003	hist1h4c; hist1h2bj; h2afy2; h2afx; cltc; h3f3b; hist1h3f; hist1h1a; dazl; eif4ebp2; hist1h4a; hist1h2bp; surf6; hist1h4h; hist1h4i; hist1h3a; hist1h2bl; hist1h2bh; smarca2; hist1h2an; hist1h3c; hist1h2bm; smarca4; asf1a; hist1h2ae; cacna1a; set; ap1g1; hist1h4j; hist1h4f; hist1h3i; hist1h2bb; spag9; pdss1; hist1h2ai; hist1h2bg; mpp2; myst4; ap2m1; eif1	40	315	1.08e-10	%biological_process%cellular process%cellular component organization and biogenesis%cellular component assembly%macromolecular complex assembly; %biological_process%metabolic process%macromolecule metabolic process%macromolecular complex assembly;
GO:0045449	foxh1; ssrp1; eya3; zfp206; basp1; trp53bp1; per2; brip1; mlf1ip; ube2n; igf1; ripply1; zfp397; smad7; etv5; l3mbtl2; hbp1; lin28b; smarcb1; gatad2a; ash2l; asf1a; zfp90; rxrg; notch1; sox2; dido1; hesx1; zfp110; cited2; adnp2; zfp75; fubp1; rcor1; six6os1; tgif1; smad6; nrarp; mcm3; npas3; sall2; zfp182; grlf1; ncoa7; zfp13; tcfap2a; asxl1; lbxcor1; egr3; neurog1; snapc3; ssbp3; zfp810; btg1; ta…	143	1874	1.08e-10	%biological_process%biological regulation%regulation of biological process%regulation of cellular process%regulation of cellular metabolic process%regulation of nucleobase, nucleoside, nucleotide and nucleic acid metabolic process%regulation of transcription; %biological_process%biological regulation%regulation of biological process%regulation of gene expression%regulation of transcription; %biol…
GO:0010468	foxh1; h2afy2; ssrp1; eya3; zfp206; basp1; trp53bp1; per2; brip1; mlf1ip; ube2n; igf1; ripply1; zfp397; l3mbtl2; smad7; etv5; hbp1; lin28b; smarcb1; gatad2a; ash2l; asf1a; zfp90; rxrg; notch1; sox2; dido1; hesx1; zfp110; cited2; zfp75; adnp2; fubp1; aplp1; brca1; rcor1; six6os1; tgif1; smad6; nrarp; mcm3; npas3; sall2; zfp182; grlf1; ncoa7; zfp13; tcfap2a; lbxcor1; asxl1; egr3; neurog1; snapc3; s…	150	2001	1.43e-10	%biological_process%biological regulation%regulation of biological process%regulation of gene expression; %biological_process%gene expression#regulation of gene expression;
GO:0050794	rdx; snx13; foxh1; ldb1; mapk8; ssrp1; hhip; eya3; gadd45b; sash1; basp1; zfp206; gadd45g; prkra; trp53bp1; tbc1d9; per2; mlf1ip; brip1; igf1; ube2n; cdc2l1; ripply1; zfp397; l3mbtl2; etv5; smad7; itgb1; hbp1; lin28b; smarcb1; zc3hc1; gatad2a; ash2l; axin2; pak1ip1; arrb2; asf1a; cacna1a; notch1; rxrg; zfp90; sox2; dido1; zfp110; hesx1; cited2; rab4a; zfp75; adnp2; fubp1; aplp1; nf2; brca1; rcor1…	213	3140	1.49e-10	%biological_process%biological regulation%regulation of biological process%regulation of cellular process; %biological_process%cellular process#regulation of cellular process;
GO:0022607	hist1h4c; hist1h2bj; h2afy2; h2afx; cltc; h3f3b; tubb5; hist1h3f; hist1h1a; dazl; eif4ebp2; hist1h4a; hist1h2bp; surf6; mbd3; hist1h4i; hist1h4h; itgb1; hist1h3a; hist1h2bl; hist1h2bh; smarca2; hist1h2an; hist1h3c; hist1h2bm; smarca4; asf1a; hist1h2ae; cacna1a; set; ap1g1; hist1h4j; hist1h4f; hist1h3i; spag9; hist1h2bb; pdss1; hist1h2ai; mpp2; hist1h2bg; myst4; ap2m1; sac3d1; eif1	44	371	2.96e-10	%biological_process%cellular process%cellular component organization and biogenesis%cellular component assembly;
GO:0006355	foxh1; ssrp1; eya3; zfp206; basp1; trp53bp1; per2; brip1; mlf1ip; igf1; ripply1; zfp397; smad7; etv5; l3mbtl2; hbp1; lin28b; smarcb1; gatad2a; ash2l; asf1a; zfp90; rxrg; notch1; sox2; dido1; hesx1; zfp110; cited2; adnp2; zfp75; fubp1; rcor1; tgif1; smad6; nrarp; mcm3; npas3; sall2; zfp182; grlf1; ncoa7; zfp13; tcfap2a; asxl1; lbxcor1; egr3; neurog1; snapc3; ssbp3; zfp810; taf4a; zbtb6; 2210018m11…	137	1797	3.39e-10	%biological_process%biological regulation%regulation of biological process%regulation of cellular process%regulation of cellular metabolic process%regulation of nucleobase, nucleoside, nucleotide and nucleic acid metabolic process%regulation of transcription%regulation of transcription, DNA-dependent; %biological_process%biological regulation%regulation of biological process%regulation of gene ex…
GO:0031323	foxh1; ssrp1; eya3; zfp206; basp1; trp53bp1; per2; brip1; mlf1ip; ube2n; igf1; ripply1; zfp397; smad7; etv5; l3mbtl2; hbp1; lin28b; smarcb1; gatad2a; ash2l; asf1a; arrb2; cacna1a; zfp90; rxrg; notch1; sox2; dido1; hesx1; zfp110; cited2; zfp75; adnp2; fubp1; aplp1; rcor1; six6os1; tgif1; smad6; nrarp; mcm3; npas3; msh6; sall2; zfp182; grlf1; ncoa7; zfp13; tcfap2a; lbxcor1; asxl1; egr3; neurog1; sn…	153	2083	4.89e-10	%biological_process%biological regulation%regulation of biological process%regulation of cellular process%regulation of cellular metabolic process; %biological_process%biological regulation%regulation of biological process%regulation of metabolic process%regulation of cellular metabolic process; %biological_process%cellular process%cellular metabolic process#regulation of cellular metabolic proce…
GO:0006350	foxh1; ssrp1; eya3; zfp206; basp1; trp53bp1; per2; brip1; mlf1ip; ube2n; igf1; ripply1; zfp397; smad7; etv5; l3mbtl2; hbp1; lin28b; smarcb1; gatad2a; ash2l; asf1a; zfp90; rxrg; notch1; sox2; dido1; hesx1; zfp110; cited2; adnp2; zfp75; fubp1; rcor1; six6os1; tgif1; smad6; nrarp; mcm3; npas3; sall2; zfp182; grlf1; ncoa7; zfp13; tcfap2a; asxl1; lbxcor1; egr3; neurog1; twistnb; snapc3; ssbp3; zfp810;…	144	1936	7.73e-10	%biological_process%cellular process%cellular metabolic process%nucleobase, nucleoside, nucleotide and nucleic acid metabolic process%transcription; %biological_process%gene expression#transcription; %biological_process%metabolic process%cellular metabolic process%nucleobase, nucleoside, nucleotide and nucleic acid metabolic process%transcription; %biological_process%metabolic process%primary met…
GO:0006351	foxh1; ssrp1; eya3; zfp206; basp1; trp53bp1; per2; brip1; mlf1ip; igf1; ripply1; zfp397; smad7; etv5; l3mbtl2; hbp1; lin28b; smarcb1; gatad2a; ash2l; asf1a; zfp90; rxrg; notch1; sox2; dido1; hesx1; zfp110; cited2; adnp2; zfp75; fubp1; rcor1; tgif1; smad6; nrarp; mcm3; npas3; sall2; zfp182; grlf1; ncoa7; zfp13; tcfap2a; asxl1; lbxcor1; egr3; neurog1; snapc3; ssbp3; zfp810; taf4a; zbtb6; 2210018m11…	137	1819	9.29e-10	%biological_process%cellular process%cellular metabolic process%nucleobase, nucleoside, nucleotide and nucleic acid metabolic process%RNA metabolic process%RNA biosynthetic process%transcription, DNA-dependent; %biological_process%cellular process%cellular metabolic process%nucleobase, nucleoside, nucleotide and nucleic acid metabolic process%transcription%transcription, DNA-dependent; %biologica…
GO:0032774	foxh1; ssrp1; eya3; zfp206; basp1; trp53bp1; per2; brip1; mlf1ip; igf1; ripply1; zfp397; smad7; etv5; l3mbtl2; hbp1; lin28b; smarcb1; gatad2a; ash2l; asf1a; zfp90; rxrg; notch1; sox2; dido1; hesx1; zfp110; cited2; adnp2; zfp75; fubp1; rcor1; tgif1; smad6; nrarp; mcm3; npas3; sall2; zfp182; grlf1; ncoa7; zfp13; tcfap2a; asxl1; lbxcor1; egr3; neurog1; snapc3; ssbp3; zfp810; taf4a; zbtb6; 2210018m11…	137	1823	1.1e-09	%biological_process%cellular process%cellular metabolic process%nucleobase, nucleoside, nucleotide and nucleic acid metabolic process%RNA metabolic process%RNA biosynthetic process; %biological_process%metabolic process%cellular metabolic process%nucleobase, nucleoside, nucleotide and nucleic acid metabolic process%RNA metabolic process%RNA biosynthetic process; %biological_process%metabolic proc…
GO:0019222	rdx; foxh1; ssrp1; eya3; zfp206; basp1; trp53bp1; per2; brip1; mlf1ip; ube2n; igf1; ripply1; zfp397; l3mbtl2; smad7; etv5; hbp1; lin28b; smarcb1; gatad2a; ash2l; asf1a; arrb2; cacna1a; zfp90; rxrg; notch1; sox2; dido1; hesx1; zfp110; cited2; zfp75; adnp2; fubp1; aplp1; rcor1; six6os1; tgif1; smad6; nrarp; mcm3; npas3; msh6; sall2; zfp182; grlf1; ncoa7; zfp13; tcfap2a; lbxcor1; asxl1; egr3; neurog…	156	2160	1.29e-09	%biological_process%biological regulation%regulation of biological process%regulation of metabolic process; %biological_process%metabolic process#regulation of metabolic process;
GO:0016070	foxh1; ssrp1; eya3; hnrnpc; zfp206; basp1; dars2; trp53bp1; per2; brip1; mlf1ip; igf1; ripply1; zfp397; l3mbtl2; smad7; etv5; hbp1; lin28b; smarcb1; gatad2a; ash2l; asf1a; zfp90; rxrg; notch1; dido1; sox2; hesx1; zfp110; cited2; zfp75; adnp2; fubp1; rnaseh2a; apobec2; aplp1; rcor1; es2el; yars2; tgif1; smad6; nrarp; mcm3; npas3; sall2; zfp182; grlf1; ncoa7; zfp13; tcfap2a; lbxcor1; asxl1; egr3; n…	159	2217	1.47e-09	%biological_process%cellular process%cellular metabolic process%nucleobase, nucleoside, nucleotide and nucleic acid metabolic process%RNA metabolic process; %biological_process%metabolic process%cellular metabolic process%nucleobase, nucleoside, nucleotide and nucleic acid metabolic process%RNA metabolic process; %biological_process%metabolic process%macromolecule metabolic process%biopolymer met…
GO:0050789	rdx; snx13; foxh1; ldb1; mapk8; h2afy2; ssrp1; hhip; eya3; gadd45b; sash1; basp1; zfp206; gadd45g; prkra; trp53bp1; tbc1d9; per2; mlf1ip; brip1; igf1; ube2n; cdc2l1; ripply1; zfp397; l3mbtl2; etv5; smad7; itgb1; hbp1; lin28b; atg10; smarcb1; zc3hc1; gatad2a; ash2l; axin2; pak1ip1; arrb2; asf1a; cacna1a; notch1; rxrg; zfp90; sox2; dido1; zfp110; hesx1; cited2; rab4a; zfp75; adnp2; fubp1; shroom3; …	226	3497	4.7e-09	%biological_process%biological regulation%regulation of biological process;
GO:0006996	hist1h4c; rpl5; rdx; pdlim3; stag3; h2afy2; mrpl30; h2afx; h3f3b; tubb5; hist1h3f; cenph; rps7; surf6; hdac5; hdac9; als2cr2; l3mbtl2; cbx1; itgb1; hist1h3a; sod2; pipox; hist1h2bl; hist1h2bh; utp3; tuba1a; smarcb1; hist1h2an; raf1; chd6; epc1; ftsj1; gadd45a; asf1a; set; ranbp1; hist1h3i; pgls; epas1; shroom3; hmg20a; smarcal1; banp; hist1h2bg; mylpf; acp2; bcor; brca1; rcor1; cfl1; hist1h2bj; t…	89	1099	7.52e-08	%biological_process%cellular process%cellular component organization and biogenesis%organelle organization and biogenesis;
GO:0065007	rdx; snx13; foxh1; ldb1; mapk8; h2afy2; ssrp1; hhip; eya3; gadd45b; txndc12; sash1; basp1; zfp206; gadd45g; prkra; trp53bp1; tbc1d9; per2; mlf1ip; brip1; igf1; ube2n; cdc2l1; ripply1; zfp397; l3mbtl2; etv5; smad7; itgb1; hbp1; lin28b; atg10; smarcb1; zc3hc1; gatad2a; ash2l; axin2; pak1ip1; arrb2; asf1a; cacna1a; notch1; rxrg; zfp90; sox2; dido1; zfp110; hesx1; pdia4; cited2; rab4a; zfp75; adnp2; …	238	3853	1.6e-07	%biological_process%biological regulation;
GO:0044422	hist1h4c; foxh1; stag3; klc4; h2afy2; mrpl30; ssrp1; hnrnpc; abca8b; sdccag8; cenph; trp53bp1; sgol2; mlf1ip; nup35; smad7; hist1h2bh; tuba1a; smarcb1; hist1h2an; apex2; cox5a; mrpl12; nnt; ash2l; asf1a; hesx1; pgls; cox6b1; shroom3; agpat6; tomm40l; brca1; es2el; zwilch; hist1h2bj; pcyt1a; tgif1; phb; smad6; pola1; tomm40; msh6; prodh2; hist1h2bp; tcfap2a; lbxcor1; porcn; mtap1b; st3gal2; cln3; …	154	2295	7.74e-07	%cellular_component%organelle#organelle part; %cellular_component%organelle part;
GO:0044446	hist1h4c; foxh1; stag3; klc4; h2afy2; mrpl30; ssrp1; hnrnpc; abca8b; sdccag8; cenph; trp53bp1; sgol2; mlf1ip; nup35; smad7; hist1h2bh; tuba1a; smarcb1; hist1h2an; apex2; cox5a; mrpl12; nnt; ash2l; asf1a; hesx1; pgls; cox6b1; shroom3; agpat6; tomm40l; brca1; es2el; zwilch; hist1h2bj; pcyt1a; tgif1; phb; smad6; pola1; tomm40; msh6; prodh2; hist1h2bp; tcfap2a; lbxcor1; porcn; mtap1b; st3gal2; cln3; …	153	2287	1.09e-06	%cellular_component%cell#cell part%intracellular#intracellular part%intracellular organelle#intracellular organelle part; %cellular_component%cell#cell part%intracellular#intracellular part%intracellular organelle part; %cellular_component%cell#cell part%intracellular part%intracellular organelle#intracellular organelle part; %cellular_component%cell#cell part%intracellular part%intracellular org…
GO:0006357	nedd8; hes6; sall4; foxh1; tgif1; ctnnb1; mapk14; zfp143; otx2; trim28; nrip1; tcfap2a; nr0b1; creb3l4; brip1; igf1; mbd3; hdac5; rbpj; taf4a; hdac9; fubp3; pou5f1; atoh1; arnt; st18; tcf4; epc1; smarca4; notch1; sox2; stat3; neurod1; tcf7l2; pou2f1; cited2; epas1; tle4; phf21a	39	380	1.98e-06	%biological_process%biological regulation%regulation of biological process%regulation of cellular process%regulation of cellular metabolic process%regulation of nucleobase, nucleoside, nucleotide and nucleic acid metabolic process%regulation of transcription%regulation of transcription, DNA-dependent%regulation of transcription from RNA polymerase II promoter; %biological_process%biological regul…
GO:0043228	hist1h4c; rpl5; rdx; ank2; pdlim3; stag3; klc4; h2afy2; mrpl30; ssrp1; mrps18c; h2afx; h3f3b; tubb5; ctnnb1; hist1h3f; sdccag8; bmf; rpl4; cenph; trp53bp1; sgol2; popdc3; rps7; nr0b1; surf6; mlf1ip; grit; cbx1; hist1h3a; hist1h2bl; hist1h2bh; epb4.1l4a; utp3; smarcb1; tuba1a; hist1h2an; mrpl12; akap9; chd6; dedd; actb; top3b; ranbp1; hist1h3i; pgls; shroom3; lima1; hmg20a; hist1h2bg; mylpf; elmo2…	106	1463	2.74e-06	%cellular_component%organelle%non-membrane-bound organelle;
GO:0043232	hist1h4c; rpl5; rdx; ank2; pdlim3; stag3; klc4; h2afy2; mrpl30; ssrp1; mrps18c; h2afx; h3f3b; tubb5; ctnnb1; hist1h3f; sdccag8; bmf; rpl4; cenph; trp53bp1; sgol2; popdc3; rps7; nr0b1; surf6; mlf1ip; grit; cbx1; hist1h3a; hist1h2bl; hist1h2bh; epb4.1l4a; utp3; smarcb1; tuba1a; hist1h2an; mrpl12; akap9; chd6; dedd; actb; top3b; ranbp1; hist1h3i; pgls; shroom3; lima1; hmg20a; hist1h2bg; mylpf; elmo2…	106	1463	2.74e-06	%cellular_component%cell#cell part%intracellular#intracellular part%intracellular organelle%intracellular non-membrane-bound organelle; %cellular_component%cell#cell part%intracellular part%intracellular organelle%intracellular non-membrane-bound organelle; %cellular_component%cell part%intracellular#intracellular part%intracellular organelle%intracellular non-membrane-bound organelle; %cellular_…
GO:0016568	rcor1; utp3; h2afy2; smarcb1; epc1; asf1a; smarca4; mbd3; chd9; hdac5; hdac9; smarcd1; 2210018m11rik; l3mbtl2; banp; smarcal1; baz1b; myst4; hmg20a; ruvbl1; phf21a; bcor	22	165	2.74e-06	%biological_process%cellular process%cellular component organization and biogenesis%organelle organization and biogenesis%chromosome organization and biogenesis%establishment and/or maintenance of chromatin architecture%chromatin modification; %biological_process%cellular process%cellular metabolic process%nucleobase, nucleoside, nucleotide and nucleic acid metabolic process%DNA metabolic process…
GO:0008270	sall4; pdlim3; rph3a; fbxl19; traf6; usp5; zfp36l1; zswim4; lpp; 6030408c04rik; zfp206; ptprz1; rabgef1; dgka; zfp397; lin28; l3mbtl2; chordc1; d8ertd457e; thra; lin28b; zfp157; sfrs7; mllt10; bc062115; zmat5; apex2; gatad2a; raf1; zc3hc1; nbr1; ash2l; zfhx3; rnf10; pdlim5; arih1; rxrg; zfp90; dido1; ddx59; zfp110; zfp28; rbbp6; zfp75; adnp2; zfp568; ubr5; lima1; apobec2; aplp1; zfp704; rnf122; b…	126	1834	4.51e-06	%molecular_function%binding%ion binding%cation binding%transition metal ion binding%zinc ion binding; %molecular_function%binding%ion binding%metal ion binding%transition metal ion binding%zinc ion binding;
GO:0048523	rdx; snx13; sall4; ldb1; mapk8; hhip; ctnnb1; notch4; sash1; reck; nr0b1; igf1; hdac5; hdac9; als2cr2; itgb1; sod2; pou5f1; thra; smarcb1; zc3hc1; tcf4; epc1; axin2; dedd; gadd45a; pak1ip1; cacna1a; notch1; khdrbs1; tle4; nf2; brca1; gas1; tgif1; lefty1; grlf1; msh6; eif4ebp2; polb; trim28; lbxcor1; nrip1; mbd3; cln3; rbpj; btg1; atpif1; apbb2; ing1; socs6; nanog; rock1; smarca2; prox1; st18; stm…	67	818	5.41e-06	%biological_process%biological regulation%regulation of biological process%negative regulation of biological process%negative regulation of cellular process; %biological_process%biological regulation%regulation of biological process%regulation of cellular process%negative regulation of cellular process; %biological_process%cellular process#regulation of cellular process%negative regulation of cel…
GO:0005515	sacs; rdx; snx13; pdlim3; mapk8; hhip; gadd45b; 6030408c04rik; gadd45g; scg2; cenph; prkra; phactr1; trp53bp1; 5730528l13rik; per2; mlf1ip; ube2n; smad7; epb4.1l4a; itga9; kbtbd4; ash2l; axin2; asf1a; rnf10; cacna1a; arih1; notch1; arhgap12; rbbp6; shroom3; aplp1; fbxo15; nf2; gpr124; brca1; smad6; snx10; pola1; mobkl3; sfrp2; zic2; lefty1; trim36; 6430527g18rik; asxl1; porcn; mtap1b; ppia; jup; …	275	4751	5.45e-06	%molecular_function%binding%protein binding;
GO:0006366	nedd8; hes6; sall4; foxh1; tgif1; ctnnb1; mapk14; zfp143; otx2; trim28; nrip1; tcfap2a; nr0b1; creb3l4; brip1; igf1; mbd3; hdac5; rbpj; taf4a; hdac9; fubp3; ccnt2; pou5f1; atoh1; arnt; st18; med16; tcf4; epc1; smarca4; notch1; stat3; sox2; neurod1; tcf7l2; pou2f1; cited2; epas1; tle4; phf21a	41	421	6.08e-06	%biological_process%cellular process%cellular metabolic process%nucleobase, nucleoside, nucleotide and nucleic acid metabolic process%RNA metabolic process%RNA biosynthetic process%transcription, DNA-dependent%transcription from RNA polymerase II promoter; %biological_process%cellular process%cellular metabolic process%nucleobase, nucleoside, nucleotide and nucleic acid metabolic process%transcri…

## Sheet: SOX2 NPC Promoters
Input	4637 IDs
Search against	mgi
Unique Genes	4113
Annotated Genes	3554
GOs	27363
Unique GOs	3036
All Unique Sub-GOs	4876
GO-DB	mgi
Min Sub-GO length	3
Table of most significant GOs:
Numer of GOs	10000
P-Value Cutoff	1e-05
GO-Cluster Cutoff	-1
Display Method: up only
Total Count in Group: 3554
Total in Control: 18253
GO	Genes	Number of Genes Called	Total Genes	P-value	GO as name
GO:0044237	zfp128; lig1; impdh2; tars; usp14; chst2; ddx39; zfp748; tigd3; ksr1; 6030408c04rik; psmc2; aptx; klf3; creb5; ubl3; pik3cb; pomt1; dclk2; sfrs8; tmprss5; nfxl1; dnajb11; pprc1; adat2; mtmr10; usp31; e4f1; bbx; grpel1; rpl13a; arih1; fbxl15; rbbp6; mizf; ube1c; ube2d1; tsen34; aplp1; rps11; mafg; rcor1; mxd3; pcyt1a; ulk1; mapk10; pfdn2; rfc3; akt2; nrarp; npas3; bccip; coq7; msh6; gmpr; pnrc2; x…	1771	6170	0	%biological_process%cellular process%cellular metabolic process; %biological_process%metabolic process%cellular metabolic process;
GO:0044238	zfp128; lig1; impdh2; cope; tars; usp14; chst2; ddx39; zfp748; tigd3; ksr1; 6030408c04rik; psmc2; aptx; klf3; creb5; ubl3; pik3cb; pomt1; dclk2; sfrs8; tmprss5; nfxl1; dnajb11; pprc1; adat2; mtmr10; usp31; e4f1; bbx; grpel1; rpl13a; arih1; fbxl15; rbbp6; mizf; ube1c; lalba; ube2d1; tsen34; aplp1; rps11; mafg; rcor1; mxd3; pcyt1a; ulk1; mapk10; pfdn2; rfc3; akt2; nrarp; npas3; bccip; coq7; msh6; g…	1766	6147	0	%biological_process%metabolic process%primary metabolic process;
GO:0043283	zfp128; lig1; tars; usp14; ddx39; zfp748; ksr1; 6030408c04rik; psmc2; aptx; klf3; creb5; ubl3; pik3cb; pomt1; sfrs8; dclk2; nfxl1; dnajb11; pprc1; adat2; mtmr10; usp31; e4f1; bbx; arih1; fbxl15; rbbp6; mizf; ube1c; ube2d1; aplp1; tsen34; mafg; rcor1; mxd3; ulk1; mapk10; rfc3; akt2; nrarp; npas3; bccip; msh6; pnrc2; xrn2; myc; dlx1; cstf1; hmbox1; ptov1; herc2; mrpl44; adar; mapk3; hnrnpa1; plk2; …	1251	4055	0	%biological_process%metabolic process%macromolecule metabolic process%biopolymer metabolic process;
GO:0043170	zfp128; lig1; cope; tars; usp14; chst2; ddx39; zfp748; ksr1; 6030408c04rik; psmc2; aptx; klf3; creb5; ubl3; pik3cb; pomt1; dclk2; sfrs8; tmprss5; nfxl1; dnajb11; pprc1; adat2; mtmr10; usp31; e4f1; bbx; grpel1; rpl13a; arih1; fbxl15; rbbp6; mizf; ube1c; lalba; ube2d1; tsen34; aplp1; rps11; mafg; rcor1; mxd3; ulk1; mapk10; pfdn2; rfc3; akt2; nrarp; npas3; bccip; coq7; msh6; pnrc2; xrn2; myc; dlx1; …	1587	5327	0	%biological_process%metabolic process%macromolecule metabolic process;
GO:0044424	zfp128; cope; creld2; chst2; ddx39; bc018101; zfp748; 6030408c04rik; aptx; klf3; creb5; sfrs8; dusp16; nfxl1; pcbp4; rbbp9; tob1; 2010311d03rik; slc35a1; psmf1; usp31; mitd1; bbx; nnt; grpel1; 1500032l24rik; rpl13a; aplp1; zfp12; rcor1; pcyt1a; ulk1; mapk10; pfdn2; tomm40; npas3; coq7; msh6; appbp2; myc; dlx1; cstf1; hmbox1; rbm12; herc2; mrpl44; mapk3; zfp346; pkm2; hnrnpa1; tap2; nfkbiz; eif4g2…	2363	8417	0	%cellular_component%cell#cell part%intracellular#intracellular part; %cellular_component%cell#cell part%intracellular part; %cellular_component%cell part%intracellular#intracellular part; %cellular_component%cell part%intracellular part;
GO:0005622	zfp128; cope; creld2; chst2; ddx39; bc018101; zfp748; 6030408c04rik; aptx; klf3; creb5; sfrs8; dusp16; nfxl1; pcbp4; rbbp9; tob1; 2010311d03rik; slc35a1; psmf1; usp31; mitd1; bbx; nnt; grpel1; 1500032l24rik; rpl13a; arhgap12; aplp1; zfp12; rcor1; pcyt1a; ulk1; mapk10; pfdn2; tomm40; npas3; coq7; msh6; appbp2; myc; dlx1; cstf1; hmbox1; rbm12; herc2; mrpl44; mapk3; zfp346; pkm2; hnrnpa1; tap2; nfkb…	2429	8708	0	%cellular_component%cell#cell part%intracellular; %cellular_component%cell part%intracellular;
GO:0043226	zfp128; cope; creld2; chst2; ddx39; bc018101; zfp748; 6030408c04rik; aptx; klf3; creb5; sfrs8; dusp16; nfxl1; rbbp9; 2010311d03rik; slc35a1; usp31; mitd1; bbx; nnt; grpel1; 1500032l24rik; rpl13a; zfp12; rcor1; pcyt1a; ulk1; mapk10; tomm40; npas3; coq7; msh6; appbp2; myc; dlx1; cstf1; hmbox1; rbm12; herc2; mrpl44; mapk3; zfp346; pkm2; hnrnpa1; tap2; nfkbiz; polg; mrfap1; dnajb9; hes1; fgd6; jund; …	2066	7032	0	%cellular_component%organelle;
GO:0043231	zfp128; lig1; cope; creld2; chst2; ddx39; bc018101; zfp748; tigd3; ckb; ddx47; 6030408c04rik; psmc2; aptx; klf3; creb5; pomt1; sfrs8; dusp16; nfxl1; smu1; rbbp9; dnajb11; pprc1; 2010311d03rik; slc35a1; mad2l1bp; usp31; e4f1; mitd1; necap1; vezf1; nnt; bbx; grpel1; f730014i05rik; bcl2l2; 1500032l24rik; rbbp6; mizf; tut1; apobec3; tsen34; acp2; zfp12; mafg; wdr13; tmem55b; cabin1; rcor1; mxd3; setd…	1890	6207	0	%cellular_component%cell#cell part%intracellular#intracellular part%intracellular organelle%intracellular membrane-bound organelle; %cellular_component%cell#cell part%intracellular part%intracellular organelle%intracellular membrane-bound organelle; %cellular_component%cell part%intracellular#intracellular part%intracellular organelle%intracellular membrane-bound organelle; %cellular_component%ce…
GO:0043229	zfp128; cope; creld2; chst2; ddx39; bc018101; zfp748; 6030408c04rik; aptx; klf3; creb5; sfrs8; dusp16; nfxl1; rbbp9; 2010311d03rik; slc35a1; usp31; mitd1; bbx; nnt; grpel1; 1500032l24rik; rpl13a; zfp12; rcor1; pcyt1a; ulk1; mapk10; tomm40; npas3; coq7; msh6; appbp2; myc; dlx1; cstf1; hmbox1; rbm12; herc2; mrpl44; mapk3; zfp346; pkm2; hnrnpa1; tap2; nfkbiz; polg; mrfap1; dnajb9; hes1; fgd6; jund; …	2064	7027	0	%cellular_component%cell#cell part%intracellular#intracellular part%intracellular organelle; %cellular_component%cell#cell part%intracellular part%intracellular organelle; %cellular_component%cell part%intracellular#intracellular part%intracellular organelle; %cellular_component%cell part%intracellular part%intracellular organelle; %cellular_component%organelle%intracellular organelle;
GO:0043227	zfp128; lig1; cope; creld2; chst2; ddx39; bc018101; zfp748; tigd3; ckb; ddx47; 6030408c04rik; psmc2; aptx; klf3; creb5; pomt1; sfrs8; dusp16; nfxl1; smu1; rbbp9; dnajb11; pprc1; 2010311d03rik; slc35a1; mad2l1bp; usp31; e4f1; mitd1; necap1; vezf1; nnt; bbx; grpel1; f730014i05rik; bcl2l2; 1500032l24rik; rbbp6; mizf; tut1; apobec3; tsen34; acp2; zfp12; mafg; wdr13; tmem55b; cabin1; rcor1; mxd3; setd…	1892	6212	0	%cellular_component%organelle%membrane-bound organelle;
GO:0005634	zfp128; lig1; ddx39; bc018101; tigd3; zfp748; 6030408c04rik; ddx47; psmc2; aptx; klf3; creb5; sfrs8; dusp16; nfxl1; smu1; rbbp9; dnajb11; pprc1; mad2l1bp; usp31; e4f1; vezf1; bbx; f730014i05rik; rbbp6; mizf; tut1; apobec3; tsen34; zfp12; mafg; wdr13; cabin1; rcor1; mxd3; setd5; kpna2; rfc3; npas3; bccip; dmtf1; msh6; 6430527g18rik; appbp2; pnrc2; xrn2; myc; specc1; dlx1; zcchc11; cstf1; hmbox1; r…	1301	3933	0	%cellular_component%cell#cell part%intracellular#intracellular part%intracellular organelle%intracellular membrane-bound organelle%nucleus; %cellular_component%cell#cell part%intracellular part%intracellular organelle%intracellular membrane-bound organelle%nucleus; %cellular_component%cell part%intracellular#intracellular part%intracellular organelle%intracellular membrane-bound organelle%nucleus…
GO:0006139	zfp128; lig1; impdh2; rpusd1; tars; ddx39; tdp1; hnrnpc; ifnar2; zfp748; tigd3; aptx; supt7l; klf3; creb5; snw1; per2; mnt; sfrs8; polr2a; nfxl1; dnajb11; maml1; pprc1; larp7; adat2; atp5g1; sart1; 1810035l17rik; atp6v1e2; e4f1; sf3a2; ahctf1; prpf4; bbx; nr2e1; notch1; poln; pop5; ikbkg; mizf; leo1; rnaseh2a; fos; hp1bp3; tsen34; aplp1; mafg; mettl4; rcor1; mxd3; cnp; mbd1; klf6; smad6; rfc3; ex…	947	2928	2.4e-79	%biological_process%cellular process%cellular metabolic process%nucleobase, nucleoside, nucleotide and nucleic acid metabolic process; %biological_process%metabolic process%cellular metabolic process%nucleobase, nucleoside, nucleotide and nucleic acid metabolic process; %biological_process%metabolic process%primary metabolic process%nucleobase, nucleoside, nucleotide and nucleic acid metabolic pr…
GO:0010467	zfp128; tars; ddx39; hnrnpc; ifnar2; tigd3; zfp748; supt7l; klf3; creb5; snw1; per2; mnt; polr2a; sfrs8; nfxl1; rpl7; maml1; pprc1; larp7; adat2; rps6; sart1; 1810035l17rik; e4f1; sf3a2; ahctf1; eif4e2; bbx; prpf4; rpl13a; nr2e1; notch1; pop5; ikbkg; mizf; leo1; fos; tsen34; aplp1; rps11; mafg; rcor1; mxd3; mbd1; mrps30; tufm; klf6; smad6; exosc9; pdcd7; nrarp; aff4; npas3; runx1t1; snrpb; 119000…	862	2653	2.64e-72	%biological_process%gene expression;
GO:0003676	zfp128; lig1; rpusd1; ncbp2; ddx39; hnrnpc; tigd3; zfp748; ddx47; aptx; klf3; creb5; mnt; polr2a; sfrs8; nfxl1; rpl7; pcbp4; pprc1; larp7; rps6; 1810035l17rik; e4f1; sf3a2; tnrc6c; ahctf1; eif4e2; vezf1; lgr4; bbx; akap1; ttc14; nr2e1; notch1; poln; rbbp6; mizf; tut1; rnaseh2a; fos; hp1bp3; tsen34; rps11; eral1; zfp12; 4921513d23rik; mafg; mettl4; rcor1; mxd3; endog; mbd1; klf6; smad6; rfc3; exos…	839	2717	3.88e-57	%molecular_function%binding%nucleic acid binding;
GO:0005737	cope; tars; creld2; chst2; ckb; ksr1; 6030408c04rik; psmc2; akr1b3; pik3cb; pomt1; chmp7; dusp16; smu1; rbbp9; dnajb11; pcbp4; tob1; 2010311d03rik; slc35a1; psmf1; usp31; mitd1; necap1; nnt; grpel1; bcl2l2; vps26b; 1500032l24rik; rpl13a; arih1; apobec3; aplp1; rps11; bdh2; acp2; tmem55b; endog; pcyt1a; frmd6; kpna2; immt; ulk1; mapk10; pfdn2; tomm40; coq7; appbp2; dhodh; serinc3; zcchc11; sdhd; p…	1428	5314	1.59e-56	%cellular_component%cell#cell part%intracellular#intracellular part%cytoplasm; %cellular_component%cell#cell part%intracellular part%cytoplasm; %cellular_component%cell part%intracellular#intracellular part%cytoplasm; %cellular_component%cell part%intracellular part%cytoplasm;
GO:0016070	zfp128; rpusd1; tars; ddx39; hnrnpc; ifnar2; zfp748; supt7l; klf3; creb5; snw1; per2; mnt; polr2a; sfrs8; nfxl1; dnajb11; maml1; pprc1; larp7; adat2; sart1; 1810035l17rik; sf3a2; bbx; prpf4; nr2e1; notch1; pop5; ikbkg; leo1; mizf; rnaseh2a; fos; tsen34; aplp1; mafg; rcor1; mxd3; mbd1; klf6; smad6; exosc9; pdcd7; nrarp; aff4; npas3; runx1t1; snrpb; 1190005f20rik; nr1d1; pnrc2; xrn2; ankhd1; myc; d…	711	2217	4.38e-55	%biological_process%cellular process%cellular metabolic process%nucleobase, nucleoside, nucleotide and nucleic acid metabolic process%RNA metabolic process; %biological_process%metabolic process%cellular metabolic process%nucleobase, nucleoside, nucleotide and nucleic acid metabolic process%RNA metabolic process; %biological_process%metabolic process%macromolecule metabolic process%biopolymer met…
GO:0044422	cope; hnrnpc; tigd3; aptx; snw1; myl6b; polr2a; sfrs8; rpl7; rps6; sart1; atp5g1; slc35a1; tubb2b; ap1s1; e4f1; sf3a2; ahctf1; gnl3; necap1; oip5; nnt; prpf4; rpl13a; pop5; fos; shroom3; tsen34; hp1bp3; tomm40l; mxd3; mbd1; pcyt1a; kpna2; tufm; ulk1; smad6; exosc9; sos1; tomm40; bccip; msh6; sh2b2; xpo6; appbp2; snrpb; myc; dlx1; cul7; kif15; gtf2b; hook2; sdhd; herc2; aatf; clip2; akap8; zfp346;…	707	2295	2.28e-46	%cellular_component%organelle#organelle part; %cellular_component%organelle part;
GO:0044446	cope; hnrnpc; tigd3; aptx; snw1; myl6b; polr2a; sfrs8; rpl7; rps6; sart1; atp5g1; slc35a1; tubb2b; ap1s1; e4f1; sf3a2; ahctf1; gnl3; necap1; oip5; nnt; prpf4; rpl13a; pop5; fos; shroom3; tsen34; hp1bp3; tomm40l; mxd3; mbd1; pcyt1a; kpna2; tufm; ulk1; smad6; exosc9; sos1; tomm40; bccip; msh6; sh2b2; xpo6; appbp2; snrpb; myc; dlx1; cul7; kif15; gtf2b; hook2; sdhd; herc2; aatf; clip2; akap8; zfp346;…	704	2287	5.32e-46	%cellular_component%cell#cell part%intracellular#intracellular part%intracellular organelle#intracellular organelle part; %cellular_component%cell#cell part%intracellular#intracellular part%intracellular organelle part; %cellular_component%cell#cell part%intracellular part%intracellular organelle#intracellular organelle part; %cellular_component%cell#cell part%intracellular part%intracellular org…
GO:0003723	rpl5; rpusd1; yars; ddx11; ncbp2; snrpa; hnrnpc; rbm3; eif3k; cars; ddx47; ddx28; rbm38; fusip1; rnuxa; ppp1r8; dus2l; prkra; ddx49; sfrs8; ddx5; smndc1; dhx9; rpl7; pcbp4; pprc1; larp7; cdc5l; rps6; ewsr1; xpo1; rps9; sf4; 1810035l17rik; pum1; syncrip; sf3a2; tnrc6c; eif4e2; rbms2; lsm4; eif4b; cdkn2aip; hnrnpa2b1; ddx3x; sart3; ttc14; akap1; papola; nola2; thumpd3; ddx59; nol6; sfrs3; safb2; tu…	232	534	2.71e-43	%molecular_function%binding%nucleic acid binding%RNA binding;
GO:0050794	zfp128; fadd; hhip; gadd45b; ifnar2; tigd3; zfp748; supt7l; klf3; creb5; snw1; ptp4a1; pik3cb; per2; prdx2; mnt; nfxl1; mib1; erbb3; maml1; pprc1; tob1; nrp; 1810035l17rik; mad2l1bp; e4f1; ahctf1; eif4e2; bbx; bcl2l2; gdf11; axin2; nr2e1; notch1; nfkbia; plekho1; ikbkg; mizf; leo1; ube1c; fos; aplp1; mafg; nf2; rasa1; rcor1; mxd3; mbd1; ulk1; klf6; smad6; akt2; sos1; pdcd7; nrarp; aff4; npas3; bc…	888	3140	1.87e-40	%biological_process%biological regulation%regulation of biological process%regulation of cellular process; %biological_process%cellular process#regulation of cellular process;
GO:0006350	zfp128; ifnar2; tigd3; zfp748; supt7l; snw1; creb5; klf3; per2; mnt; polr2a; nfxl1; pprc1; maml1; 1810035l17rik; e4f1; ahctf1; bbx; nr2e1; notch1; ikbkg; leo1; mizf; fos; mafg; rcor1; mxd3; mbd1; klf6; smad6; pdcd7; nrarp; aff4; npas3; runx1t1; nr1d1; pnrc2; xrn2; ankhd1; myc; dlx1; asxl1; gtf2b; zcchc11; hmbox1; ptov1; adar; clip2; a630018p17rik; rdbp; zbtb1; esrra; rrn3; lrrfip1; klf10; nfkbiz;…	594	1936	2.26e-37	%biological_process%cellular process%cellular metabolic process%nucleobase, nucleoside, nucleotide and nucleic acid metabolic process%transcription; %biological_process%gene expression#transcription; %biological_process%metabolic process%cellular metabolic process%nucleobase, nucleoside, nucleotide and nucleic acid metabolic process%transcription; %biological_process%metabolic process%primary met…
GO:0019219	zfp128; ifnar2; tigd3; zfp748; supt7l; snw1; creb5; klf3; per2; mnt; nfxl1; pprc1; maml1; 1810035l17rik; e4f1; ahctf1; bbx; nr2e1; notch1; ikbkg; leo1; mizf; fos; mafg; rcor1; mxd3; mbd1; klf6; smad6; pdcd7; nrarp; aff4; npas3; msh6; runx1t1; nr1d1; pnrc2; xrn2; ankhd1; myc; dlx1; asxl1; gtf2b; zcchc11; hmbox1; ptov1; adar; clip2; rdbp; zbtb1; esrra; lrrfip1; klf10; nfkbiz; pbx4; gabpb1; gspt1; c…	584	1911	4.97e-36	%biological_process%biological regulation%regulation of biological process%regulation of cellular process%regulation of cellular metabolic process%regulation of nucleobase, nucleoside, nucleotide and nucleic acid metabolic process; %biological_process%biological regulation%regulation of biological process%regulation of metabolic process%regulation of cellular metabolic process%regulation of nucle…
GO:0050789	zfp128; vkorc1; fadd; hhip; gadd45b; ifnar2; tigd3; zfp748; supt7l; klf3; creb5; snw1; ptp4a1; pik3cb; per2; prdx2; mnt; nfxl1; mib1; erbb3; maml1; pprc1; tob1; nrp; 1810035l17rik; mad2l1bp; e4f1; ahctf1; eif4e2; bbx; axin2; bcl2l2; gdf11; nr2e1; notch1; nfkbia; plekho1; ikbkg; mizf; leo1; ube1c; cd55; fos; shroom3; aplp1; mafg; nf2; rasa1; rcor1; nrp1; mxd3; mbd1; ulk1; klf6; smad6; akt2; sos1; …	951	3497	1.82e-35	%biological_process%biological regulation%regulation of biological process;
GO:0006396	ttf2; ddx39; ppil3; snrpa; hnrnpc; rbm3; fusip1; ppp1r8; dus2l; snw1; 3300001g02rik; tyw1; sfrs8; ddx5; smndc1; larp7; cdc5l; adat2; gemin6; sart1; sf4; sf3a2; syncrip; lsm4; hnrnpa2b1; prpf4; sart3; papola; nola2; usp52; sfrs3; pop5; srrm2; tsen34; aplp1; dhx16; crnkl1; scaf1; es2el; exosc9; sfrs2; ppwd1; ern1; cpsf1; hnrph1; apobec1; trnt1; 1190005f20rik; snrpb; xrn2; dgcr8; cstf1; prpf4b; sf3b…	161	347	5.25e-35	%biological_process%cellular process%cellular metabolic process%nucleobase, nucleoside, nucleotide and nucleic acid metabolic process%RNA metabolic process%RNA processing; %biological_process%gene expression#RNA processing; %biological_process%metabolic process%cellular metabolic process%nucleobase, nucleoside, nucleotide and nucleic acid metabolic process%RNA metabolic process%RNA processing; %b…
GO:0045449	zfp128; ifnar2; tigd3; zfp748; supt7l; snw1; creb5; klf3; per2; mnt; nfxl1; pprc1; maml1; 1810035l17rik; e4f1; ahctf1; bbx; nr2e1; notch1; ikbkg; leo1; mizf; fos; mafg; rcor1; mxd3; mbd1; klf6; smad6; pdcd7; nrarp; aff4; npas3; runx1t1; nr1d1; pnrc2; xrn2; ankhd1; myc; dlx1; asxl1; gtf2b; zcchc11; hmbox1; ptov1; adar; clip2; rdbp; zbtb1; esrra; lrrfip1; klf10; nfkbiz; pbx4; gabpb1; gspt1; ccna2; …	570	1874	2.36e-34	%biological_process%biological regulation%regulation of biological process%regulation of cellular process%regulation of cellular metabolic process%regulation of nucleobase, nucleoside, nucleotide and nucleic acid metabolic process%regulation of transcription; %biological_process%biological regulation%regulation of biological process%regulation of gene expression%regulation of transcription; %biol…
GO:0019538	cope; tars; usp14; ksr1; ppm1b; 6030408c04rik; psmc2; hspa9; ptp4a1; cdca3; ubl3; pomt1; dclk2; tmprss5; mib1; ube2h; rpl7; erbb3; dnajb11; rps6; unc13a; usp31; tubb2b; ap1s1; mtmr6; tor1b; eif4e2; grpel1; psmb6; spsb1; ctso; ppt2; rpl13a; arih1; asnsd1; lnx2; dnajc16; nmt1; fbxl15; rbbp6; ube1c; cd55; galnt10; ube2d1; fbxo36; aplp1; rps11; diap1; mrps30; tufm; ulk1; mapk10; pfdn2; smad6; tiparp;…	768	2714	3.87e-34	%biological_process%metabolic process%macromolecule metabolic process%protein metabolic process; %biological_process%metabolic process%primary metabolic process%protein metabolic process;
GO:0019222	zfp128; ifnar2; tigd3; zfp748; supt7l; snw1; creb5; klf3; per2; mnt; nfxl1; pprc1; maml1; 1810035l17rik; e4f1; eif4e2; ahctf1; bbx; nr2e1; notch1; ikbkg; leo1; mizf; fos; aplp1; mafg; rcor1; mxd3; mbd1; klf6; smad6; pdcd7; nrarp; aff4; npas3; msh6; runx1t1; sh2b2; nr1d1; pnrc2; xrn2; ankhd1; myc; dlx1; asxl1; gtf2b; zcchc11; hmbox1; ptov1; aatf; adar; clip2; rdbp; zbtb1; esrra; lrrfip1; klf10; nf…	638	2160	4.1e-34	%biological_process%biological regulation%regulation of biological process%regulation of metabolic process; %biological_process%metabolic process#regulation of metabolic process;
GO:0044267	tars; usp14; ksr1; ppm1b; 6030408c04rik; psmc2; hspa9; ptp4a1; cdca3; ubl3; pomt1; dclk2; tmprss5; mib1; ube2h; rpl7; erbb3; dnajb11; rps6; unc13a; usp31; tubb2b; mtmr6; tor1b; eif4e2; grpel1; psmb6; spsb1; ctso; ppt2; rpl13a; arih1; asnsd1; dnajc16; nmt1; fbxl15; rbbp6; ube1c; cd55; galnt10; ube2d1; fbxo36; aplp1; rps11; diap1; mrps30; tufm; ulk1; mapk10; pfdn2; smad6; tiparp; akt2; xpo6; uchl5;…	742	2604	5.25e-34	%biological_process%cellular process%cellular metabolic process%cellular macromolecule metabolic process%cellular protein metabolic process; %biological_process%metabolic process%cellular metabolic process%cellular macromolecule metabolic process%cellular protein metabolic process; %biological_process%metabolic process%macromolecule metabolic process%cellular macromolecule metabolic process%cellu…
GO:0031323	zfp128; ifnar2; tigd3; zfp748; supt7l; snw1; creb5; klf3; per2; mnt; nfxl1; pprc1; maml1; 1810035l17rik; e4f1; eif4e2; ahctf1; bbx; nr2e1; notch1; ikbkg; leo1; mizf; fos; aplp1; mafg; rcor1; mxd3; mbd1; klf6; smad6; pdcd7; nrarp; aff4; npas3; msh6; runx1t1; nr1d1; pnrc2; xrn2; ankhd1; myc; dlx1; asxl1; gtf2b; zcchc11; hmbox1; ptov1; aatf; adar; clip2; rdbp; zbtb1; esrra; lrrfip1; klf10; nfkbiz; p…	619	2083	6.2e-34	%biological_process%biological regulation%regulation of biological process%regulation of cellular process%regulation of cellular metabolic process; %biological_process%biological regulation%regulation of biological process%regulation of metabolic process%regulation of cellular metabolic process; %biological_process%cellular process%cellular metabolic process#regulation of cellular metabolic proce…
GO:0044260	tars; usp14; ksr1; ppm1b; 6030408c04rik; psmc2; hspa9; ptp4a1; cdca3; ubl3; pomt1; dclk2; tmprss5; mib1; ube2h; rpl7; erbb3; dnajb11; rps6; unc13a; usp31; tubb2b; mtmr6; tor1b; eif4e2; grpel1; psmb6; spsb1; ctso; ppt2; rpl13a; arih1; asnsd1; dnajc16; nmt1; fbxl15; rbbp6; ube1c; cd55; galnt10; ube2d1; fbxo36; aplp1; rps11; diap1; mrps30; tufm; ulk1; mapk10; pfdn2; smad6; tiparp; akt2; xpo6; uchl5;…	751	2645	7.08e-34	%biological_process%cellular process%cellular metabolic process%cellular macromolecule metabolic process; %biological_process%metabolic process%cellular metabolic process%cellular macromolecule metabolic process; %biological_process%metabolic process%macromolecule metabolic process%cellular macromolecule metabolic process;
GO:0010468	zfp128; ifnar2; tigd3; zfp748; supt7l; snw1; creb5; klf3; per2; mnt; nfxl1; pprc1; maml1; 1810035l17rik; e4f1; eif4e2; ahctf1; bbx; nr2e1; notch1; ikbkg; leo1; mizf; fos; aplp1; mafg; rcor1; mxd3; mbd1; klf6; smad6; pdcd7; nrarp; aff4; npas3; runx1t1; nr1d1; pnrc2; xrn2; ankhd1; myc; dlx1; asxl1; gtf2b; zcchc11; hmbox1; ptov1; aatf; adar; clip2; rdbp; zbtb1; esrra; lrrfip1; klf10; nfkbiz; pbx4; g…	599	2001	7.62e-34	%biological_process%biological regulation%regulation of biological process%regulation of gene expression; %biological_process%gene expression#regulation of gene expression;
GO:0044428	sox4; ppil3; rb1; snrpa; cops3; hnrnpc; gemin4; fusip1; aptx; snw1; yy1; polr2a; sfrs8; ddx5; smad7; smndc1; ipo7; ctbp1; sumo1; sart1; h3f3a; sf3a2; aof2; vps72; ahctf1; gnl3; oip5; atf7ip; sirt7; hnrnpa2b1; prpf4; taf5; asf1a; pop5; sfrs3; fos; srrm2; tsen34; mxd3; kpna2; deaf1; smad6; exosc9; ipo4; sfrs2; ppwd1; hnrph1; bccip; olig2; msh6; arid1a; xpo6; snrpb; myc; lhx2; dlx1; hdac11; gtf2b; m…	339	973	2.48e-33	%cellular_component%cell#cell part%intracellular#intracellular part%intracellular organelle%intracellular membrane-bound organelle%nucleus#nuclear part; %cellular_component%cell#cell part%intracellular#intracellular part%intracellular organelle#intracellular organelle part%nuclear part; %cellular_component%cell#cell part%intracellular#intracellular part%intracellular organelle part%nuclear part; …
GO:0016071	lsm8; ttf2; rbm39; ddx39; ppil3; zfp36l1; snrpa; hnrnpc; gemin7; prpf18; fusip1; sf1; ppp1r8; snw1; 3300001g02rik; mbnl1; hnrpdl; cpsf6; sfrs8; snrpd2; snrpb2; ddx5; smndc1; dnajb11; tra2a; cdc5l; gemin6; sart1; sf4; rnps1; syncrip; sf3a2; papd1; dcp1a; sfrs7; lsm4; bat1a; prpf4; hnrnpa2b1; sfrs5; xab2; nudt21; papola; usp52; sfrs3; mettl3; khsrp; lsm6; isy1; hnrpd; smg6; srrm2; tsen34; aplp1; dh…	127	254	9.31e-33	%biological_process%cellular process%cellular metabolic process%nucleobase, nucleoside, nucleotide and nucleic acid metabolic process%RNA metabolic process%mRNA metabolic process; %biological_process%metabolic process%cellular metabolic process%nucleobase, nucleoside, nucleotide and nucleic acid metabolic process%RNA metabolic process%mRNA metabolic process; %biological_process%metabolic process%…
GO:0006397	lsm8; ttf2; rbm39; ddx39; ppil3; snrpa; hnrnpc; gemin7; fusip1; prpf18; sf1; ppp1r8; snw1; 3300001g02rik; mbnl1; cpsf6; sfrs8; snrpd2; snrpb2; ddx5; smndc1; tra2a; cdc5l; gemin6; sart1; sf4; rnps1; papd1; sf3a2; syncrip; sfrs7; lsm4; bat1a; prpf4; hnrnpa2b1; sfrs5; xab2; nudt21; papola; usp52; sfrs3; khsrp; lsm6; isy1; srrm2; tsen34; aplp1; dhx16; phf5a; crnkl1; scaf1; snrpd1; es2el; sfrs16; sfrs…	117	227	3.1e-32	%biological_process%cellular process%cellular metabolic process%nucleobase, nucleoside, nucleotide and nucleic acid metabolic process%RNA metabolic process%mRNA metabolic process%mRNA processing; %biological_process%cellular process%cellular metabolic process%nucleobase, nucleoside, nucleotide and nucleic acid metabolic process%RNA metabolic process%RNA processing%mRNA processing; %biological_pro…
GO:0044444	vkorc1; pck2; slc25a23; cope; creld2; chst2; trappc5; ormdl3; mcee; ckb; psmc2; ptp4a1; nadk; hspa9; gldc; pik3cb; pomt1; psmd5; mib1; il15ra; rpl7; dnajb11; rps6; 2010311d03rik; slc35a1; atp5g1; psmf1; 1810035l17rik; atp6v1e2; ap1s1; mitd1; tor1b; necap1; nnt; grpel1; psmb6; bcl2l2; ppt2; lfng; akap1; rpl13a; 1500032l24rik; nfkbia; b3gat3; hsd17b7; galnt10; mapbpip; rps11; tomm40l; acp2; 4921513…	838	3058	7.9e-32	%cellular_component%cell#cell part%intracellular#intracellular part%cytoplasm#cytoplasmic part; %cellular_component%cell#cell part%intracellular#intracellular part%cytoplasmic part; %cellular_component%cell#cell part%intracellular part%cytoplasm#cytoplasmic part; %cellular_component%cell#cell part%intracellular part%cytoplasmic part; %cellular_component%cell part%intracellular#intracellular part%…
GO:0008380	lsm8; ttf2; rbm39; ddx39; ppil3; snrpa; hnrnpc; gemin7; fusip1; prpf18; sf1; ppp1r8; snw1; 3300001g02rik; mbnl1; sfrs8; snrpd2; snrpb2; ddx5; smndc1; tra2a; cdc5l; gemin6; sart1; sf4; rnps1; sf3a2; syncrip; sfrs7; lsm4; bat1a; prpf4; sfrs5; hnrnpa2b1; xab2; sfrs3; khsrp; lsm6; isy1; srrm2; tsen34; dhx16; phf5a; crnkl1; scaf1; snrpd1; es2el; sfrs16; sfrs2; ppwd1; prpf38a; hnrph1; srrm1; plrg1; snr…	98	176	1.01e-31	%biological_process%cellular process%cellular metabolic process%nucleobase, nucleoside, nucleotide and nucleic acid metabolic process%RNA metabolic process%RNA processing%RNA splicing; %biological_process%gene expression#RNA processing%RNA splicing; %biological_process%metabolic process%cellular metabolic process%nucleobase, nucleoside, nucleotide and nucleic acid metabolic process%RNA metabolic …
GO:0032991	hnrnpc; ppm1b; psmc2; snw1; myl6b; gldc; pik3cb; polr2a; sfrs8; psmd5; pcbp4; rpl7; larp7; rps6; sart1; atp5g1; psmf1; atp6v1e2; tubb2b; ap1s1; sf3a2; prpf4; psmb6; vps26b; rpl13a; pop5; rbbp6; fos; rps11; tsen34; hp1bp3; mxd3; mrps30; kpna2; pfdn2; smad6; exosc9; sos1; bccip; msh6; xpo6; uchl5; snrpb; dlx1; kif15; gtf2b; mrpl44; clip2; tnpo1; hnrnpa1; kif21a; terc; cct6a; polg; dynll1; rheb; cam…	581	1963	4.86e-31	%cellular_component%macromolecular complex;
GO:0005515	zfp128; wbp1; cope; fadd; pcdh7; ksr1; 6030408c04rik; creb5; cdgap; scg2; pik3cb; dusp16; lrrc46; dnajb11; pprc1; tob1; mad2l1bp; necap1; amotl1; grpel1; f730014i05rik; bcl2l2; arih1; arhgap12; rbbp6; aplp1; tsen34; mafg; rasa1; mxd3; kpna2; ulk1; mapk10; pfdn2; saps3; cdh13; akt2; 6430527g18rik; appbp2; snap25; myc; nrxn1; zcchc11; cno; mapk3; zfp346; plk2; abca1; tap2; rhoj; arhgef7; map2k4; pb…	1205	4751	9.79e-31	%molecular_function%binding%protein binding;
GO:0032774	zfp128; ifnar2; zfp748; supt7l; snw1; creb5; klf3; per2; mnt; polr2a; nfxl1; pprc1; maml1; 1810035l17rik; bbx; nr2e1; notch1; ikbkg; leo1; mizf; fos; mafg; rcor1; mxd3; mbd1; klf6; smad6; pdcd7; nrarp; aff4; npas3; runx1t1; nr1d1; pnrc2; xrn2; ankhd1; myc; dlx1; asxl1; gtf2b; hmbox1; ptov1; adar; clip2; rdbp; zbtb1; esrra; rrn3; lrrfip1; klf10; nfkbiz; pbx4; gabpb1; gspt1; neurod1; hes1; myst4; i…	546	1823	1.3e-30	%biological_process%cellular process%cellular metabolic process%nucleobase, nucleoside, nucleotide and nucleic acid metabolic process%RNA metabolic process%RNA biosynthetic process; %biological_process%metabolic process%cellular metabolic process%nucleobase, nucleoside, nucleotide and nucleic acid metabolic process%RNA metabolic process%RNA biosynthetic process; %biological_process%metabolic proc…
GO:0006351	zfp128; ifnar2; zfp748; supt7l; snw1; creb5; klf3; per2; mnt; polr2a; nfxl1; pprc1; maml1; 1810035l17rik; bbx; nr2e1; notch1; ikbkg; leo1; mizf; fos; mafg; rcor1; mxd3; mbd1; klf6; smad6; pdcd7; nrarp; aff4; npas3; runx1t1; nr1d1; pnrc2; xrn2; ankhd1; myc; dlx1; asxl1; gtf2b; hmbox1; ptov1; adar; clip2; rdbp; zbtb1; esrra; rrn3; lrrfip1; klf10; nfkbiz; pbx4; gabpb1; gspt1; neurod1; hes1; myst4; i…	545	1819	1.31e-30	%biological_process%cellular process%cellular metabolic process%nucleobase, nucleoside, nucleotide and nucleic acid metabolic process%RNA metabolic process%RNA biosynthetic process%transcription, DNA-dependent; %biological_process%cellular process%cellular metabolic process%nucleobase, nucleoside, nucleotide and nucleic acid metabolic process%transcription%transcription, DNA-dependent; %biologica…
GO:0065007	zfp128; vkorc1; fadd; hhip; gadd45b; ifnar2; tigd3; zfp748; supt7l; klf3; creb5; snw1; ptp4a1; pik3cb; per2; prdx2; mnt; dusp16; nfxl1; mib1; plscr3; erbb3; maml1; pprc1; tob1; rps6; nrp; 1810035l17rik; mad2l1bp; e4f1; ahctf1; eif4e2; bbx; axin2; gdf11; bcl2l2; commd1; nr2e1; notch1; nfkbia; plekho1; ikbkg; mizf; leo1; ube1c; cd55; fos; shroom3; mapbpip; aplp1; mafg; nf2; rasa1; rcor1; nrp1; mxd3…	1009	3853	2.23e-30	%biological_process%biological regulation;
GO:0006355	zfp128; ifnar2; zfp748; supt7l; snw1; creb5; klf3; per2; mnt; nfxl1; pprc1; maml1; 1810035l17rik; bbx; nr2e1; notch1; ikbkg; leo1; mizf; fos; mafg; rcor1; mxd3; mbd1; klf6; smad6; pdcd7; nrarp; aff4; npas3; runx1t1; nr1d1; pnrc2; xrn2; ankhd1; myc; dlx1; asxl1; gtf2b; hmbox1; ptov1; adar; clip2; rdbp; zbtb1; esrra; lrrfip1; klf10; nfkbiz; pbx4; gabpb1; gspt1; neurod1; hes1; myst4; invs; ddx20; cb…	538	1797	4.47e-30	%biological_process%biological regulation%regulation of biological process%regulation of cellular process%regulation of cellular metabolic process%regulation of nucleobase, nucleoside, nucleotide and nucleic acid metabolic process%regulation of transcription%regulation of transcription, DNA-dependent; %biological_process%biological regulation%regulation of biological process%regulation of gene ex…
GO:0016043	cope; myl6b; hspa9; pomt1; sfrs8; robo1; mib1; rpl7; tob1; nrp; rps6; unc13a; tubb2b; ap1s1; eif4e2; necap1; vps26b; nr2e1; nfkbia; lnx2; notch1; pop5; shroom3; aplp1; hp1bp3; acp2; diap1; rabep1; nf2; rcor1; nrp1; cnp; kpna2; ulk1; exosc9; sh2b2; xpo6; appbp2; xrn2; snap25; myc; kif15; cdc42; gtf2b; nrxn1; hook2; gars; cno; aatf; cdk5; clip2; akap8; socs6; cyr61; setd7; tnpo1; kif21a; trim9; ter…	657	2313	4e-29	%biological_process%cellular process%cellular component organization and biogenesis;
GO:0030529	rpl5; mrpl30; ttf2; uba52; ppil3; snrpa; hnrnpc; ppp1r8; snw1; 3300001g02rik; sfrs8; mrps15; ddx5; smndc1; rpl7; rpsa; pcbp4; larp7; cdc5l; rps6; gemin6; sart1; rps9; sf4; sf3a2; syncrip; lsm4; rpl22l1; mrps33; hnrnpa2b1; prpf4; rpl13a; nola2; pop5; sfrs3; rpl18; srrm2; rps11; rbmx; crnkl1; rps18; es2el; mrps30; hnrpul1; sfrs2; rpl23; ppwd1; hnrph1; mrpl39; snrpb; mrpl34; rpl22; nolc1; prpf4b; sf…	182	443	4.64e-29	%cellular_component%cell#cell part%intracellular#intracellular part%ribonucleoprotein complex; %cellular_component%cell#cell part%intracellular part%ribonucleoprotein complex; %cellular_component%cell part%intracellular#intracellular part%ribonucleoprotein complex; %cellular_component%cell part%intracellular part%ribonucleoprotein complex; %cellular_component%macromolecular complex%ribonucleoprot…
GO:0006259	hist1h4c; lig1; carm1; rad9; rbbp4; h2afy2; ssrp1; rb1; tdp1; xrcc5; suv39h2; aptx; ube2n; hdac2; ercc5; usp1; suv420h2; sumo1; uhrf1; trp53; rad52; h3f3a; mdc1; e4f1; aof2; vps72; brd8; fbxl11; smarcb1; usp8; smc4; lig4; sirt7; hira; asf1a; zh2c2; recql4; poln; top2b; rnaseh2a; fancm; hp1bp3; hist4h4; fen1; hist1h1c; lin9; brca1; rcor1; gtf2h2; mbd1; chaf1a; rfc3; whsc1l1; hist1h2ah; bccip; msh6…	229	609	2.01e-28	%biological_process%cellular process%cellular metabolic process%nucleobase, nucleoside, nucleotide and nucleic acid metabolic process%DNA metabolic process; %biological_process%metabolic process%cellular metabolic process%nucleobase, nucleoside, nucleotide and nucleic acid metabolic process%DNA metabolic process; %biological_process%metabolic process%macromolecule metabolic process%biopolymer met…
GO:0000166	lig1; pck2; tars; ncbp2; ddx39; hnrnpc; rab18; ksr1; ckb; ddx47; psmc2; diras2; hspa9; drg2; dclk2; erbb3; pprc1; larp7; gtpbp1; 1810035l17rik; tubb2b; ralb; tnrc6c; tor1b; gnl3; grpel1; atp12a; tut1; ube1c; eral1; 4921513d23rik; tufm; ulk1; mapk10; rfc3; nme6; akt2; dhx33; msh6; rtkn; dhx29; kif15; cdc42; gars; rbm12; ptov1; cdk5; mapk3; aprt; hnrnpa1; kif21a; rdbp; plk2; dhx35; dyrk1b; abca1; t…	531	1830	1.63e-25	%molecular_function%binding%nucleotide binding;
GO:0043412	carm1; rpusd1; usp14; uba52; mertk; ksr1; spcs2; ppm1b; 6030408c04rik; mark2; dusp10; ptp4a1; prkra; cdca3; ubl3; pik3cb; pomt1; ube2n; dclk2; epha7; ube2h; clk4; mib1; smad7; erbb3; dnajb11; sumo1; zer1; mtmr10; uhrf1; usp31; mtmr6; usp21; pigg; fbxl11; traf7; spsb1; trip12; ppt2; map4k1; csnk1e; b3galt4; arih1; asnsd1; ddah1; nmt1; ptpn18; pak4; fbxl15; rbbp6; ube1c; galnt10; ube2d1; fbxo36; cs…	447	1490	9.55e-25	%biological_process%metabolic process%macromolecule metabolic process%biopolymer metabolic process%biopolymer modification;
GO:0003677	lig1; tigd3; aptx; creb5; klf3; mnt; polr2a; nfxl1; pcbp4; e4f1; ahctf1; bbx; nr2e1; notch1; poln; mizf; fos; tsen34; hp1bp3; mafg; rcor1; mxd3; mbd1; klf6; smad6; rfc3; sos1; nrarp; npas3; dmtf1; msh6; runx1t1; nr1d1; ankhd1; myc; dlx1; gtf2b; hmbox1; adar; akap8; zbtb1; rev1; esrra; dnttip1; lrrfip1; prkdc; klf10; nfkbiz; pbx4; gabpb1; gspt1; polg; neurod1; hes1; myst4; invs; ddx20; cbx2; rbl2;…	532	1846	1.03e-24	%molecular_function%binding%nucleic acid binding%DNA binding;
GO:0006464	carm1; usp14; uba52; mertk; ksr1; ppm1b; 6030408c04rik; spcs2; mark2; dusp10; ptp4a1; prkra; cdca3; ubl3; pomt1; ube2n; dclk2; epha7; ube2h; clk4; mib1; smad7; erbb3; sumo1; zer1; uhrf1; usp31; usp21; mtmr6; pigg; fbxl11; traf7; spsb1; trip12; ppt2; map4k1; csnk1e; b3galt4; arih1; asnsd1; ddah1; nmt1; ptpn18; pak4; fbxl15; rbbp6; ube1c; galnt10; ube2d1; fbxo36; csnk1g3; igf1r; ulk1; mapk10; smad6…	430	1435	1.36e-23	%biological_process%cellular process%cellular metabolic process%cellular macromolecule metabolic process%cellular protein metabolic process%protein modification process; %biological_process%metabolic process%cellular metabolic process%cellular macromolecule metabolic process%cellular protein metabolic process%protein modification process; %biological_process%metabolic process%macromolecule metabo…
GO:0006996	carm1; tubb2c; rb1; myl6b; espl1; vim; rpl7; coro1c; rps6; unc13a; h3f3a; tubb2b; aof2; vps72; fbxl11; ablim1; nck2; sirt7; gtpbp4; pafah1b1; asf1a; pop5; capg; dnaic1; shroom3; hp1bp3; hist4h4; acp2; diap1; brca1; rps18; slc25a32; rcor1; exosc9; ipo4; cxadr; hist1h2ah; arid1a; sh2b2; mrpl39; jarid1c; xrn2; myc; hdac11; kif15; cdc42; hook2; cno; aatf; akap8; setd7; whsc1; kif21a; terc; wrn; smc3;…	340	1099	4.07e-21	%biological_process%cellular process%cellular component organization and biogenesis%organelle organization and biogenesis;
GO:0044464	2010011i20rik; zfp128; wbp1; cope; creld2; chst2; ddx39; bc018101; zfp748; 6030408c04rik; aptx; klf3; creb5; ubl3; sfrs8; tmprss5; dusp16; nfxl1; rbbp9; pcbp4; plscr3; tob1; 2010311d03rik; slc35a1; psmf1; usp31; mitd1; bbx; nnt; amotl1; grpel1; rpl13a; 1500032l24rik; atp12a; arhgap12; aplp1; zfp12; rcor1; pcyt1a; ulk1; mapk10; nat8l; pfdn2; yipf6; cdh13; akt2; tomm40; npas3; coq7; msh6; appbp2; s…	2885	13677	8.37e-20	%cellular_component%cell#cell part; %cellular_component%cell part;
GO:0005623	2010011i20rik; zfp128; wbp1; cope; creld2; chst2; ddx39; bc018101; zfp748; 6030408c04rik; aptx; klf3; creb5; ubl3; sfrs8; tmprss5; dusp16; nfxl1; rbbp9; pcbp4; plscr3; tob1; 2010311d03rik; slc35a1; psmf1; usp31; mitd1; bbx; nnt; amotl1; grpel1; rpl13a; 1500032l24rik; atp12a; arhgap12; aplp1; zfp12; rcor1; pcyt1a; ulk1; mapk10; nat8l; pfdn2; yipf6; cdh13; akt2; tomm40; npas3; coq7; msh6; appbp2; s…	2885	13677	8.37e-20	%cellular_component%cell;
GO:0007049	lig1; mapre1; rad9; stag3; rbbp4; ddx11; gspt2; mertk; rb1; gadd45b; suv39h2; sash1; tsg101; gadd45g; camk2d; ptp4a1; cdca3; espl1; bcl10; mnt; erbb3; ncapg2; cdc123; nek1; itgb1; cdc5l; cdkn1b; mad2l1bp; uhrf1; trp53; ppm1g; mdc1; evi5; ckap2; e4f1; smarcb1; cadm1; smc4; mapk6; lig4; axin2; pafah1b1; calm1; plekho1; cited2; ube1c; fos; dhx16; rabgap1; cops5; lin9; ccnc; nf2; brca1; zw10; chaf1a;…	234	697	9.46e-20	%biological_process%cellular process%cell cycle;
GO:0043687	carm1; usp14; mertk; ksr1; ppm1b; 6030408c04rik; spcs2; mark2; dusp10; prkra; ptp4a1; cdca3; ube2n; dclk2; epha7; ube2h; clk4; smad7; mib1; erbb3; sumo1; zer1; uhrf1; usp31; usp21; mtmr6; fbxl11; traf7; spsb1; trip12; csnk1e; map4k1; arih1; ddah1; ptpn18; pak4; fbxl15; rbbp6; ube1c; ube2d1; fbxo36; csnk1g3; igf1r; ulk1; mapk10; smad6; tiparp; akt2; ube3c; ern1; sgk; traf3ip1; anapc2; uchl5; myc; …	371	1246	1.64e-19	%biological_process%cellular process%cellular metabolic process%cellular macromolecule metabolic process%cellular protein metabolic process%protein modification process%post-translational protein modification; %biological_process%metabolic process%cellular metabolic process%cellular macromolecule metabolic process%cellular protein metabolic process%protein modification process%post-translational …
GO:0006512	usp14; usp5; otub1; ubl5; 6030408c04rik; tsg101; cdca3; ube2n; mib1; ube2h; atg9a; ate1; usp1; zer1; sumo1; uhrf1; usp31; usp21; fbxl11; cblb; usp8; urm1; traf7; spsb1; trip12; arih1; atg4d; fbxl15; rbbp6; ube2z; ube1c; vcpip1; bre; ube2d1; ubr5; fbxo36; usp49; senp1; enc1; ube2f; ube3c; atg7; fbxl12; anapc2; ube2b; tceb1; birc6; uchl5; ubr1; cul7; herc2; syvn1; fbxl20; rnf149; fbxo16; pias4; soc…	160	437	5.77e-18	%biological_process%cellular process%cellular metabolic process%cellular macromolecule metabolic process%cellular protein metabolic process%protein modification process%post-translational protein modification%ubiquitin cycle; %biological_process%metabolic process%cellular metabolic process%cellular macromolecule metabolic process%cellular protein metabolic process%protein modification process%pos…
GO:0005681	ttf2; ppil3; snrpa; hnrnpc; gemin7; prpf18; sf1; ppp1r8; snw1; 3300001g02rik; sfrs8; snrpd2; ddx5; snrpb2; smndc1; cdc5l; gemin6; sart1; sf4; sf3a2; syncrip; lsm4; bat1a; sfrs5; prpf4; hnrnpa2b1; xab2; sfrs3; isy1; srrm2; phf5a; crnkl1; snrpd1; es2el; sfrs2; ppwd1; prpf38a; hnrph1; srrm1; plrg1; snrpb; sf3b3; txnl4a; ppie; prpf4b; hnrpf; sf3b5; hnrpk; refbp2; u2af2; sfrs1; prpf8; skiv2l2; txnl4b;…	70	142	3.36e-17	%cellular_component%cell#cell part%intracellular#intracellular part%intracellular organelle%intracellular membrane-bound organelle%nucleus#nuclear part%spliceosome; %cellular_component%cell#cell part%intracellular#intracellular part%intracellular organelle#intracellular organelle part%nuclear part%spliceosome; %cellular_component%cell#cell part%intracellular#intracellular part%intracellular organ…
GO:0006323	hist1h4c; carm1; h2afz; rbbp4; h2afy2; h2afx; cbx5; rb1; h3f3b; suv39h2; hist1h4d; hist1h2ab; nasp; men1; sirt6; hmgb3; mll3; hdac2; hdac9; hist1h1e; hmgn1; cbx1; hist1h3a; suv420h2; hist1h2bl; h3f3a; morf4l1; utp3; suv420h1; vps72; aof2; smarcb1; fbxl11; brd8; tbl1xr1; hist1h3e; sirt7; hira; nap1l4; chd6; epc1; gsg2; actl6a; gpx4; asf1a; hat1; hp1bp3; smarcal1; hist4h4; hmg20a; banp; hist1h2bg; …	111	275	1.44e-16	%biological_process%cellular process%cellular metabolic process%nucleobase, nucleoside, nucleotide and nucleic acid metabolic process%DNA metabolic process%DNA packaging; %biological_process%metabolic process%cellular metabolic process%nucleobase, nucleoside, nucleotide and nucleic acid metabolic process%DNA metabolic process%DNA packaging; %biological_process%metabolic process%macromolecule meta…
GO:0043228	sox4; tubb2c; klc4; uba52; rb1; tigd3; pkp4; gemin4; myl6b; psen1; vim; mlf1ip; mrps15; rpl7; coro1c; rps6; spry2; rps9; h3f3a; tubb2b; e4f1; ablim1; gnl3; oip5; pafah1b1; rpl13a; pop5; rpl18; dnaic1; shroom3; rps11; hp1bp3; hist4h4; nf2; diap1; brca1; rps18; zwilch; mbd1; frmd6; mrps30; exosc9; sos1; hist1h2ah; traf3ip1; msh6; grlf1; sh2b2; wdr1; mrpl39; akap8l; appbp2; myc; kif15; jup; hook2; a…	411	1463	3.12e-16	%cellular_component%organelle%non-membrane-bound organelle;
GO:0043232	sox4; tubb2c; klc4; uba52; rb1; tigd3; pkp4; gemin4; myl6b; psen1; vim; mlf1ip; mrps15; rpl7; coro1c; rps6; spry2; rps9; h3f3a; tubb2b; e4f1; ablim1; gnl3; oip5; pafah1b1; rpl13a; pop5; rpl18; dnaic1; shroom3; rps11; hp1bp3; hist4h4; nf2; diap1; brca1; rps18; zwilch; mbd1; frmd6; mrps30; exosc9; sos1; hist1h2ah; traf3ip1; msh6; grlf1; sh2b2; wdr1; mrpl39; akap8l; appbp2; myc; kif15; jup; hook2; a…	411	1463	3.12e-16	%cellular_component%cell#cell part%intracellular#intracellular part%intracellular organelle%intracellular non-membrane-bound organelle; %cellular_component%cell#cell part%intracellular part%intracellular organelle%intracellular non-membrane-bound organelle; %cellular_component%cell part%intracellular#intracellular part%intracellular organelle%intracellular non-membrane-bound organelle; %cellular_…
GO:0006325	hist1h4c; carm1; h2afz; rbbp4; h2afy2; h2afx; cbx5; rb1; h3f3b; suv39h2; hist1h4d; hist1h2ab; nasp; men1; sirt6; mll3; hdac2; hdac9; hist1h1e; hmgn1; cbx1; hist1h3a; suv420h2; hist1h2bl; h3f3a; morf4l1; utp3; suv420h1; vps72; aof2; smarcb1; brd8; fbxl11; tbl1xr1; hist1h3e; sirt7; hira; nap1l4; chd6; epc1; gsg2; actl6a; gpx4; asf1a; hp1bp3; smarcal1; hist4h4; hmg20a; banp; hist1h2bg; hist1h1c; jmj…	108	267	3.25e-16	%biological_process%cellular process%cellular component organization and biogenesis%organelle organization and biogenesis%chromosome organization and biogenesis%establishment and/or maintenance of chromatin architecture; %biological_process%cellular process%cellular metabolic process%nucleobase, nucleoside, nucleotide and nucleic acid metabolic process%DNA metabolic process%DNA packaging%establis…
GO:0032553	lig1; pck2; tars; tubb2c; ddx39; mertk; rab18; ksr1; ckb; ddx47; ddx28; psmc2; diras2; mark2; hspa9; drg2; adssl1; dclk2; ddx5; epha7; clk4; erbb3; gtpbp1; tubb2b; ralb; tor1b; gnl3; inoc1; arf1; csnk1e; gtpbp4; map4k1; atp12a; pak4; top2b; ube1c; fancm; eral1; dhx16; csnk1g3; nubp2; abcf1; igf1r; tufm; ulk1; mapk10; tbrg4; rfc3; nme6; akt2; ern1; sgk; dhx33; msh6; grlf1; pfkfb3; rrm1; yme1l1; dd…	431	1554	5.97e-16	%molecular_function%binding%nucleotide binding%ribonucleotide binding;
GO:0032555	lig1; pck2; tars; tubb2c; ddx39; mertk; rab18; ksr1; ckb; ddx47; ddx28; psmc2; diras2; mark2; hspa9; drg2; adssl1; dclk2; ddx5; epha7; clk4; erbb3; gtpbp1; tubb2b; ralb; tor1b; gnl3; inoc1; arf1; csnk1e; gtpbp4; map4k1; atp12a; pak4; top2b; ube1c; fancm; eral1; dhx16; csnk1g3; nubp2; abcf1; igf1r; tufm; ulk1; mapk10; tbrg4; rfc3; nme6; akt2; ern1; sgk; dhx33; msh6; grlf1; pfkfb3; rrm1; yme1l1; dd…	431	1554	5.97e-16	%molecular_function%binding%nucleotide binding%purine nucleotide binding%purine ribonucleotide binding; %molecular_function%binding%nucleotide binding%ribonucleotide binding%purine ribonucleotide binding;
GO:0009058	vkorc1; impdh2; pck2; tars; rora; uba52; rbm3; gadd45g; cd276; pomt1; adssl1; scd2; gpsn2; mrps15; fabp5; rpl7; rps6; atp5g1; rps9; atp6v1e2; pum1; aof2; pigg; eif4e2; gnpnat1; b3galt4; rpl13a; tm7sf2; nmt1; ddah1; asnsd1; hsd17b7; d5wsu178e; lalba; rpl18; galnt10; aplp1; rps11; 1110005a23rik; ppp1r3c; brca1; rps18; prodh; etf1; pcyt1a; mrps30; tufm; nme6; eif2s2; coq7; mrpl39; stt3a; cnbp; dhodh…	331	1138	2.07e-15	%biological_process%metabolic process%biosynthetic process;
GO:0017076	lig1; pck2; tars; tubb2c; ddx39; mertk; rab18; ksr1; ckb; ddx47; ddx28; psmc2; diras2; mark2; dus2l; hspa9; drg2; adssl1; dclk2; ddx5; epha7; clk4; erbb3; gtpbp1; tubb2b; ralb; tor1b; gnl3; acoxl; inoc1; grpel1; arf1; map4k1; gtpbp4; csnk1e; atp12a; pak4; top2b; ube1c; fancm; eral1; dhx16; csnk1g3; nubp2; abcf1; igf1r; tufm; ulk1; mapk10; tbrg4; rfc3; nme6; akt2; acadl; ern1; sgk; dhx33; msh6; gr…	442	1616	3.83e-15	%molecular_function%binding%nucleotide binding%purine nucleotide binding;
GO:0022402	mapre1; rad9; stag3; gspt2; mertk; rb1; gadd45b; sash1; suv39h2; tsg101; gadd45g; camk2d; cdca3; espl1; bcl10; mnt; ncapg2; erbb3; cdc123; nek1; itgb1; cdkn1b; mad2l1bp; trp53; ppm1g; e4f1; smarcb1; cadm1; smc4; axin2; pafah1b1; plekho1; cited2; ube1c; fos; dhx16; cops5; lin9; ccnc; nf2; brca1; zw10; ern1; bccip; anapc2; jun; grlf1; myc; rbm5; pmf1; katnb1; cdca2; sesn1; cdc25a; mphosph1; aatf; b…	184	552	5.68e-15	%biological_process%cellular process%cell cycle#cell cycle process; %biological_process%cellular process%cell cycle process;
GO:0022613	rpl5; mrpl30; ddx56; eif3k; mrpl10; fusip1; arbp; rps7; mbnl1; eif5a; sfrs8; snrpd2; smndc1; rpl7; pa2g4; rps6; gemin6; exosc7; utp3; rps6kb1; eif4e2; sfrs5; cdkn2a; ftsj1; gtpbp4; nola2; sfrs3; rps5; pop5; nol5a; eif2s1; ipo9; bzw2; eif1; rpl21; rps18; snrpd1; exosc9; emg1; mtif2; ipo4; eif2s2; sfrs2; rps19; exosc4; exosc8; wdsof1; dazl; paip2b; eif4ebp2; rps24; cugbp1; rpl22; nip7; eif2b1; aatf…	82	189	8.11e-15	%biological_process%cellular process%cellular component organization and biogenesis%ribonucleoprotein complex biogenesis and assembly;
GO:0009059	rpl5; pck2; yars; tars; gspt2; mrpl30; uba52; ddost; rbm3; eif3k; cars; gadd45g; dars2; eif2c2; cd276; pomt1; vars; mrps15; rpl7; rpsa; nars2; eef2; rps6; eprs; rps9; pum1; pigg; eif4e2; rpl22l1; eif4b; zdhhc3; gata3; gnpnat1; dad1; st6gal2; paip2; b3galt4; dnajc1; rpl13a; asnsd1; nmt1; dpm2; lalba; rpl18; galnt10; aplp1; rps11; eif4h; rp2h; 1110005a23rik; ppp1r3c; rps18; wdr92; pigu; etf1; yars2…	205	640	2.45e-14	%biological_process%metabolic process%biosynthetic process%macromolecule biosynthetic process; %biological_process%metabolic process%macromolecule metabolic process%macromolecule biosynthetic process;
GO:0022607	hist1h4c; cope; 4932432k03rik; h2afy2; eif3k; fusip1; bcl10; ipo11; sfrs8; ap3m1; smndc1; ap4e1; ipo7; itgb1; coro1c; gemin6; xpo1; h3f3a; cox15; ap1s1; eif4e2; sirt7; tln1; asf1a; lnx2; sfrs3; ap3d1; hp1bp3; hist4h4; ap2m1; hist1h1c; prnp; mtif2; ipo4; sfrs2; eif2s2; hist1h2ah; ube2b; xpo6; gtf2b; hist1h2af; hist2h4; eif2b1; hist1h4h; cdk5; clip2; ctnna1; tnpo1; ptbp2; smarca2; rrn3; mbd2; pbx4;…	134	371	2.49e-14	%biological_process%cellular process%cellular component organization and biogenesis%cellular component assembly;
GO:0044427	orc6l; hist1h4c; sox4; tmpo; h2afz; stag3; h2afy2; tox4; ssrp1; h2afx; cbx5; h3f3b; suv39h2; hist1h4d; tigd3; kif22; syn1; hist1h2ab; wapal; mlf1ip; hmgb3; hdac2; hist1h1e; hmgn1; cbx1; hist1h3a; suv420h2; hist1h2bl; trp53; h3f3a; suv420h1; cenpk; zfp330; smarcb1; oip5; hist1h3e; hira; chd6; dnmt1; cdca8; hnrpd; cenpt; smg6; hp1bp3; hist4h4; hmg20a; hist1h2bg; mad2l1; hist1h1c; terf2; rexo1; arid…	113	300	9.24e-14	%cellular_component%cell#cell part%intracellular#intracellular part%intracellular organelle%intracellular non-membrane-bound organelle%chromosome#chromosomal part; %cellular_component%cell#cell part%intracellular#intracellular part%intracellular organelle#intracellular organelle part%chromosomal part; %cellular_component%cell#cell part%intracellular#intracellular part%intracellular organelle part…
GO:0006974	lig1; rad9; ssrp1; h2afx; hus1; tdp1; xrcc5; aptx; rad21; rev3l; 5730403b10rik; ddb2; ube2n; ercc6; mgmt; bbc3; btg2; ercc5; hmgn1; xrcc6; usp1; nek1; msh3; sod2; fancl; sumo1; uhrf1; dclre1a; trp53; rad52; mdc1; poli; lig4; xab2; ercc4; gadd45a; asf1a; eef1e1; poln; dclre1c; bre; fancm; sod1; npm1; gtf2h4; fen1; chaf1b; brca1; ercc2; gtf2h2; chaf1a; gtf2h3; chek1; sgk; mapk14; bccip; msh6; rad54…	93	231	9.52e-14	%biological_process%response to stimulus%response to endogenous stimulus%response to DNA damage stimulus; %biological_process%response to stimulus%response to stress%response to DNA damage stimulus;
GO:0003735	rpl5; mrpl30; uba52; rpl7l1; mrpl10; rpl4; arbp; rad21; rps7; mrps15; rpl15; rps21; rpsa; rpl7; rps6; rps9; rps6kb1; rpl22l1; rps10; rps28; cyld; rpl13a; rps5; rpl17; rpl11; rpl18; rps11; rpl21; rps18; mrps30; rpl23; rps19; mrpl47; mrpl39; rpl30; rps24; mrpl34; mrpl17; rpl22; mrps5; rps20; mrps9; rpl9; mrpl51; rps6ka2; rps27l; rpl38; rps17; rpl29; mrpl2; rpl27; rpl3; mrpl14; rps15a; mrpl24; rps29…	70	156	9.56e-14	%molecular_function%structural molecule activity%structural constituent of ribosome;
GO:0065003	hist1h4c; h2afz; cope; 4932432k03rik; h2afy2; h2afx; h3f3b; hist1h4d; eif3k; fusip1; copz1; lipe; hist1h2ab; mbnl1; eif5a; bcl10; sfrs8; ipo11; snrpd2; ap3m1; ap4e1; hist1h1e; smndc1; ipo7; hist1h3a; hist1h2bl; gemin6; xpo1; h3f3a; cox15; ap1s1; eif4e2; hist1h3e; ap4m1; smad3; ipo8; sfrs5; nap1l4; tbpl1; asf1a; lnx2; ggn; sfrs3; ap3d1; hp1bp3; ipo9; hist4h4; mpp2; hist1h2bg; eif2s1; bzw2; ap2m1; …	117	315	1.17e-13	%biological_process%cellular process%cellular component organization and biogenesis%cellular component assembly%macromolecular complex assembly; %biological_process%metabolic process%macromolecule metabolic process%macromolecular complex assembly;
GO:0005739	pck2; slc25a23; ckb; mcee; ddx28; hspa9; gldc; mrps15; oat; atp5g1; 2010311d03rik; 1810035l17rik; ctsa; aldoc; cox5a; nnt; ndufs2; grpel1; bcl2l2; akap1; 1500032l24rik; slc25a27; 1200015f23rik; tomm40l; slc25a32; prodh; endog; mrps30; immt; tufm; mapk10; acadl; tomm40; coq7; mrpl39; yme1l1; cul7; them2; dhodh; clic4; sdhd; ogg1; herc2; pitrm1; mrpl44; mars2; agxt2l2; pkm2; slc25a18; 2810002n01rik…	271	920	2.83e-13	%cellular_component%cell#cell part%intracellular#intracellular part%cytoplasm#cytoplasmic part%mitochondrion; %cellular_component%cell#cell part%intracellular#intracellular part%cytoplasmic part%mitochondrion; %cellular_component%cell#cell part%intracellular#intracellular part%intracellular organelle%intracellular membrane-bound organelle%mitochondrion; %cellular_component%cell#cell part%intracel…
GO:0006412	rpl5; yars; tars; gspt2; mrpl30; uba52; rbm3; eif3k; cars; dars2; eif2c2; cd276; vars; mrps15; rpsa; rpl7; nars2; eef2; rps6; eprs; rps9; pum1; eif4e2; rpl22l1; eif4b; gata3; paip2; rpl13a; dnajc1; rpl18; rps11; aplp1; eif4h; 1110005a23rik; rps18; wdr92; etf1; yars2; sars2; mrps30; tufm; mtif2; rpl23; eif2s2; mast2; mrpl39; mrpl34; eif2c1; gars; eif2ak3; ptov1; eif2b1; aatf; eif4a1; mars2; tia1; …	146	426	4.57e-13	%biological_process%cellular process%cellular metabolic process%cellular biosynthetic process%translation; %biological_process%cellular process%cellular metabolic process%cellular macromolecule metabolic process%cellular protein metabolic process%translation; %biological_process%gene expression#translation; %biological_process%metabolic process%biosynthetic process%cellular biosynthetic process%t…
GO:0043233	sox4; rbbp4; mrpl30; c1d; rb1; btd; cnot7; sox11; gsx1; gemin4; aptx; fusip1; tcf12; timm8b; yy1; polr2a; hdac2; smad7; dhx9; ctbp1; sumo1; ski; dcp1a; aof2; vps72; med22; cxxc1; smarcb1; ahctf1; gnl3; oip5; atf7ip; sirt7; taf5; dnajc1; asf1a; edem3; nol6; pop5; fos; pdhx; cops5; mxd1; gmcl1; mxd3; tbx2; deaf1; smad6; exosc9; sfrs2; rpl23; olig2; arid1a; jun; mrpl39; mrpl34; sox6; lmo4; myc; lhx2…	224	732	5.69e-13	%cellular_component%membrane-enclosed lumen%organelle lumen; %cellular_component%organelle#organelle part%organelle lumen; %cellular_component%organelle part%organelle lumen;
GO:0031974	sox4; rbbp4; mrpl30; c1d; rb1; btd; cnot7; sox11; gsx1; gemin4; aptx; fusip1; tcf12; timm8b; yy1; polr2a; hdac2; smad7; dhx9; ctbp1; sumo1; ski; dcp1a; aof2; vps72; med22; cxxc1; smarcb1; ahctf1; gnl3; oip5; atf7ip; sirt7; taf5; dnajc1; asf1a; edem3; nol6; pop5; fos; pdhx; cops5; mxd1; gmcl1; mxd3; tbx2; deaf1; smad6; exosc9; sfrs2; rpl23; olig2; arid1a; jun; mrpl39; mrpl34; sox6; lmo4; myc; lhx2…	224	732	5.69e-13	%cellular_component%membrane-enclosed lumen;
GO:0006281	rad9; ssrp1; h2afx; hus1; tdp1; xrcc5; aptx; rad21; rev3l; ddb2; ube2n; ercc6; mgmt; hmgn1; ercc5; xrcc6; usp1; msh3; sod2; fancl; sumo1; uhrf1; dclre1a; rad52; mdc1; poli; lig4; xab2; ercc4; eef1e1; asf1a; poln; dclre1c; fancm; sod1; gtf2h4; fen1; chaf1b; brca1; ercc2; gtf2h2; gtf2h3; chaf1a; chek1; bccip; msh6; rad54l; ube2b; xrn2; polb; smc1a; pcna; ankrd17; ogg1; wrnip1; 2210018m11rik; cry1; …	78	187	1.11e-12	%biological_process%cellular process%cellular metabolic process%nucleobase, nucleoside, nucleotide and nucleic acid metabolic process%DNA metabolic process%DNA repair; %biological_process%metabolic process%cellular metabolic process%nucleobase, nucleoside, nucleotide and nucleic acid metabolic process%DNA metabolic process%DNA repair; %biological_process%metabolic process%macromolecule metabolic …
GO:0017111	tubb2c; ddx11; gspt2; ttf2; ddx39; xrcc5; abca8b; ddx28; ddx47; psmc2; atp5a1; ddx49; dhx36; ddx5; dhx9; eef2; gtpbp1; atp5g1; atp6v1e2; tubb2b; tuba1a; tor1b; atf7ip; ddx3x; arf1; atp12a; recql4; ddx59; fancm; rhoa; clpb; abcc5; dhx16; entpd2; abcf1; centg2; tufm; rfc3; mtif2; atp5g3; dhx33; yme1l1; atp9b; dhx29; cdc42; dhx8; eif4a1; orc4l; skiv2l2; dnm1l; atp2a2; wrn; smc3; abca1; tap2; rhoj; f…	150	446	1.51e-12	%molecular_function%catalytic activity%hydrolase activity%hydrolase activity, acting on acid anhydrides%hydrolase activity, acting on acid anhydrides, in phosphorus-containing anhydrides%pyrophosphatase activity%nucleoside-triphosphatase activity;
GO:0031975	faf1; aaas; nupl1; abca8b; atp5a1; 1810027o10rik; timm8b; ndufa13; ipo11; ipo7; slc25a25; nup62; atp5g1; xpo1; sumo1; cox15; mtch2; cox5a; slc25a29; nnt; lmnb1; dnajc11; cox5b; tomm40l; slc25a3; csde1; slc25a32; prodh; kpna2; tufm; ipo4; ndufb7; kpna4; tomm40; xpo6; rtn4; dci; pcna; cul7; sdhd; herc2; slc25a18; tnpo1; cacybp; ndufs3; gcat; atp5b; ndufs7; atp5l; polg; sdhb; ndufb5; nup188; tomm7; …	131	375	1.62e-12	%cellular_component%envelope;
GO:0031967	faf1; aaas; nupl1; abca8b; atp5a1; 1810027o10rik; timm8b; ndufa13; ipo11; ipo7; slc25a25; nup62; atp5g1; xpo1; sumo1; cox15; mtch2; cox5a; slc25a29; nnt; lmnb1; dnajc11; cox5b; tomm40l; slc25a3; csde1; slc25a32; prodh; kpna2; tufm; ipo4; ndufb7; kpna4; tomm40; xpo6; rtn4; dci; pcna; cul7; sdhd; herc2; slc25a18; tnpo1; cacybp; ndufs3; gcat; atp5b; ndufs7; atp5l; polg; sdhb; ndufb5; nup188; tomm7; …	131	375	1.62e-12	%cellular_component%cell#cell part%intracellular#intracellular part%intracellular organelle#intracellular organelle part%organelle envelope; %cellular_component%cell#cell part%intracellular#intracellular part%intracellular organelle part%organelle envelope; %cellular_component%cell#cell part%intracellular part%intracellular organelle#intracellular organelle part%organelle envelope; %cellular_comp…
GO:0009719	lig1; rad9; ssrp1; h2afx; hus1; tdp1; xrcc5; aptx; rad21; rev3l; 5730403b10rik; ddb2; ube2n; ercc6; mgmt; bbc3; btg2; ercc5; hmgn1; xrcc6; usp1; nek1; msh3; sod2; fancl; sumo1; uhrf1; dclre1a; trp53; rad52; mdc1; poli; lig4; xab2; ercc4; gadd45a; asf1a; eef1e1; poln; dclre1c; bre; fancm; sod1; npm1; gtf2h4; fen1; chaf1b; brca1; ercc2; gtf2h2; chaf1a; gtf2h3; chek1; pdcd7; sgk; mapk14; bccip; msh6…	96	250	2.26e-12	%biological_process%response to stimulus%response to endogenous stimulus;
GO:0043234	sox4; btbd10; 4932432k03rik; tubb2c; klc4; rb1; cops3; spcs2; ppm1b; psmc2; myl6b; yy1; gldc; kctd3; pik3cb; polr2a; psmd5; smad7; ipo7; ctbp1; rps6; sumo1; atp5g1; psmf1; rps9; itga9; h3f3a; atp6v1e2; tubb2b; ap1s1; aof2; vps72; atf7ip; sirt7; taf5; psmb6; vps26b; pafah1b1; asf1a; rbbp6; fos; dnaic1; hp1bp3; tsen34; hist4h4; mxd3; zwilch; kpna2; deaf1; pfdn2; smad6; exosc9; sos1; ipo4; hist1h2ah…	415	1558	4.62e-12	%cellular_component%macromolecular complex%protein complex;
GO:0031090	cope; golga5; aaas; nupl1; ddost; bet1l; pex3; abca8b; spcs2; atp5a1; timm8b; 1810027o10rik; ndufa13; ipo11; pxmp3; ap4e1; slc25a25; ipo7; nup62; sumo1; slc35a1; xpo1; atp5g1; cox15; ap1s1; arl6ip1; necap1; mtch2; cox5a; nck2; pex16; slc25a29; nnt; dad1; lmnb1; pex11c; dpm2; tomm40l; cox5b; dnajc11; agpat6; csde1; slc25a3; slc17a5; slc25a32; prodh; pigu; sec23a; pcyt1a; kpna2; ulk1; tufm; ipo4; e…	168	522	6.62e-12	%cellular_component%cell#cell part%membrane%organelle membrane; %cellular_component%cell part%membrane%organelle membrane; %cellular_component%organelle%membrane-bound organelle#organelle membrane; %cellular_component%organelle#organelle part%organelle membrane; %cellular_component%organelle part%organelle membrane;
GO:0016462	nudt5; tubb2c; ddx11; gspt2; ttf2; ddx39; xrcc5; abca8b; ddx47; ddx28; psmc2; atp5a1; ddx49; dhx36; ddx5; dhx9; eef2; gtpbp1; atp5g1; atp6v1e2; tubb2b; tuba1a; tor1b; atf7ip; ddx3x; arf1; atp12a; recql4; ddx59; fancm; rhoa; clpb; abcc5; dhx16; entpd2; abcf1; centg2; tufm; rfc3; mtif2; atp5g3; dhx33; yme1l1; atp9b; dhx29; cdc42; dhx8; eif4a1; orc4l; skiv2l2; dnm1l; atp2a2; wrn; smc3; abca1; tap2; …	154	469	8.88e-12	%molecular_function%catalytic activity%hydrolase activity%hydrolase activity, acting on acid anhydrides%hydrolase activity, acting on acid anhydrides, in phosphorus-containing anhydrides%pyrophosphatase activity;
GO:0051276	hist1h4c; carm1; stag3; rbbp4; h2afy2; rb1; suv39h2; hdac2; ncapg2; suv420h2; h3f3a; vps72; aof2; brd8; fbxl11; smarcb1; smc4; hira; sirt7; lig4; asf1a; recql4; hp1bp3; hist4h4; hist1h1c; rcor1; whsc1l1; hist1h2ah; arid1a; jarid1c; hdac11; hist1h2af; hist2h4; 2210018m11rik; jmjd2b; hist1h4h; akap8; setd7; nusap1; whsc1; terc; wrn; smc3; smarca2; prkdc; hist3h2bb; jmjd1a; hist1h4j; myst2; myst4; b…	130	378	9.39e-12	%biological_process%cellular process%cellular component organization and biogenesis%organelle organization and biogenesis%chromosome organization and biogenesis;
GO:0005840	rpl5; mrpl30; uba52; rpl7l1; mrpl10; rpl4; arbp; rad21; rps7; mrps15; rpl15; rps21; rpsa; rpl7; rps6; rps9; rps6kb1; rpl22l1; rps28; cyld; rpl13a; rps5; rpl17; rpl11; rpl18; rps11; rpl21; rps18; mrps30; rpl23; rps19; mrpl47; mrpl39; rpl30; rps24; mrpl34; mrpl17; rpl22; mrps5; rps20; mrps9; rpl9; mrpl51; rps27l; rpl38; rps17; rpl29; mrpl2; rpl27; rpl3; mrpl14; rps15a; mrpl24; rps29; rpl37; mrps2; …	69	163	1.19e-11	%cellular_component%cell#cell part%intracellular#intracellular part%cytoplasm#cytoplasmic part%ribosome; %cellular_component%cell#cell part%intracellular#intracellular part%cytoplasmic part%ribosome; %cellular_component%cell#cell part%intracellular#intracellular part%intracellular organelle%intracellular non-membrane-bound organelle%ribosome; %cellular_component%cell#cell part%intracellular#intra…
GO:0016818	nudt5; tubb2c; ddx11; gspt2; ttf2; ddx39; xrcc5; abca8b; ddx47; ddx28; psmc2; atp5a1; ddx49; dhx36; ddx5; dhx9; eef2; gtpbp1; atp5g1; atp6v1e2; tubb2b; tuba1a; tor1b; atf7ip; ddx3x; arf1; atp12a; recql4; ddx59; fancm; rhoa; clpb; abcc5; dhx16; entpd2; abcf1; centg2; tufm; rfc3; mtif2; atp5g3; dhx33; yme1l1; atp9b; dhx29; cdc42; dhx8; eif4a1; orc4l; skiv2l2; dnm1l; atp2a2; wrn; smc3; abca1; tap2; …	154	472	1.71e-11	%molecular_function%catalytic activity%hydrolase activity%hydrolase activity, acting on acid anhydrides%hydrolase activity, acting on acid anhydrides, in phosphorus-containing anhydrides;
GO:0005694	orc6l; hist1h4c; sox4; tmpo; h2afz; stag3; h2afy2; tox4; ssrp1; h2afx; cbx5; h3f3b; suv39h2; hist1h4d; tigd3; kif22; syn1; rad21; hist1h2ab; wapal; mlf1ip; hmgb3; top3a; hdac2; hist1h1e; hmgn1; h1fx; cbx1; hist1h3a; suv420h2; hist1h2bl; h3f3a; trp53; cenpk; suv420h1; zfp330; smarcb1; oip5; hist1h3e; smc4; hira; chd6; dnmt1; cdca8; nol6; hnrpd; cenpt; smg6; hp1bp3; hist4h4; hmg20a; hist1h2bg; mad2…	123	355	2.1e-11	%cellular_component%cell#cell part%intracellular#intracellular part%intracellular organelle%intracellular non-membrane-bound organelle%chromosome; %cellular_component%cell#cell part%intracellular part%intracellular organelle%intracellular non-membrane-bound organelle%chromosome; %cellular_component%cell part%intracellular#intracellular part%intracellular organelle%intracellular non-membrane-bound…
GO:0016817	nudt5; tubb2c; ddx11; gspt2; ttf2; ddx39; xrcc5; abca8b; ddx47; ddx28; psmc2; atp5a1; ddx49; dhx36; ddx5; dhx9; eef2; gtpbp1; atp5g1; atp6v1e2; tubb2b; tuba1a; tor1b; atf7ip; ddx3x; arf1; atp12a; recql4; ddx59; fancm; rhoa; clpb; abcc5; dhx16; entpd2; abcf1; centg2; tufm; rfc3; mtif2; atp5g3; dhx33; yme1l1; atp9b; dhx29; cdc42; dhx8; eif4a1; orc4l; skiv2l2; dnm1l; atp2a2; wrn; smc3; abca1; tap2; …	154	473	2.1e-11	%molecular_function%catalytic activity%hydrolase activity%hydrolase activity, acting on acid anhydrides;
GO:0044249	vkorc1; rpl5; impdh2; pck2; yars; tars; gss; rora; gspt2; mrpl30; uba52; rbm3; eif3k; cars; lta4h; atp5a1; dars2; eif2c2; fads2; cd276; cyp39a1; adssl1; vars; enoph1; scd2; mrps15; rpl7; rpsa; nars2; eef2; rps6; eprs; atp5g1; rps9; pum1; atp6v1e2; aof2; eif4e2; adsl; rpl22l1; eif4b; gata3; nme4; paip2; dnajc1; rpl13a; ddah1; asnsd1; pbef1; sox2; tpk1; psph; rpl18; pank3; ptges2; aplp1; rps11; agp…	245	841	2.49e-11	%biological_process%cellular process%cellular metabolic process%cellular biosynthetic process; %biological_process%metabolic process%biosynthetic process%cellular biosynthetic process; %biological_process%metabolic process%cellular metabolic process%cellular biosynthetic process;
GO:0031981	sox4; rbbp4; c1d; rb1; btd; cnot7; sox11; gsx1; gemin4; aptx; fusip1; tcf12; yy1; polr2a; hdac2; smad7; dhx9; ctbp1; sumo1; ski; dcp1a; aof2; vps72; med22; cxxc1; smarcb1; ahctf1; gnl3; oip5; atf7ip; sirt7; taf5; asf1a; nol6; pop5; fos; cops5; mxd1; gmcl1; mxd3; tbx2; deaf1; smad6; exosc9; sfrs2; rpl23; olig2; arid1a; jun; sox6; lmo4; myc; lhx2; dlx1; hdac11; zfp768; gtf2b; nolc1; tcea1; taf3; te…	198	649	2.85e-11	%cellular_component%cell#cell part%intracellular#intracellular part%intracellular organelle%intracellular membrane-bound organelle%nucleus#nuclear part%nuclear lumen; %cellular_component%cell#cell part%intracellular#intracellular part%intracellular organelle#intracellular organelle part%nuclear part%nuclear lumen; %cellular_component%cell#cell part%intracellular#intracellular part%intracellular o…
GO:0051301	lig1; mapre1; rb1; anapc5; rad21; cdca3; pik3cb; clasp1; cdc45l; ncapg2; nek1; cdc123; cdc5l; mad1l1; dclre1a; ccnd3; evi5; cdk4; smc4; cdc7; sertad2; lig4; pdik1l; cdkn2a; pafah1b1; senp5; cdca8; notch1; mad2l1; ccnc; nedd9; pigu; ercc2; prc1; cfl1; sirt2; zw10; kif11; spc25; spag5; mapre2; kif20a; anapc2; smc1a; pmf1; cdc42; txnl4a; katnb1; cdca2; cdc25a; mphosph1; cdc26; anapc10; aatf; ppp1cb;…	89	234	3.94e-11	%biological_process%cellular process%cell division;
GO:0005524	lig1; tars; ddx39; mertk; ckb; ksr1; ddx28; ddx47; psmc2; mark2; hspa9; dclk2; ddx5; clk4; epha7; erbb3; tor1b; inoc1; csnk1e; map4k1; atp12a; pak4; top2b; ube1c; fancm; dhx16; csnk1g3; abcf1; nubp2; igf1r; ulk1; mapk10; tbrg4; rfc3; nme6; akt2; ern1; sgk; dhx33; msh6; pfkfb3; rrm1; yme1l1; ddx31; dhx29; kif15; gars; ptov1; cdk5; mapk3; orc4l; kif21a; wrn; plk2; dhx35; smc3; dyrk1b; abca1; tap2; …	336	1232	4.21e-11	%molecular_function%binding%nucleotide binding%purine nucleotide binding%adenyl nucleotide binding%adenyl ribonucleotide binding%ATP binding; %molecular_function%binding%nucleotide binding%purine nucleotide binding%purine ribonucleotide binding%adenyl ribonucleotide binding%ATP binding; %molecular_function%binding%nucleotide binding%ribonucleotide binding%purine ribonucleotide binding%adenyl ribo…
GO:0032559	lig1; tars; ddx39; mertk; ckb; ksr1; ddx28; ddx47; psmc2; mark2; hspa9; dclk2; ddx5; clk4; epha7; erbb3; tor1b; inoc1; csnk1e; map4k1; atp12a; pak4; top2b; ube1c; fancm; dhx16; csnk1g3; abcf1; nubp2; igf1r; ulk1; mapk10; tbrg4; rfc3; nme6; akt2; ern1; sgk; dhx33; msh6; pfkfb3; rrm1; yme1l1; ddx31; dhx29; kif15; gars; ptov1; cdk5; mapk3; aprt; orc4l; kif21a; wrn; plk2; dhx35; smc3; dyrk1b; abca1; …	339	1247	5.34e-11	%molecular_function%binding%nucleotide binding%purine nucleotide binding%adenyl nucleotide binding%adenyl ribonucleotide binding; %molecular_function%binding%nucleotide binding%purine nucleotide binding%purine ribonucleotide binding%adenyl ribonucleotide binding; %molecular_function%binding%nucleotide binding%ribonucleotide binding%purine ribonucleotide binding%adenyl ribonucleotide binding;
GO:0051082	dnajc10; pfdn2; hspa8; dnajc14; fusip1; hspa9; tcp1; dnaja1; dnajc17; dnajb11; dnajc12; dnajb4; hsp90aa1; dnajb12; serpinh1; cct8; canx; dnajb5; cct7; dnaja3; cct6a; tbce; cct4; dnajc1; dnajb9; dnajc16; hsp90ab1; calr; cct6b; cct2; hspd1; trap1; vbp1	33	58	7.43e-11	%molecular_function%binding%protein binding%unfolded protein binding;
GO:0000785	hist1h4c; sox4; tmpo; h2afz; h2afy2; tox4; ssrp1; h2afx; cbx5; h3f3b; suv39h2; hist1h4d; kif22; hist1h2ab; hmgb3; hdac2; hist1h1e; hmgn1; cbx1; hist1h3a; hist1h2bl; h3f3a; smarcb1; oip5; hist1h3e; hira; chd6; dnmt1; hp1bp3; hist1h2bg; hist4h4; hmg20a; hist1h1c; rexo1; arid4b; mbd1; sos1; suz12; hist1h3h; hist1h2ah; msh6; smarcc1; ube2b; hist1h1b; hist1h4a; trim28; hist1h3b; tcp1; hist1h2af; mbd3;…	76	193	1.65e-10	%cellular_component%cell#cell part%intracellular#intracellular part%intracellular organelle%intracellular non-membrane-bound organelle%chromosome#chromosomal part%chromatin; %cellular_component%cell#cell part%intracellular#intracellular part%intracellular organelle#intracellular organelle part%chromosomal part%chromatin; %cellular_component%cell#cell part%intracellular#intracellular part%intracel…
GO:0008270	zfp128; zfp62; rora; bc018101; 6030490i01rik; zfp748; ksr1; 6030408c04rik; fhl2; aptx; 2700019d07rik; zfyve26; polr3k; klf3; nr4a2; yy1; zfp313; 1700065o13rik; zfp382; zc3h11a; e430018j23rik; rnf130; polr2a; zfp647; mib1; adat2; uhrf1; unc13a; 2410081m15rik; zfp157; sf3a2; rnf38; nr5a1; fbxl11; ablim1; lgr4; zdhhc5; sirt7; adh5; 1200003i07rik; traf7; arih1; nr2e1; ddah1; lnx2; plekhf2; rbbp6; zbt…	469	1834	1.67e-10	%molecular_function%binding%ion binding%cation binding%transition metal ion binding%zinc ion binding; %molecular_function%binding%ion binding%metal ion binding%transition metal ion binding%zinc ion binding;
GO:0005829	rpl5; pik3r3; psmd8; bloc1s3; ube2g2; zfp36l1; psmd14; psmc2; lipe; nadk; peli2; pik3cb; rps7; uso1; bcl10; mdh1; psmd5; mtap1a; rpl7; ubqln4; tmsb4x; acot7; sh3glb1; hsp90aa1; rps6; rasgrf1; cdkn1b; stxbp3a; psmf1; rps9; psme3; trp53; rps6kb1; ppp6c; arl6ip1; eno1; bag3; idh1; rps28; psmb6; cndp2; arf1; pfdn4; gpx4; casp9; actb; nfkbia; atg4d; rps5; bag1; rpl11; cct2; rhoa; ptges2; ric8; rnf31; …	116	337	1.67e-10	%cellular_component%cell#cell part%intracellular#intracellular part%cytoplasm#cytoplasmic part%cytosol; %cellular_component%cell#cell part%intracellular#intracellular part%cytoplasmic part%cytosol; %cellular_component%cell#cell part%intracellular part%cytoplasm#cytoplasmic part%cytosol; %cellular_component%cell#cell part%intracellular part%cytoplasmic part%cytosol; %cellular_component%cell part%i…
GO:0051726	rad9; gspt2; hus1; mertk; rb1; gadd45b; sash1; relb; fosb; tsg101; tfdp2; ran; gadd45g; men1; bcl10; fgf1; mnt; hdac9; cdc45l; erbb3; itgb1; cdkn1b; mad2l1bp; ccnd3; vash1; trp53; ccnjl; ppm1g; tacc3; e4f1; nras; smarcb1; cdk4; cadm1; cdkn2a; nr2f6; gsg2; axin2; gadd45a; casp3; eef1e1; ccni; plekho1; rab8a; calr; cited2; rhob; ube1c; fos; maff; dhx16; mad2l1; cops5; ccnc; lin9; mycn; dst; nf2; br…	119	350	2.59e-10	%biological_process%biological regulation%regulation of biological process%regulation of cellular process%regulation of cell cycle; %biological_process%cellular process%cell cycle#cell cycle process%regulation of cell cycle; %biological_process%cellular process%cell cycle process%regulation of cell cycle; %biological_process%cellular process#regulation of cellular process%regulation of cell cycle;
GO:0030554	lig1; tars; ddx39; mertk; ckb; ksr1; ddx28; ddx47; psmc2; mark2; dus2l; hspa9; dclk2; ddx5; clk4; epha7; erbb3; tor1b; acoxl; inoc1; grpel1; csnk1e; map4k1; atp12a; pak4; top2b; ube1c; fancm; dhx16; csnk1g3; abcf1; nubp2; igf1r; ulk1; mapk10; tbrg4; rfc3; nme6; akt2; acadl; ern1; sgk; dhx33; msh6; pfkfb3; rrm1; yme1l1; ddx31; dhx29; kif15; gars; ptov1; cdk5; mapk3; aprt; orc4l; kif21a; wrn; plk2;…	350	1309	2.71e-10	%molecular_function%binding%nucleotide binding%purine nucleotide binding%adenyl nucleotide binding;
GO:0012505	faf1; tmpo; cope; golga5; pigf; aaas; nupl1; ddost; bet1l; rrbp1; spcs2; tfdp2; syn1; copz1; nup93; tor1aip1; ipo11; ap4e1; ubqln4; ipo7; elovl6; nup62; st6gal1; akap6; fancl; ext1; sumo1; slc35a1; xpo1; yipf5; ap1s1; arl6ip1; necap1; senp2; nck2; ipo8; bet1; lemd2; epc1; cept1; arf1; syne2; dad1; vps26b; gpx4; lmnb1; lmnb2; ggn; tmem48; h13; pofut1; pnpla6; d230025d16rik; dpm2; dpagt1; ipo9; agp…	103	291	2.97e-10	%cellular_component%cell#cell part%membrane%endomembrane system; %cellular_component%cell part%membrane%endomembrane system;
GO:0016740	sox4; carm1; pck2; gsto1; crot; chst2; mertk; ksr1; ckb; polr3k; mark2; prkra; nadk; pik3cb; tsga14; pomt1; dclk2; polr2a; dusp16; epha7; clk4; erbb3; oat; pigg; pi4k2a; nck2; zdhhc5; gnpnat1; lfng; b3galt4; csnk1e; akap1; map4k1; asnsd1; nmt1; poln; pak4; b3gat3; ikbkg; tut1; d5wsu178e; lalba; rabggtb; galnt10; csnk1g3; mettl4; alg8; igf1r; pcyt1a; ulk1; mapk10; nat8l; tbrg4; tiparp; nme6; akt2;…	442	1724	5.04e-10	%molecular_function%catalytic activity%transferase activity;
GO:0000278	mapre1; gspt2; hus1; rb1; anapc5; rad21; camk2d; cdca3; clasp1; ncapg2; itgb1; nek1; cdc123; mad1l1; dclre1a; mad2l1bp; trp53; e4f1; ppp6c; ppm1d; smc4; pafah1b1; cdca8; ube1c; dnajc2; mad2l1; nedd9; gas1; sirt2; zw10; kif11; aurka; spc25; chek1; spag5; mapre2; bub3; anapc2; smc1a; pmf1; txnl4a; katnb1; cdca2; cdc25a; mphosph1; cdc26; anapc10; aatf; rps6ka2; birc5; cdca5; apbb2; ccdc16; akap8; mp…	83	224	1.51e-09	%biological_process%cellular process%cell cycle%mitotic cell cycle;
GO:0016568	carm1; rbbp4; h2afy2; rb1; suv39h2; nasp; men1; sirt6; mll3; hdac9; hdac2; suv420h2; morf4l1; utp3; suv420h1; vps72; aof2; brd8; fbxl11; smarcb1; tbl1xr1; hira; sirt7; epc1; gsg2; actl6a; asf1a; banp; smarcal1; hmg20a; jmjd2d; rcor1; sirt2; suz12; whsc1l1; smarcc1; ezh2; jarid1c; hdac11; mll1; ing3; mbd3; yeats4; 2210018m11rik; smarcd1; jmjd2b; setd7; fbxl10; whsc1; myst1; myst3; smarce1; cbx8; s…	66	165	1.61e-09	%biological_process%cellular process%cellular component organization and biogenesis%organelle organization and biogenesis%chromosome organization and biogenesis%establishment and/or maintenance of chromatin architecture%chromatin modification; %biological_process%cellular process%cellular metabolic process%nucleobase, nucleoside, nucleotide and nucleic acid metabolic process%DNA metabolic process…
GO:0000375	snrpd1; sf3a2; ptbp2; lsm8; sfrs2; sfrs5; prpf4; fusip1; srrm1; ppp1r8; smn1; sfrs3; mbnl1; cugbp1; khsrp; prpf6; sfrs8; snrpd2; dhx16; smndc1; sfrs1; gemin6; prpf8; txnl4b; crnkl1	25	41	2.51e-09	%biological_process%cellular process%cellular metabolic process%nucleobase, nucleoside, nucleotide and nucleic acid metabolic process%RNA metabolic process%RNA processing%RNA splicing%RNA splicing, via transesterification reactions; %biological_process%gene expression#RNA processing%RNA splicing%RNA splicing, via transesterification reactions; %biological_process%metabolic process%cellular metabo…
GO:0000377	snrpd1; sf3a2; ptbp2; lsm8; sfrs2; sfrs5; prpf4; fusip1; srrm1; ppp1r8; smn1; sfrs3; mbnl1; cugbp1; khsrp; prpf6; sfrs8; snrpd2; dhx16; smndc1; sfrs1; gemin6; prpf8; txnl4b; crnkl1	25	41	2.51e-09	%biological_process%cellular process%cellular metabolic process%nucleobase, nucleoside, nucleotide and nucleic acid metabolic process%RNA metabolic process%RNA processing%RNA splicing%RNA splicing, via transesterification reactions%RNA splicing, via transesterification reactions with bulged adenosine as nucleophile; %biological_process%gene expression#RNA processing%RNA splicing%RNA splicing, via…
GO:0000398	snrpd1; sf3a2; ptbp2; lsm8; sfrs2; sfrs5; prpf4; fusip1; srrm1; ppp1r8; smn1; sfrs3; mbnl1; cugbp1; khsrp; prpf6; sfrs8; snrpd2; dhx16; smndc1; sfrs1; gemin6; prpf8; txnl4b; crnkl1	25	41	2.51e-09	%biological_process%cellular process%cellular metabolic process%nucleobase, nucleoside, nucleotide and nucleic acid metabolic process%RNA metabolic process%mRNA metabolic process%mRNA processing%nuclear mRNA splicing, via spliceosome; %biological_process%cellular process%cellular metabolic process%nucleobase, nucleoside, nucleotide and nucleic acid metabolic process%RNA metabolic process%RNA proc…
GO:0008026	ercc2; ddx54; ddx11; ttf2; ddx39; ddx56; xrcc5; dhx33; ddx47; ddx28; ddx17; dhx38; dhx29; ddx49; dhx36; ddx5; dhx8; dhx9; xrcc6; eif4a1; skiv2l2; wrn; bat1a; ddx3x; chd6; ddx21; btaf1; smarca4; recql4; ddx59; ddx50; 0610007p08rik; ddx46; fancm; ddx42; dhx16; ddx20; dhx40; skiv2l	39	80	3.15e-09	%molecular_function%catalytic activity%helicase activity%ATP-dependent helicase activity; %molecular_function%catalytic activity%hydrolase activity%hydrolase activity, acting on acid anhydrides%hydrolase activity, acting on acid anhydrides, in phosphorus-containing anhydrides%pyrophosphatase activity%nucleoside-triphosphatase activity%ATPase activity%ATPase activity, coupled%ATP-dependent helicas…
GO:0005635	faf1; tmpo; kpna2; aaas; nupl1; ipo4; kpna4; ranbp2; kpna6; tfdp2; xpo6; rtn4; nup93; tor1aip1; pcna; ipo13; ipo11; kpna3; nup107; ipo7; nup62; akap6; fancl; sumo1; xpo1; tnpo1; cacybp; slc2a9; senp2; ccar1; ipo8; epc1; lemd2; syne2; gpx4; lmnb1; mns1; lmnb2; tmem48; ggn; nup188; nup50; ipo9; d5ertd585e; nup54; nradd; cse1l; unc84b	48	108	3.93e-09	%cellular_component%cell#cell part%intracellular#intracellular part%intracellular organelle%intracellular membrane-bound organelle%nucleus#nuclear part%nuclear envelope; %cellular_component%cell#cell part%intracellular#intracellular part%intracellular organelle#intracellular organelle part%nuclear part%nuclear envelope; %cellular_component%cell#cell part%intracellular#intracellular part%intracell…
GO:0046907	cope; 4932432k03rik; tubb2c; flna; aaas; nupl1; tmed3; kif22; fusip1; rnuxa; myl6b; timm8b; hspa9; ipo11; fuz; ap3m1; ap4e1; ipo7; nup62; tob1; cdc5l; xpo1; trp53; napb; tubb2b; ap1s1; tmed4; tuba1a; arl6ip1; syngr1; zdhhc3; acoxl; pex16; arf1; vps26b; pafah1b1; nfkbia; atg4d; ap3d1; ywhab; pgls; ap2m1; ppp1r3c; slc25a32; sec23a; kpna2; ipo4; rpl23; kpna4; golga7; kif20a; stxbp4; tloc1; xpo6; app…	171	568	3.98e-09	%biological_process%cellular process%cellular component organization and biogenesis%cellular localization#establishment of cellular localization%intracellular transport; %biological_process%establishment of localization%establishment of cellular localization%intracellular transport; %biological_process%establishment of localization%transport%intracellular transport; %biological_process%localizati…
GO:0033036	cope; 4932432k03rik; ncbp2; nupl1; bet1l; rab18; tmed3; fusip1; tsg101; rnuxa; timm8b; hspa9; cog8; arf3; chmp7; ipo11; fuz; ap3m1; vangl2; atg9a; ap4e1; ipo7; nup62; tob1; vps52; cdc5l; xpo1; trp53; napb; ap1s1; mitd1; tmed4; nr5a1; arl6ip1; necap1; acoxl; zdhhc3; syngr1; pex16; arf1; vps26b; nfkbia; lin7c; lsr; atg4d; ap3d1; ywhab; tomm40l; ap2m1; vps45; rabep1; ppp1r3c; centg2; sec23a; kpna2; …	210	731	5.33e-09	%biological_process%localization%macromolecule localization;
GO:0016879	ube2f; ube2t; nosip; gss; gart; ube2g2; ube3c; lias; ube2l6; fbxo9; 6030408c04rik; tsg101; fbxo11; ube2b; ube2d3; birc6; ubr1; pet112l; uhrf2; gdpd2; adssl1; ube2r2; ube2n; ube2v1; btrc; herc2; ube2h; syvn1; ube2q1; siah2; ttll1; rnf14; pias4; sumo1; hip2; cbll1; ube2s; siah1a; rwdd4a; ube2g1; mdm2; trip12; glul; cbx8; ube2v2; pccb; rwdd1; asnsd1; ttll4; rbbp6; rwdd2b; ube2z; rbx1; rnf12; ube2d1;…	63	159	7.76e-09	%molecular_function%catalytic activity%ligase activity%ligase activity, forming carbon-nitrogen bonds;
GO:0016881	ube2f; ube2t; nosip; gss; ube2g2; ube3c; ube2l6; fbxo9; 6030408c04rik; tsg101; fbxo11; ube2b; ube2d3; birc6; ubr1; uhrf2; ube2r2; ube2n; ube2v1; btrc; herc2; ube2h; syvn1; ube2q1; siah2; ttll1; rnf14; pias4; sumo1; hip2; cbll1; ube2s; siah1a; ube2g1; rwdd4a; mdm2; cbx8; trip12; ube2v2; rwdd1; ttll4; rbbp6; rwdd2b; ube2z; rbx1; rnf12; ube2d1; ubr5; rnf2; ubr2; hectd2; ttll5; ube2m; ube2w	54	129	8.3e-09	%molecular_function%catalytic activity%ligase activity%ligase activity, forming carbon-nitrogen bonds%acid-amino acid ligase activity;
GO:0015031	cope; 4932432k03rik; nupl1; bet1l; rab18; tmed3; rnuxa; tsg101; timm8b; hspa9; cog8; arf3; chmp7; ipo11; fuz; ap3m1; atg9a; ap4e1; ipo7; nup62; tob1; vps52; cdc5l; xpo1; trp53; napb; ap1s1; mitd1; tmed4; arl6ip1; necap1; acoxl; syngr1; zdhhc3; pex16; arf1; vps26b; nfkbia; lin7c; lsr; atg4d; ap3d1; ywhab; tomm40l; ap2m1; vps45; rabep1; ppp1r3c; centg2; sec23a; kpna2; zw10; ipo4; rpl23; atg7; kpna4…	183	624	1.19e-08	%biological_process%establishment of localization%establishment of protein localization%protein transport; %biological_process%establishment of localization%transport%protein transport; %biological_process%localization#establishment of localization%establishment of protein localization%protein transport; %biological_process%localization#establishment of localization%transport%protein transport; %…
GO:0005783	vkorc1; cope; sgpp1; creld2; trappc5; ddost; ormdl3; txndc12; ppap2b; spcs2; fkbp10; dus2l; ptp4a1; psen1; fads2; 2610529c04rik; pomt1; cyp39a1; gpsn2; scd2; il15ra; dnajb11; 0610007p14rik; trp53; napb; tmed4; pigg; arl6ip1; tor1b; rce1; hspa5; rdh10; dad1; akap1; dnajc1; tm7sf2; edem3; pdia4; sptlc1; vcpip1; hsd17b7; dpm2; agpat6; cln8; armc10; alg8; pigu; sec23a; prnp; pcyt1a; zw10; gper; ern1;…	196	678	1.19e-08	%cellular_component%cell#cell part%intracellular#intracellular part%cytoplasm#cytoplasmic part%endoplasmic reticulum; %cellular_component%cell#cell part%intracellular#intracellular part%cytoplasmic part%endoplasmic reticulum; %cellular_component%cell#cell part%intracellular#intracellular part%intracellular organelle%intracellular membrane-bound organelle%endoplasmic reticulum; %cellular_component…
GO:0006457	dnajc10; pfdn2; hspa8; ppil3; ppwd1; ranbp2; pin4; fkbp10; dnajc14; ttc9; ttc9c; hspa9; tcp1; dnaja1; ppie; dnajc17; fkbp2; cdc26; dnajb4; dnajc12; dnajb11; sh3glb1; pin1; hsp90aa1; dnajb12; cct8; hspe1; tor1b; canx; stch; dnajb5; cct7; bag5; dnaja3; cct6a; grpel1; tor3a; tbce; cct4; pfdn4; dnajc1; dnajb9; dnajc16; h2-dma; hsp90ab1; calr; ppil6; cct6b; cct2; hspd1; vbp1; trap1; fkbp7; sdccag10	54	130	1.26e-08	%biological_process%cellular process%cellular metabolic process%cellular macromolecule metabolic process%cellular protein metabolic process%protein folding; %biological_process%metabolic process%cellular metabolic process%cellular macromolecule metabolic process%cellular protein metabolic process%protein folding; %biological_process%metabolic process%macromolecule metabolic process%cellular macro…
GO:0019787	ube2f; ube2t; nosip; ube2g2; ube3c; ube2l6; 6030408c04rik; fbxo9; tsg101; fbxo11; ube2b; ube2d3; birc6; ubr1; uhrf2; ube2n; ube2r2; ube2v1; btrc; herc2; ube2h; syvn1; ube2q1; siah2; rnf14; pias4; sumo1; hip2; cbll1; ube2s; siah1a; ube2g1; rwdd4a; mdm2; cbx8; trip12; ube2v2; rwdd1; rbbp6; rwdd2b; ube2z; rbx1; rnf12; ube2d1; ubr5; rnf2; ubr2; hectd2; ube2m; ube2w	50	117	1.31e-08	%molecular_function%catalytic activity%ligase activity%ligase activity, forming carbon-nitrogen bonds%acid-amino acid ligase activity%small conjugating protein ligase activity;
GO:0046914	zfp128; pck2; bc018101; zfp748; ksr1; ppm1b; 6030408c04rik; aptx; klf3; polr2a; rnf130; mib1; adat2; unc13a; 2410081m15rik; sf3a2; rnf38; lgr4; 1200003i07rik; nr2e1; arih1; lnx2; b3gat3; plekhf2; rbbp6; mizf; apobec3; galnt10; aplp1; zfp12; endog; mbd1; klf6; tiparp; runx1t1; 6430527g18rik; 1190005f20rik; nr1d1; xrn2; asxl1; gtf2b; zcchc11; sdhd; herc2; adar; akap8; zfp346; c030039l03rik; trim9; …	554	2276	1.43e-08	%molecular_function%binding%ion binding%cation binding%transition metal ion binding; %molecular_function%binding%ion binding%metal ion binding%transition metal ion binding;
GO:0006260	orc6l; lig1; rbbp4; rfc3; chaf1a; ssrp1; hus1; rfc2; msh6; mcm4; rrm1; polb; nasp; dtl; pcna; rev3l; ankrd17; dut; ccdc111; top3a; wrnip1; cdc45l; msh3; orc4l; trp53; e4f1; terc; wrn; polg2; rev1; nfib; poli; orc5l; lig4; polg; orc1l; orc2l; pms1; poln; mcm8; top1; rnaseh2a; cdt1; repin1; myst2; rrm2; msh2; fen1; dnajc2; lin9; terf2; ssbp1; chaf1b; mcm7; brca1	55	134	1.64e-08	%biological_process%cellular process%cellular metabolic process%nucleobase, nucleoside, nucleotide and nucleic acid metabolic process%DNA metabolic process%DNA replication; %biological_process%metabolic process%cellular metabolic process%nucleobase, nucleoside, nucleotide and nucleic acid metabolic process%DNA metabolic process%DNA replication; %biological_process%metabolic process%macromolecule …
GO:0044265	uspl1; usp14; ube2g2; pdhb; usp5; zfp36l1; ube2l6; ppp1r8; uhrf2; mdh1; ube2n; btrc; ube2h; usp2; ate1; usp1; siah2; rnps1; usp31; usp21; dcp1a; siah1a; taldo1; aldoc; usp8; eno1; cyld; psmb6; usp22; arih1; usp52; edem3; rpia; 3930401k13rik; lsm6; hibadh; pgls; rnaseh2a; smg6; usp49; usp11; cln8; zhx2; chid1; usp12; mdh2; ppt1; fbxl12; ube2b; psmb7; ube2d3; uchl5; usp38; ubr1; zfp36l2; psmb3; psm…	81	225	1.68e-08	%biological_process%cellular process%cellular metabolic process%cellular catabolic process%cellular macromolecule catabolic process; %biological_process%metabolic process%catabolic process%cellular catabolic process%cellular macromolecule catabolic process; %biological_process%metabolic process%catabolic process%macromolecule catabolic process%cellular macromolecule catabolic process; %biological…
GO:0006333	hist1h4c; h2afz; sirt2; h2afy2; h2afx; cbx5; h3f3b; suv39h2; hist1h3h; hist1h4d; hist1h2ah; smarcc1; hist1h1b; hist1h2ab; hist1h4a; hist1h3b; hist1h2af; sirt6; mbd3; hist2h4; hist1h1e; cbx1; hist1h4i; hist1h4h; hist1h3a; hist1h2bl; h3f3a; myst1; hist3h2a; smarca2; myst3; hist1h3e; sirt7; nap1l4; chd6; hist1h2bm; cbx8; asf1a; smarca4; hist1h2ae; hist3h2bb; actl6b; hist1h4j; hist1h2bk; hist1h2ai; h…	54	131	1.86e-08	%biological_process%cellular process%cellular component organization and biogenesis%organelle organization and biogenesis%chromosome organization and biogenesis%establishment and/or maintenance of chromatin architecture%chromatin assembly or disassembly; %biological_process%cellular process%cellular metabolic process%nucleobase, nucleoside, nucleotide and nucleic acid metabolic process%DNA metabo…
GO:0008104	cope; 4932432k03rik; nupl1; bet1l; rab18; tmed3; rnuxa; tsg101; timm8b; hspa9; cog8; arf3; chmp7; ipo11; fuz; ap3m1; vangl2; atg9a; ap4e1; ipo7; nup62; tob1; vps52; cdc5l; xpo1; trp53; napb; ap1s1; mitd1; nr5a1; tmed4; arl6ip1; necap1; acoxl; zdhhc3; syngr1; pex16; arf1; vps26b; nfkbia; lin7c; lsr; atg4d; ap3d1; ywhab; tomm40l; ap2m1; vps45; rabep1; ppp1r3c; centg2; sec23a; kpna2; zw10; ipo4; rpl…	201	708	4.3e-08	%biological_process%localization%macromolecule localization%protein localization;
GO:0000074	rad9; hus1; rb1; sash1; tsg101; bcl10; cdkn1b; mad2l1bp; vash1; trp53; ppm1g; e4f1; smarcb1; cadm1; axin2; cdkn2a; gadd45a; casp3; plekho1; calr; cited2; rhob; mad2l1; lin9; nf2; dst; brca1; gas1; chek1; ern1; rb1cc1; bccip; mapk14; grlf1; dazl; rbm5; sesn1; anapc10; aatf; sesn2; apbb2; ing1; cadm4; ccnt2; nusap1; kctd11; cdkn1a; trp53inp1; pten; cdc2l5; tnfsf5ip1; mdm2; ddit3; ccnt1; 4632434i11r…	67	178	4.48e-08	%biological_process%biological regulation%regulation of biological process%regulation of cellular process%regulation of cell cycle%regulation of progression through cell cycle; %biological_process%cellular process%cell cycle#cell cycle process%regulation of cell cycle%regulation of progression through cell cycle; %biological_process%cellular process%cell cycle process%regulation of cell cycle%reg…
GO:0006366	zfp128; lcorl; lmcd1; rora; neurog2; rb1; ifnar2; cnot7; fhl2; tcf12; snw1; lbh; nr4a2; nfya; polr2a; maml1; ctbp1; trp53; mxi1; aof2; nr5a1; ablim1; atf7ip; nr2e1; notch1; sox2; cited2; scaf1; tbx2; deaf1; traf3ip1; olig2; tef; jun; ppargc1a; lmo4; nfatc2; zfp768; cnbp; taf3; tcea1; taf4a; tead2; zkscan17; sin3a; clip2; pias4; ccnt2; arnt; pou3f2; mbd2; ddit3; meis1; pbx4; nfat5; npas4; neurod1;…	131	421	4.85e-08	%biological_process%cellular process%cellular metabolic process%nucleobase, nucleoside, nucleotide and nucleic acid metabolic process%RNA metabolic process%RNA biosynthetic process%transcription, DNA-dependent%transcription from RNA polymerase II promoter; %biological_process%cellular process%cellular metabolic process%nucleobase, nucleoside, nucleotide and nucleic acid metabolic process%transcri…
GO:0042254	rps18; rpl5; exosc9; emg1; mrpl30; ipo4; rps19; exosc8; ddx56; exosc4; mrpl10; wdsof1; arbp; rps24; rps7; rpl22; nip7; aatf; rpl9; tfb2m; rpl7; rps6ka2; pa2g4; rps6; exosc7; mphosph10; utp3; rps6kb1; npm3; ebna1bp2; rpl29; sdad1; rrn3; nola1; bxdc2; wbp11; rpl27; mrpl14; cdkn2a; rps29; ftsj1; gtpbp4; nola2; rps5; pop5; rps3a; utp11l; nol5a; ipo9; rps15; rpl21	51	124	6.34e-08	%biological_process%cellular process%cellular component organization and biogenesis%organelle organization and biogenesis%ribosome biogenesis and assembly; %biological_process%cellular process%cellular component organization and biogenesis%ribonucleoprotein complex biogenesis and assembly%ribosome biogenesis and assembly;
GO:0045184	cope; 4932432k03rik; nupl1; bet1l; rab18; tmed3; rnuxa; tsg101; timm8b; hspa9; cog8; arf3; chmp7; ipo11; fuz; ap3m1; atg9a; ap4e1; ipo7; nup62; tob1; vps52; cdc5l; xpo1; trp53; napb; ap1s1; mitd1; tmed4; arl6ip1; necap1; acoxl; syngr1; zdhhc3; pex16; arf1; vps26b; nfkbia; lin7c; lsr; atg4d; ap3d1; ywhab; tomm40l; ap2m1; vps45; rabep1; ppp1r3c; centg2; sec23a; kpna2; zw10; ipo4; rpl23; atg7; kpna4…	187	656	1.13e-07	%biological_process%establishment of localization%establishment of protein localization; %biological_process%localization#establishment of localization%establishment of protein localization; %biological_process%localization%macromolecule localization%protein localization#establishment of protein localization;
GO:0004386	ercc2; ddx54; ddx11; ttf2; ddx39; ddx56; xrcc5; dhx33; ddx47; ddx28; dhx34; mcm4; rad54l; ddx17; ddx31; dhx38; dhx29; ddx49; dhx36; ddx5; dhx8; dhx9; xrcc6; eif4a1; skiv2l2; wrn; dhx35; smarca2; smarcad1; bat1a; inoc1; ddx3x; chd6; ruvbl2; ddx21; smarca4; btaf1; recql4; ddx59; ddx50; 0610007p08rik; chd2; ddx46; fancm; ddx42; dhx16; smarcal1; ddx20; dhx40; mcm7; skiv2l	51	126	1.43e-07	%molecular_function%catalytic activity%helicase activity;
GO:0051641	cope; 4932432k03rik; tubb2c; flna; aaas; nupl1; tmed3; kif22; fusip1; rnuxa; myl6b; timm8b; hspa9; ipo11; glra1; fuz; ap3m1; ap4e1; ipo7; nup62; tob1; cdc5l; xpo1; trp53; unc13a; napb; tubb2b; ap1s1; nr5a1; tmed4; tuba1a; arl6ip1; acoxl; zdhhc3; syngr1; pex16; arf1; vps26b; pafah1b1; nfkbia; lin7c; atg4d; ap3d1; ywhab; pgls; ap2m1; vps45; ppp1r3c; slc25a32; sec23a; kpna2; ipo4; rpl23; kpna4; golg…	202	722	1.6e-07	%biological_process%cellular process%cellular component organization and biogenesis%cellular localization; %biological_process%localization%cellular localization;
GO:0048523	zfp128; ldb1; lmcd1; hhip; c1d; rb1; actn4; sash1; fusip1; tsg101; timp2; cd276; bcl10; prdx2; mib1; erbb3; ctbp1; nup62; itgb1; tob1; cdkn1b; trp53; ppm1g; mxi1; aof2; smarcb1; cadm1; atf7ip; nck2; sirt7; sertad2; lig4; axin2; gdf11; dad1; dnajb6; pak1ip1; nr2e1; notch1; nfkbia; pacsin3; plekho1; clec2d; capg; rhoa; cln8; lin9; nf2; rasa1; brca1; mxd3; tbx2; ulk1; atg7; fntb; ern1; traf3ip1; oli…	224	818	2.01e-07	%biological_process%biological regulation%regulation of biological process%negative regulation of biological process%negative regulation of cellular process; %biological_process%biological regulation%regulation of biological process%regulation of cellular process%negative regulation of cellular process; %biological_process%cellular process#regulation of cellular process%negative regulation of cel…
GO:0044257	uspl1; usp14; ube2g2; usp12; usp5; ube2l6; fbxl12; ppt1; ube2b; psmb7; ube2d3; uchl5; usp38; ubr1; uhrf2; ube2n; btrc; psmb3; ube2h; psma6; psmb4; usp2; usp1; ate1; siah2; zmpste24; usp4; usp31; usp21; siah1a; uchl3; usp8; ufd1l; ube2g1; cyld; psmb6; usp9x; usp47; arih1; usp22; edem3; usp52; skp2; rbx1; edem1; usp49; usp11; usp3; cln8; ubr2; usp53	51	127	2.09e-07	%biological_process%cellular process%cellular metabolic process%cellular catabolic process%cellular macromolecule catabolic process%cellular protein catabolic process; %biological_process%cellular process%cellular metabolic process%cellular macromolecule metabolic process%cellular protein metabolic process%cellular protein catabolic process; %biological_process%metabolic process%catabolic process…
GO:0051348	spred1; cdkn1a; prkca; prkrip1; gadd45b; spred2; cdkn2a; gadd45a; hmgcr; gadd45g; casp3; spry4; trib3; gps2; dusp16; hipk3; nup62; cln8; spry1; nf2; cdkn1b; spry2	22	38	2.24e-07	%biological_process%biological regulation%regulation of a molecular function%regulation of catalytic activity%negative regulation of catalytic activity%negative regulation of transferase activity; %biological_process%biological regulation%regulation of a molecular function%regulation of catalytic activity%regulation of transferase activity%negative regulation of transferase activity;
GO:0033673	spred1; cdkn1a; prkca; prkrip1; gadd45b; spred2; cdkn2a; gadd45a; hmgcr; gadd45g; casp3; spry4; trib3; gps2; dusp16; hipk3; nup62; spry1; nf2; cdkn1b; spry2	21	36	3.94e-07	%biological_process%biological regulation%regulation of a molecular function%regulation of catalytic activity%negative regulation of catalytic activity%negative regulation of transferase activity%negative regulation of kinase activity; %biological_process%biological regulation%regulation of a molecular function%regulation of catalytic activity%regulation of transferase activity%negative regulatio…
GO:0006469	spred1; cdkn1a; prkca; prkrip1; gadd45b; spred2; cdkn2a; gadd45a; hmgcr; gadd45g; casp3; spry4; trib3; gps2; dusp16; hipk3; nup62; spry1; nf2; cdkn1b; spry2	21	36	3.94e-07	%biological_process%biological regulation%regulation of a molecular function%regulation of catalytic activity%negative regulation of catalytic activity%negative regulation of transferase activity%negative regulation of kinase activity%negative regulation of protein kinase activity; %biological_process%biological regulation%regulation of a molecular function%regulation of catalytic activity%regula…
GO:0043086	spred1; cdkn1a; prkca; prkrip1; gadd45b; spred2; cdkn2a; lepr; gadd45a; hmgcr; gadd45g; casp3; spry4; trib3; gps2; dusp16; hipk3; palm; cln8; nup62; fbxo5; spry1; nf2; cdkn1b; spry2	25	47	4.47e-07	%biological_process%biological regulation%regulation of a molecular function%regulation of catalytic activity%negative regulation of catalytic activity;
GO:0051649	cope; 4932432k03rik; tubb2c; flna; aaas; nupl1; tmed3; kif22; fusip1; rnuxa; myl6b; timm8b; hspa9; ipo11; glra1; fuz; ap3m1; ap4e1; ipo7; nup62; tob1; cdc5l; xpo1; trp53; unc13a; napb; tubb2b; ap1s1; tmed4; tuba1a; arl6ip1; acoxl; syngr1; zdhhc3; pex16; arf1; vps26b; pafah1b1; nfkbia; lin7c; atg4d; ap3d1; ywhab; pgls; ap2m1; vps45; ppp1r3c; slc25a32; sec23a; kpna2; ipo4; rpl23; kpna4; golga7; kif…	197	710	5.26e-07	%biological_process%cellular process%cellular component organization and biogenesis%cellular localization#establishment of cellular localization; %biological_process%establishment of localization%establishment of cellular localization; %biological_process%localization%cellular localization#establishment of cellular localization; %biological_process%localization#establishment of localization%estab…
GO:0016887	abcc10; ddx54; ddx11; ttf2; ddx39; ddx56; xrcc5; abca8b; ddx47; ddx28; psmc2; atp5a1; abca3; ddx49; dhx36; ddx5; spast; dhx9; xrcc6; atp5g2; atp5g1; abcb6; atp6v1e2; atp6v0d1; bat1a; abca7; atf7ip; ddx3x; ipo8; chd6; btaf1; atp12a; recql4; ddx59; mcm8; 0610007p08rik; atp6v0e; fancm; atp6v1d; dhx16; abcc5; b230380d07rik; smarcal1; atp8b2; mcm7; abcf1; ercc2; hspa8; atp5g3; rfc2; myh9; dhx33; mcm4;…	87	261	5.68e-07	%molecular_function%catalytic activity%hydrolase activity%hydrolase activity, acting on acid anhydrides%hydrolase activity, acting on acid anhydrides, in phosphorus-containing anhydrides%pyrophosphatase activity%nucleoside-triphosphatase activity%ATPase activity;
GO:0016874	lig1; yars; nosip; tars; gss; gart; ube2g2; lias; ube2l6; cars; 6030408c04rik; tsg101; fbxo11; dars2; uhrf2; gdpd2; adssl1; ube2n; vars; btrc; acsbg1; ube2h; mib1; siah2; nars2; ttll1; fancl; eprs; sumo1; rnf111; uhrf1; ube2s; siah1a; cblb; farsa; lig4; traf7; trip12; ube2v2; pccb; asnsd1; ttll4; rbbp6; ube1c; ube2z; dalrd3; ttll12; slc27a3; ube2d1; ubr5; rnf31; ifnar1; ttll5; ube2m; ube2f; ube2t…	103	323	5.72e-07	%molecular_function%catalytic activity%ligase activity;
GO:0032502	fadd; hhip; gadd45b; myl6b; scg2; ptp4a1; pik3cb; prdx2; mnt; rnf130; robo1; mib1; erbb3; tob1; nrp; ntn4; e4f1; ahctf1; vezf1; lgr4; bcl2l2; gdf11; axin2; lfng; nr2e1; nfkbia; nmt1; notch1; fos; shroom3; aplp1; acp2; mafg; nf2; rabep1; rasa1; nrp1; ifrd2; cnp; ulk1; pdcd7; aff4; msh6; runx1t1; xrn2; myc; dlx1; cul7; rtkn; sema5b; cdc42; serinc3; nrxn1; aatf; cdk5; mapk3; socs6; cyr61; zfp346; 28…	654	2804	7.19e-07	%biological_process%developmental process;
GO:0048519	zfp128; ldb1; lmcd1; hhip; c1d; rb1; actn4; sash1; fusip1; tsg101; timp2; sema3a; cd276; bcl10; prdx2; mib1; erbb3; ctbp1; nup62; itgb1; tob1; cdkn1b; trp53; ppm1g; mxi1; aof2; smarcb1; adrb1; cadm1; atf7ip; nck2; lig4; sertad2; sirt7; axin2; gdf11; dad1; dnajb6; pak1ip1; adra1d; nr2e1; notch1; nfkbia; pacsin3; plekho1; clec2d; capg; rhoa; cln8; lin9; nf2; rasa1; brca1; nrp1; mxd3; tbx2; ulk1; at…	235	879	9.18e-07	%biological_process%biological regulation%regulation of biological process%negative regulation of biological process;
GO:0005643	tnpo1; kpna2; aaas; nupl1; ipo4; senp2; ipo8; kpna4; ranbp2; kpna6; xpo6; nup93; tmem48; ipo13; nup188; ipo11; nup50; kpna3; nup107; ipo7; ipo9; nup62; nup54; xpo1; sumo1; cse1l	26	51	1.01e-06	%cellular_component%cell#cell part%intracellular#intracellular part%intracellular organelle%intracellular membrane-bound organelle%nucleus#nuclear part%nuclear envelope#nuclear membrane#nuclear membrane part%nuclear pore; %cellular_component%cell#cell part%intracellular#intracellular part%intracellular organelle%intracellular membrane-bound organelle%nucleus#nuclear part%nuclear membrane#nuclear …
GO:0051603	uspl1; usp14; ube2g2; usp12; usp5; ube2l6; fbxl12; ube2b; psmb7; ube2d3; uchl5; usp38; ubr1; uhrf2; ube2n; btrc; psmb3; ube2h; psma6; psmb4; usp2; usp1; ate1; siah2; zmpste24; usp4; usp31; usp21; siah1a; uchl3; usp8; ufd1l; ube2g1; cyld; psmb6; usp9x; usp47; usp22; arih1; edem3; usp52; skp2; rbx1; edem1; usp49; usp11; usp3; ubr2; usp53	49	125	1.24e-06	%biological_process%cellular process%cellular metabolic process%cellular catabolic process%cellular macromolecule catabolic process%cellular protein catabolic process%proteolysis involved in cellular protein catabolic process; %biological_process%cellular process%cellular metabolic process%cellular macromolecule metabolic process%cellular protein metabolic process%cellular protein catabolic proce…
GO:0006915	faf1; mal; rad9; fadd; sgpp1; gadd45b; gadd45g; prkra; psen1; ndufa13; bcl10; prdx2; mnt; rnf130; 1810011o10rik; smndc1; erbb3; nrp; casp6; trp53; ckap2; map3k1; cadm1; lig4; bnip2; traf7; bcl2l2; dad1; ddit4; stk4; nr2e1; notch1; casp8ap2; clec2d; ube2z; 1200015f23rik; bre; rhoa; aplp1; cln8; rabep1; rasa1; brca1; ebag9; wdr92; tbrg4; pdcd7; atg7; ern1; sgk; msh6; birc6; rtn4; myc; dlx1; cul7; r…	170	602	1.26e-06	%biological_process%cellular process%cell development#cell death%programmed cell death%apoptosis; %biological_process%cellular process%cellular developmental process%cell death%programmed cell death%apoptosis; %biological_process%cellular process%cellular developmental process%cell differentiation#cell development#cell death%programmed cell death%apoptosis; %biological_process%developmental proce…
GO:0043632	uspl1; usp14; ube2g2; usp12; usp5; ube2l6; fbxl12; ube2b; psmb7; ube2d3; uchl5; usp38; ubr1; uhrf2; ube2n; btrc; psmb3; ube2h; psma6; psmb4; usp2; ate1; usp1; siah2; usp4; usp31; usp21; siah1a; uchl3; usp8; ufd1l; ube2g1; cyld; psmb6; usp9x; usp47; usp22; arih1; edem3; usp52; skp2; rbx1; edem1; usp49; usp11; usp3; ubr2; usp53	48	122	1.43e-06	%biological_process%cellular process%cellular metabolic process%cellular catabolic process%cellular macromolecule catabolic process%modification-dependent macromolecule catabolic process; %biological_process%metabolic process%catabolic process%cellular catabolic process%cellular macromolecule catabolic process%modification-dependent macromolecule catabolic process; %biological_process%metabolic p…
GO:0019941	uspl1; usp14; ube2g2; usp12; usp5; ube2l6; fbxl12; ube2b; psmb7; ube2d3; uchl5; usp38; ubr1; uhrf2; ube2n; btrc; psmb3; ube2h; psma6; psmb4; usp2; ate1; usp1; siah2; usp4; usp31; usp21; siah1a; uchl3; usp8; ufd1l; ube2g1; cyld; psmb6; usp9x; usp47; usp22; arih1; edem3; usp52; skp2; rbx1; edem1; usp49; usp11; usp3; ubr2; usp53	48	122	1.43e-06	%biological_process%cellular process%cellular metabolic process%cellular catabolic process%cellular macromolecule catabolic process%cellular protein catabolic process%proteolysis involved in cellular protein catabolic process%modification-dependent protein catabolic process; %biological_process%cellular process%cellular metabolic process%cellular catabolic process%cellular macromolecule catabolic…
GO:0012501	faf1; mal; rad9; fadd; sgpp1; gadd45b; gadd45g; prkra; psen1; ndufa13; bcl10; prdx2; mnt; rnf130; 1810011o10rik; smndc1; erbb3; nrp; casp6; trp53; ckap2; map3k1; cadm1; lig4; bnip2; traf7; bcl2l2; dad1; ddit4; stk4; nr2e1; notch1; casp8ap2; clec2d; ube2z; 1200015f23rik; bre; rhoa; aplp1; cln8; rabep1; rasa1; brca1; ebag9; wdr92; tbrg4; pdcd7; atg7; ern1; sgk; msh6; birc6; rtn4; myc; dlx1; cul7; r…	172	612	1.53e-06	%biological_process%cellular process%cell development#cell death%programmed cell death; %biological_process%cellular process%cellular developmental process%cell death%programmed cell death; %biological_process%cellular process%cellular developmental process%cell differentiation#cell development#cell death%programmed cell death; %biological_process%developmental process%cellular developmental proc…
GO:0006511	uspl1; usp14; ube2g2; usp12; usp5; fbxl12; ube2b; psmb7; ube2d3; uchl5; usp38; ubr1; uhrf2; ube2n; btrc; psmb3; psma6; ube2h; psmb4; usp2; ate1; usp1; siah2; usp4; usp31; usp21; siah1a; uchl3; usp8; ufd1l; ube2g1; cyld; psmb6; usp9x; usp47; usp22; arih1; edem3; usp52; skp2; rbx1; edem1; usp49; usp11; usp3; ubr2; usp53	47	119	1.66e-06	%biological_process%cellular process%cellular metabolic process%cellular catabolic process%cellular macromolecule catabolic process%cellular protein catabolic process%proteolysis involved in cellular protein catabolic process%modification-dependent protein catabolic process%ubiquitin-dependent protein catabolic process; %biological_process%cellular process%cellular metabolic process%cellular cata…
GO:0048468	rad9; fadd; hhip; gadd45b; gadd45g; timp2; prkra; nr4a2; psen1; prdx2; mnt; gprin1; rnf130; 1810011o10rik; robo1; epha7; mib1; smndc1; erbb3; nrp; ntn4; ablim1; vezf1; bnip2; traf7; bcl2l2; gdf11; pafah1b1; nr2e1; notch1; top2b; 1200015f23rik; shroom3; aplp1; rabep1; rasa1; brca1; nrp1; cnp; ulk1; tbrg4; pdcd7; ern1; aff4; sgk; olig2; msh6; plxnb1; myc; dlx1; cul7; rtkn; serinc3; btg1; lrp1; cdk5…	285	1107	1.83e-06	%biological_process%cellular process%cell development; %biological_process%cellular process%cellular developmental process%cell differentiation#cell development; %biological_process%developmental process%cellular developmental process%cell differentiation#cell development;
GO:0008134	tle1; carm1; ldb1; lmcd1; rbm39; c1d; rb1; zfpm1; nkx3-1; tsg101; ep300; snw1; trib3; ubn1; hipk3; ddx5; hdac9; hdac2; ctbp1; maml1; tob1; sumo1; dcp1a; aof2; atf7ip; smad3; med21; tcf4; sertad2; cbfb; dnmt1; maged1; cited2; epas1; arnt2; tle4; cenpj; drap1; cops5; thrap3; hes6; ppargc1a; pus1; lmo4; trim28; pmf1; hdac11; nrip1; yap1; btg1; sin3a; apbb2; rad54l2; pias4; arnt; mkl2; creg1; sub1; m…	66	187	1.83e-06	%molecular_function%binding%protein binding%transcription factor binding;
GO:0031497	hist1h4c; h2afz; sirt2; h2afy2; h2afx; h3f3b; hist1h4d; hist1h3h; hist1h2ah; hist1h1b; hist1h2ab; hist1h4a; hist1h3b; hist1h2af; sirt6; mbd3; hist2h4; hist1h1e; hist1h4i; hist1h4h; hist1h3a; hist1h2bl; h3f3a; hist3h2a; smarca2; myst3; hist1h3e; sirt7; nap1l4; hist1h2bm; cbx8; hist1h2ae; asf1a; smarca4; hist3h2bb; hist1h4j; hist1h2bk; hist1h2ai; hp1bp3; hist4h4; hist1h2bg; myst4; hist1h1c	43	106	2.05e-06	%biological_process%cellular process%cellular component organization and biogenesis%cellular component assembly%chromatin assembly; %biological_process%cellular process%cellular component organization and biogenesis%organelle organization and biogenesis%chromosome organization and biogenesis%establishment and/or maintenance of chromatin architecture%chromatin assembly or disassembly%chromatin ass…
GO:0065004	hist1h4c; h2afz; h2afy2; h2afx; taf13; h3f3b; hist1h4d; hist1h3h; hist1h2ah; lipe; hist1h1b; hist1h2ab; hist1h4a; hist1h3b; gtf2b; hist1h2af; hist2h4; hist1h1e; hist1h4i; hist1h4h; clip2; hist1h3a; hist1h2bl; h3f3a; hist3h2a; smarca2; myst3; rrn3; hist1h3e; tbp; nap1l4; hist1h2bm; pbx4; tbpl1; asf1a; smarca4; hist1h2ae; hist3h2bb; hist1h4j; hist1h2bk; gtf2e2; hist1h2ai; hp1bp3; hist4h4; hist1h2bg…	47	120	2.37e-06	%biological_process%cellular process%cellular component organization and biogenesis%cellular component assembly%macromolecular complex assembly%protein-DNA complex assembly; %biological_process%metabolic process%macromolecule metabolic process%macromolecular complex assembly%protein-DNA complex assembly;
GO:0005730	snrpd1; exosc9; lsm8; rpl23; rps19; btd; exosc4; ddx56; gemin4; pus1; snrpd2; ncl; ilf2; aatf; dhx9; acin1; lsm11; nusap1; zfp346; rps19bp1; abl1; utp3; npm3; ebna1bp2; wrn; ubtf; gnl3; prkrip1; midn; tbp; mdm2; nola1; rpo1-3; ddx21; cdkn2a; dedd; nol6; ggn; pop5; utp11l; npm1; rpo1-2; smug1	43	107	3.03e-06	%cellular_component%cell#cell part%intracellular#intracellular part%intracellular organelle%intracellular membrane-bound organelle%nucleus#nuclear part%nuclear lumen#nucleolus; %cellular_component%cell#cell part%intracellular#intracellular part%intracellular organelle%intracellular membrane-bound organelle%nucleus#nuclear part%nucleolus; %cellular_component%cell#cell part%intracellular#intracellu…
GO:0022403	mapre1; stag3; gspt2; h2afx; hus1; rb1; anapc5; suv39h2; rad21; camk2d; cdca3; espl1; clasp1; dmwd; ncapg2; cdc123; itgb1; nek1; mad1l1; mad2l1bp; dclre1a; trp53; siah1a; ppp6c; ppm1d; smc4; pafah1b1; cdca8; calr; dnajc2; mad2l1; nedd9; gas1; sirt2; zw10; kif11; spc25; chek1; spag5; myh9; mapre2; bub3; anapc2; dazl; smc1a; pmf1; txnl4a; katnb1; cdca2; cdc25a; mphosph1; cdc26; anapc10; rps6ka2; bi…	87	270	4e-06	%biological_process%cellular process%cell cycle#cell cycle process%cell cycle phase; %biological_process%cellular process%cell cycle process%cell cycle phase;
GO:0000087	mapre1; sirt2; zw10; kif11; hus1; spc25; spag5; anapc5; mapre2; bub3; anapc2; rad21; smc1a; cdca3; clasp1; pmf1; katnb1; txnl4a; cdca2; cdc25a; cdc26; anapc10; mphosph1; birc5; ncapg2; rps6ka2; nek1; cdca5; ccdc16; akap8; mad1l1; mphosph6; anapc4; nusap1; txnl4b; mad2l1bp; dclre1a; ncaph; trp53; kntc1; cdc2l5; smc3; smc4; nek2; tnfsf5ip1; rcc2; ncapd3; ccna2; pafah1b1; cdca8; bub1b; fzr1; ccng2; …	60	169	5.59e-06	%biological_process%cellular process%cell cycle#cell cycle process%cell cycle phase%M phase%M phase of mitotic cell cycle; %biological_process%cellular process%cell cycle%mitotic cell cycle#M phase of mitotic cell cycle; %biological_process%cellular process%cell cycle process%cell cycle phase%M phase%M phase of mitotic cell cycle;
GO:0031965	tnpo1; kpna2; aaas; nupl1; ipo4; senp2; ipo8; kpna4; ranbp2; epc1; kpna6; lmnb1; xpo6; nup93; lmnb2; tmem48; ipo13; nup188; ipo11; nup50; kpna3; nup107; ipo7; ipo9; nup62; nup54; xpo1; sumo1; cse1l	29	63	6.04e-06	%cellular_component%cell#cell part%intracellular#intracellular part%intracellular organelle%intracellular membrane-bound organelle%nucleus#nuclear part%nuclear envelope#nuclear membrane; %cellular_component%cell#cell part%intracellular#intracellular part%intracellular organelle%intracellular membrane-bound organelle%nucleus#nuclear part%nuclear membrane; %cellular_component%cell#cell part%intrace…
GO:0016772	pik3r3; pck2; hunk; dolk; mertk; ckb; cdc2l6; ksr1; polr3k; c77370; mark2; ephb1; camk2d; prkra; nadk; chkb; pik3cb; dclk2; polr2a; dusp16; epha7; clk4; erbb3; nek1; epha2; cdkn1b; map3k14; znrd1; map2k1; rbks; pigg; map4k4; pi4k2a; map3k1; nck2; mapk6; nme4; pdk2; vrk1; map4k1; stk4; akap1; csnk1e; pim1; styxl1; papola; pdgfra; pacsin3; poln; pak4; trib2; ikbkg; tpk1; tut1; d5wsu178e; pank3; csn…	251	968	6.04e-06	%molecular_function%catalytic activity%transferase activity%transferase activity, transferring phosphorus-containing groups;
GO:0006357	tle1; zfp128; srf; hey2; lmcd1; rora; neurog2; rb1; foxa1; ifnar2; cnot7; zfpm1; fhl2; ep300; tcf12; sap30; snw1; lbh; nr4a2; nfya; hipk3; hdac9; ctbp1; maml1; hoxa1; atf4; trp53; mxi1; cenpk; aof2; nr5a1; ablim1; egr1; atf7ip; bcl6; med21; smad3; tcf4; jundm2; mafb; epc1; cbfb; nr2e1; notch1; maged1; sox2; stat3; cited2; arnt2; epas1; tle4; drap1; fus; otx1; sufu; thrap3; nedd8; tbx2; hes6; suz1…	114	380	6.04e-06	%biological_process%biological regulation%regulation of biological process%regulation of cellular process%regulation of cellular metabolic process%regulation of nucleobase, nucleoside, nucleotide and nucleic acid metabolic process%regulation of transcription%regulation of transcription, DNA-dependent%regulation of transcription from RNA polymerase II promoter; %biological_process%biological regul…
GO:0005830	rps18; rpl5; rps17; rpl29; rps6kb1; rpl23; rps19; rpl27; rps28; rps29; rpl37; rps24; rps7; rpl22; rps5; rpl11; rps3a; rps20; rpl7; rpl9; rps15; rps6; rpl21; rps9	24	48	6.23e-06	%cellular_component%cell#cell part%intracellular#intracellular part%cytoplasm#cytoplasmic part%cytosol#cytosolic part%cytosolic ribosome (sensu Eukaryota); %cellular_component%cell#cell part%intracellular#intracellular part%cytoplasm#cytoplasmic part%cytosolic part%cytosolic ribosome (sensu Eukaryota); %cellular_component%cell#cell part%intracellular#intracellular part%cytoplasm#cytoplasmic part%…
GO:0044429	vdac3; mrpl30; mpst; alg14; abca8b; atp5a1; mrpl10; tst; timm8b; 1810027o10rik; mfn1; ndufa13; uqcrb; bbc3; slc25a25; sod2; sh3glb1; atp5g1; slc25a10; abcb6; cox15; slc25a24; mtch2; cox5a; slc25a29; nnt; sfxn1; gpx4; cox7a2; hspd1; dnajc11; pdhx; cox5b; tomm40l; sfxn5; csde1; slc25a3; sfxn2; slc25a32; prodh; tufm; timm13; ndufa9; tomm40; ndufb7; mdh2; timm22; mrpl47; wasf1; mrpl39; cyb5r3; dci; m…	98	316	6.57e-06	%cellular_component%cell#cell part%intracellular#intracellular part%cytoplasm#cytoplasmic part%mitochondrial part; %cellular_component%cell#cell part%intracellular#intracellular part%cytoplasm#cytoplasmic part%mitochondrion#mitochondrial part; %cellular_component%cell#cell part%intracellular#intracellular part%cytoplasmic part%mitochondrial part; %cellular_component%cell#cell part%intracellular#i…
GO:0022618	snrpd1; ptbp2; eif4e2; mtif2; eif2s2; sfrs2; sfrs5; eif3k; fusip1; eif4g2; denr; dazl; paip2b; eif4ebp2; smn1; cugbp1; sfrs3; mbnl1; eif5a; sfrs8; snrpd2; eif2b1; smndc1; sfrs1; eif2s1; ppp1r15b; bzw2; eif3c; eif1; gemin6; eif5	31	70	8.67e-06	%biological_process%cellular process%cellular component organization and biogenesis%cellular component assembly%macromolecular complex assembly%protein-RNA complex assembly; %biological_process%cellular process%cellular component organization and biogenesis%ribonucleoprotein complex biogenesis and assembly#protein-RNA complex assembly; %biological_process%metabolic process%macromolecule metabolic…
