# Supplementary material for: SOX2 Co-Occupies Distal Enhancer Elements with Distinct POU Factors in ESCs and NPCs to Specify Cell State
Source: PLoS Genet. 2013 Feb 21;9(2):e1003288. doi: 10.1371/journal.pgen.1003288 (PMC3578749; doi:10.1371/journal.pgen.1003288)
Supplement: Table S4 — Microarray gene expression data in ESCs and NPCs. (XLSX) [file pgen.1003288.s009.xlsx]

## Sheet: Key
Table S4
Gene expression data from Affymetrix arrays in ESCs and NPCs.
Tab	Description
Intra Cell-Type Analysis	Percentile Ranked data used for box and violin plots throughout the paper, and Mean Value data used to define transcription factors enriched in ESCs of NPCs in Figure 6a
Comparison of ESC and NPC data	Analysis of Differentially Expressed Genes used to define differentially expressed POU, RFX, and NFI factors in ESCs and NPCs

## Sheet: Intra Cell-Type Analysis
ESC				NPC
GeneName	Percentile Rank	Mean Value		GeneName	Percentile Rank	Mean Value
Copg	85.8144	529.8		Copg	85.8288	517
Atp6v0d1	89.0584	710.533		Atp6v0d1	91.2902	891.2
Golga7	95.5785	1741.1		Golga7	95.0518	1548.57
Psph	89.0722	711.567		Psph	96.5088	2082.37
Trappc4	91.9107	978.5		Trappc4	91.698	930
Dpm2	76.9759	277.733		Dpm2	84.8667	480.033
Psmb5	97.1088	2446.87		Psmb5	96.9852	2343.57
Dhrs1	69.4937	167.467		Dhrs1	78.7112	309.6
Ppm1a	91.1661	896.9		Ppm1a	89.8561	753.333
Psenen	93.0767	1130.87		Psenen	97.1502	2462.67
Anapc1	87.89	636.1		Anapc1	87.1392	580.9
Mrpl43	91.5029	931.1		Mrpl43	92.5685	1047.67
LOC100048165	90.2085	809.067		LOC100048165	89.1872	703.1
Nmt1	95.8076	1807.7		Nmt1	93.8239	1263.9
Atg5	77.8144	294		Atg5	74.4846	234.967
Mtif2	87.008	591.433		Mtif2	83.1348	420.267
Rab14	95.9175	1850.63		Rab14	97.086	2407.83
Psap	93.7365	1243.1		Psap	96.5912	2120.7
Ube2g1	91.693	951.933		Ube2g1	92.4814	1029.23
Zkscan3	61.2761	95.6		Zkscan3	75.9255	257.233
Mrpl27	93.2875	1163.7		Mrpl27	95.0701	1556.93
Dlg1	86.7583	579.233		Dlg1	81.7557	379.8
Canx	96.9393	2346.87		Canx	97.8512	3010.67
Derl1	88.5178	671.333		Derl1	93.0267	1116.27
Wars	83.0309	426.133		Wars	85.2378	493.567
Psma1	98.181	3469.03		Psma1	97.4068	2599.1
Sar1a	90.8133	859.633		Sar1a	92.2615	997.4
G3bp2	97.008	2380.27		G3bp2	93.8605	1268.63
Golm1	90.2543	811.2		Golm1	94.2271	1342.53
Gps1	94.0664	1323.93		Gps1	94.4103	1387.2
Ssr3	95.7801	1797.97		Ssr3	97.6588	2814.1
LOC100042008	99.9954	13599.4		LOC100042008	99.9954	13527.7
Ctbp1	87.7068	626.833		Ctbp1	96.2201	1933.1
Huwe1	92.9851	1113.73		Huwe1	88.4037	657.733
Cdv3	94.8408	1504.1		Cdv3	93.4482	1188.93
9130011J15Rik	76.5315	270.133		9130011J15Rik	84.8987	481.367
Copa	93.9244	1278.03		Copa	95.6016	1688.03
Anapc2	83.8305	454.033		Anapc2	86.8322	564.067
Tug1	84.4353	472.967		Tug1	91.1757	882.133
Gbf1	66.3414	135.2		Gbf1	74.0012	227.133
Cox18	88.9805	703.967		Cox18	80.0147	335.833
Arfgef1	80.2062	346.6		Arfgef1	84.4497	466.1
Zranb1	70.1764	175.767		Zranb1	74.6449	237.567
Ddx24	82.5567	408.767		Ddx24	71.2178	190.833
2610209M04Rik	97.5349	2747		2610209M04Rik	97.0677	2399.67
Tmem129	54.1947	56.3667		Tmem129	71.3759	192.433
LOC100043572	99.4456	8123.5		LOC100043572	99.3448	7692.47
4931406I20Rik	82.4742	406.733		4931406I20Rik	74.7663	239.033
LOC100044471	82.9874	423.767		LOC100044471	85.6914	511.5
Armc1	90.6942	848.667		Armc1	87.9547	629.1
Mad2l1bp	74.3207	233.3		Mad2l1bp	75.3963	248.767
1200013P24Rik	64.6781	120.5		1200013P24Rik	74.7824	239.4
Vta1	91.2806	909.533		Vta1	93.2741	1159.27
Eif5	96.449	2105.97		Eif5	96.3209	1994.1
Cdc42	97.0447	2401.17		Cdc42	98.0253	3244.03
Rrn3	88.9118	699.633		Rrn3	83.2493	423.233
Ankrd17	89.0997	713.367		Ankrd17	91.3727	896.633
Apoa1bp	91.1844	899.233		Apoa1bp	92.4265	1021.17
Pabpn1	98.9324	5263.13		Pabpn1	98.9416	5298.17
Pdpk1	85.8603	531.433		Pdpk1	78.9609	314.433
5730453I16Rik	84.1924	465.467		5730453I16Rik	85.9594	523.267
Angel2	75.7022	256.6		Angel2	82.4109	398.2
Bat5	70.3688	177.933		Bat5	81.0799	361.967
1110019J04Rik	95.9267	1852.1		1110019J04Rik	96.5866	2118.47
Rab7	94.52	1431.9		Rab7	96.2934	1974.57
Ddb1	96.2245	1984.83		Ddb1	92.2432	995.6
Pfdn5	94.9874	1547.97		Pfdn5	97.0127	2354.07
Rfk	81.4066	377.8		Rfk	78.9196	313.467
Txndc12	93.3058	1165.7		Txndc12	94.2408	1344.6
3100004P22Rik	86.9095	587.433		3100004P22Rik	85.2561	494.167
Psmc5	95.2715	1649.2		Psmc5	96.0575	1860.17
Tmem165	94.6529	1460.57		Tmem165	96.0048	1833
Aup1	70.0687	174.633		Aup1	79.7627	331.567
Hdac5	72.0183	199.967		Hdac5	76.835	272.933
H2-Ke2	96.614	2177.93		H2-Ke2	96.1697	1913.27
Dscr3	80.6781	359		Dscr3	83.79	439.9
Cic	79.5235	329.667		Cic	77.9346	294.033
Riok3	91.2211	902.667		Riok3	87.8173	621.467
Dctn5	81.8007	386.9		Dctn5	86.1725	531.533
Rragc	85.0767	501.133		Rragc	90.9924	863
Tbl3	83.8259	453.833		Tbl3	78.3767	302.433
Hp1bp3	78.0023	296.867		Hp1bp3	92.6418	1057.1
BC031181	90.4467	828.167		BC031181	94.085	1311.3
D10Bwg1364e	85.3654	514.1		D10Bwg1364e	86.1633	531.233
Polr2f	95.2852	1651.33		Polr2f	96.605	2132.8
Ube2v1	93.0538	1126.27		Ube2v1	95.3908	1629.57
Snapin	84.7881	488.967		Snapin	81.8794	382.133
Fryl	77.7297	292.267		Fryl	79.1762	318.767
Hbxip	94.0023	1305.53		Hbxip	95.0472	1544.77
Atox1	94.181	1342.33		Atox1	92.2569	997.267
Mrpl52	92.0596	996.733		Mrpl52	94.7769	1462.33
2510006D16Rik	87.3814	608		2510006D16Rik	91.3452	895.167
Zc3h11a	96.0046	1878.33		Zc3h11a	95.0197	1535.9
Hnrpul2	88.866	694.533		Hnrpul2	87.8448	622.7
Sec22b	86.4696	563.6		Sec22b	89.5835	732.133
Ythdf1	95.1478	1603.93		Ythdf1	94.2133	1338.47
Ube2r2	80.4765	354.6		Ube2r2	88.445	661.267
Itch	74.6506	239.433		Itch	77.3848	283.267
Wdr6	90.3872	821.133		Wdr6	95.8948	1785.97
Ncl	99.3173	7173.93		Ncl	98.9096	5252.1
Elp2	94.685	1471.43		Elp2	92.683	1064.43
Rbbp7	98.7812	4899.1		Rbbp7	98.6301	4298.13
Aldh3a2	66.4192	135.767		Aldh3a2	62.1002	101.233
Pnliprp1	7.70218	2.96667		Pnliprp1	3.41336	1.46667
Morf4l2	98.6438	4469.97		Morf4l2	98.5705	4203.5
Actg1	99.2394	6538.53		Actg1	99.551	9119.07
Armcx2	85.8236	529.967		Armcx2	81.2334	367.267
LOC100042244	99.4548	8431.73		LOC100042244	99.4502	8234.27
Vps35	97.2234	2519.7		Vps35	96.9348	2317.63
Cct8	98.1764	3464.97		Cct8	97.2556	2512.73
Pgc	30.016	11.6667		Pgc	30.7294	10.5
Ganab	84.4628	473.9		Ganab	85.1278	489.567
Ublcp1	88.1787	650.1		Ublcp1	87.4966	600.667
LOC100045709	80.0641	343.1		LOC100045709	81.3159	368.2
Rnf34	88.0596	644.533		Rnf34	83.7006	436.167
Rbck1	80.4261	353.067		Rbck1	72.9726	213.2
Pnpo	79.2829	324.033		Pnpo	43.1068	20.7333
Spin1	96.2612	2002.57		Spin1	96.4813	2074.53
LOC100046080	76.5498	270.3		LOC100046080	76.7273	271.3
Dazap2	92.8431	1096.6		Dazap2	96.6966	2177.17
Ddr1	78.2726	301.667		Ddr1	95.597	1687.43
Wbp11	92.3505	1034.73		Wbp11	89.3178	713.633
Gja1	96.5865	2158.73		Gja1	84.3581	462.433
Slc16a1	96.2337	1992		Slc16a1	83.3776	426.9
Cx3cl1	39.7022	19.2		Cx3cl1	52.4512	46.1667
Clps	29.583	11.4		Clps	24.3906	7.8
Plat	42.7125	23.1667		Plat	92.6647	1059
Sfrs2	98.6117	4332.4		Sfrs2	98.3368	3743.13
Tpbpa	19.3562	6.83333		Tpbpa	24.1134	7.7
Uhrf1	91.945	983.1		Uhrf1	88.6466	671
Gsn	71.7984	196.767		Gsn	48.3575	31.1333
Api5	98.2039	3503.43		Api5	97.4801	2674.47
Atp6v1b2	93.1867	1142.6		Atp6v1b2	90.7725	836.167
Trim27	95.8488	1820.97		Trim27	95.1801	1577.53
Cct7	98.9233	5254.93		Cct7	97.9841	3169.93
Anxa6	76.8477	276.1		Anxa6	87.7165	615.433
Ppp2r1a	98.685	4582.07		Ppp2r1a	98.7492	4631.1
LOC667776	96.1375	1930.1		LOC667776	96.3484	2016.67
Nptn	88.3207	659.533		Nptn	95.4962	1656.93
Scd2	97.7136	2935.2		Scd2	99.5235	8804.8
Csnk1d	88.7148	684.7		Csnk1d	93.1458	1133.33
Atp6v1h	86.4742	564.2		Atp6v1h	83.719	436.867
D3Ucla1	89.7617	765.6		D3Ucla1	94.6073	1421.17
Lbr	98.071	3327.83		Lbr	93.3886	1180.63
Orc5l	91.858	971.5		Orc5l	81.9848	385
Psmd2	96.0733	1901.67		Psmd2	95.1434	1570.9
Agtr2	3.07904	1.56667		Agtr2	46.0208	25.5667
LOC629957	99.9725	12449.5		LOC629957	99.9771	12279.4
Dusp6	82.6346	411.3		Dusp6	96.2797	1970.9
Prl3b1	19.2463	6.8		Prl3b1	20.4573	6.43333
Aldh18a1	88.5132	671		Aldh18a1	95.6978	1721.77
Klk1	49.803	39.2333		Klk1	11.0854	3.53333
Serinc1	85.7778	529.033		Serinc1	95.3358	1618.8
EG434373	99.6472	9462.63		EG434373	99.4869	8486.73
Elovl5	93.4845	1196.03		Elovl5	95.2534	1598.97
Dync1i2	88.5361	672.267		Dync1i2	90.9512	857.4
Gbl	61.1203	94.6		Gbl	60.7097	91.0667
Syt4	40.5384	20.1667		Syt4	35.2218	13.0667
Ldhc	55.3356	61.2667		Ldhc	36.0419	13.6333
Prl3d1	35.7938	15.6		Prl3d1	37.1506	14.5
Stmn1	98.1489	3431.9		Stmn1	99.0516	5762.3
Rasa3	55.7388	63.3		Rasa3	91.2558	889.1
Impdh2	98.7446	4799.5		Impdh2	97.1548	2464.2
Def8	64.614	120.067		Def8	58.8404	78.2333
Kitl	52.6735	50.1667		Kitl	87.9135	627
Emb	95.4318	1686.2		Emb	43.5696	21.4333
Eif3c	98.4559	3932.43		Eif3c	98.2956	3665.5
Kpna2	98.9141	5208.43		Kpna2	98.2223	3576.4
Tyrp1	23.2371	8.36667		Tyrp1	24.732	7.93333
Eif4g2	98.8362	5012.67		Eif4g2	98.9141	5268.17
Bpgm	68.4467	157.033		Bpgm	72.755	210.4
Unc45a	65.457	127.033		Unc45a	60.4967	89.4
Cct4	99.2165	6473.33		Cct4	98.6713	4423.03
Trim28	98.7171	4723.6		Trim28	96.9944	2349.67
Calu	91.5464	935.5		Calu	94.9876	1526.67
Tgfbi	68.2428	155.3		Tgfbi	39.6362	16.5667
Hnrph1	96.9439	2349.1		Hnrph1	97.251	2507.93
Actr1a	81.9679	391.633		Actr1a	89.2559	708.2
LOC100046643	74.9187	243.833		LOC100046643	95.849	1764.17
3010003L21Rik	52.1695	48.1333		3010003L21Rik	42.8755	20.4
Rps26	99.3677	7673.03		Rps26	99.441	8188.87
Dpysl3	66.6552	137.933		Dpysl3	80.8119	355.267
Rrm1	94.7537	1486.53		Rrm1	95.1022	1559.83
Rplp2	99.9084	11267.9		Rplp2	99.9404	11648.3
Lamp1	96.2474	1995.6		Lamp1	96.9715	2336.23
Ghitm	96.2887	2021.2		Ghitm	95.2259	1595.23
Ela3	48.6735	35.7333		Ela3	45.29	24.2667
Chgb	11.4868	4.2		Chgb	33.538	12
Sh2d3c	46.7698	30.9667		Sh2d3c	35.1759	13.0333
Tfg	93.8877	1271.17		Tfg	96.1056	1875
Hdgf	94.5842	1446.7		Hdgf	92.202	991.767
Hsp90b1	98.0481	3291.43		Hsp90b1	97.8329	2998.5
Papss1	68.8774	161.333		Papss1	90.887	851.1
Suclg1	95.0241	1561.9		Suclg1	94.5707	1409.87
Sgpl1	71.4502	192.633		Sgpl1	75.9003	256.7
Enpp2	41.5624	21.5667		Enpp2	34.5276	12.6333
Snrpn	95.3677	1669.93		Snrpn	91.6247	919.633
Mgst1	63.457	111.033		Mgst1	97.7504	2889.4
Junb	54.795	59		Junb	44.6669	23.2
Kit	82.9966	423.967		Kit	53.0056	48.5667
Plod3	75.9404	260.533		Plod3	80.7111	351.867
Aldh7a1	88.394	665.167		Aldh7a1	83.7121	436.467
Slc38a1	87.2875	602.633		Slc38a1	92.2317	995.367
Lpl	52.9599	51.3		Lpl	33.8083	12.1667
Reg1	22.6186	8.13333		Reg1	30.4728	10.3667
LOC100047211	98.3184	3695.4		LOC100047211	99.8305	10701.7
Ccnd3	91.8534	970.867		Ccnd3	78.4454	304.167
Tspyl1	78.0252	297.233		Tspyl1	80.1109	337.233
Stip1	96.5315	2137.5		Stip1	92.0966	978.133
Ciapin1	89.1684	719.7		Ciapin1	80.3148	341.867
Impact	88.3322	659.8		Impact	87.0705	577.033
EG625298	99.2852	6817.9		EG625298	99.157	6183.07
Hnrpab	99.1707	6181.33		Hnrpab	99.2944	7148.63
Ddx1	95.2944	1653.37		Ddx1	94.5226	1402.7
Mthfd1	96.9255	2336.27		Mthfd1	85.1736	490.967
Tpi1	98.5613	4177.27		Tpi1	94.4424	1390.93
Npdc1	70.1535	175.567		Npdc1	83.6731	435.433
Cstf2t	91.0607	885.8		Cstf2t	93.3061	1164.7
Tnfrsf19	46.3963	30.0333		Tnfrsf19	68.1046	154.533
Marcksl1	97.3562	2627.73		Marcksl1	98.3139	3705.83
Ndn	74.8064	241.867		Ndn	82.1818	390.5
Tnp1	23.1546	8.33333		Tnp1	16.3017	5.13333
Nup62	98.3551	3751		Nup62	96.5637	2102.27
Actc1	49.5785	38.6		Actc1	47.8443	29.9333
Map1lc3b	97.3242	2608.73		Map1lc3b	95.9406	1812.4
Igf2	70.6804	182.567		Igf2	47.0631	27.8667
Atp9a	66.8408	140.133		Atp9a	56.6572	66.1333
Cox5a	99.2806	6809.3		Cox5a	98.9645	5418.2
Cops8	84.3024	468.933		Cops8	86.429	542.833
Smoc2	7.80298	3		Smoc2	38.8069	15.7667
Bcar3	82.8729	419.667		Bcar3	68.801	161.633
Pdcd6ip	77.8946	294.733		Pdcd6ip	79.4511	324.833
Spink3	45.173	27.5667		Spink3	22.0242	6.93333
Fmod	25.567	9.46667		Fmod	26.9747	8.8
Zfand2a	64.4055	118.467		Zfand2a	74.3357	232.867
EG234703	99.4593	8453.83		EG234703	99.5418	8890.53
Sdc1	73.1157	216.4		Sdc1	75.4559	249.567
Mcm5	98.2589	3578.53		Mcm5	95.3267	1617.7
Pigq	89.5258	744.033		Pigq	90.8	838.367
Creg1	76.8018	274.933		Creg1	70.4939	182.4
Cpe	76	261.133		Cpe	95.9223	1800.6
Pebp1	99.1753	6208.43		Pebp1	99.4044	7974.2
Fkbp10	55.9496	64.4667		Fkbp10	27.5199	9
Mark2	66.1031	133.2		Mark2	65.2799	126.5
1810049H19Rik	11.3677	4.16667		1810049H19Rik	4.27472	1.7
Prm1	26.5934	9.93333		Prm1	33.7579	12.1333
Pctk1	95.1615	1608.37		Pctk1	95.6153	1691.63
Rrp1	93.4983	1199.37		Rrp1	92.935	1103.53
Slc2a4	46.9737	31.4333		Slc2a4	29.8978	10.1
Mpo	37.2852	16.8333		Mpo	26.3699	8.56667
Itm2c	77.9152	294.933		Itm2c	93.4161	1184.23
Eif3h	98.2726	3591.73		Eif3h	98.6805	4431.7
Hnrph2	92.2428	1022.3		Hnrph2	94.5524	1406.3
Scd1	86.1306	543.867		Scd1	93.3749	1178.43
Ndufv1	95.7663	1791.7		Ndufv1	93.7002	1242.43
Kap	45.6678	28.5333		Kap	47.4549	28.7
Cox6c	98.9966	5592.27		Cox6c	99.1799	6448.93
Marcks	92.3895	1042.37		Marcks	98.9554	5395.23
Map2k2	78.433	304.967		Map2k2	84.7338	475.8
Carhsp1	80.307	349.733		Carhsp1	78.3836	302.567
Isyna1	87.496	614.633		Isyna1	23.3346	7.4
Tubb3	64.5086	119.2		Tubb3	55.5874	60.2667
Rpl7	99.6793	9748.8		Rpl7	99.7114	9823.77
Atp5g2	98.6071	4322.97		Atp5g2	98.9004	5244.77
Herpud2	77.5716	288.6		Herpud2	84.0534	448.567
Lcp1	30.8225	12.1667		Lcp1	21.1926	6.66667
Acadm	94.8637	1514.27		Acadm	90.0394	766.067
Sf3b3	96.0641	1896.07		Sf3b3	91.7071	930.433
Clcn4-2	48.1856	34.3667		Clcn4-2	76.3379	265.167
Hdlbp	89.26	725.667		Hdlbp	90.9191	855.333
Vcam1	49.638	38.7333		Vcam1	50.5269	38.3
Vdac2	98.5934	4281.2		Vdac2	98.5476	4161.67
Klhdc3	93.8099	1255.1		Klhdc3	95.2579	1599.4
Pigo	81.26	373.133		Pigo	64.8768	122.967
Sqle	91.9175	980.133		Sqle	97.6862	2844.9
Cyp2e1	13.1134	4.73333		Cyp2e1	24.1134	7.7
Casp6	78.9324	315.9		Casp6	74.8328	240.167
Txnip	98.3734	3764.33		Txnip	62.5561	104.567
Vdac1	98.8774	5091.67		Vdac1	98.2544	3626.13
Hey1	49.6907	38.8667		Hey1	58.5632	76.7
Prdx1	99.5052	8746.1		Prdx1	99.3311	7651.93
Cotl1	87.441	611.933		Cotl1	92.4998	1032.8
Cldn11	19.7824	6.96667		Cldn11	4.05709	1.63333
Ywhah	93.9107	1275.8		Ywhah	93.7597	1251.27
Psmc1	93.7824	1249.27		Psmc1	92.6143	1051.67
Mdk	98.0573	3311.73		Mdk	50.7193	39.1333
Satb1	65.9954	132.2		Satb1	84.3993	463.5
Tspan3	86.7995	581.467		Tspan3	96.8157	2238.57
Ehd1	88.0229	642		Ehd1	82.0169	386.033
Pld3	76.7904	274.8		Pld3	59.3833	81.6
Abce1	94.6163	1452.13		Abce1	93.4665	1194.43
Tap1	45.4273	28.0667		Tap1	42.037	19.3333
Dr1	79.3975	326.9		Dr1	76.7204	271.267
Atp5g1	96.7331	2231.37		Atp5g1	97.0173	2354.93
Fabp5	91.2394	905.1		Fabp5	99.3127	7341.97
Fabp3	99.0332	5668.53		Fabp3	42.8319	20.3667
Cct3	98.9553	5490.2		Cct3	98.5843	4233.2
Fgg	50.5934	41.6333		Fgg	16.5101	5.2
Rpl12	99.551	8983.57		Rpl12	99.3723	7821.2
Pdcd6	92.669	1074.33		Pdcd6	93.4986	1201.43
Hn1	94.1627	1341.07		Hn1	95.7757	1744.37
Klf10	91.3173	912.967		Klf10	88.532	666.4
Mcm7	98.8408	5012.87		Mcm7	98.2773	3644.43
Tmem109	73.6747	224.067		Tmem109	90.6671	827.7
Cd24a	81.5349	380.633		Cd24a	97.6267	2788.27
Hif1a	92.9897	1113.77		Hif1a	95.3404	1619.73
Fkbp1a	97.7595	2973.83		Fkbp1a	98.4651	3993.1
Cct2	99.2577	6637.93		Cct2	99.0241	5617.13
Snd1	74.827	242.333		Snd1	78.5164	305.367
Cyr61	77.7457	292.867		Cyr61	48.6599	31.9333
Lipf	11.3677	4.16667		Lipf	0.909466	0.8
Sgk1	96.4215	2091.57		Sgk1	78.8463	312.067
LOC100043974	97.3517	2627.17		LOC100043974	94.1538	1328.3
Nasp	92	989.933		Nasp	65.7358	131.067
Flii	81.8053	386.933		Flii	82.443	399.2
Smarcb1	90.4651	829.767		Smarcb1	87.6661	613.033
Fuca2	61.7732	98.6		Fuca2	33.215	11.8333
Phc2	69.8648	172.367		Phc2	93.4528	1190.23
Gldc	89.6861	759.833		Gldc	77.7925	291.367
Scarb1	78.6186	309.167		Scarb1	86.9239	569.333
C2	53.9244	55.1667		C2	28.111	9.23333
Prps1	96.8889	2311.27		Prps1	89.0085	691.433
Lrrn1	36.1787	15.9		Lrrn1	90.0486	767.3
Rps5	99.5189	8832.13		Rps5	99.5143	8763.57
1810008N23Rik	8.36884	3.2		1810008N23Rik	7.21846	2.43333
Ndufb11	97.48	2706.33		Ndufb11	98.4422	3971.3
LOC623672	96.5498	2148.8		LOC623672	97.6313	2791.07
Atp5c1	99.1019	5857.63		Atp5c1	99.0287	5662.77
LOC100048726	91.5693	937.233		LOC100048726	87.382	593.533
Tbc1d15	92.6644	1073.83		Tbc1d15	89.8745	753.867
Ceacam11	6.48797	2.6		Ceacam11	24.6449	7.9
Hspa5	98.4651	3960.23		Hspa5	98.9508	5387.93
Ankrd10	91.1478	895.667		Ankrd10	91.5262	909.8
Cd9	98.2405	3542.63		Cd9	94.2179	1339.33
Ifrd1	88.8751	695.8		Ifrd1	91.4002	898.5
Kars	96.1604	1939.23		Kars	94.0621	1306.4
Pfkp	91.89	976.033		Pfkp	42.5181	19.9333
Ddx18	93.3792	1174.8		Ddx18	88.7932	677.767
Cd34	5.78236	2.4		Cd34	17.0668	5.36667
Nup85	89.7915	767.367		Nup85	86.8872	567.1
LOC100039731	99.8625	10823.7		LOC100039731	99.8625	10797.4
LOC100048168	80.5773	356.767		LOC100048168	85.4967	503.267
Ccnb1	98.0527	3296.67		Ccnb1	94.0392	1300.97
Adm	55.1042	60.2667		Adm	60.657	90.8333
Raf1	89.0172	707.3		Raf1	91.4322	901.633
Arpc1a	85.0034	497		Arpc1a	89.5675	731.5
Adam15	60.921	93.2667		Adam15	71.1491	190.133
Smad1	77.7503	292.9		Smad1	86.8735	566.367
Rab1	98.6758	4552.87		Rab1	98.85	5023.6
LOC100047896	92.8477	1098.87		LOC100047896	94.3416	1375.23
Tpst2	69.6334	169.067		Tpst2	66.9133	141.867
Ap1s1	81.0447	367		Ap1s1	86.6787	556.067
LOC100046223	99.5006	8735.5		LOC100046223	99.409	7988.4
LOC100044400	97.7869	2998.33		LOC100044400	96.2155	1927.93
Mtap4	84.504	475.033		Mtap4	85.5081	503.633
Mrpl20	89.3517	731.933		Mrpl20	95.0426	1543.3
Adam9	79.6495	332.9		Adam9	94.5638	1409.77
1110005A23Rik	96.9897	2372.6		1110005A23Rik	96.6279	2139.3
AI413782	76.9324	277.1		AI413782	79.3503	323.1
Lrrc4	32.0229	13		Lrrc4	51.7502	43.2333
Syngr3	55.1501	60.5		Syngr3	46.1972	25.9333
EG621100	99.8442	10715		EG621100	99.7709	10386.2
Eif3d	98.2451	3542.73		Eif3d	97.4205	2609
Hist1h1c	68.8454	161.1		Hist1h1c	92.5548	1044.53
Ywhaz	97.5716	2795.4		Ywhaz	98.1948	3540.37
Mpdu1	85.9107	533.967		Mpdu1	84.0969	451.567
Nnt	78.7262	311.833		Nnt	85.5677	505.2
Kti12	81.7022	384.833		Kti12	88.8573	681.067
Nsg2	37.6014	17.1333		Nsg2	50.8934	40
Tmed3	66.5682	137		Tmed3	88.6512	671.333
Fuca1	80.4948	355		Fuca1	87.4599	598.333
Slc35a4	71.1111	188.833		Slc35a4	80.5416	347.033
Cd83	10.1901	3.76667		Cd83	2.59782	1.26667
Cox8a	96.0321	1888.67		Cox8a	97.4709	2660.1
Fkbp8	82.2131	398.167		Fkbp8	80.8256	355.633
Sparcl1	3.20962	1.6		Sparcl1	96.7928	2225.9
Orc3l	91.3219	913		Orc3l	76.6448	270.033
Trim59	94.9278	1529.7		Trim59	85.8082	516
Txn1	99.2944	6938.6		Txn1	99.4365	8166.03
Rrm2	98.3139	3679.17		Rrm2	96.4446	2060.03
Lox	77.0195	278.3		Lox	28.844	9.6
Ccnd2	64.3116	117.767		Ccnd2	98.511	4066.97
Fkbp5	89.1386	715.667		Fkbp5	75.5109	250.533
Rpo1-2	82.6163	410.233		Rpo1-2	71.2361	191
Dnpep	95.189	1619.67		Dnpep	92.4585	1026.93
EG626534	89.984	788.633		EG626534	69.0965	164.867
Errfi1	76.8522	276.133		Errfi1	65.1654	125.233
Prnp	80.4903	354.933		Prnp	91.1894	883.767
Efr3a	84.5773	478.467		Efr3a	84.9995	484.767
Aplp1	88.2658	655.6		Aplp1	53.9517	52.1
Apex1	97.4341	2683.83		Apex1	97.1273	2445.63
Mmp2	62.7583	105.733		Mmp2	45.4916	24.5667
Anxa7	91.8488	970.667		Anxa7	46.6347	26.9667
Reg2	45.2463	27.7333		Reg2	38.3098	15.3667
Dhx30	91.7617	961.6		Dhx30	90.0211	764.467
EG666577	99.8167	10481		EG666577	99.8717	10849.4
Rps6	73.5624	222.1		Rps6	86.0258	525.1
Atp5j	98.4101	3827.87		Atp5j	98.5293	4137.33
Dhx15	98.2864	3639.6		Dhx15	97.448	2629
Hspa4	98.3963	3798.93		Hspa4	94.9052	1504
Laptm4b	95.9633	1870.47		Laptm4b	98.4193	3909.53
Olig1	87.4548	612.3		Olig1	99.3357	7670.2
Sfrs3	98.8133	4974.27		Sfrs3	98.4743	3996.87
Srp54a	93.5166	1205.23		Srp54a	90.2043	778.6
Hmgb3	89.4158	737.267		Hmgb3	95.8123	1755.3
Vcl	90.2314	809.867		Vcl	87.9731	629.667
Nr2f2	35.1317	15.0667		Nr2f2	65.2479	126.167
Rad21	97.315	2602.23		Rad21	97.1868	2480.13
Cops4	89.3425	731.833		Cops4	88.4266	660.067
Fbln5	25.567	9.46667		Fbln5	27.1603	8.86667
Rab31	62.5842	104.633		Rab31	92.4952	1032.57
Prdx4	93.9381	1281.9		Prdx4	96.1422	1905.4
Serpinf1	65.1157	124.233		Serpinf1	64.6385	121.333
Tpbpb	12.6231	4.56667		Tpbpb	8.92972	2.9
Trap1	93.4525	1189.73		Trap1	87.2766	589.533
2310037I24Rik	92.5178	1055.33		2310037I24Rik	94.6211	1423.7
Pes1	92.8751	1101.13		Pes1	87.4049	594.467
Rbbp9	75.5281	254.167		Rbbp9	75.7583	254.3
Vdac3	96.8614	2296.17		Vdac3	98.3689	3791.5
Hmgb1	95.3219	1658.33		Hmgb1	95.4595	1647.57
Rbmxrt	96.9989	2376.3		Rbmxrt	97.1227	2440.37
Plekhb1	57.9863	75.5		Plekhb1	68.1481	154.833
Rdx	93.8465	1264.07		Rdx	94.9785	1522.67
Mesdc2	95.4685	1695.57		Mesdc2	92.4769	1028.3
Apba3	63.2829	109.633		Apba3	65.6648	130.4
Ldhb	98.3047	3668.5		Ldhb	87.1484	581.367
Hmga1	97.5395	2750.13		Hmga1	69.9578	175.333
Adh5	98.575	4188.93		Adh5	97.2968	2541.23
Pnrc2	89.0905	712.667		Pnrc2	91.7438	936.933
Gm2a	78.0344	297.433		Gm2a	64.8012	122.567
Sec61a1	94.5384	1437.37		Sec61a1	95.9773	1819.93
Napa	87.732	628.567		Napa	90.5938	819.2
Car1	28.0229	10.6333		Car1	17.8251	5.6
Cyp4b1	29.1753	11.1667		Cyp4b1	28.111	9.23333
RP23-136K12.4	68.8683	161.267		RP23-136K12.4	59.7498	84.5333
Rpsa	37.1111	16.7		Rpsa	33.9114	12.2333
Snrpc	97.4296	2680.23		Snrpc	96.9394	2319.13
Th1l	84.614	479.833		Th1l	78.5348	305.8
Kifc3	53.8351	54.6667		Kifc3	64.8378	122.8
Il33	35.8373	15.6333		Il33	27.0526	8.83333
Crk	91.748	960.7		Crk	92.305	1002.6
Phb2	96.9851	2370.8		Phb2	96.4171	2041.9
Aqp1	35.4273	15.3		Aqp1	22.5121	7.1
Gpd1	39.0836	18.6		Gpd1	56.0547	62.8667
Glb1	82.2314	398.633		Glb1	79.6619	329.667
Sipa1	59.9084	87		Sipa1	49.929	36.1667
Taz	73.4685	221.1		Taz	75.0046	243.033
Usp14	94.4513	1410.73		Usp14	91.4781	905.733
Glud1	97.3654	2629.83		Glud1	90.4976	806.8
Imp3	92.7652	1088.6		Imp3	94.6394	1428.87
Ptn	41.5876	21.6		Ptn	98.4147	3898.73
Magoh	98.1077	3365.23		Magoh	97.4617	2647.37
Surf4	78.866	314.233		Surf4	85.4669	501.433
Mcm4	96.6231	2183.93		Mcm4	93.6452	1228.03
Gosr1	60.3826	89.4667		Gosr1	70.6039	183.233
Reps1	84.3528	470.433		Reps1	83.0088	416.833
LOC100042986	99.5601	9000.6		LOC100042986	99.6106	9368.6
LOC100043732	89.7182	761.733		LOC100043732	88.3121	652.433
LOC100041511	99.5556	8986.87		LOC100041511	99.5464	9050.9
Spcs1	96.8293	2275.8		Spcs1	98.598	4252.27
Fstl1	91.606	942		Fstl1	89.0154	692.767
Nsdhl	84.5727	478.1		Nsdhl	95.7253	1731.13
Sh3bp5l	66.4605	136.033		Sh3bp5l	67.0989	143.833
Zbtb17	56.9393	69.7333		Zbtb17	60.6433	90.7
Adh1	30.323	11.8667		Adh1	39.0337	15.9333
Arpc1b	90.1168	797.467		Arpc1b	89.1002	699.167
Pin1	94.8591	1512.7		Pin1	95.8352	1762.3
Vac14	62.4651	103.733		Vac14	65.706	130.767
Olig2	72.0619	201		Olig2	97.6129	2778
Eif3i	98.6025	4309.17		Eif3i	98.8592	5052.8
Lrrc59	94.0985	1328.23		Lrrc59	96.3805	2030.4
Mpzl2	85.7961	529.467		Mpzl2	27.3596	8.93333
Tie1	4.34593	1.93333		Tie1	2.34812	1.2
Ass1	91.4456	925.367		Ass1	42.9167	20.4667
Psmb7	99.0515	5720.37		Psmb7	99.0699	5841.43
Sec13	92.6735	1074.5		Sec13	93.6864	1239.53
Klhl13	91.6838	951.467		Klhl13	96.3392	2008.97
LOC100038991	99.8809	11010.2		LOC100038991	99.9267	11513.9
Cnbp	98.6667	4514.77		Cnbp	98.8088	4796.67
Aurkaip1	95.1523	1604.4		Aurkaip1	95.2763	1603.13
Coro1a	59.0332	82.0667		Coro1a	37.1506	14.5
Dctn3	93.1042	1134.23		Dctn3	92.6372	1055.6
Nadk	85.8694	531.833		Nadk	89.1414	701.167
Btg2	77.9748	296.633		Btg2	82.3926	397.867
Mcm6	97.4983	2725		Mcm6	94.0667	1308.47
Stk38	94.268	1362.07		Stk38	89.9432	757.733
Cdkn2d	75.6197	255.5		Cdkn2d	86.72	557.9
Vps16	81.2188	371.933		Vps16	78.5027	305.133
Gja4	39.6197	19.1333		Gja4	28.111	9.23333
Tubb5	99.2257	6492.43		Tubb5	99.2578	6924.67
Capn2	73.2944	218.933		Capn2	89.973	760.433
Tk1	86.9966	591.2		Tk1	92.3302	1006.2
Pex12	68.433	156.933		Pex12	66.8469	141.4
Snx1	70.4651	179.3		Snx1	80.734	352.7
Tmem19	67.5785	148.733		Tmem19	65.7244	131.033
Abcb9	22.2016	7.93333		Abcb9	47.6084	29.2
Capn10	57.5533	73		Capn10	59.9056	85.6333
Pdyn	22.0619	7.86667		Pdyn	24.1134	7.7
Scoc	78.6575	309.9		Scoc	85.476	502
Ets2	73.8511	226.867		Ets2	70.8834	186.8
Atp5j2	98.827	4998.33		Atp5j2	98.9874	5466.57
Polr2g	96.142	1932.77		Polr2g	96.4721	2070.93
Perp	71.3127	191.3		Perp	21.5225	6.76667
Map2k1ip1	89.8373	771.567		Map2k1ip1	92.0049	969.867
Tnfaip2	45.5189	28.2667		Tnfaip2	45.9383	25.3667
Ctns	50.0825	40.1		Ctns	53.8669	51.7333
Slc26a6	54.5132	57.8667		Slc26a6	53.4546	50.2667
LOC100047206	99.8305	10655.8		LOC100047206	99.8259	10659.5
Rplp1	99.8396	10695.3		Rplp1	99.8488	10727.1
Atp5o	98.4147	3833		Atp5o	98.8179	4819.23
Ap1b1	73.8236	226.533		Ap1b1	74.6128	237.1
Uba2	98.126	3379.67		Uba2	96.4125	2040.07
Wdr45l	88.1512	648.8		Wdr45l	88.4885	663.933
Psmc3	96.1787	1944.3		Psmc3	96.3759	2028.43
Gart	96.4032	2081.63		Gart	83.0523	417.633
Mrpl28	92.4307	1049.07		Mrpl28	91.0382	869.933
Ndufc1	97.8969	3089.77		Ndufc1	98.2498	3600.33
Rgs4	16.7125	5.9		Rgs4	25.0985	8.06667
Dnaja1	97.9748	3204.47		Dnaja1	98.3735	3814.7
Plod1	69.8236	172		Plod1	71.5042	193.733
Psmc4	95.9359	1854.47		Psmc4	97.8878	3062.27
Prdx3	86.0848	542.467		Prdx3	92.3623	1013
Nfib	51.748	46.4667		Nfib	92.9396	1104.5
Scamp3	81.9977	393		Scamp3	79.2083	319.8
Il2rg	47.3975	32.3333		Il2rg	9.77504	3.13333
Pap	43.4502	24.4		Pap	38.6809	15.6667
Mmp9	46.7698	30.9667		Mmp9	41.2558	18.3333
Shcbp1	90.1672	803.1		Shcbp1	88.7382	674.967
Slc25a3	99.1478	6078.53		Slc25a3	98.8317	4863.33
Ebf1	38.8316	18.3		Ebf1	72.015	200.967
Litaf	88.7056	684.233		Litaf	91.4277	901.333
Sh3bp4	61.2967	95.7667		Sh3bp4	60.1966	87.4333
Clca3	21.3585	7.6		Clca3	30.3812	10.3333
Ap1m1	78.3207	302.533		Ap1m1	86.2824	536.767
Ugdh	77.4021	285		Ugdh	74.173	229.567
Nusap1	96.2795	2017.87		Nusap1	93.3016	1164.53
LOC384954	81.89	389.867		LOC384954	74.2967	232.267
Rars	96.1924	1963.03		Rars	95.9727	1819.37
Mllt11	69.1432	164		Mllt11	89.178	702.667
Abhd4	93.984	1299.53		Abhd4	94.9647	1515.07
Slc27a2	72.3597	204.833		Slc27a2	16.9339	5.33333
Stambp	58.8247	80.6		Stambp	66.7369	140.367
Serpinb1a	45.4639	28.1333		Serpinb1a	46.6577	27
Adk	94.63	1455.9		Adk	95.2671	1601.37
Sec22a	69.4044	166.467		Sec22a	64.1918	117.267
Prelp	32.4467	13.2667		Prelp	39.6362	16.5667
Kctd20	83.8442	454.433		Kctd20	75.772	254.5
Crisp1	30.5384	12		Crisp1	9.50243	3.06667
Crip1	92.1008	1001.3		Crip1	40.454	17.4333
Ufc1	91.3654	915.833		Ufc1	95.1068	1560.43
Atp6v0e	92.4399	1049.93		Atp6v0e	95.1159	1564.4
Cyfip1	91.803	964.767		Cyfip1	93.439	1187.27
Cd81	96.6644	2203.73		Cd81	98.7584	4652.67
Nfe2l1	81.3746	376.767		Nfe2l1	82.6033	403.967
Cirbp	81.6151	383.167		Cirbp	63.9513	115
Dok2	68.6873	159.433		Dok2	39.9088	16.8
Wwox	54.268	56.9333		Wwox	58.3776	75.5333
Mif	99.4181	7905.1		Mif	98.7355	4552.9
Snrpd1	96.559	2150.83		Snrpd1	96.046	1854.3
Uqcrb	96.7514	2241.23		Uqcrb	97.2006	2488.27
Sh3gl1	76.7468	274.167		Sh3gl1	78.2507	300.267
Prkcsh	88.9507	701.8		Prkcsh	87.6019	607.4
Man2b1	81.9038	390		Man2b1	66.4162	137.3
Polr2c	96.3162	2036.13		Polr2c	92.1287	982.467
Tnc	57.2509	71.4667		Tnc	97.0219	2355.63
Lamp2	93.5074	1200.83		Lamp2	96.156	1907.07
LOC100039343	94.291	1367.93		LOC100039343	95.6199	1692.6
Men1	73.3929	220		Men1	83.5907	433.167
Mrpl34	89.8282	770.2		Mrpl34	92.305	1002.6
Klf16	70.6987	182.733		Klf16	71.1262	189.567
Map2k1	92.1466	1010.13		Map2k1	87.5447	603.133
Gpsn2	96.3895	2074.3		Gpsn2	98.1398	3416.13
Nr1h2	81.0745	367.733		Nr1h2	71.7722	196.9
Rbmx	64.9714	123		Rbmx	78.1889	299.333
Gmpr2	80.5682	356.667		Gmpr2	84.9125	481.933
Mcam	65.1821	124.667		Mcam	47.5854	29.1
0610009O03Rik	71.0928	188.733		0610009O03Rik	57.695	71.8333
Snag1	78.7216	311.733		Snag1	82.2551	393.033
Dync1i1	31.0172	12.3		Dync1i1	14.7278	4.66667
Fkbp4	97.0034	2376.83		Fkbp4	90.8824	851.067
Hsp90ab1	99.3906	7830.93		Hsp90ab1	98.9279	5276.9
Ndufc2	97.5304	2745.67		Ndufc2	98.9966	5484.3
1110001J03Rik	81.1271	368.833		1110001J03Rik	86.9834	572.533
Gsta4	98.8912	5163.2		Gsta4	47.8741	30.0333
Hiatl1	80.6506	358.367		Hiatl1	81.4579	371.3
Zscan21	80.1879	346.4		Zscan21	86.6627	555.833
Apod	58.3803	77.9		Apod	23.0047	7.26667
LOC674712	75.6472	255.933		LOC674712	87.799	620.733
Nfs1	86.3963	560.867		Nfs1	76.8533	273.533
Ap3m1	83.4066	440.733		Ap3m1	83.8266	441.767
Tmem97	83.0607	427.3		Tmem97	88.0509	634.6
LOC100048384	79.9725	341.233		LOC100048384	62.7279	105.833
Pnkp	69.5945	168.667		Pnkp	65.8229	131.767
Panx1	61.6907	98.2		Panx1	71.7653	196.867
Mov10	82.7881	416.9		Mov10	48.3758	31.1667
Prdx5	88.6781	682.9		Prdx5	91.2444	888.567
Ctsc	81.7732	386.133		Ctsc	50.236	37.1333
Pcx	47.9336	33.7667		Pcx	59.9056	85.6333
Cope	93.9565	1292.67		Cope	94.1354	1324.53
M6pr	92.1741	1015.67		M6pr	89.7599	743.8
Pip4k2c	77.7847	293.367		Pip4k2c	63.8046	113.933
Rcbtb2	79.4685	328.433		Rcbtb2	84.9354	482.567
Ptcd1	53.5143	53.5333		Ptcd1	53.6608	50.9333
Atp6v0c	98.0985	3354.23		Atp6v0c	98.9325	5284.07
Emg1	97.7365	2960.2		Emg1	97.5213	2702.73
Bag1	91.6884	951.9		Bag1	92.1791	989.333
Guk1	82.9691	423.4		Guk1	83.4463	429.5
Snx4	87.6838	625.733		Snx4	88.7565	675.8
Mesdc1	66.4307	135.867		Mesdc1	56.6824	66.2667
Hmox2	82.7995	417.367		Hmox2	86.539	547.733
Pycrl	70.575	181.3		Pycrl	79.781	331.867
Cd82	48.4719	35.1		Cd82	53.6104	50.7667
Abcb10	62.6506	104.967		Abcb10	59.3741	81.5333
LOC100039355	99.9404	11549.4		LOC100039355	99.9313	11523.9
Bgn	70.362	177.833		Bgn	25.2726	8.13333
Pea15a	65.7824	130.4		Pea15a	92.9488	1107.4
Acox1	63.5006	111.233		Acox1	79.3732	323.733
Pafah1b3	87.5143	615.167		Pafah1b3	86.6077	552.6
Gstm2	78.268	301.5		Gstm2	34.4818	12.6
Nsmaf	60.7789	92.1333		Nsmaf	63.5481	111.933
Ctsj	3.66323	1.73333		Ctsj	1.23477	0.9
Emilin1	31.4937	12.6		Emilin1	66.2329	135.633
H2afz	99.7801	10316.3		H2afz	99.8442	10723.7
Gstm1	82.4261	405.733		Gstm1	87.5836	605.867
Ndufb7	95.5052	1711.3		Ndufb7	95.9498	1815.27
Gabarapl1	87.0882	594.033		Gabarapl1	87.8379	622.5
EG637379	99.7434	10175.2		EG637379	99.693	9732.43
Ssb	94.7629	1489.77		Ssb	95.006	1528.83
M6prbp1	89.1913	721.3		M6prbp1	11.7749	3.73333
Pex19	79.9817	341.333		Pex19	81.2059	366.667
Rab5a	95.3906	1675.2		Rab5a	94.7036	1444.67
Ccni	96.4124	2089.1		Ccni	97.6496	2801.2
Thap11	79.2532	323.333		Thap11	81.6939	378.133
Cat	92.5498	1060.73		Cat	91.2696	889.9
Tubb6	90.9416	872.867		Tubb6	89.847	752.367
Pfkfb3	58.2658	77.1333		Pfkfb3	59.113	79.8333
Rpa2	92.8797	1101.2		Rpa2	86.8368	564.3
Bcl2l10	22.7033	8.16667		Bcl2l10	14.2857	4.53333
Ltbr	50.7262	42.3667		Ltbr	48.6347	31.8667
Uqcc	71.1775	189.5		Uqcc	69.7998	173.4
Mapk8ip3	55.5097	62.2		Mapk8ip3	61.4932	96.9333
Puf60	93.5991	1223.2		Puf60	94.896	1501.47
2410015N17Rik	96.5452	2145.13		2410015N17Rik	95.6428	1699.23
Cd164	96.4536	2106.93		Cd164	95.8307	1760.67
Pgcp	41.8694	21.9333		Pgcp	13.6099	4.3
Ier2	89.2554	725.433		Ier2	77.8613	292.833
Sae1	96.8935	2312.43		Sae1	96.1193	1877.6
Elovl2	54.795	59		Elovl2	60.3271	88.0667
2810405J04Rik	90.7629	855.3		2810405J04Rik	90.5434	814.133
Tmem30a	81.2554	373.1		Tmem30a	92.8938	1096.67
Itpa	88.1649	649.7		Itpa	89.5217	728.3
Stxbp2	72.3803	205.033		Stxbp2	29.4145	9.86667
Taf8	69.1042	163.467		Taf8	61.2022	94.9
Oat	84.9668	495.6		Oat	93.5444	1210.3
EG432865	99.7251	10076.7		EG432865	99.6701	9589.27
Acta2	93.6861	1231.97		Acta2	53.3332	49.7333
Cryab	67.0607	142.1		Cryab	64.1162	116.4
Chia	17.5556	6.2		Chia	6.19674	2.16667
Ddah2	90.6438	843.9		Ddah2	93.3291	1168.07
Arf2	64.1306	116.2		Arf2	70.235	179.7
Miox	40.9049	20.6667		Miox	6.44644	2.23333
Caprin1	97.9519	3191.43		Caprin1	97.7046	2855.1
Slc4a1	44.3207	25.8333		Slc4a1	38.0235	15.1333
Vapa	97.929	3156.03		Vapa	97.6908	2849.03
Ddx3x	98.291	3640.03		Ddx3x	97.9657	3143.57
Aldh1a1	7.28064	2.83333		Aldh1a1	51.0446	40.5
Luzp1	83.803	453		Luzp1	71.2568	191.133
Rpn1	96.811	2267.87		Rpn1	97.393	2588.47
Cept1	87.008	591.433		Cept1	81.1143	363.333
Syap1	78.866	314.233		Syap1	85.6501	509.367
Nope	70.5659	180.833		Nope	88.4221	659.767
LOC100041725	93.9336	1281.67		LOC100041725	94.4149	1387.57
Ube2d2	96.6094	2177.87		Ube2d2	97.3793	2581.13
Mdh2	98.6529	4495.57		Mdh2	99.0653	5822.4
Tmem14c	89.1455	717.367		Tmem14c	91.6842	928.967
Higd1a	96.7423	2235.77		Higd1a	95.8994	1789.57
Ttc3	87.5922	620.1		Ttc3	96.4217	2045.13
LOC100039174	98.1214	3377.93		LOC100039174	97.7137	2856
Scye1	93.7549	1247.17		Scye1	94.1171	1319.93
Yap1	93.2554	1153.87		Yap1	91.6796	928.367
Ccng2	82.4422	406.1		Ccng2	84.94	482.6
Pi4k2b	81.7915	386.833		Pi4k2b	66.8377	141.367
LOC100047810	16.5155	5.83333		LOC100047810	19.5867	6.13333
Numbl	63.2944	109.8		Numbl	58.0569	73.7333
Ccne1	87.1707	596.733		Ccne1	69.2271	166.167
Ddost	90.8637	865.733		Ddost	90.4518	801.933
Ndufs5	93.7411	1244.87		Ndufs5	96.2568	1959.3
Mrfap1	98.3414	3737.7		Mrfap1	98.6484	4370.43
Pdia4	52.9255	51.1333		Pdia4	60.3981	88.6333
Ppic	87.4318	611.533		Ppic	92.738	1071.27
Dctn6	88.0962	646		Dctn6	92.7243	1069.2
Sacm1l	84.5934	479.3		Sacm1l	89.7485	741.3
Preb	91.5785	938.433		Preb	89.8859	754.533
Lxn	63.9198	115		Lxn	91.7209	933.133
Ulk1	89.9885	788.833		Ulk1	65.0531	124.5
Nr4a1	79.134	320.9		Nr4a1	66.2856	136.1
Psma6	98.7766	4871.93		Psma6	97.7825	2904.33
Cnpy2	96.9485	2350.5		Cnpy2	97.9062	3088.1
Med28	93.3425	1171.03		Med28	96.3301	2007.67
Tm9sf3	89.6174	751.767		Tm9sf3	94.1767	1335.4
Mrpl4	90.6667	845.6		Mrpl4	91.4689	904.567
Cdc42ep4	79.8809	338.9		Cdc42ep4	57.4659	70.5333
Nubp2	85.7595	528.633		Nubp2	75.2405	246.1
Lamb2	52.6025	49.8667		Lamb2	60.0522	86.5
Fscn1	97.6449	2859		Fscn1	98.7309	4534.07
Pnpla6	71.2532	190.567		Pnpla6	60.9044	92.3333
H1foo	1.7457	1.16667		H1foo	2.18318	1.16667
RP23-210L24.3	99.7663	10252.4		RP23-210L24.3	99.7159	9878.93
Sepw1	87.9679	639.7		Sepw1	95.8627	1767.53
Grcc10	91.7113	953.6		Grcc10	97.7962	2938.4
Rnase1	24.5888	9		Rnase1	52.9094	48.2
Spop	77.2692	282.7		Spop	90.8183	840.867
Park7	98.1168	3368.27		Park7	97.1639	2467.63
Rab32	41.1111	20.9333		Rab32	41.8148	19.0667
Sh3bgrl3	91.5143	932.167		Sh3bgrl3	88.2663	650.633
Emp1	61.008	93.7667		Emp1	50.1145	36.7
LOC100045567	95.2257	1631.13		LOC100045567	91.2032	885.867
Gsto1	88.5223	671.5		Gsto1	90.3326	789.367
Trrap	78.1214	298.4		Trrap	82.2185	391.9
Egln2	76.5407	270.233		Egln2	81.955	384.467
Dpf2	89.9771	787.967		Dpf2	85.0522	487.4
LOC433780	90.1214	797.767		LOC433780	87.2171	586.433
Mum1	84.1375	464.1		Mum1	74.7182	238.5
Creld1	72.1787	202.5		Creld1	77.9804	295.033
Siae	57.1523	70.9333		Siae	58.0569	73.7333
Hgs	72.1879	202.667		Hgs	71.0185	188.233
Clpb	84.4948	474.633		Clpb	77.7055	289.467
Phf1	52.8202	50.7333		Phf1	52.6139	46.9
Nfe2l2	92.6873	1078.03		Nfe2l2	85.6639	510.067
Ezh2	95.6037	1749.2		Ezh2	93.8376	1264.8
Zdhhc7	61.6403	97.8		Zdhhc7	67.3898	146.6
Rpl6	99.6747	9607.27		Rpl6	99.5831	9287.97
Ndufb3	94.4971	1425.67		Ndufb3	95.0151	1531.77
Slc35b4	59.9496	87.2667		Slc35b4	60.6616	90.8667
Atp2a2	97.6082	2820.37		Atp2a2	97.8191	2969.7
Dppa5a	99.9588	11767.3		Dppa5a	45.2167	24.1333
Stra13	83.7342	450.733		Stra13	83.987	447.1
LOC100048338	94.9003	1524.5		LOC100048338	50.7193	39.1333
Ei24	92.7789	1091.6		Ei24	93.0083	1113.43
Tspan31	92.7285	1083.43		Tspan31	97.3884	2583.67
Eftud2	96.3803	2071.63		Eftud2	94.2546	1353.83
Melk	90.6529	844.667		Melk	79.8406	333.033
1500003O22Rik	70.7514	183.6		1500003O22Rik	70.778	185.333
Slc13a3	34.3643	14.5333		Slc13a3	60.8517	91.9333
Gad1	57.6541	73.7333		Gad1	33.8541	12.2
Ctps	94.2405	1354.2		Ctps	89.6866	739
Sox7	54.575	58.1667		Sox7	19.7036	6.16667
Cox6b1	99.0424	5693.7		Cox6b1	99.3769	7844.63
Strap	93.7915	1252.93		Strap	94.7631	1459.87
Atp5e	94.3414	1374.9		Atp5e	96.0735	1862.93
Acin1	85.457	517.267		Acin1	84.4222	465.467
Actl6a	95.047	1566.5		Actl6a	92.0141	970.8
Gfm1	87.3952	609.033		Gfm1	82.1177	389.367
Traf4	71.8717	197.9		Traf4	89.7645	743.867
Mmp14	60.7606	92.0667		Mmp14	42.9373	20.5
Pofut2	82.3139	402.067		Pofut2	90.7312	832.467
Tox4	83.5693	446.9		Tox4	76.3974	266.033
Cdc45l	82.6438	411.633		Cdc45l	76.3379	265.167
Socs3	95.1936	1620.3		Socs3	54.2656	53.6333
Rbx1	98.4422	3902.37		Rbx1	98.7034	4475.33
Tacstd1	95.3769	1670.27		Tacstd1	46.3644	26.4667
Stub1	94.6483	1459.73		Stub1	95.9864	1822.8
Wdr5	93.8511	1265.33		Wdr5	84.3352	460.367
Bad	62.055	100.9		Bad	74.1501	229.167
Man2b2	43.1546	23.8667		Man2b2	30.2277	10.2667
Ruvbl1	93.6266	1226.07		Ruvbl1	84.0191	447.733
Zfp239	63.8671	114.467		Zfp239	63.1449	108.933
Xrcc1	77.5166	287.667		Xrcc1	73.8683	225.567
Ptprn	51.4708	45.3		Ptprn	12.9272	4.1
LOC100046740	97.3425	2616.97		LOC100046740	96.0185	1840.93
Rab34	84.2291	466.1		Rab34	86.5115	547.2
Glrx	61.4066	96.4333		Glrx	73.9325	226.333
Sfrp1	85.0538	500.3		Sfrp1	50.2108	37.0667
Mrps22	91.6793	951.433		Mrps22	92.7289	1069.9
Slc44a4	53.5487	53.6667		Slc44a4	28.6035	9.5
Hdgfrp2	75.1294	247.767		Hdgfrp2	68.9407	163.367
Glis2	73.7778	225.9		Glis2	73.3666	218.767
Rcan1	78.5223	306.6		Rcan1	71.1399	189.967
Rad52	56.2841	66.0667		Rad52	63.2823	110.1
EG627737	99.5235	8842.7		EG627737	99.2669	7000.03
Cyc1	98.3872	3790.93		Cyc1	97.9703	3147.2
Nola2	98.8958	5182.43		Nola2	98.7171	4488.47
4931406C07Rik	71.496	193.233		4931406C07Rik	82.672	405.9
BC004004	81.3242	375.533		BC004004	89.3934	718.333
Clcn3	89.0309	708.8		Clcn3	88.6328	670.667
Scamp2	70.9599	186.233		Scamp2	78.0789	297.2
Cyp1b1	55.1111	60.3333		Cyp1b1	28.111	9.23333
Eid1	65.0195	123.4		Eid1	95.7161	1726.37
Clpp	93.118	1135.03		Clpp	93.1366	1132.87
Acss1	65.3104	125.533		Acss1	59.1955	80.5
Ppox	60.4765	90.3		Ppox	62.705	105.667
4632428N05Rik	40.417	19.9667		4632428N05Rik	29.4145	9.86667
Smarcal1	74.2451	232.333		Smarcal1	69.5615	170.967
Llgl1	87.6197	621.5		Llgl1	91.3864	898.233
Wbscr16	67.2257	144.1		Wbscr16	63.642	112.433
Thbs3	36.8774	16.5		Thbs3	47.7664	29.6333
RP23-24J10.5	99.7709	10278.9		RP23-24J10.5	99.8946	11061.7
Serping1	69.0997	163.433		Serping1	28.6035	9.5
Pla2g1b	86.3024	553.633		Pla2g1b	19.2225	6.03333
Spint1	84.4307	472.9		Spint1	35.2218	13.0667
0610006I08Rik	82.2772	400.067		0610006I08Rik	90.8137	839.867
Slc1a5	80.2566	348.133		Slc1a5	63.0189	108
Id3	57.4227	72.5667		Id3	93.2054	1145.4
Ap4b1	66.5017	136.533		Ap4b1	58.6434	77.1333
LOC630951	75.5143	254.067		LOC630951	81.994	385.367
5730536A07Rik	91.2257	903.433		5730536A07Rik	94.4378	1390.53
Smpdl3a	24.2222	8.8		Smpdl3a	73.8408	225.3
LOC100047161	96.362	2065.47		LOC100047161	98.2681	3632.03
Slc4a2	49.8969	39.5333		Slc4a2	76.3058	264.633
Sall2	45.5487	28.3		Sall2	79.6435	329
Slc2a5	38.5888	18.0667		Slc2a5	37.24	14.5667
Kcne1l	9.9748	3.7		Kcne1l	3.70201	1.53333
Lig1	92.6506	1072.97		Lig1	88.3625	655.333
EG627798	99.7892	10360.8		EG627798	99.9129	11373.5
Tpt1	0.33677	0.6		Tpt1	5.20938	1.93333
Sema3b	32.7331	13.4667		Sema3b	13.4862	4.26667
Afp	12.3024	4.46667		Afp	9.98809	3.2
Bckdha	74.1535	231.067		Bckdha	67.4631	147.5
Dync1h1	90.52	834.5		Dync1h1	90.7358	832.6
Ambp	12.3024	4.46667		Ambp	17.6074	5.53333
Rfpl4	14.9164	5.3		Rfpl4	1.80748	1.06667
Znhit2	69.5029	167.533		Znhit2	72.5007	207
Aspn	9.9748	3.7		Aspn	25.1764	8.1
LOC100047484	75.5922	255.2		LOC100047484	77.3481	282.233
Slc31a2	63.244	109.333		Slc31a2	52.2313	45.3
C1galt1c1	75.2898	250.233		C1galt1c1	89.7805	744.8
Clic1	95.0836	1573.6		Clic1	96.7745	2218.7
Akt1	71.6289	194.733		Akt1	85.2561	494.167
Frzb	20.3849	7.2		Frzb	44.2385	22.4333
Eif3s10	97.9244	3141.37		Eif3s10	97.7458	2886.2
Sardh	14.3895	5.13333		Sardh	66.5285	138.333
Ndufa9	95.5693	1738.13		Ndufa9	96.3713	2026.97
Cdc20	99.0928	5840.73		Cdc20	97.7366	2874.17
Coq7	91.1432	895.2		Coq7	91.9408	961.667
Serpine2	78.9874	317.733		Serpine2	99.1936	6490.63
Ebp	81.5212	380.367		Ebp	86.3878	541.467
Ttc35	92.9576	1111.47		Ttc35	92.7655	1073.67
Naca	99.4868	8614.63		Naca	99.4914	8506.57
Setdb1	84.756	487.633		Setdb1	82.1772	390.3
Mcoln1	71.8511	197.567		Mcoln1	73.0734	215.067
Bace2	16.6163	5.86667		Bace2	39.4552	16.3667
Ptpru	48.8912	36.4333		Ptpru	36.1908	13.7667
Plcd1	79.0836	320		Plcd1	15.7633	4.96667
Kng1	11.8373	4.3		Kng1	16.1642	5.1
Apoh	33.5693	14.0333		Apoh	29.7466	10.0333
Cops3	96.4719	2112.97		Cops3	96.4904	2080.27
Abcd3	84.5636	477.4		Abcd3	92.1882	991
Ube3a	94.5246	1432.4		Ube3a	96.3667	2023.37
Plxnb2	76.2245	264.1		Plxnb2	88.0647	635.567
Fbl	98.0893	3353.13		Fbl	98.0711	3307.9
Plod2	84.9072	492.933		Plod2	82.2963	394.967
Snap91	49.567	38.5667		Snap91	60.1301	87
Tuft1	60.6552	91.3333		Tuft1	25.3711	8.16667
Gtpbp2	63.3608	110.3		Gtpbp2	73.9668	226.7
Coil	86.0527	540.3		Coil	72.6748	209.267
Foxc2	25.8328	9.56667		Foxc2	2.75818	1.3
Gk2	11.2554	4.13333		Gk2	14.0039	4.43333
Tspo	79.7549	335.267		Tspo	32.3697	11.3667
D17Wsu104e	80.0848	343.6		D17Wsu104e	86.2229	533.367
Dpp4	52.6025	49.8667		Dpp4	34.0351	12.3
Cks1b	98.7904	4909.03		Cks1b	98.8866	5151.73
1110008F13Rik	94.8545	1511.2		1110008F13Rik	97.4755	2663.5
Rnd3	65.622	128.733		Rnd3	84.074	449.7
Serpini1	58.2314	76.9333		Serpini1	56.5518	65.5
Mapk14	86.7125	575.733		Mapk14	84.0122	447.533
Rpe	92.055	995.733		Rpe	90.0348	765.133
Pmf1	68.5682	158.3		Pmf1	68.8353	162.033
Gramd1a	72.9255	213.367		Gramd1a	77.8567	292.7
Ngrn	88.5956	676.5		Ngrn	82.2276	392.067
Tmem35	27.4273	10.3667		Tmem35	67.4631	147.5
Tbr1	21.6701	7.73333		Tbr1	16.7186	5.26667
Pepd	74.0802	229.967		Pepd	74.0424	227.833
Tppp3	57.709	74.1333		Tppp3	33.0134	11.7333
Irf8	49.2715	37.7		Irf8	40.6946	17.7333
Gjb3	84.5452	476.767		Gjb3	28.1957	9.26667
Efs	73.1455	216.767		Efs	73.8042	224.767
Crisp2	9.33104	3.5		Crisp2	7.74535	2.6
Bcan	48.3505	34.7667		Bcan	98.4789	3997.47
EG666274	99.9175	11332.7		EG666274	99.858	10793.5
Sfrs6	96.953	2355.8		Sfrs6	97.1364	2448.27
Hmg20a	78.6071	309.067		Hmg20a	85.137	489.767
Tcf4	77.2165	282.033		Tcf4	98.007	3220.4
LOC100039535	98.9507	5456.8		LOC100039535	98.3964	3867.3
Cyb5	92.7927	1093.57		Cyb5	93.3428	1172.63
Csnk2b	95.6609	1770.53		Csnk2b	97.5396	2717.67
Plg	6.03666	2.46667		Plg	15.0944	4.76667
Rcl1	85.6724	524.767		Rcl1	77.6826	288.967
Top2b	76.1283	262.767		Top2b	93.045	1117.5
Mkln1	75.8007	258.233		Mkln1	79.0067	315.067
Asah1	93.3196	1167.73		Asah1	91.7804	941
Casc3	76.6896	272.933		Casc3	78.8899	312.833
Gys1	69.9817	173.533		Gys1	62.1873	102
Brap	67.9588	152.433		Brap	71.4377	192.733
Col5a1	57.0607	70.3667		Col5a1	65.3991	127.667
Cfdp1	95.5326	1720.6		Cfdp1	95.3542	1622.13
LOC640502	78.5063	306.133		LOC640502	73.7355	224.167
Uap1	39.6197	19.1333		Uap1	41.4093	18.5
H2afx	98.4513	3926.83		H2afx	96.5729	2114.2
D15Mgi27	78.3528	302.933		D15Mgi27	82.0993	388.667
Mre11a	89.3104	727.933		Mre11a	70.4893	182.367
Htra1	78.7125	311		Htra1	74.9885	242.567
Oprs1	82.7262	414.367		Oprs1	83.0294	417.3
Ddx20	84.1237	463.5		Ddx20	76.9335	275.067
Ldb3	53.5624	53.7		Ldb3	30.4728	10.3667
Prkar1b	56.992	70		Prkar1b	44.7448	23.3333
Dnajb1	89.5853	749.6		Dnajb1	87.4645	598.433
Zwilch	91.6609	949.5		Zwilch	82.0375	386.567
Arhgap27	54.9095	59.4		Arhgap27	47.3472	28.4333
Mical1	59.929	87.1667		Mical1	47.8214	29.8
Galntl1	45.6518	28.4667		Galntl1	63.6214	112.3
Hsd11b2	36.7675	16.4		Hsd11b2	38.5687	15.5667
S100a10	90.4101	823.967		S100a10	94.6165	1421.93
Cdc123	94.5155	1431.37		Cdc123	96.7424	2195.37
Fis1	84.8293	490.667		Fis1	92.7884	1079.93
LOC100042179	93.622	1225.17		LOC100042179	94.1217	1320.07
Mosc2	86.4009	561.367		Mosc2	88.8023	678.267
1110003E01Rik	90.6483	844.4		1110003E01Rik	89.5583	730.7
Atp6v0b	91.1936	900.167		Atp6v0b	95.1846	1577.63
Stk25	62.1123	101.433		Stk25	66.0016	133.467
Trappc3	87.0011	591.267		Trappc3	90.0531	768.167
Cpt2	74.126	230.833		Cpt2	62.7577	106.033
Wee1	89.1821	720.833		Wee1	79.0571	315.733
Atp5sl	75.2165	249.033		Atp5sl	53.1407	49.1
Crym	53.8923	55.0333		Crym	1.58985	1
Ceacam12	15.2784	5.43333		Ceacam12	7.44067	2.5
Sdpr	50.5132	41.4333		Sdpr	42.1676	19.5
Pfkm	78.1649	299.2		Pfkm	82.5644	402.533
Praf2	81.3356	376		Praf2	88.1563	642.967
Tac1	35.0997	15.0333		Tac1	35.3271	13.1333
Pgk2	2.48339	1.36667		Pgk2	11.523	3.66667
Kcnip1	42.1466	22.4333		Kcnip1	42.8755	20.4
Acvr1	65.4731	127.167		Acvr1	72.8237	211.433
Idh3g	97.0722	2413.17		Idh3g	96.1651	1913.2
EG545124	92.9301	1104.7		EG545124	94.8364	1486.63
Nxf1	83.8946	456.3		Nxf1	89.0039	690.567
Ppm1g	92.9164	1103.23		Ppm1g	92.092	977.333
Arl6ip2	90.5384	835.8		Arl6ip2	83.6434	434.733
Cryl1	57.2646	71.5		Cryl1	41.7736	19.0333
LOC100044475	68.1031	153.9		LOC100044475	82.8713	413.367
Nme4	83.7526	451.567		Nme4	67.0576	143.2
Trpm7	88.9507	701.8		Trpm7	87.4828	599.933
Cdca5	95.8351	1817		Cdca5	87.8081	621.333
Fkbp7	65.8786	131.1		Fkbp7	69.211	165.9
Ehbp1l1	48.236	34.5		Ehbp1l1	37.3385	14.6333
1110032E23Rik	62.8912	106.767		1110032E23Rik	22.0242	6.93333
Fdxr	60.2955	89.0667		Fdxr	58.7212	77.7333
LOC100043787	99.5739	9089.47		LOC100043787	99.4181	8040.4
Nid1	85.4479	517		Nid1	39.6362	16.5667
Cyp3a11	19.4548	6.86667		Cyp3a11	26.0698	8.43333
Mea1	88.504	670.7		Mea1	85.4302	500.4
Ctla2a	38.9737	18.4667		Ctla2a	21.7035	6.83333
Tia1	84.9255	493.6		Tia1	93.2512	1155.03
Bub3	97.205	2502.63		Bub3	97.7229	2863.57
Nek7	81.6403	383.833		Nek7	85.98	524
Parva	51.5556	45.6		Parva	76.5853	269.333
Cdc37	93.5395	1213.5		Cdc37	94.0896	1312.6
Es2el	63.3792	110.467		Es2el	60.9663	92.9667
Osbpl1a	80.9622	365		Osbpl1a	73.7607	224.367
B230118H07Rik	78.2176	300		B230118H07Rik	91.501	908
Snta1	62.6071	104.767		Snta1	34.1588	12.3667
Med20	83.9313	458.467		Med20	83.0706	418.633
Tbxas1	43.0401	23.6333		Tbxas1	38.067	15.1667
Snap25	33.9015	14.2333		Snap25	0.67809	0.733333
Atp5b	99.2302	6519.7		Atp5b	99.0791	5863.23
0610031J06Rik	86.4513	563.067		0610031J06Rik	86.6031	552.567
Neu1	69.0309	162.567		Neu1	59.8369	85.2
Slc39a8	38.1191	17.5667		Slc39a8	10.3478	3.3
Keg1	26.3459	9.83333		Keg1	27.6024	9.03333
Ndufb2	95.1707	1609.2		Ndufb2	95.3817	1628.53
Amd1	95.7892	1801.87		Amd1	93.2374	1151.97
Lrp10	72.614	208.733		Lrp10	77.0137	276.467
Bax	94.7216	1479.6		Bax	94.5936	1415.83
Mut	82.9278	421.433		Mut	82.2643	393.767
Mid1ip1	85.3562	513.933		Mid1ip1	94.2362	1344.53
1110059E24Rik	86.4651	563.5		1110059E24Rik	92.7838	1077.7
Gstm5	72.5888	208.367		Gstm5	81.9046	382.533
Pde6d	74.7079	240.3		Pde6d	85.4027	499.067
Prmt2	65.173	124.6		Prmt2	87.2904	590
Tmem132a	64.1489	116.567		Tmem132a	81.3296	368.533
Pdzrn3	7.70218	2.96667		Pdzrn3	68.7643	161.233
Oas1d	8.6071	3.26667		Oas1d	9.885	3.16667
Ubl5	73.4296	220.867		Ubl5	75.9851	258.3
Cisd1	97.732	2955.6		Cisd1	96.9669	2335.13
St13	97.1775	2488.37		St13	95.9635	1818.73
Ncdn	71.1844	189.633		Ncdn	76.0882	259.9
Slc34a2	43.2623	24.0333		Slc34a2	43.1068	20.7333
Gas1	58.4696	78.3333		Gas1	98.1032	3365.37
3230401D17Rik	89.3242	729.8		3230401D17Rik	88.4496	661.6
Sdf2	91.6426	948.133		Sdf2	94.754	1457.13
Fkbp3	98.7721	4858.73		Fkbp3	97.9382	3119.13
Ing1	90.2131	809.1		Ing1	91.3223	893.367
Stam	78.1879	299.567		Stam	82.0489	386.667
Abhd8	53.6151	53.8667		Abhd8	65.5778	129.467
Surf6	75.9473	260.6		Surf6	70.1663	178.7
Fgd1	84.5223	476.033		Fgd1	70.5054	182.467
Bet1	73.6861	224.167		Bet1	76.3264	264.9
Cdkn2c	41.4227	21.3333		Cdkn2c	84.0878	451.167
Lime1	58.11	76.2667		Lime1	58.9847	78.9333
Dnalc4	58.9049	81.1		Dnalc4	62.7394	105.9
Adam8	41.7617	21.8		Adam8	50.6689	39
Tspan6	64.1672	116.7		Tspan6	96.7287	2191.77
Cdk2	84.5292	476.267		Cdk2	85.7189	513.233
Paf1	69.8442	172.133		Paf1	66.9568	142.167
Parvg	26.071	9.7		Parvg	36.1908	13.7667
Mrpl51	97.2096	2504.37		Mrpl51	97.0402	2375.4
Mcl1	95.7709	1791.87		Mcl1	91.7965	942.5
LOC632101	97.8007	3007.43		LOC632101	93.2237	1151.07
Rgs10	51.764	46.5333		Rgs10	72.6427	208.867
Clptm1	80.6094	357.6		Clptm1	86.342	539.333
Cbx3	97.0218	2385.1		Cbx3	97.8237	2974.77
1110038F14Rik	82.9233	421.233		1110038F14Rik	86.5527	548.867
C1d	90.1856	806.267		C1d	88.1243	640.533
Fadd	56.4788	67.4667		Fadd	63.1999	109.4
Tnni2	17.6678	6.23333		Tnni2	23.6209	7.5
Wdr74	92.8522	1099.9		Wdr74	90.0119	762.7
Numb	72.7606	211.433		Numb	70.7092	184.6
3110001A13Rik	72.0023	199.833		3110001A13Rik	84.688	474.133
1500019G21Rik	75.9656	260.733		1500019G21Rik	69.4562	169.533
Efna1	49.512	38.4333		Efna1	15.4724	4.86667
Rps6ka1	91.0745	886.867		Rps6ka1	57.6652	71.6667
Parp9	66.9805	141.5		Parp9	24.9152	8
Irf3	76.8202	275.2		Irf3	77.1442	278.633
Utf1	96.8797	2307.6		Utf1	44.9441	23.7
Gdf1	47.6655	33.0333		Gdf1	50.8476	39.7333
Npc2	98.0344	3268.7		Npc2	97.9932	3190.13
Cox5b	99.0561	5725.6		Cox5b	99.0012	5494
Nucb1	80.5544	356.5		Nucb1	82.5438	402.267
Mbnl1	72.8018	211.967		Mbnl1	94.4745	1394.73
Guca2a	17.8351	6.3		Guca2a	19.2225	6.03333
Anapc5	97.3013	2591.57		Anapc5	98.2315	3581.2
Tsn	92.2016	1018.5		Tsn	92.8617	1092.8
Pigyl	85.6174	521.933		Pigyl	79.6962	330.2
Dnajc15	84.3207	469.233		Dnajc15	53.3996	50
6330407G11Rik	90.9278	872.433		6330407G11Rik	93.6223	1221.93
Es1	10.3139	3.8		Es1	14.3888	4.56667
Mtvr2	67.9725	152.567		Mtvr2	88.2021	646
Msh6	98.0939	3353.33		Msh6	86.0717	528.1
Elf3	79.4502	327.9		Elf3	46.2407	26.0333
1700123O20Rik	81.0997	368.233		1700123O20Rik	88.823	679.567
Dlg3	67.2188	143.933		Dlg3	57.4521	70.4
Nphp1	63.8671	114.467		Nphp1	65.0531	124.5
Rbm4	67.4112	146.733		Rbm4	77.6368	288.267
Aldoa	99.0653	5769.9		Aldoa	96.385	2030.53
Bnip3l	94.3276	1373.4		Bnip3l	93.5032	1202.27
Bri3	88.2749	656.233		Bri3	87.9502	629
Kpnb1	96.6598	2203.43		Kpnb1	95.3954	1630.03
Trp53inp1	96.7102	2220.3		Trp53inp1	86.9376	569.767
Rbm12	86.4238	562.4		Rbm12	80.3239	342.167
Ly6d	37.3242	16.8667		Ly6d	31.7557	11.0333
Nif3l1	83.9656	458.867		Nif3l1	80.6332	350.233
Cog2	68.543	157.967		Cog2	64.5148	120.367
Por	73.7847	225.967		Por	76.8625	274
Mtm1	99.3356	7355.5		Mtm1	60.1897	87.4
Trpv2	28.9095	11.0333		Trpv2	9.28938	3
Aatk	33.6838	14.1		Aatk	54.3618	54.2333
Gabarap	90.8362	860.967		Gabarap	96.857	2252.47
Chchd1	95.9725	1871.53		Chchd1	96.9257	2316.7
Ppa1	96.7285	2229.77		Ppa1	94.6852	1442.43
Ppif	85.6312	522.6		Ppif	74.2371	230.967
Eif4h	98.488	4012.4		Eif4h	98.7721	4695.3
Erap1	41.9725	22.1		Erap1	39.2284	16.1
Ube2e1	94.7491	1486.17		Ube2e1	96.2247	1936.33
Tlk2	80.9187	364.133		Tlk2	78.3561	301.667
Ptov1	88.6873	683.3		Ptov1	93.0633	1120.07
Acaa1a	77.3517	283.967		Acaa1a	80.2804	341.133
LOC100040519	94.1535	1339.83		LOC100040519	92.0645	973.933
Slc39a7	78.2864	302.1		Slc39a7	87.2812	589.567
Tnfaip8	68.6415	158.8		Tnfaip8	73.3323	218.333
Atp6v1d	92.4674	1051.5		Atp6v1d	91.123	877.667
Ctgf	91.2532	906.2		Ctgf	22.5121	7.1
Slc25a10	56.5017	67.5333		Slc25a10	69.3027	167.533
Kcnab2	35.5097	15.3667		Kcnab2	56.2517	63.9667
Pou2af1	8.16037	3.13333		Pou2af1	11.4084	3.63333
Nr1d2	82.1283	396.4		Nr1d2	80.4568	345.667
B3gat3	59.1753	82.9667		B3gat3	63.9306	114.9
Bub1b	94.071	1324.7		Bub1b	79.9597	334.8
Rcc1	83.9175	457.367		Rcc1	75.1878	245.667
Ubac1	89.9336	782.867		Ubac1	84.9629	483.2
Eefsec	77.8534	294.333		Eefsec	63.0601	108.3
Pcsk1n	64.8454	121.6		Pcsk1n	51.1363	41
Slc22a8	17.6678	6.23333		Slc22a8	18.9888	5.96667
Sox2	98.63	4358.7		Sox2	96.692	2176.5
Hsd3b7	70.1168	175.1		Hsd3b7	56.5793	65.6333
Gtse1	85.7847	529.233		Gtse1	70.8696	186.633
Cox7a2	99.3769	7792.87		Cox7a2	99.3906	7955.33
EG434401	96.9576	2357.43		EG434401	96.8386	2244.37
Nhp2l1	98.4834	4001.3		Nhp2l1	98.0665	3305.93
Stam2	70.8316	184.967		Stam2	70.1663	178.7
Fcgrt	53.48	53.3667		Fcgrt	55.5072	59.7
Pomp	97.2005	2500.83		Pomp	98.1719	3476.07
Mettl7b	4.85911	2.1		Mettl7b	11.7749	3.73333
Foxo1	74.071	229.833		Foxo1	63.0074	107.933
Mrps18a	87.1157	595.167		Mrps18a	89.2147	705.667
Sirpa	47.5441	32.6667		Sirpa	75.8339	255.7
Elp4	69.5762	168.433		Elp4	67.5066	148
Msh2	97.1134	2452.33		Msh2	81.8382	381.567
Vps53	68.7239	159.867		Vps53	70.7963	185.567
Rxrb	79.9542	340.8		Rxrb	68.5215	159.267
Mto1	71.2852	191.167		Mto1	73.6576	222.8
LOC100046464	57.2348	71.4333		LOC100046464	45.7803	25.1
Cog4	80.2658	348.533		Cog4	73.3162	218.133
Ttc1	87.0424	592.3		Ttc1	86.5436	548.367
Pacsin3	56.2199	65.8		Pacsin3	61.917	100.133
Tbc1d8	60.4536	90.1333		Tbc1d8	54.4213	54.5
Hap1	66.2978	134.9		Hap1	52.5909	46.7667
Rrs1	92.0916	999.733		Rrs1	95.1526	1573.17
Smpd2	65.189	124.7		Smpd2	80.0422	336.4
Abtb1	67.3654	146.1		Abtb1	43.242	20.9
D4Wsu53e	93.4387	1187.1		D4Wsu53e	91.8721	955
0610012G03Rik	90.5017	832.867		0610012G03Rik	94.8548	1488.43
Tsg101	88.8202	692.533		Tsg101	91.3039	891.9
Klc1	68.5796	158.367		Klc1	75.7399	253.967
Commd4	89.6082	750.467		Commd4	90.0944	772.267
Vps4b	95.1065	1579.83		Vps4b	93.1275	1129.6
Crat	53.1019	51.9333		Crat	62.1644	101.8
C1r	12.6231	4.56667		C1r	11.2985	3.6
Zfp238	73.4341	220.967		Zfp238	92.6097	1051.13
Sdc2	56.1512	65.4667		Sdc2	58.3982	75.6
Hspb8	80.7743	361.1		Hspb8	29.2037	9.76667
Rassf3	67.8007	151.033		Rassf3	86.9009	567.467
LOC100047833	80.5865	357.133		LOC100047833	77.8361	292.133
Cyp17a1	6.27721	2.53333		Cyp17a1	7.07413	2.4
Efemp2	63.4089	110.7		Efemp2	68.9018	162.9
Cdc6	86.6896	574.633		Cdc6	79.9918	335.1
Spata4	27.7205	10.5		Spata4	19.4676	6.1
Spo11	32.3918	13.2333		Spo11	39.3773	16.2667
Slc7a3	94.0619	1323.5		Slc7a3	53.8899	51.8
Fabp4	27.7205	10.5		Fabp4	27.2634	8.9
Hars	91.7984	963.833		Hars	95.4756	1652.57
H2-Eb1	42.6804	23.1333		H2-Eb1	27.3596	8.93333
Pfdn1	94.236	1353.57		Pfdn1	91.3956	898.333
Trim2	69.7549	170.733		Trim2	52.5153	46.5
Tmem206	51.9908	47.5333		Tmem206	62.9891	107.8
Ube2g2	73.4204	220.733		Ube2g2	78.8005	311.533
Trappc6a	76.9645	277.667		Trappc6a	69.5157	170.5
Sac3d1	75.7663	257.833		Sac3d1	81.2746	367.7
Orc6l	92.1649	1014.63		Orc6l	88.7703	676.2
2012-09-09	80.685	359.067		2012-09-09	96.6554	2162.53
Cul7	88.2176	651.7		Cul7	83.1989	422
Bok	62.7033	105.4		Bok	65.7885	131.6
Rpo1-1	96.0825	1906.87		Rpo1-1	92.8159	1084.73
Slc37a4	61.4662	96.7		Slc37a4	67.1928	144.7
Lcat	33.6838	14.1		Lcat	41.4093	18.5
Lcmt1	86.3918	560.8		Lcmt1	86.3511	539.5
Bid	87.3402	606.267		Bid	66.0542	134.167
Tusc4	76.7262	273.867		Tusc4	73.0093	214.2
Prom2	25.89	9.6		Prom2	26.6448	8.66667
Rhd	51.1432	44.0333		Rhd	36.3855	13.9
C1qtnf4	44.8064	26.8667		C1qtnf4	9.77504	3.13333
Pcdh8	19.7824	6.96667		Pcdh8	37.3866	14.6667
Psmb3	96.5361	2142.37		Psmb3	96.6416	2148.87
Phb	97.0584	2406.23		Phb	95.7894	1749.23
0610009D07Rik	96.2428	1994.23		0610009D07Rik	96.1835	1918.27
Psme1	93.8969	1275.23		Psme1	90.1952	778.4
Lamp3	97.622	2832.1		Lamp3	94.1079	1316.17
Krtcap2	90.1993	808.433		Krtcap2	97.3335	2564.53
Ppp1r11	86.6346	571.333		Ppp1r11	86.6856	556.533
Slc40a1	56.1054	65.1667		Slc40a1	25.6964	8.3
Armc10	87.7022	626.467		Armc10	74.5624	236.233
C1qb	20.9026	7.4		C1qb	13.4862	4.26667
Jagn1	86.2955	553.567		Jagn1	92.651	1057.43
Egr1	75.7205	256.967		Egr1	94.1996	1337.3
Cabc1	59.8465	86.6		Cabc1	48.7561	32.3
Ptpn1	82.4605	406.3		Ptpn1	88.8161	679.333
Gmfb	92.0779	998.2		Gmfb	94.6898	1442.93
Cyp4v3	9.64261	3.6		Cyp4v3	28.0148	9.2
Slc22a6	26.9164	10.1		Slc22a6	30.9356	10.6
Qk	72.701	210.2		Qk	96.7103	2180.47
Ceacam10	32.6575	13.4333		Ceacam10	22.9176	7.23333
2010309E21Rik	93.1271	1136.33		2010309E21Rik	89.7553	741.5
Fabp9	11.7182	4.26667		Fabp9	13.1449	4.16667
Bcap29	82.0802	395.467		Bcap29	72.5511	207.5
Lgals2	41.9954	22.1333		Lgals2	37.3866	14.6667
Ecsit	76.0092	261.233		Ecsit	69.4447	169.4
Syngr2	86.0435	539.533		Syngr2	78.8326	311.867
Anp32b	98.4376	3891.17		Anp32b	98.5018	4028.5
Sec61b	95.9679	1871.07		Sec61b	97.8924	3069.67
Eif4ebp2	92.5727	1064.43		Eif4ebp2	86.9972	573.4
Akr1c6	1.8488	1.2		Akr1c6	1.91744	1.1
LOC100046589	90.7904	857.667		LOC100046589	88.0601	635.467
Glg1	90.9233	872.2		Glg1	92.3486	1009.5
Zfp346	78.3597	303		Zfp346	64.7324	121.967
Ckmt1	59.2852	83.5333		Ckmt1	21.7905	6.86667
Rcn1	88.3162	659.5		Rcn1	93.2558	1157.33
Chuk	81.8969	389.9		Chuk	79.222	319.9
Pthr1	53.0767	51.8667		Pthr1	40.4288	17.4
Gtf2h4	90.8408	861.567		Gtf2h4	84.0786	450
Acot7	87.9129	637.267		Acot7	87.0796	577.6
Hspa14	95.4273	1683.17		Hspa14	90.6625	826.2
Rrp15	89.7824	767.067		Rrp15	86.2733	536.533
Mecr	65.0813	124.067		Mecr	68.1893	155.233
Ftsj1	82.0298	393.667		Ftsj1	84.8804	480.633
Cd320	82.8866	420.233		Cd320	72.7275	209.667
Hspa2	58.6896	79.5333		Hspa2	48.0001	30.3333
LOC100046199	97.0355	2390.33		LOC100046199	96.8203	2239.2
Ddt	92.2245	1021.83		Ddt	78.7868	311.367
Emp3	56.2451	65.8667		Emp3	41.6109	18.8333
Trappc2l	86.6254	571.133		Trappc2l	88.6237	669.933
Tpd52l2	91.8167	967.5		Tpd52l2	88.083	636.867
Klc4	64.8706	121.933		Klc4	57.8943	72.9333
Tinagl	51.0997	43.8333		Tinagl	5.91955	2.1
Man1a	57.6999	74.1		Man1a	58.1279	74.1
Arl2bp	76.5109	270.033		Arl2bp	93.5261	1209.57
Gmcl1	85.709	525.867		Gmcl1	81.0547	361.233
Map3k12	64.1397	116.333		Map3k12	69.7311	172.8
Slc6a8	78.0023	296.867		Slc6a8	68.5421	159.5
Cstf1	80.8797	363.233		Cstf1	74.3059	232.533
Ard1	87.1844	597.467		Ard1	89.5171	728.067
Zfpl1	69.2669	165.233		Zfpl1	62.6684	105.4
D4Wsu114e	79.3975	326.9		D4Wsu114e	66.4666	137.8
Gabra6	19.8923	7		Gabra6	19.2225	6.03333
Vav3	31.4937	12.6		Vav3	90.1769	776.067
Dstn	98.0069	3233.2		Dstn	96.3255	2007.2
Ahcy	97.6724	2893.03		Ahcy	95.5466	1674.63
Rpl22l1	99.0103	5598.37		Rpl22l1	99.0882	5909.8
Msx1	45.7022	28.6333		Msx1	54.1579	53.1
Plekho1	49.0378	36.9667		Plekho1	64.1254	116.7
Meis2	39.7526	19.2333		Meis2	67.7472	150.6
Angptl4	63.441	110.933		Angptl4	37.0086	14.4
Cdc25a	83.7388	450.867		Cdc25a	77.2931	281.233
Pmp22	65.3333	125.933		Pmp22	86.3328	538.667
Srpk2	74.9691	244.667		Srpk2	83.0569	417.967
Uck2	95.354	1668.13		Uck2	82.081	387.933
Polr2e	97.9152	3114.87		Polr2e	90.4334	800.6
Dsn1	71.008	186.9		Dsn1	70.7642	185.2
Ptpn2	95.2486	1641.97		Ptpn2	90.6854	829.267
Igtp	56.0046	64.7		Igtp	11.7749	3.73333
4932442K08Rik	52.3505	48.8333		4932442K08Rik	67.1561	144.2
Edg2	54.559	57.9667		Edg2	44.1354	22.2667
Tubg1	86.2635	550.567		Tubg1	89.2239	706.267
Nfxl1	79.7205	334.633		Nfxl1	77.7215	289.833
2410018C20Rik	82.2955	400.767		2410018C20Rik	76.2096	262.267
B230317C12Rik	65.1775	124.633		B230317C12Rik	58.6136	77
Pdgfrb	45.173	27.5667		Pdgfrb	20.6634	6.5
P4ha2	68.0069	152.9		P4ha2	22.6244	7.13333
Slc6a4	11.3677	4.16667		Slc6a4	2.34812	1.2
Ntsr2	32.3414	13.2		Ntsr2	42.3738	19.7667
Btbd14a	51.4341	45.1333		Btbd14a	69.8891	174.5
Slc25a14	57.1134	70.7		Slc25a14	65.6442	130.167
Mycn	95.5968	1747.93		Mycn	99.2303	6700.03
Krt19	54.9507	59.5333		Krt19	22.9176	7.23333
Actr10	89.0263	708.667		Actr10	92.7747	1076.27
Zxdc	64.4903	119		Zxdc	65.9214	132.467
Kal1	18.4009	6.5		Kal1	6.79465	2.33333
Cdk2ap2	81.1203	368.7		Cdk2ap2	83.1027	419.8
Tmbim1	63.118	108.467		Tmbim1	73.921	226.2
Dusp10	46.3162	29.8		Dusp10	56.6503	66.1
Mbd2	64.8637	121.833		Mbd2	80.3766	343.667
Psip1	93.2784	1159.03		Psip1	91.9454	962.067
Exosc5	90.882	867.267		Exosc5	79.4282	324.367
Usp2	61.8396	99.1333		Usp2	61.3557	95.8667
Lztfl1	74.9026	243.667		Lztfl1	72.9589	212.933
Itk	5.69759	2.36667		Itk	18.0129	5.66667
Ube2l6	13.0172	4.7		Ube2l6	44.1057	22.1667
Crebl1	59.8167	86.4		Crebl1	64.5011	120.233
1810021J13Rik	66.575	137.033		1810021J13Rik	64.3728	119
Csnk1e	93.709	1236.73		Csnk1e	91.8446	947.933
Galk1	91.9359	982.833		Galk1	77.4947	286.5
Gipc2	64.3459	118.033		Gipc2	49.1936	33.6333
Tspan5	65.4158	126.633		Tspan5	89.54	729.733
Pcsk7	56.9278	69.6667		Pcsk7	63.2594	110.033
Kifap3	82.2085	398.133		Kifap3	79.5611	327.1
Dnaja2	97.8648	3046.6		Dnaja2	97.7092	2855.23
Hbb-b1	44.5269	26.3		Hbb-b1	17.6074	5.53333
Ly6a	49.299	37.7667		Ly6a	41.9202	19.1667
Ube2k	97.6586	2867.13		Ube2k	97.4343	2622.2
Psme2	91.8351	969.933		Psme2	90.745	833.6
Pbef1	93.3608	1172		Pbef1	76.8899	274.333
Dnajb9	79.0653	319.8		Dnajb9	80.6515	350.567
Tomm70a	94.4422	1408.5		Tomm70a	91.5055	909.033
Sod2	96.4628	2109.3		Sod2	94.4241	1388.23
Wwc2	70.0252	174.167		Wwc2	65.005	124.033
Tmem183a	86.5979	569.6		Tmem183a	90.9786	860.133
Nt5c2	79.7617	335.3		Nt5c2	72.2075	203.533
Ube1c	93.512	1203.63		Ube1c	92.4448	1023.6
Ethe1	67.6678	149.533		Ethe1	69.8067	173.467
Kdelr2	91.7297	957.067		Kdelr2	96.1743	1913.7
Urod	93.1226	1135.97		Urod	89.8057	749.133
Dvl2	78.992	317.767		Dvl2	65.0096	124.067
Amacr	67.0928	142.333		Amacr	59.2848	81.1
Sertad2	83.8648	455.033		Sertad2	88.028	632.6
Eif2s3y	83.1569	431.433		Eif2s3y	83.7075	436.233
1110032A03Rik	54.6667	58.5333		1110032A03Rik	60.8998	92.3
9530058B02Rik	66.9187	141.067		9530058B02Rik	75.3505	247.967
Rbm6	74.953	244.367		Rbm6	74.5762	236.567
Rab27b	44.7675	26.8		Rab27b	46.1331	25.7667
Pim2	69.3562	165.933		Pim2	57.8416	72.5333
Magel2	37.8419	17.3		Magel2	42.8045	20.3333
2810048G17Rik	43.2005	23.9667		2810048G17Rik	19.8112	6.2
LOC100042319	99.5922	9162.47		LOC100042319	99.7068	9807.03
Fah	70.2566	176.667		Fah	39.2559	16.1333
Tmem123	80.9759	365.6		Tmem123	86.8964	567.267
Cd2bp2	83.0309	426.133		Cd2bp2	80.9356	358.7
Arl6ip5	78.9187	315.5		Arl6ip5	84.6972	474.567
Fbxw4	60.3757	89.4333		Fbxw4	66.1871	135.333
LOC100046854	82.1214	396.3		LOC100046854	74.9748	242.4
Capn1	61.5006	96.9333		Capn1	13.6099	4.3
Ralgps2	74.0871	230.133		Ralgps2	79.5519	326.867
Cldn2	18.8935	6.66667		Cldn2	36.3855	13.9
Chchd4	94.1077	1332.03		Chchd4	89.5125	727.2
Mmp11	73.0836	215.833		Mmp11	2.99643	1.36667
Ehd3	52.8981	51		Ehd3	54.8383	56.2667
Pld2	50.3459	40.9		Pld2	43.0083	20.6
Ewsr1	95.583	1742.2		Ewsr1	95.5832	1679.8
Cetn3	95.8534	1826.97		Cetn3	95.9131	1791.97
Zyx	68.3482	156.333		Zyx	79.8841	334
Amz2	82.1718	397.3		Amz2	80.537	347
Eif4a3	97.5029	2726.53		Eif4a3	96.408	2039.9
2310065K24Rik	88.0137	641.667		2310065K24Rik	85.4898	502.967
Irf7	13.3517	4.8		Irf7	40.454	17.4333
Gpr180	72.2176	202.967		Gpr180	78.6493	308.833
Pzp	35.0997	15.0333		Pzp	17.8251	5.6
AI597479	73.0218	214.9		AI597479	68.4207	157.8
Ralbp1	81.0401	366.9		Ralbp1	79.4786	325.233
Polm	54.6369	58.3667		Polm	47.3701	28.5
Rnf12	89.4914	743.1		Rnf12	82.7202	408.067
LOC100046410	33.8213	14.1667		LOC100046410	63.0074	107.933
Nt5c	76.4834	269.567		Nt5c	90.5755	817.8
Frg1	89.7457	764.067		Frg1	84.2459	456.667
Spata5	81.677	384.467		Spata5	76.0813	259.833
Ift140	77.1501	280.767		Ift140	78.1889	299.333
Mmp13	5.24399	2.2		Mmp13	11.7749	3.73333
Cel	30.323	11.8667		Cel	24.819	7.96667
Cct5	98.8454	5029.77		Cct5	98.7767	4695.97
Capzb	95.0149	1560.1		Capzb	94.0484	1303.73
U2af2	87.6953	626.4		U2af2	89.7278	740.8
Mbtd1	94.5017	1427.5		Mbtd1	93.4894	1200.47
Ptgs2	51.0722	43.6667		Ptgs2	20.5581	6.46667
Coq5	71.4273	192.5		Coq5	70.3862	181.267
Ccl6	18.1145	6.4		Ccl6	27.0526	8.83333
Fkbp11	76.6025	271		Fkbp11	37.4759	14.7333
Cd14	23.9313	8.66667		Cd14	19.3393	6.06667
Cdk9	92.449	1050.77		Cdk9	92.4677	1027.37
Wdr12	93.0584	1126.83		Wdr12	86.2962	537.2
Eng	63.4296	110.867		Eng	44.7906	23.4
9130005N14Rik	56.1168	65.2333		9130005N14Rik	55.8554	61.6333
Pdk4	68.8683	161.267		Pdk4	12.7027	4.03333
Snrpa	95.638	1762.6		Snrpa	94.1583	1329.77
Mal	28.3345	10.7667		Mal	20.2098	6.33333
Tulp2	54.5132	57.8667		Tulp2	1.23477	0.9
Cyp4f16	55.063	60.1		Cyp4f16	60.8128	91.5667
LOC634379	45.1959	27.6333		LOC634379	60.6043	90.4667
Itpr1	77.0951	279.733		Itpr1	74.9931	242.733
Slc17a1	24.0069	8.7		Slc17a1	31.2998	10.8
Mmp23	52.6873	50.2		Mmp23	24.819	7.96667
Lynx1	51.9427	47.1		Lynx1	64.0864	116.1
Mapkap1	73.5281	221.8		Mapkap1	80.9997	360
Ndufa5	92.3162	1030.13		Ndufa5	95.7115	1726
H13	67.7663	150.6		H13	83.3616	426
Plekha2	82.378	404.233		Plekha2	63.3304	110.333
Lrg1	2.48339	1.36667		Lrg1	5.66068	2.03333
Tnfrsf1a	59.9954	87.5667		Tnfrsf1a	79.08	316
Ifi47	12.4055	4.5		Ifi47	12.7027	4.03333
Hs6st1	70.4536	179.133		Hs6st1	60.3523	88.4
Akr7a5	83.9908	459.5		Akr7a5	79.2014	319.667
LOC100044001	81.0263	366.667		LOC100044001	78.2049	299.633
Atf1	90.3184	815.933		Atf1	85.8197	516.4
Itpr3	77.9061	294.8		Itpr3	18.8857	5.93333
Ebpl	85.3288	512.567		Ebpl	71.7539	196.733
Nek2	92.2658	1024.2		Nek2	77.9941	295.2
Smpdl3b	54.7789	58.9667		Smpdl3b	51.5326	42.5333
Fzd6	54.4582	57.6333		Fzd6	17.8251	5.6
Rcor2	77.4456	285.933		Rcor2	66.0588	134.2
Mvd	77.9313	295.7		Mvd	82.4773	400.367
Chrd	42.0756	22.3		Chrd	31.2998	10.8
Speg	52.252	48.4667		Speg	61.7406	98.7
Tyk2	67.1959	143.8		Tyk2	57.7156	71.9
Dmd	80.7423	360.6		Dmd	74.9015	241.167
Pkm2	99.1615	6131.9		Pkm2	97.8008	2950.1
Tob2	77.2921	283.1		Tob2	84.4956	467.433
Crip2	89.6999	760.9		Crip2	97.3564	2573.57
Dkk3	50.5132	41.4333		Dkk3	24.4708	7.83333
LOC100041500	78.5475	307.233		LOC100041500	77.2473	280.433
Cfb	17.0332	6		Cfb	20.1068	6.3
Gripap1	59.3448	83.9333		Gripap1	75.5475	250.933
Them2	88.7377	685.967		Them2	86.846	564.933
LOC100040169	99.6426	9433.23		LOC100040169	99.5785	9250.1
Dbc1	12.1993	4.43333		Dbc1	3.55997	1.5
Pvrl3	81.89	389.867		Pvrl3	74.8373	240.267
Grpel1	93.4479	1189		Grpel1	92.4631	1026.97
D4Wsu132e	80.9668	365.267		D4Wsu132e	80.1796	338.767
Dohh	83.0699	427.9		Dohh	76.8739	274.2
Psrc1	96.1145	1921.87		Psrc1	84.9194	482.1
Mast2	76.8912	276.633		Mast2	87.4553	597.067
Btrc	71.4777	192.933		Btrc	63.8275	114.167
Anapc11	92.8981	1102.37		Anapc11	92.6876	1065.27
Cav2	36.3276	16.0333		Cav2	56.6893	66.3333
Ercc1	75.5326	254.3		Ercc1	82.9011	414.233
Slc23a2	65.205	124.8		Slc23a2	68.0267	153.7
Arl6	78.6621	310.233		Arl6	78.5531	305.967
Rfx2	62.6025	104.733		Rfx2	29.1373	9.73333
Rasa4	45.5189	28.2667		Rasa4	33.4074	11.9333
Stk19	59.0057	81.8333		Stk19	64.2834	118.1
Sult2b1	42.8247	23.3667		Sult2b1	16.8308	5.3
Sytl4	22.3414	8		Sytl4	12.382	3.93333
Epb4.2	17.0332	6		Epb4.2	21.1926	6.66667
Dynll1	99.3081	7110.13		Dynll1	99.4456	8193
Glrx3	96.2016	1964.7		Glrx3	96.5775	2114.3
Ppp1r2	87.1661	596.633		Ppp1r2	88.7749	676.633
Fxyd6	83.9404	458.667		Fxyd6	74.7411	238.8
2900064A13Rik	88.3391	659.9		2900064A13Rik	94.9189	1505.33
Pycard	92.9347	1105.2		Pycard	42.3738	19.7667
2310039H08Rik	76.0298	261.5		2310039H08Rik	91.8858	956.233
Pldn	85.677	525.067		Pldn	84.1565	453.067
LOC100047155	96.4261	2095.1		LOC100047155	93.7735	1255.17
Snrpa1	96.7973	2266.2		Snrpa1	95.2946	1607.8
Sil1	73.6128	222.867		Sil1	73.8042	224.767
Peg3	77.7732	293.2		Peg3	87.13	580.233
Emd	89.9267	782		Emd	82.7637	409.133
Sorbs1	81.1867	371.367		Sorbs1	80.821	355.367
Mfap2	53.8603	54.8333		Mfap2	54.0388	52.5
Mlh1	78.8179	313.767		Mlh1	67.1768	144.467
Asb3	63.3608	110.3		Asb3	68.1824	155.167
Rhcg	7.17526	2.8		Rhcg	1.23477	0.9
Zfp61	56.1604	65.5667		Zfp61	68.6727	160.567
Eef1g	99.3631	7625.63		Eef1g	99.2807	7052.47
Calm1	94.9828	1545.97		Calm1	98.6621	4412.2
Ppp2ca	97.9336	3158.47		Ppp2ca	98.7125	4487.1
Ndufa2	96.5819	2157.83		Ndufa2	98.4972	4008.2
Hsd17b4	87.0378	592		Hsd17b4	91.0428	869.967
Tff3	12.016	4.36667		Tff3	17.6074	5.53333
Peli1	80.6323	358.067		Peli1	93.6544	1232.1
Tuba4a	97.2371	2543.7		Tuba4a	55.3743	59
Cadm1	84.4444	473.333		Cadm1	75.7125	253.5
Iqgap1	96.2062	1971.83		Iqgap1	89.8974	754.867
C1qa	3.42955	1.66667		C1qa	0.416934	0.633333
Entpd5	47.8557	33.4667		Entpd5	53.8899	51.8
Npepps	89.2096	721.8		Npepps	88.2525	650.4
Med31	88.3849	664.333		Med31	86.878	566.8
Bex2	89.3837	733.4		Bex2	96.9623	2334.5
Gpc1	57.3837	72.3333		Gpc1	74.7182	238.5
Xab1	92.3345	1031.7		Xab1	87.1896	584.667
Il16	42.8889	23.5		Il16	43.6498	21.5333
Slc7a7	79.929	340.067		Slc7a7	38.1288	15.2333
C1qdc2	76.2153	264		C1qdc2	57.7545	72.2
Klf4	96.9759	2363.33		Klf4	84.1977	454.4
Podxl	69.9244	172.967		Podxl	60.7807	91.4667
Slc9a1	62.9851	107.567		Slc9a1	57.2803	69.3667
Rras2	91.1798	898.833		Rras2	61.9674	100.367
Gas6	59.7847	86.1667		Gas6	85.1576	490.5
Rai14	90.74	853.5		Rai14	64.9134	123.233
1190017O12Rik	72.7721	211.6		1190017O12Rik	90.6488	824.4
Elovl6	94.2451	1354.7		Elovl6	93.2099	1146.5
Stard3	64.7033	120.667		Stard3	82.026	386.167
Sertad1	71.3471	191.633		Sertad1	72.1639	203.1
Fbxl14	75.5372	254.533		Fbxl14	72.661	209
F3	64.1054	116.033		F3	43.2054	20.8667
Jun	55.5578	62.4333		Jun	90.5022	806.967
Prkci	95.9313	1853		Prkci	89.9111	755.667
Nap1l5	27.6495	10.4667		Nap1l5	67.8182	151.667
F8a	40.6071	20.3		F8a	49.535	34.7667
Cuzd1	16.0985	5.7		Cuzd1	34.6605	12.7333
2012-09-03	64.7446	120.933		2012-09-03	78.6585	309.067
Slc6a3	16.9255	5.96667		Slc6a3	8.14854	2.7
Kcna1	31.5624	12.6333		Kcna1	32.5896	11.5
Cox6a1	99.1203	5976		Cox6a1	99.3036	7252.7
Ccnd1	88.3666	661.833		Ccnd1	99.0424	5693.27
S100a1	70.2841	177.067		S100a1	38.3923	15.4333
Gnmt	48.2978	34.6333		Gnmt	7.6331	2.56667
Grina	78.937	315.967		Grina	88.6008	669.267
Ier3ip1	88.1054	647.133		Ier3ip1	92.7976	1083
Prkrip1	80.8339	362.433		Prkrip1	84.1886	453.833
Srgn	88.7194	684.833		Srgn	2.34812	1.2
Rnaseh2c	87.0607	592.8		Rnaseh2c	93.1091	1127.73
Gng3	81.0034	366.1		Gng3	41.4529	18.5667
Fmo1	29.5212	11.3667		Fmo1	55.6676	60.7
Cdr2	73.2234	217.633		Cdr2	79.6481	329.067
Sphk2	51.5052	45.4667		Sphk2	57.9882	73.4
Gnb1	93.6449	1228.17		Gnb1	95.2396	1595.87
Lypla2	81.929	390.467		Lypla2	86.4405	543.433
Gpd2	90.9599	874.233		Gpd2	81.2952	367.967
Large	72.0779	201.133		Large	83.0844	419
Xrcc6	90.0252	791.1		Xrcc6	84.3169	459.567
Rdh14	66.3597	135.333		Rdh14	76.8991	274.567
Cd248	18.6094	6.56667		Cd248	32.5369	11.4667
Arid1a	95.7297	1785.23		Arid1a	92.0553	973.467
Dnajc12	67.8534	151.4		Dnajc12	67.612	148.933
Pex3	71.0607	188.133		Pex3	74.1364	229.067
BC026682	46.5567	30.4333		BC026682	40.7541	17.8
E2f5	87.7755	632		E2f5	77.284	281.2
Ndc80	79.9221	339.933		Ndc80	78.6906	309.533
Slc12a4	61.4525	96.6667		Slc12a4	64.7485	122.167
Tcf21	33.1615	13.7667		Tcf21	33.8083	12.1667
1810008A18Rik	67.3975	146.5		1810008A18Rik	67.2959	145.633
Acot8	75.3677	251.233		Acot8	60.4348	88.8333
Tacc3	82.1672	397.1		Tacc3	78.0148	295.433
Ppia	99.8076	10469.8		Ppia	99.8671	10841.2
Fau	99.331	7340.13		Fau	99.2623	6998.87
Cul4b	96.4765	2114.47		Cul4b	83.3089	424.9
Tgfb3	36.8431	16.4667		Tgfb3	47.2281	28.2333
Gnpat	84.5361	476.567		Gnpat	79.836	332.9
Cks2	98.9416	5386.13		Cks2	97.7596	2894.2
Dcpp1	21.4777	7.66667		Dcpp1	90.5067	807.467
Ifitm2	98.5796	4214.6		Ifitm2	97.5717	2743.93
Cap1	86.2176	548.867		Cap1	86.5619	550.233
2400001E08Rik	97.4021	2661.67		2400001E08Rik	98.3598	3777.87
Tnnc2	40.7652	20.5333		Tnnc2	3.83258	1.56667
Fnta	96.6369	2201.33		Fnta	93.5536	1210.6
Rgs5	25.4502	9.4		Rgs5	26.7273	8.7
Tada3l	78.1879	299.567		Tada3l	70.6039	183.233
Nit1	79.0378	319.133		Nit1	73.6736	223.367
Apobec3	90.1764	804.667		Apobec3	50.1329	36.8
D1Ertd622e	58.4215	78.1		D1Ertd622e	69.4814	169.767
Myh9	96.0412	1890.63		Myh9	96.3576	2020.63
LOC634682	62.7858	105.9		LOC634682	46.6164	26.9333
1500035H01Rik	91.1982	900.267		1500035H01Rik	81.2632	367.5
Atp13a1	81.3792	376.933		Atp13a1	82.8416	412.8
Fbxw5	60.4307	89.8333		Fbxw5	64.3636	118.867
Gtlf3b	79.3723	326.333		Gtlf3b	83.7991	440.167
Ppp2r3c	82.2818	400.167		Ppp2r3c	83.5701	432.867
Fbxo9	74.8545	242.833		Fbxo9	83.144	420.4
Ramp1	31.1409	12.3667		Ramp1	25.0985	8.06667
Tex19	88.0504	643.933		Tex19	27.5199	9
Nfkbiz	61.9702	100		Nfkbiz	66.6522	139.533
Ibsp	19.984	7.03333		Ibsp	21.6256	6.8
Shd	26.8041	10.0333		Shd	25.0069	8.03333
Fosl1	37.6518	17.1667		Fosl1	16.7186	5.26667
Npy2r	2.26117	1.3		Npy2r	0.59562	0.7
Ctsb	93.819	1255.87		Ctsb	89.5996	733.1
Bmi1	59.8053	86.2333		Bmi1	94.3645	1381.07
Cp	28.5017	10.8333		Cp	79.2404	320.133
Serpinf2	6.16495	2.5		Serpinf2	29.8978	10.1
Timm10	92.5407	1059.3		Timm10	93.7368	1247.43
Tgm2	78.2612	301.467		Tgm2	43.8239	21.8
Fbxo6	89.0034	706.533		Fbxo6	65.7587	131.267
Tspan7	62.2978	102.4		Tspan7	86.736	558.833
Rfc2	89.0493	710.4		Rfc2	86.7612	560.867
Calb1	16.3963	5.8		Calb1	21.6256	6.8
Il11ra1	57.0722	70.4333		Il11ra1	55.7821	61.3
Gmnn	97.37	2632.5		Gmnn	90.58	818.267
Cyb561	69.047	162.9		Cyb561	4.7535	1.8
Rnf19a	79.0745	319.933		Rnf19a	71.6279	195.567
Vps4a	73.3471	219.4		Vps4a	83.0936	419.2
Lyar	96.2841	2018.37		Lyar	91.9866	967.733
Evi5	86.2039	548.5		Evi5	85.7647	514.533
Ssx2ip	73.2371	218.067		Ssx2ip	72.2258	203.7
Lsm10	82.953	422.533		Lsm10	86.72	557.9
Ddit3	64.8018	121.2		Ddit3	85.3752	498.233
Plagl2	57.1936	71.1667		Plagl2	58.5197	76.3667
Nfe2l3	46.2612	29.6		Nfe2l3	29.3412	9.83333
Efna2	60.2039	88.6667		Efna2	61.2114	94.9667
Fbxo32	23.3883	8.43333		Fbxo32	46.6164	26.9333
Plek	15.1982	5.4		Plek	12.7027	4.03333
Cnih2	49.2875	37.7333		Cnih2	45.1846	24.1
Hand1	43.3792	24.2333		Hand1	33.0134	11.7333
Pcbp3	76.252	264.9		Pcbp3	76.5601	268.867
Ap3m2	53.0515	51.7667		Ap3m2	72.3197	204.967
Spag6	27.7205	10.5		Spag6	2.34812	1.2
Rab33a	51.37	44.9		Rab33a	37.7715	14.9333
Srp9	94.937	1531.5		Srp9	96.2476	1951.6
Cyp2j5	1.7457	1.16667		Cyp2j5	9.63759	3.1
Itgb5	72.2085	202.933		Itgb5	56.3411	64.4667
Fbxo25	68.0504	153.467		Fbxo25	72.2899	204.667
Zmat2	88.1443	648.567		Zmat2	89.7805	744.8
LOC100046775	73.2417	218.1		LOC100046775	80.7683	353.367
Elf1	58.9782	81.5333		Elf1	56.2815	64.1333
Hells	96.5132	2129.67		Hells	86.1495	530.867
Rps6ka2	81.3883	377.1		Rps6ka2	81.2563	367.433
Flot2	85.5441	519.133		Flot2	59.7086	84.3333
Trpv4	12.1054	4.4		Trpv4	15.6763	4.93333
Il2rb	26.2726	9.8		Il2rb	32.3697	11.3667
Sart3	81.3013	375.067		Sart3	79.907	334.2
Zfp68	63.2348	109.3		Zfp68	76.8831	274.267
Gsg1	33.315	13.8667		Gsg1	28.844	9.6
Cln3	59.1065	82.4667		Cln3	50.2909	37.3333
Fap	12.8293	4.63333		Fap	29.9826	10.1333
Plac1	32.2497	13.1333		Plac1	39.6706	16.6
Hsd3b4	1.54868	1.1		Hsd3b4	0.508568	0.666667
Atad1	83.1936	432.967		Atad1	84.8071	478.067
Fabp1	17.118	6.03333		Fabp1	12.1025	3.83333
Ubxd1	75.3998	251.6		Ubxd1	80.7157	352.3
Fyn	61.4662	96.7		Fyn	95.1297	1566.43
Sfxn1	94.3963	1393.07		Sfxn1	95.8765	1772.4
Apoc1	87.9817	639.767		Apoc1	32.8897	11.6667
Eif4ebp1	98.1581	3447.17		Eif4ebp1	97.9749	3149.07
Med7	89.567	746.2		Med7	89.934	757.467
Abhd5	58.1283	76.3667		Abhd5	67.273	145.133
Ctnnbip1	68.9989	162.3		Ctnnbip1	78.7799	311.067
Ncald	49.5991	38.6667		Ncald	94.0713	1310.6
Mpg	81.5762	381.667		Mpg	53.7891	51.4667
2010311D03Rik	91.7663	961.667		2010311D03Rik	94.14	1324.9
Cxcl12	57.1019	70.6667		Cxcl12	45.1274	24
Otub2	53.8648	54.8667		Otub2	63.5985	112.2
Trpc3	2.81329	1.46667		Trpc3	40.17	17.1
Gmppa	80.4628	353.967		Gmppa	73.362	218.733
LOC100044204	50.1535	40.3		LOC100044204	45.329	24.3333
Dhodh	81.6472	383.9		Dhodh	68.242	155.9
Utp3	93.2096	1145.4		Utp3	90.8091	839.8
Slc11a2	59.3883	84.1333		Slc11a2	61.6787	98.3
Nup210	74.9874	245.1		Nup210	87.5241	602.167
Timeless	87.0515	592.533		Timeless	81.3479	368.833
Galnt3	47.6816	33.0667		Galnt3	29.2037	9.76667
Cyp27a1	47.37	32.3		Cyp27a1	13.4862	4.26667
Ptges2	59.2806	83.5		Ptges2	58.3662	75.5
Frap1	81.7159	385.233		Frap1	78.6081	307.467
Tusc2	64.9324	122.733		Tusc2	66.5628	138.733
Gkap1	83.0057	424.633		Gkap1	89.4025	718.867
Meox1	6.48797	2.6		Meox1	4.87721	1.83333
B9d1	71.9267	198.767		B9d1	64.4621	119.767
Cd28	20.3162	7.16667		Cd28	34.1977	12.4
Fxr1h	97.0172	2383.37		Fxr1h	92.6464	1057.23
Cd276	65.189	124.7		Cd276	73.0001	214
Slc15a2	44.9003	27.0667		Slc15a2	92.5273	1037.43
Rgs1	21.299	7.56667		Rgs1	34.7865	12.8
Per2	28.9095	11.0333		Per2	53.1568	49.1667
Camk1	54.0092	55.5		Camk1	80.2346	340.3
Calr	96.7881	2265		Calr	98.1857	3529.33
Cox6a2	43.9656	25.2667		Cox6a2	66.7438	140.4
Rpl13a	99.9817	12673		Rpl13a	99.9725	12083.4
Ube2a	95.5556	1727.03		Ube2a	97.6038	2770.27
Apoa5	21.063	7.46667		Apoa5	25.0985	8.06667
Tmem37	63.7663	113.733		Tmem37	20.3587	6.4
Ier5	58.9714	81.5		Ier5	69.5913	171.2
Ckm	9.64261	3.6		Ckm	14.091	4.46667
Rpl11	99.4502	8341.53		Rpl11	99.3402	7692.4
St6galnac2	48.2176	34.4333		St6galnac2	20.6634	6.5
Itih2	17.4616	6.16667		Itih2	8.483	2.8
Gadd45gip1	87.5853	619.9		Gadd45gip1	80.9035	358.033
Rac2	41.4937	21.4667		Rac2	33.6479	12.0667
Nfatc1	40.4399	20		Nfatc1	63.5687	112
LOC100047237	84.6415	481.467		LOC100047237	94.1034	1315
Nab1	63.7732	113.767		Nab1	89.3018	713.4
Cxcr7	50.2337	40.5333		Cxcr7	48.582	31.7667
Pde4dip	59.8534	86.6333		Pde4dip	71.2911	191.467
Limk1	57.1523	70.9333		Limk1	62.1392	101.533
Supt6h	75.6472	255.933		Supt6h	68.2008	155.367
Prodh	67.331	145.467		Prodh	49.4204	34.3333
Mknk1	64.268	117.333		Mknk1	68.9957	164.033
Atp6v0a1	55.3196	61.1667		Atp6v0a1	67.399	146.633
Sod3	19.6586	6.93333		Sod3	38.7634	15.7333
Spa17	55.9129	64.2667		Spa17	51.1981	41.3333
Slc6a9	58.449	78.2333		Slc6a9	84.9446	482.8
Hmg20b	64.2383	117.2		Hmg20b	68.4047	157.7
Lefty1	97.5899	2815.43		Lefty1	16.5101	5.2
Slc22a4	13.4822	4.83333		Slc22a4	3.26675	1.43333
Cd79b	49.9611	39.7333		Cd79b	13.7199	4.33333
Galntl5	27.5853	10.4333		Galntl5	9.98809	3.2
Aldh1a3	19.1455	6.76667		Aldh1a3	28.6035	9.5
Rsph1	63.1523	108.733		Rsph1	17.6074	5.53333
Sspn	31.3127	12.4667		Sspn	73.1513	216.067
Snx5	95.3356	1659.63		Snx5	91.407	899.1
Cdkn1c	57.9679	75.3667		Cdkn1c	62.9318	107.4
Lao1	45.4044	28.0333		Lao1	45.4641	24.5
Cyp2c29	33.9863	14.3		Cyp2c29	31.7557	11.0333
Tbca	97.7182	2946.2		Tbca	98.6851	4436.03
Pvalb	38.7835	18.2667		Pvalb	25.7926	8.33333
Sdc4	85.5808	521.033		Sdc4	77.0595	277.067
Ars2	83.9061	456.7		Ars2	81.2219	366.9
Mybl2	95.8167	1809.17		Mybl2	60.1576	87.1667
Dnajc2	93.4204	1185		Dnajc2	88.3396	654.333
LOC100046166	84.4078	472.333		LOC100046166	85.279	495.433
Vps29	96.9118	2326.1		Vps29	97.0815	2401.8
Rdm1	92.2153	1020.87		Rdm1	70.6978	184.2
Elk3	56.4078	66.9333		Elk3	86.1816	531.967
Ndrg3	64.4284	118.633		Ndrg3	84.5001	467.467
Cpsf1	92.7973	1093.7		Cpsf1	88.3717	655.967
Dnttip1	81.709	384.967		Dnttip1	88.823	679.567
Pter	55.5578	62.4333		Pter	60.3317	88.1667
Rtn4ip1	59.5052	84.5667		Rtn4ip1	52.8727	48.0667
Abhd12	69.1684	164.3		Abhd12	71.8409	198.2
Timm44	88.7835	689.967		Timm44	88.6282	670.4
Scly	54.0802	55.7		Scly	53.7684	51.4
Slc4a10	4.15808	1.86667		Slc4a10	6.33648	2.2
Grb14	47.3013	32.2		Grb14	85.8426	518.1
Golga4	81.3562	376.333		Golga4	74.4525	234.567
Mdn1	87.0928	594.3		Mdn1	76.7113	270.967
Ptpro	18.6094	6.56667		Ptpro	82.5575	402.433
Opn3	47.1959	31.9		Opn3	65.0325	124.367
Mmp24	46.197	29.5		Mmp24	45.2442	24.1667
Gfi1	6.61397	2.63333		Gfi1	19.8112	6.2
Kcna5	11.3677	4.16667		Kcna5	4.7535	1.8
Nudt21	98.2543	3566.2		Nudt21	97.9611	3140.87
Prss2	43.6334	24.6667		Prss2	39.8745	16.7667
Diablo	88.0641	644.933		Diablo	87.9593	629.267
Thumpd3	92.504	1055.07		Thumpd3	83.8724	443.133
Ankfy1	70.4261	178.733		Ankfy1	74.7549	238.967
Lgals12	37.1936	16.7667		Lgals12	40.942	18
BC004044	43.4502	24.4		BC004044	61.2733	95.3333
Pdzk1ip1	46.8843	31.2333		Pdzk1ip1	44.7906	23.4
Prkag1	75.8488	258.7		Prkag1	82.207	391.633
Bin3	66.0619	132.7		Bin3	65.3418	127.367
Drg2	74.3414	233.833		Drg2	77.5726	287.4
Gab1	95.5418	1724.37		Gab1	83.1096	420
Soat1	76.4215	268.167		Soat1	76.276	263.833
Gtf2f1	85.7847	529.233		Gtf2f1	81.5472	373.633
Rab38	48.5544	35.4		Rab38	62.3156	102.667
Ppp1r14c	47.7595	33.2667		Ppp1r14c	76.78	271.9
Hnmt	0.701031	0.766667		Hnmt	0.0664345	0.333333
Pvrl2	81.5487	380.9		Pvrl2	59.6055	83.2
Arhgap6	23.2371	8.36667		Arhgap6	31.2517	10.7667
LOC100046081	65.5762	128.233		LOC100046081	69.1652	165.433
Naglu	52.1924	48.2333		Naglu	57.6194	71.3
N4bp2l1	44.4284	26.0667		N4bp2l1	51.7548	43.2667
Syt3	42.646	23.1		Syt3	45.9544	25.4
Cyp46a1	42.6186	23.0667		Cyp46a1	37.9524	15.0667
Mettl9	91.8305	968.633		Mettl9	97.3976	2591.03
ENSMUSG00000053358	39.047	18.5667		ENSMUSG00000053358	43.927	21.9333
Eif2s2	99.4639	8465.43		Eif2s2	99.1112	6067.33
Hba-a1	45.9931	29.0667		Hba-a1	39.2559	16.1333
Got2	95.8763	1832.43		Got2	94.644	1429.4
Tyr	37.1111	16.7		Tyr	42.5181	19.9333
Eif3g	98.4009	3800.6		Eif3g	97.8833	3052.73
Sap30	96.0137	1881.17		Sap30	92.3257	1005.73
Polr2j	92.6964	1079.4		Polr2j	93.998	1291.27
Laptm5	78.291	302.133		Laptm5	39.0039	15.9
Pgls	92.1329	1009.53		Pgls	94.7311	1452.73
Ube2j1	68.7468	160.033		Ube2j1	82.0031	385.767
Thoc4	92.7468	1085.57		Thoc4	95.1617	1574.93
Sssca1	92.0458	994.267		Sssca1	88.4587	662.533
Sfrs9	94.0252	1308.63		Sfrs9	95.5878	1680.4
Mbd3	81.2921	374.2		Mbd3	88.784	676.933
Myh6	17.118	6.03333		Myh6	8.6342	2.83333
Ext1	78.9507	316.433		Ext1	81.4396	371.2
Pqbp1	82.6598	411.867		Pqbp1	88.4816	663.8
Anxa8	60.362	89.3667		Anxa8	35.1759	13.0333
Rnf146	82.4261	405.733		Rnf146	87.1988	585.333
Akap8l	73.693	224.233		Akap8l	65.2364	126.067
1810030J14Rik	8.91638	3.36667		1810030J14Rik	7.74535	2.6
Smc6	83.7755	452.033		Smc6	78.8601	312.133
Mrps31	90.575	839.267		Mrps31	82.6995	406.9
Rab25	55.7022	63.0667		Rab25	8.483	2.8
Med11	73.5945	222.6		Med11	74.9198	241.867
Cdc37l1	79.9038	339.167		Cdc37l1	83.7006	436.167
Pygl	54.4147	57.4		Pygl	28.4821	9.43333
Dmap1	79.8946	339.033		Dmap1	72.1731	203.133
Clk2	86.953	588.867		Clk2	80.592	348.667
Ralb	80.2795	348.9		Ralb	84.2665	457.167
Cpn1	49.8488	39.4333		Cpn1	16.3017	5.13333
Cplx1	62.7354	105.6		Cplx1	49.2967	33.9667
Foxm1	66.6621	138.067		Foxm1	65.4082	127.767
Tjp1	93.1913	1143.53		Tjp1	92.4402	1023.37
Slc25a37	63.5991	112.4		Slc25a37	68.8308	161.967
Stk10	62.1787	101.9		Stk10	62.2996	102.533
Coro1c	86.1168	543.6		Coro1c	86.3924	541.533
Pkd2	77.819	294.033		Pkd2	88.0189	632.367
Topors	92.2612	1023.63		Topors	86.8505	564.967
Lsp1	45.8946	28.9		Lsp1	43.3497	21.0667
Unc13b	51.9084	47.0333		Unc13b	55.7638	61.1667
Itga2b	56.4903	67.5		Itga2b	53.9357	52.0333
Pfpl	10.071	3.73333		Pfpl	8.01567	2.66667
Nr0b1	91.9679	987.833		Nr0b1	18.2397	5.73333
Apoa4	6.48797	2.6		Apoa4	10.444	3.33333
Rpl8	99.5097	8754.3		Rpl8	99.4823	8464.9
LOC636537	95.1249	1595.07		LOC636537	96.0575	1860.17
Amy1	12.1054	4.4		Amy1	35.6204	13.3333
Cyb5b	88.2176	651.7		Cyb5b	92.0714	974.867
Pnpla8	83.9817	459.267		Pnpla8	83.3685	426.233
Psmc6	97.4525	2690.53		Psmc6	97.4388	2624.93
Grhpr	87.5235	615.5		Grhpr	70.2465	179.8
Nans	90.9553	873.733		Nans	87.8998	626.367
Rpo1-4	81.9427	390.767		Rpo1-4	74.5006	235.1
Azgp1	19.0767	6.73333		Azgp1	15.7633	4.96667
Ltb4dh	85.8373	530.367		Ltb4dh	75.1443	244.9
Zfp35	69.4708	167.133		Zfp35	73.8912	225.733
2310079N02Rik	68.8064	160.7		2310079N02Rik	56.2036	63.7
Lass4	62.4651	103.733		Lass4	28.6768	9.53333
Als2	68	152.833		Als2	68.7254	160.9
Pla1a	55.3585	61.4		Pla1a	30.3033	10.3
Rgs19	77.5945	289.033		Rgs19	85.7509	514
Dkkl1	45.5762	28.3333		Dkkl1	6.057	2.13333
Sncg	29.2784	11.2333		Sncg	19.912	6.23333
Ccl11	4.24971	1.9		Ccl11	12.7027	4.03333
Dok1	51.6105	45.8		Dok1	52.4443	46.1333
Zfml	85.2967	511.3		Zfml	81.4945	372.4
Iigp2	41.3288	21.2		Iigp2	5.91955	2.1
Zmym3	68.7606	160.167		Zmym3	63.248	109.967
Chl1	23.9313	8.66667		Chl1	74.2326	230.867
Gps2	60.4971	90.4667		Gps2	70.0312	176.2
1810019J16Rik	66.3688	135.4		1810019J16Rik	20.8719	6.56667
Atp6v1g2	22.9782	8.26667		Atp6v1g2	48.8798	32.8667
Parp2	92.921	1103.57		Parp2	82.7453	408.267
Ppfibp2	63.8969	114.733		Ppfibp2	59.7682	84.7
1110032A04Rik	14.0252	5		1110032A04Rik	21.4148	6.73333
Rasgrp2	70.2085	176.2		Rasgrp2	53.9998	52.3333
Xpnpep2	31.1409	12.3667		Xpnpep2	25.7926	8.33333
Popdc2	40.0664	19.5667		Popdc2	29.8131	10.0667
2700038N03Rik	54.0092	55.5		2700038N03Rik	56.396	64.8
2310050C09Rik	4.24971	1.9		2310050C09Rik	8.36846	2.76667
Slc22a18	47.4731	32.5		Slc22a18	25.1764	8.1
Kcnb1	91.1707	898.033		Kcnb1	91.9637	964.733
Slc24a6	62.3872	103.133		Slc24a6	51.5624	42.6333
Lamb3	18.6094	6.56667		Lamb3	45.6497	24.8333
Ikbke	6.85452	2.7		Ikbke	14.8401	4.7
Pla2g5	55.4479	61.8333		Pla2g5	1.23477	0.9
Serinc3	93.2142	1145.67		Serinc3	94.983	1523.93
Wwtr1	83.7847	452.5		Wwtr1	89.8378	751.6
Tor1b	77.6609	290.8		Tor1b	83.7487	438.433
D17H6S56E-5	73.6403	223.533		D17H6S56E-5	80.4179	344.6
Gcat	85.8305	530		Gcat	74.4685	234.733
Esd	96.9301	2337.77		Esd	96.0827	1866.27
Akr1e1	70.2405	176.567		Akr1e1	74.9381	241.967
Ngly1	63.677	112.867		Ngly1	76.0492	259.267
Aqp8	49.5899	38.6333		Aqp8	44.3554	22.6667
Rab15	67.7205	150.133		Rab15	54.4397	54.5333
Smc1a	92.4353	1049.43		Smc1a	93.6773	1236.5
Zc3h10	71.7022	195.367		Zc3h10	64.2628	117.967
Synj2bp	90.2451	810.533		Synj2bp	83.0477	417.6
Mug1	2.98053	1.53333		Mug1	13.1449	4.16667
Gpx7	82.1856	397.5		Gpx7	5.91955	2.1
Phlda2	95.7984	1802.3		Phlda2	11.4084	3.63333
LOC100038944	39.3333	18.8333		LOC100038944	39.5102	16.4333
Cldn5	51.0332	43.5667		Cldn5	28.111	9.23333
1500031L02Rik	75.606	255.4		1500031L02Rik	78.2461	300.067
Pxmp2	71.5968	194.433		Pxmp2	67.0531	143.067
Caml	76.1054	262.5		Caml	85.4715	501.8
Eps8l2	59.2898	83.5667		Eps8l2	47.9566	30.1667
Med4	89.48	742.1		Med4	90.3143	787.533
Cldn6	76.8843	276.4		Cldn6	10.2378	3.26667
Ulk2	59.2486	83.3667		Ulk2	71.9623	200.033
Zfp704	67.89	151.7		Zfp704	80.8165	355.3
Rb1	72.7285	210.633		Rb1	77.9506	294.3
Cxcl13	43.7159	24.8		Cxcl13	42.037	19.3333
Clca1	34.8247	14.8		Clca1	31.6091	10.9667
Map2k5	69.1226	163.633		Map2k5	70.077	177.067
Fbxl15	52.6735	50.1667		Fbxl15	62.6019	104.767
Relb	54.6369	58.3667		Relb	46.3094	26.2333
Mmaa	51.189	44.2		Mmaa	50.5406	38.3667
Rasal1	48.0802	34.1		Rasal1	15.3624	4.83333
Gas7	40.0435	19.5333		Gas7	88.6901	673.333
Spon2	32.9507	13.6		Spon2	36.4771	13.9667
Ccnc	74.8179	242.167		Ccnc	65.9878	133.433
A830059I20Rik	39.1294	18.6333		A830059I20Rik	92.6739	1062.73
Spata19	22.0619	7.86667		Spata19	15.0944	4.76667
EG668435	99.3036	7109.27		EG668435	98.3506	3765.07
Tnfaip1	80.811	362.1		Tnfaip1	92.7014	1066.53
Cfd	22.8041	8.2		Cfd	26.2989	8.53333
Ctsz	96.6186	2182.07		Ctsz	52.7719	47.7
Hsd17b7	64.4376	118.667		Hsd17b7	88.1655	643.633
Fhl1	82.8499	419.067		Fhl1	90.2318	779.3
Pwp1	92.7148	1082.23		Pwp1	88.193	645.267
Tmem9b	64.6873	120.533		Tmem9b	86.4886	545.733
Ddx50	89.5945	749.7		Ddx50	90.5159	810.4
Fcgr1	32.0229	13		Fcgr1	31.1188	10.7
Eepd1	42.9805	23.5667		Eepd1	49.6083	34.9667
E2f1	77.2692	282.7		E2f1	68.1046	154.533
Nenf	63.0997	108.367		Nenf	54.9414	56.7
G6pc	2.90263	1.5		G6pc	12.3041	3.9
Slc39a3	58.8247	80.6		Slc39a3	60.1255	86.9667
Gstt2	79.8717	338.733		Gstt2	15.2318	4.8
Slc16a6	53.2463	52.5		Slc16a6	38.8069	15.7667
Mapt	66.3322	135.133		Mapt	71.8272	197.967
1810009A15Rik	95.5739	1738.73		1810009A15Rik	92.8434	1090.87
Ints5	96.6506	2201.83		Ints5	96.2018	1921.97
Trim13	87.1844	597.467		Trim13	37.1025	14.4667
Apobec2	56.8889	69.4667		Apobec2	54.1487	53.0333
Pdxp	77.4937	286.933		Pdxp	78.4157	303.667
Spsb3	72.2016	202.9		Spsb3	70.7459	185.1
Sirt3	76.2726	265.633		Sirt3	59.2275	80.6667
Sfxn3	48.866	36.3667		Sfxn3	73.3506	218.567
Gpr97	43.6518	24.7		Gpr97	35.8059	13.4667
Tmem54	42.7537	23.2333		Tmem54	24.819	7.96667
Tjp3	67.6403	149.133		Tjp3	46.4561	26.6
Brms1	57.0424	70.2		Brms1	58.5013	76.2
Gzma	20.3849	7.2		Gzma	8.01567	2.66667
Zp3r	20.5613	7.26667		Zp3r	11.1908	3.56667
Vldlr	52.1375	48.0333		Vldlr	92.1332	983.367
Ica1	61.8992	99.4333		Ica1	56.8313	67.0333
Slc19a2	89.0355	709.533		Slc19a2	69.0965	164.867
Dfna5h	90.0756	794.267		Dfna5h	91.3269	893.767
Dclre1a	64.9897	123.167		Dclre1a	60.8059	91.5333
Prl7a2	3.78007	1.76667		Prl7a2	0.0343627	0.266667
1700001F09Rik	18.8935	6.66667		1700001F09Rik	13.91	4.4
Ube2l3	89.8099	768.833		Ube2l3	94.6119	1421.27
Serpinc1	31.5624	12.6333		Serpinc1	40.4082	17.3667
Ccna2	95.5876	1743.97		Ccna2	92.9854	1112.13
Tmem93	91.7434	959		Tmem93	93.9476	1282.43
Gins4	91.551	935.533		Gins4	90.8916	851.3
Rap2b	67.354	145.867		Rap2b	75.8866	256.467
Fxc1	90.2864	812.7		Fxc1	96.4034	2034.97
Cnn1	51.457	45.2		Cnn1	18.2397	5.73333
Mrpl11	93.7686	1248.2		Mrpl11	91.9729	965.867
Ppp1r7	88.11	647.333		Ppp1r7	89.7141	740.2
Amn	60.866	92.6333		Amn	24.5464	7.86667
2610029G23Rik	94.6621	1463.83		2610029G23Rik	92.2203	992.333
Kbtbd4	67.9954	152.733		Kbtbd4	69.7173	172.5
Pak3	41.4227	21.3333		Pak3	32.2368	11.3
Ccl22	14.197	5.06667		Ccl22	17.399	5.46667
Ncapg2	81.3288	375.9		Ncapg2	83.231	422.8
Ddx19a	79.6197	332.167		Ddx19a	80.7248	352.567
Pdlim4	57.8671	74.7333		Pdlim4	36.9078	14.3333
Slc7a8	29.9633	11.6333		Slc7a8	23.0047	7.26667
Nab2	57.5349	72.9		Nab2	86.1381	530.767
Ndst2	57.1684	70.9667		Ndst2	63.193	109.367
Il18	37.0011	16.6		Il18	72.5969	208.033
Igfbp6	37.5052	17.0333		Igfbp6	38.8069	15.7667
Dnajc4	70.6873	182.633		Dnajc4	63.8825	114.533
Mkrn2	82.5888	409.3		Mkrn2	76.0607	259.533
Ccl9	29.6632	11.4333		Ccl9	37.5355	14.7667
Dact1	71.8511	197.567		Dact1	78.1453	298.733
Rad51ap1	85.4341	516.467		Rad51ap1	84.7017	474.6
Nanp	85.0951	501.933		Nanp	85.5906	506.733
Lypd3	25.8328	9.56667		Lypd3	22.6244	7.13333
Gng4	30.8797	12.2		Gng4	29.8978	10.1
Pou5f1	98.5704	4178.83		Pou5f1	28.844	9.6
Abhd3	37.3517	16.9		Abhd3	21.5225	6.76667
Pcna	99.4273	7953.77		Pcna	99.3815	7879.7
Ilf2	89.5533	745.9		Ilf2	86.2137	533.033
Apoa2	74.9462	244.333		Apoa2	44.5409	22.9667
Eno3	69.2738	165.267		Eno3	53.0377	48.6667
Cyp2j6	26.5934	9.93333		Cyp2j6	52.4627	46.2333
D6Wsu176e	90.4788	830.933		D6Wsu176e	89.2926	711.6
Sst	23.0676	8.3		Sst	25.898	8.36667
Ccdc71	81.8694	388.867		Ccdc71	77.2794	281.067
Cidea	55.3448	61.3333		Cidea	5.53468	2
Tspan1	24.7904	9.1		Tspan1	17.0668	5.36667
Pdlim7	78.2222	300.1		Pdlim7	73.7744	224.5
Cpeb1	47.4731	32.5		Cpeb1	27.1603	8.86667
Trim30	25.9404	9.63333		Trim30	31.7557	11.0333
Ghr	56.8041	68.9333		Ghr	60.2286	87.6667
Pltp	95.4364	1686.77		Pltp	59.0855	79.7
Ap3d1	84.9622	495.333		Ap3d1	84.7796	477.133
Plekha1	87.1386	595.833		Plekha1	87.6065	607.533
Mrpl39	97.6495	2860.77		Mrpl39	97.1594	2465.6
Mms19	79.9084	339.367		Mms19	71.2087	190.767
Mbd1	61.6151	97.6333		Mbd1	76.2897	264.367
Fbxo31	67.5006	147.767		Fbxo31	60.1187	86.9333
Atp5s	70.0802	174.767		Atp5s	64.1506	117
Nrm	75.6747	256.233		Nrm	66.2444	135.7
Pop5	87.2623	601.2		Pop5	88.9994	690.533
Itih1	7.80298	3		Itih1	10.9869	3.5
Kpna4	89.4341	739.433		Kpna4	86.7039	557.067
Ada	57.0355	70.1667		Ada	49.7274	35.4333
Eif4e3	52.4307	49.1667		Eif4e3	12.382	3.93333
Tnmd	29.7869	11.5		Tnmd	38.3098	15.3667
Insig2	72.1031	201.5		Insig2	76.2806	264.033
Ube2v2	93.0355	1122.9		Ube2v2	92.0508	973.267
Nrarp	61.1821	94.9333		Nrarp	56.868	67.3667
Btd	51.9908	47.5333		Btd	62.2446	102.3
Resp18	0.62543	0.733333		Resp18	2.89334	1.33333
Tssk1	47.0172	31.5333		Tssk1	42.0897	19.4
Ppp1r14d	39.7022	19.2		Ppp1r14d	14.091	4.46667
Dio1	0.281787	0.566667		Dio1	13.2663	4.2
Svs3a	28.4147	10.8		Svs3a	32.5369	11.4667
Accn1	22.4192	8.03333		Accn1	7.07413	2.4
Ptpn22	2.36426	1.33333		Ptpn22	14.6156	4.63333
Ngb	37.5052	17.0333		Ngb	42.3509	19.7333
Ptges3	97.9381	3173.97		Ptges3	97.4022	2592.6
Itm2b	94.8087	1496.73		Itm2b	98.039	3276.57
Higd2a	94.9737	1542.53		Higd2a	97.1823	2479.67
1190002H23Rik	66.9095	141		1190002H23Rik	47.5053	28.8667
Tmem176b	53.9084	55.1		Tmem176b	96.4263	2047.63
Sdhb	97.764	2978.8		Sdhb	97.9016	3085.7
Zc3h18	70.0619	174.533		Zc3h18	69.9647	175.4
1810007M14Rik	86.3322	555.867		1810007M14Rik	87.1804	584.033
Sh3glb1	85.8442	530.6		Sh3glb1	93.5169	1209
Cml1	32.4467	13.2667		Cml1	54.3526	54.1667
B4galt1	76.4948	269.667		B4galt1	60.082	86.7
Pum2	92.11	1003.4		Pum2	90.5251	811.533
Cpd	60.4032	89.6333		Cpd	86.3282	538.5
C4b	42.0137	22.1667		C4b	45.707	24.9333
Narg1	90.2589	811.4		Narg1	86.0442	526.033
Bhlhb2	91.4135	919.833		Bhlhb2	76.4157	266.5
Exo1	84.8522	491.167		Exo1	79.1808	318.833
Dct	32.0802	13.0333		Dct	19.7036	6.16667
Faim	81.8832	389.733		Faim	85.2561	494.167
Slco3a1	30.0962	11.7333		Slco3a1	74.1272	229
Myo9b	72.5178	207.533		Myo9b	72.0792	202.133
Itfg2	62.3322	102.6		Itfg2	62.6271	105.033
Zkscan6	52.0893	47.9		Zkscan6	51.8327	43.6
Mrps9	85.6403	522.733		Mrps9	81.3869	370.333
Prim2	81.5578	381.1		Prim2	80.8027	354.467
C4bp	25.6541	9.5		C4bp	30.2277	10.2667
Dusp19	75.9588	260.7		Dusp19	71.3392	191.967
Rabl3	73.4685	221.1		Rabl3	68.5856	159.933
Tmem186	76.4078	268		Tmem186	75.5361	250.733
Abcc5	80.9026	363.767		Abcc5	69.4699	169.7
A630042L21Rik	72.9072	213.067		A630042L21Rik	70.7184	184.767
Inpp1	48.0206	33.9667		Inpp1	58.6067	76.9333
Nap1l2	45.9221	28.9333		Nap1l2	53.3034	49.6667
Neurod6	0.00687285	0.2		Neurod6	9.63759	3.1
1110059G10Rik	80.2978	349.2		1110059G10Rik	86.5756	551.367
Ltbp3	60.1008	88.1333		Ltbp3	83.845	442.567
Gpld1	28.1237	10.6667		Gpld1	40.6946	17.7333
Ephb6	16.0985	5.7		Ephb6	5.36516	1.96667
Mvk	68.0641	153.633		Mvk	76.7479	271.533
Sncb	51.1523	44.0667		Sncb	48.2475	30.8667
Neurod4	8.7354	3.3		Neurod4	18.3451	5.76667
Iqcf3	30.4399	11.9333		Iqcf3	34.1061	12.3333
Tiam1	72.2245	203		Tiam1	60.2492	87.7667
Eltd1	27.3448	10.3333		Eltd1	22.6244	7.13333
Mapk7	63.118	108.467		Mapk7	76.6242	269.767
Ltbp2	49.2875	37.7333		Ltbp2	12.4805	3.96667
Eef1a2	61.5624	97.3333		Eef1a2	61.2733	95.3333
Kera	2.98053	1.53333		Kera	5.20938	1.93333
Tfpt	70.1856	175.9		Tfpt	72.6748	209.267
Rag2	3.32646	1.63333		Rag2	16.5101	5.2
Cfl2	90.6254	843.033		Cfl2	93.0816	1121.6
Ndufa10	93.4891	1196.3		Ndufa10	95.5329	1661.67
Apoc2	21.8809	7.8		Apoc2	7.6331	2.56667
Cdyl	88.7331	685.2		Cdyl	78.4065	303.067
Hist1h2bc	91.9817	988.267		Hist1h2bc	96.0093	1835.67
Acot9	93.8053	1254.63		Acot9	66.3795	137
St6galnac4	50.6758	42.0333		St6galnac4	58.1417	74.2
St14	80.7881	361.633		St14	32.9561	11.7
LOC100045519	58.3895	77.9667		LOC100045519	53.466	50.3
Psme3	80.4834	354.633		Psme3	86.6444	554.2
B4galt2	54.268	56.9333		B4galt2	65.0783	124.633
Wbscr18	72.8477	212.6		Wbscr18	79.7031	330.433
[truncated: 19,828 more rows]

## Sheet: Comparison of ESC and NPC data
GeneName	ESC replicate 1	ESC replicate 1	ES3.CEL_as_ESC_3	NP106.CEL_as_NPC_1	NP107.CEL_as_NPC_2	NP39.CEL_as_NPC_3	ESC.mean	NPC.mean	NPC-ESC.diff	NPC-ESC.MWT	NPC-ESC.FDR
Fabp7	3.71698	3.84613	3.78813	12.8716	12.7562	13.5327	3.78375	13.0535	9.26974	-50.2135	1.18824e-07
Sparcl1	3.69135	3.36685	3.3714	11.2137	11.3388	11.2864	3.47653	11.2796	7.80309	-69.1672	2.67308e-08
Gpm6b	3.73714	4.0885	4.08009	11.3741	11.5065	11.7336	3.96858	11.5381	7.5695	-54.9635	1.52016e-08
Gpm6a	2.7722	2.77697	3.0431	9.77869	9.76563	10.653	2.86409	10.0658	7.20167	-31.947	5.16173e-07
Ptprz1	3.9505	3.59177	3.87408	10.5986	10.5095	11.1913	3.80545	10.7665	6.96102	-37.0882	1.65581e-07
Nptx1	3.6553	3.83151	3.84884	10.5062	10.4974	10.6169	3.77855	10.5402	6.7616	-72.0111	9.83369e-09
Nr2f1	2.98686	2.96033	3.00482	9.62603	9.4047	9.36995	2.984	9.46689	6.48289	-65.2191	4.87309e-08
Slc6a1	3.80456	3.76462	3.98305	9.97176	9.98879	9.79055	3.85074	9.91703	6.06629	-59.4458	1.28256e-08
Adam12	4.16235	4.28747	5.10354	10.5223	10.6567	10.5013	4.51778	10.5601	6.04236	-27.7112	1.15004e-06
Slc25a18	4.00442	4.40299	3.8718	9.88001	10.1003	10.3812	4.09307	10.1205	6.02744	-34.3073	1.17295e-07
Bcan	5.05173	5.27807	4.86324	11.1853	10.9127	11.087	5.06435	11.0617	5.99734	-46.1497	4.41656e-08
Astn1	3.77239	3.56685	3.3647	9.27261	9.2414	10.1749	3.56798	9.56296	5.99498	-24.864	1.24739e-06
Lrrn1	3.47576	3.33947	3.64197	9.51201	9.43443	9.18039	3.48573	9.37561	5.88988	-47.5597	2.8338e-08
Ctnnd2	3.99634	3.47151	3.77892	9.66798	9.58667	9.56776	3.74892	9.60747	5.85855	-43.7309	1.69462e-07
Fbn2	3.70123	3.69271	3.78835	9.51614	9.0986	10.0058	3.72743	9.54019	5.81276	-29.5405	8.2168e-07
E130114P18Rik	3.52626	2.94292	3.25663	8.89866	8.6803	9.27998	3.24194	8.95298	5.71104	-29.4153	2.1293e-07
Hmcn1	3.09599	3.04066	3.5683	9.39365	9.3288	8.08763	3.23499	8.93669	5.70171	-17.4457	5.73424e-06
Tspan12	2.93278	3.1047	2.90178	8.71922	8.87352	8.41794	2.97975	8.67023	5.69048	-43.3132	9.78355e-08
2510009E07Rik	3.16436	3.30106	3.54883	8.8545	8.99183	9.13733	3.33808	8.99456	5.65647	-44.466	4.6599e-08
Zic1	2.62603	2.66327	2.70571	8.18212	8.18497	8.06677	2.665	8.14462	5.47962	-64.6916	1.46004e-08
Mlc1	3.54766	3.63439	3.87793	9.01016	8.92754	9.53432	3.68666	9.15734	5.47068	-31.9269	2.83936e-07
Vav3	3.70046	3.50931	3.77589	8.8528	8.89073	9.51422	3.66189	9.08592	5.42403	-30.5473	5.36133e-07
Nkx2-2	3.16058	3.00108	3.16058	9.37534	9.23987	6.68262	3.10741	8.43261	5.3252	-8.96171	0.000173109
Tmem176b	6.23541	6.36659	6.02037	11.4934	11.5516	11.4936	6.20746	11.5129	5.30544	-49.1145	1.17695e-07
Chst7	4.04755	4.75472	4.92606	9.9559	9.86957	9.77138	4.57611	9.86562	5.28951	-26.0613	1.44674e-06
Tmem173	4.19852	3.85512	3.87721	9.45351	9.64882	8.62903	3.97695	9.24379	5.26684	-21.6913	2.30141e-06
Timp4	3.82352	3.57785	3.5287	8.45434	8.62524	9.54607	3.64335	8.87521	5.23186	-20.6886	3.40467e-06
Plat	4.62573	4.97124	4.72327	9.50093	9.30569	11.1166	4.77341	9.97441	5.20099	-12.9322	3.06051e-05
Olfm2	3.8857	3.96566	3.80978	8.85838	8.55448	9.67409	3.88705	9.02899	5.14194	-21.2772	3.52878e-06
Itgb8	2.7918	2.97764	2.87373	7.6982	7.67475	8.56423	2.88106	7.97906	5.098	-23.4562	2.22341e-06
Calcrl	3.09239	3.30775	3.04268	7.98194	8.27843	8.45734	3.14761	8.23924	5.09163	-36.4634	1.22856e-07
Mtap2	4.11545	4.22912	4.67993	9.03463	9.26151	9.75102	4.3415	9.34905	5.00755	-23.4359	6.34111e-07
Neto1	3.58737	3.44748	3.52599	8.24053	8.08378	9.0776	3.52028	8.46731	4.94702	-21.9689	3.03912e-06
Trib2	4.61583	4.77261	4.43543	9.25192	9.42125	9.92677	4.60796	9.53332	4.92536	-27.7201	5.53361e-07
Cdh10	3.70867	3.78551	3.83141	8.68335	8.68716	8.62524	3.7752	8.66525	4.89005	-58.614	2.0049e-08
Ebf3	3.6288	3.54881	3.79975	8.63257	8.82939	8.07234	3.65912	8.51143	4.85231	-26.4779	1.03343e-06
Tnc	6.29921	6.34461	6.23561	10.6424	10.6856	11.989	6.29315	11.1057	4.81252	-15.5957	1.39324e-05
Aldh1l2	4.59761	4.71189	4.52184	9.26847	9.27562	9.60061	4.61045	9.38157	4.77112	-40.5666	1.17695e-07
Spsb4	3.66663	4.05052	3.84228	8.69483	8.60699	8.4482	3.85314	8.58334	4.7302	-38.3769	9.98976e-08
Ccnd2	5.60918	5.79069	5.73582	10.1221	10.0736	11.1268	5.7119	10.4409	4.72896	-19.0387	5.56402e-06
Dock10	3.31183	3.7705	3.83183	8.88367	8.49709	7.7075	3.63806	8.36276	4.7247	-16.7188	5.30404e-06
C130071C03Rik	3.11436	3.16189	3.17655	7.6352	7.72242	8.2567	3.15093	7.87144	4.72051	-30.408	8.07587e-07
Rhoj	3.7386	3.92987	4.18656	8.93475	9.03785	7.98851	3.95168	8.6537	4.70203	-18.0033	5.0588e-06
Ptgds	4.59234	3.72806	4.91959	9.4979	9.30274	8.52926	4.41333	9.10997	4.69664	-13.536	9.16484e-06
Rfx4	3.55219	3.57022	3.85246	8.07987	7.69638	9.28728	3.65829	8.35451	4.69622	-13.7709	2.22926e-05
Ncald	4.90401	5.04404	4.92325	9.5325	9.82028	9.50653	4.9571	9.61977	4.66267	-41.9941	1.24741e-07
Kcnmb4	4.89186	4.85549	4.96256	9.4108	9.32249	9.91251	4.9033	9.5486	4.6453	-30.8424	7.17646e-07
Clic5	4.16764	4.21685	4.4804	9.83557	9.99457	6.96887	4.2883	8.933	4.64471	-6.9473	0.000551676
Mgst1	6.95803	6.6825	6.59206	11.6166	11.6259	10.8154	6.7442	11.3526	4.60842	-21.2004	2.29143e-06
Slc15a2	4.68984	4.73072	4.57241	9.34922	9.39752	9.03011	4.66432	9.25895	4.59463	-38.7895	1.80931e-07
Gap43	4.23222	4.33638	4.71184	8.32302	8.55455	10.1063	4.42681	8.99463	4.56782	-11.3585	5.15332e-05
Igfbp3	6.58321	6.7348	6.2666	10.9621	10.938	11.3383	6.5282	11.0795	4.55126	-28.7139	2.37364e-07
Tnik	3.63102	3.8757	3.61182	8.20073	7.91878	8.6108	3.70618	8.24344	4.53726	-26.1965	7.21924e-07
Phxr4	3.28742	3.45646	3.9616	7.96388	7.82067	8.50654	3.56849	8.09703	4.52854	-19.9607	1.29695e-06
Gas1	5.95603	6.15037	6.384	10.7402	10.8867	10.333	6.16346	10.6533	4.48983	-26.5163	3.82761e-07
Acsbg1	3.86741	4.43431	4.51717	8.27462	8.35632	9.60957	4.27297	8.74684	4.47387	-12.9545	1.94049e-05
Fam102b	5.78084	5.91331	5.62605	10.5738	10.6476	9.46493	5.7734	10.2288	4.4554	-16.0435	1.10103e-05
Gpr56	4.43689	4.07152	4.3967	8.73337	8.67156	8.75142	4.3017	8.71878	4.41708	-38.3982	2.92875e-07
Gm13889	4.93939	5.21398	5.00793	10.123	9.96038	8.27137	5.05377	9.45158	4.39781	-10.7069	7.4397e-05
Slc16a2	3.93833	4.27082	4.71438	9.29632	9.08346	7.70961	4.30785	8.69646	4.38862	-11.224	4.05869e-05
Bmi1	5.40564	5.36955	4.88575	9.49171	9.55697	9.70721	5.22032	9.5853	4.36498	-29.447	6.08075e-07
Lhx2	3.5865	3.6045	3.20073	8.41403	8.13762	6.90255	3.46391	7.81807	4.35416	-12.8207	2.85608e-05
Pik3r3	4.69953	4.45978	4.46753	8.89028	9.12245	8.67478	4.54228	8.89584	4.35356	-32.4649	1.88799e-07
Serpine2	8.83147	9.00692	8.52224	12.9048	12.9099	13.604	8.78688	13.1396	4.3527	-20.6623	1.57765e-06
Egfr	4.19046	4.26464	4.16348	8.21105	8.41587	9.04213	4.20619	8.55635	4.35016	-23.0662	2.50379e-06
Ptn	5.17779	5.2509	5.00552	9.1896	8.97199	10.3107	5.14474	9.49077	4.34603	-14.6828	1.71549e-05
Syt11	5.55586	5.48507	5.56638	9.87473	9.91158	9.85884	5.53577	9.88172	4.34595	-53.7422	2.67308e-08
1700025G04Rik	6.034	5.98655	6.00505	10.3627	10.4879	10.2111	6.00853	10.3539	4.34535	-43.8177	1.69462e-07
Bai3	2.84423	2.89643	3.16803	7.17099	6.93034	7.83334	2.96956	7.31155	4.34199	-20.1445	2.96991e-06
Pcdhb17	2.84052	2.98078	2.9395	7.55091	7.55058	6.57391	2.92027	7.22513	4.30486	-18.2493	6.89193e-06
Prkcb	4.63949	4.57491	4.88915	8.91473	8.85267	9.23866	4.70118	9.00202	4.30084	-31.6726	1.69462e-07
Tmem229a	3.40681	3.3245	3.64871	7.77021	7.57933	7.80043	3.46001	7.71666	4.25665	-36.6534	1.11732e-07
Wls	4.76858	5.05539	4.52166	8.64103	8.86056	9.59041	4.78188	9.03066	4.24879	-17.3219	4.03828e-06
Fyn	6.80117	6.81615	6.68263	10.763	10.8278	11.3391	6.76665	10.9766	4.20997	-27.8143	1.03343e-06
Sorcs2	4.65105	4.85644	4.49916	9.12219	9.21292	8.29148	4.66888	8.87553	4.20665	-18.3573	5.01756e-06
Pkia	3.46153	3.42607	3.44058	7.50214	7.7482	7.68859	3.44272	7.64631	4.20358	-43.2733	2.03977e-07
Ptpro	3.29773	3.25831	3.90649	7.55499	7.49285	8.00195	3.48751	7.68326	4.19575	-20.207	1.33025e-06
Sall3	4.57861	4.63846	4.5669	8.76718	8.61425	8.98579	4.59466	8.78908	4.19442	-37.6943	2.86766e-07
Tmtc2	3.44236	3.82735	3.72716	7.52353	7.46962	8.52955	3.66562	7.8409	4.17528	-15.8965	9.73135e-06
Cdkn2c	5.34205	5.29652	5.56404	9.53936	9.52925	9.62539	5.40087	9.56467	4.1638	-41.0389	1.69047e-07
Mageh1	5.50104	5.71173	5.38602	9.54178	9.67943	9.80491	5.53293	9.67537	4.14244	-35.2383	1.13325e-07
1500015O10Rik	3.59568	3.55954	3.81565	7.72592	7.33928	8.22244	3.65696	7.76255	4.10559	-20.2639	2.88808e-06
Tspan6	6.40506	6.54857	6.38249	10.5974	10.6461	10.388	6.44537	10.5438	4.09844	-39.6146	9.2965e-08
1810011O10Rik	5.22064	5.34748	4.86124	9.72256	9.80115	8.18403	5.14312	9.23591	4.0928	-10.7326	6.57231e-05
Nfia	3.86048	4.1919	4.41478	8.0975	8.22253	8.39927	4.15572	8.23977	4.08404	-26.684	5.04842e-07
Sall2	4.82095	4.94597	4.44232	8.89991	8.36254	9.03611	4.73641	8.76619	4.02977	-19.9944	1.44748e-06
Fam59b	4.88789	4.38792	4.88644	8.60395	8.35237	9.25379	4.72075	8.7367	4.01596	-16.6536	3.99093e-06
Gabrg1	3.02727	3.11159	2.96868	6.68528	6.57352	7.8277	3.03585	7.02883	3.99298	-14.1051	2.164e-05
Jun	5.26551	5.34471	4.73802	8.98026	8.87009	9.47375	5.11608	9.10804	3.99196	-19.0414	1.63242e-06
G0s2	4.90419	4.85202	5.11243	8.88677	8.85214	9.06232	4.95621	8.93374	3.97753	-37.0677	9.69724e-08
Neto2	4.16647	4.30846	4.59538	8.14227	8.41106	8.38362	4.35677	8.31232	3.95554	-29.3092	2.59236e-07
Id3	6.35625	6.50499	6.08348	10.1894	10.2281	10.35	6.31491	10.2558	3.94092	-32.1395	3.66841e-07
Myc	6.05649	6.21889	6.29844	10.0809	10.1346	10.1586	6.19127	10.1247	3.93342	-40.8383	1.75254e-07
Lmcd1	4.66909	4.49927	4.6021	9.18256	9.50277	6.87015	4.59015	8.51849	3.92834	-6.97464	0.000547051
Olig1	9.23156	9.26046	9.17269	13.2096	13.2156	12.993	9.22157	13.1394	3.91781	-40.2158	1.87219e-07
Zeb1	5.63017	5.34118	5.84601	9.21264	9.31884	10.0208	5.60579	9.51744	3.91165	-17.4755	3.64139e-06
Tmem35	3.84963	3.71796	3.7354	7.54451	7.25659	8.23544	3.76766	7.67885	3.91118	-18.2568	6.79973e-06
Eid1	6.47719	6.63925	6.37379	10.501	10.5388	10.1111	6.49674	10.3837	3.88692	-28.375	4.09814e-07
Arhgef9	3.76766	3.57499	3.83299	7.63245	7.5747	7.62157	3.72521	7.60957	3.88436	-39.4098	2.57797e-07
Npas3	3.67131	3.67451	3.49049	6.87227	7.06926	8.53161	3.6121	7.49105	3.87894	-10.6637	7.66112e-05
Smpdl3a	3.79597	3.75753	3.57448	6.93301	6.77634	9.01382	3.70933	7.57439	3.86506	-7.83396	0.000318795
Tnfaip6	3.94617	3.53916	4.02346	8.07646	7.6146	7.36924	3.83626	7.68677	3.8505	-19.086	1.84834e-06
Ap1s2	4.025	4.15342	3.86185	8.00346	8.04881	7.53665	4.01342	7.86298	3.84955	-25.2114	7.90859e-07
Matn2	4.01364	4.04703	3.71041	7.60323	7.22031	8.45233	3.92369	7.75862	3.83493	-14.0578	1.75485e-05
Pcdhb9	2.89006	2.74931	2.95588	7.41662	7.25601	5.40936	2.86509	6.694	3.82891	-8.65927	0.000200857
Rbms3	4.48011	4.24157	4.55352	8.23971	8.35444	8.15458	4.42507	8.24958	3.82451	-34.3331	1.62791e-07
Olig2	7.44964	7.40594	7.41996	11.0727	10.9646	11.6718	7.42518	11.2364	3.8112	-22.4714	2.87903e-06
Nfib	4.56725	4.72298	4.68698	8.34848	8.26247	8.79951	4.65907	8.47015	3.81108	-26.499	1.17252e-06
Nav3	3.89426	3.93325	3.8448	8.14409	8.05743	6.85197	3.89077	7.6845	3.79373	-12.9803	3.21078e-05
Mef2c	3.72296	3.68882	3.95484	7.74381	7.89022	7.11317	3.78887	7.5824	3.79353	-19.735	3.57936e-06
Grm5	3.02767	3.14018	3.21544	6.90425	6.76406	7.09049	3.12776	6.9196	3.79184	-34.2595	1.63546e-07
Kcnd3	3.94928	4.03996	3.96693	7.76343	7.84874	7.63407	3.98539	7.74875	3.76336	-40.4943	1.18172e-07
Antxr2	3.20524	3.50428	3.62648	7.54533	7.33587	6.74136	3.44533	7.20752	3.76219	-18.0338	3.44956e-06
Hip1	5.55914	6.12548	5.95527	9.47757	9.75461	9.69372	5.87996	9.64197	3.762	-24.2727	9.03322e-07
2700089E24Rik	3.8876	3.89784	3.79944	7.4875	7.61467	7.72806	3.86162	7.61008	3.74845	-39.146	1.21913e-07
Sec16b	3.38813	3.29072	3.59193	7.93303	8.01301	5.56328	3.42359	7.16978	3.74618	-6.81731	0.000599041
Fzd1	4.41534	4.69197	5.10456	8.46973	8.40819	8.5652	4.73729	8.48104	3.74375	-23.0488	2.06945e-06
Mmp15	5.15765	5.38817	5.23512	8.97344	8.73175	9.29115	5.26031	8.99878	3.73847	-25.393	8.24308e-07
Nbea	5.07572	5.26508	5.04879	9.03806	8.89336	8.62628	5.12986	8.85257	3.7227	-29.4238	3.20901e-07
Acyp2	4.85877	4.58317	4.67208	8.47313	8.27309	8.51999	4.70467	8.42207	3.7174	-33.3036	1.24741e-07
Pcdhb20	2.97465	2.90603	3.07693	7.02027	6.69531	6.38759	2.98587	6.70106	3.71519	-24.1322	1.46287e-06
Ptprm	4.55813	3.96207	4.9032	8.46799	8.42506	7.66251	4.47447	8.18519	3.71072	-12.8442	1.14269e-05
Slc36a4	3.83517	3.85708	3.57448	7.50219	7.54319	7.33278	3.75558	7.45939	3.70381	-33.1366	1.58121e-07
Pcdh11x	3.39168	3.39857	3.26211	7.03509	7.25289	6.79577	3.35078	7.02792	3.67713	-29.1427	5.4752e-07
Mex3b	3.88427	4.38182	4.02992	8.09051	7.93541	7.26545	4.09867	7.76379	3.66512	-16.3336	4.9067e-06
Cttnbp2	2.89634	3.06475	2.906	6.87641	6.16474	6.82009	2.9557	6.62041	3.66472	-20.4165	3.7423e-06
Slc1a3	5.39763	5.57768	5.24573	8.66357	8.72488	9.79785	5.40701	9.0621	3.65509	-13.4502	2.33927e-05
Ebf1	3.70161	3.73178	3.62395	7.4188	7.3706	7.2016	3.68578	7.33033	3.64455	-38.4335	1.49077e-07
Ndp	3.1849	3.08648	3.07943	7.06513	7.07571	6.12353	3.11694	6.75479	3.63785	-15.8911	1.25962e-05
Fez1	6.43312	6.36605	6.3713	9.6998	9.68361	10.6813	6.39016	10.0216	3.63142	-15.333	1.51656e-05
Il18	4.08391	4.44628	4.62968	7.88088	7.83028	8.33284	4.38662	8.01467	3.62804	-19.8363	1.32628e-06
Pld1	3.81862	4.28929	4.29153	7.48472	7.43568	8.36269	4.13315	7.76103	3.62788	-14.3043	1.07729e-05
Cpne8	4.22967	4.58009	4.50348	7.93374	7.78457	8.47485	4.43774	8.06438	3.62664	-19.6453	2.41611e-06
Sepp1	7.88455	8.04996	7.89811	11.383	11.341	11.9666	7.94421	11.5636	3.61936	-22.0443	2.56564e-06
Bai2	4.39696	4.25611	4.05567	7.65187	7.40459	8.50008	4.23625	7.85218	3.61594	-14.4258	1.59842e-05
Cmtm3	5.80117	5.76609	5.59643	9.39501	9.4656	9.10359	5.72123	9.3214	3.60018	-29.9077	3.20901e-07
Irs1	6.34084	6.28179	6.41539	10.0002	10.0619	9.769	6.34601	9.94371	3.5977	-34.21	2.68572e-07
Pcdhb21	2.9182	3.17769	3.07279	7.01347	6.99494	5.94185	3.05622	6.65008	3.59386	-13.8911	2.14056e-05
2810468N07Rik	4.61108	4.89007	5.35489	9.07712	8.90144	7.64841	4.95201	8.54232	3.59031	-9.94656	6.88248e-05
Fam5b	3.24963	3.44858	3.27773	6.82154	6.75071	7.13293	3.32531	6.90173	3.57641	-29.0467	4.06519e-07
Sox9	3.81221	4.02176	4.13599	7.20305	7.08095	8.41029	3.98999	7.56476	3.57478	-11.683	4.71891e-05
Vopp1	4.33382	4.27984	4.07982	7.96689	7.84948	7.59448	4.23116	7.80362	3.57246	-28.6972	2.77555e-07
Plce1	4.36457	4.61382	4.53831	8.88286	8.84342	6.50672	4.50557	8.07767	3.5721	-6.66208	0.000670177
Lhfp	5.99718	6.11937	6.19011	9.60812	9.70268	9.7012	6.10222	9.67067	3.56845	-39.2977	1.11732e-07
Antxr1	3.77544	4.34529	4.22155	7.87195	7.7689	7.39885	4.1141	7.6799	3.56581	-19.6413	1.47901e-06
Tox3	5.65052	5.95428	5.47343	9.45449	9.38755	8.9238	5.69274	9.25528	3.56254	-20.1155	1.30541e-06
Pon2	3.95422	3.86834	3.66358	7.75983	7.60223	6.80453	3.82871	7.38886	3.56015	-15.767	1.08274e-05
Trim62	3.79988	3.81461	3.64141	7.76611	7.36908	6.79827	3.75197	7.31116	3.55919	-16.8322	8.53534e-06
Chn2	4.71241	4.78399	4.4861	7.74001	7.82395	9.08342	4.66083	8.2158	3.55497	-11.4162	5.30019e-05
Jakmip2	2.80571	2.99707	2.92245	6.6065	6.78456	5.98873	2.90841	6.45993	3.55152	-18.986	5.24737e-06
Peg12	3.44841	3.06145	2.92793	6.95562	6.59837	6.50004	3.14593	6.68468	3.53875	-20.6985	1.11682e-06
Plk2	7.55759	7.87286	7.59762	11.0689	11.2692	11.2979	7.67603	11.212	3.53595	-30.0066	2.24902e-07
Zcchc24	6.19758	6.2414	6.21458	9.70111	9.71978	9.83988	6.21786	9.75359	3.53573	-40.3332	2.1293e-07
Sel1l3	4.95826	5.27261	5.4558	9.1633	8.8073	8.30156	5.22889	8.75739	3.5285	-15.8463	5.24737e-06
Cdh4	4.90359	4.77711	4.7075	8.42416	8.3009	8.23612	4.79607	8.32039	3.52432	-36.6885	9.32515e-08
Igfbp4	7.34525	7.19663	7.11579	10.9121	10.7793	10.515	7.21922	10.7355	3.51624	-28.2691	3.80409e-07
Rasa3	6.46424	6.26071	6.2074	9.67867	9.7931	10.0087	6.31078	9.82682	3.51603	-29.5603	2.26077e-07
Zfpm2	4.48905	4.40226	4.67662	8.18989	8.45194	7.46834	4.52264	8.03672	3.51408	-15.6997	1.10983e-05
Pf4	3.62153	4.03461	3.55828	8.34878	8.07259	5.30548	3.73814	7.24228	3.50414	-5.24987	0.00190054
6530418L21Rik	4.53475	4.62379	4.65457	7.62174	7.81509	8.8858	4.60437	8.10754	3.50317	-12.613	3.62911e-05
Chst2	4.34888	4.34477	4.39957	7.29978	7.16686	9.09386	4.3644	7.8535	3.4891	-8.21422	0.000260306
Tle2	4.13199	4.7704	4.47109	7.99052	8.14006	7.65247	4.45783	7.92768	3.46986	-18.5286	2.02313e-06
Cp	3.46877	3.66136	3.53401	7.07093	7.14086	6.85372	3.55471	7.02184	3.46712	-32.201	1.83882e-07
Ascl1	3.57514	3.5364	3.72999	6.44993	6.51148	8.27369	3.61384	7.07837	3.46452	-8.41011	0.000229392
Mthfd2l	3.98656	4.07106	4.13794	7.46856	7.50606	7.60801	4.06519	7.52754	3.46235	-39.2468	7.08712e-08
Fam19a5	4.94791	4.62696	5.0053	8.65605	8.51189	7.78521	4.86006	8.31772	3.45766	-15.6561	8.41994e-06
Pdzrn3	4.07855	3.809	4.07435	7.9442	7.85306	6.51452	3.9873	7.43726	3.44996	-10.4969	7.85596e-05
Tcf4	7.41696	7.39232	7.12251	10.8117	10.7567	10.6957	7.3106	10.7547	3.44411	-32.284	4.42926e-07
Tmem176a	5.38123	5.74934	5.52429	9.04672	8.85973	9.0771	5.55162	8.99452	3.4429	-28.645	3.06247e-07
Tcf12	7.78966	7.97949	7.81537	11.1004	11.3419	11.4704	7.86151	11.3043	3.44275	-29.1019	3.57114e-07
Ntn4	3.98703	3.86829	4.04311	7.21963	7.24001	7.76507	3.96614	7.40824	3.4421	-22.782	2.16592e-06
Slco3a1	4.12411	4.35593	4.44736	7.99056	8.14196	7.06759	4.30913	7.73337	3.42423	-13.5808	2.17214e-05
Tshz1	4.14051	4.21878	3.95814	7.65239	7.24045	7.6206	4.10581	7.50448	3.39867	-25.1986	6.51674e-07
Lmo4	6.95989	6.76937	6.96064	10.1411	10.0171	10.7109	6.89663	10.2897	3.39307	-19.6086	4.09519e-06
Nfix	4.70977	4.4953	4.46855	7.93368	8.02472	7.87152	4.55787	7.94331	3.38543	-33.6137	1.88799e-07
Tmem178	3.18342	3.36682	3.09822	7.4805	7.27605	5.04474	3.21615	6.60043	3.38427	-6.34822	0.000834761
Hmgn3	6.37257	6.475	6.09849	9.62084	9.62387	9.81683	6.31536	9.68718	3.37182	-27.7233	4.11648e-07
Cd44	5.81938	5.71226	5.63434	9.55905	9.56488	8.11094	5.72199	9.07829	3.3563	-9.94803	0.000105968
Dmrta2	4.13541	4.47453	4.4315	8.19059	7.81569	7.09996	4.34715	7.70208	3.35493	-13.5877	1.8688e-05
Wscd1	4.69643	4.58228	4.81027	8.31804	8.22644	7.56066	4.69633	8.03505	3.33872	-17.7865	6.56093e-06
Ddr2	3.90981	3.7511	4.34	6.8912	6.78171	8.34164	4.0003	7.33818	3.33788	-8.88684	0.000146851
Gria4	3.38119	3.50427	3.35339	6.3629	6.70822	7.16142	3.41295	6.74418	3.33123	-18.4585	5.57417e-06
Fat4	3.48664	3.35919	3.33036	7.37643	6.95538	5.83425	3.39206	6.72202	3.32995	-10.35	8.87025e-05
Cdkn2a	4.81042	4.80767	4.81018	9.14556	8.93039	6.31303	4.80942	8.12966	3.32024	-5.39373	0.00172887
Sox6	3.68377	3.71323	3.87684	6.87578	6.97051	7.37563	3.75794	7.07398	3.31603	-23.6877	1.47901e-06
Vash1	7.2426	7.2302	7.1628	10.3639	10.3818	10.8142	7.21187	10.52	3.3081	-25.3644	1.66902e-06
Pogk	4.33663	4.27649	4.33147	7.76502	7.66814	7.42644	4.31486	7.61987	3.305	-30.6187	7.19703e-07
Csgalnact1	4.07998	3.6555	3.78852	6.99482	7.01668	7.41408	3.84133	7.14186	3.30053	-21.1796	9.72919e-07
Ssbp2	4.24111	4.29733	4.11356	7.41872	7.44322	7.67386	4.21734	7.51193	3.2946	-31.4	2.05473e-07
Grm3	3.29439	3.13142	3.37352	5.73444	5.7058	8.24261	3.26644	6.56095	3.29451	-5.75573	0.00129072
Syde1	4.63138	5.14047	5.16284	8.55387	8.21552	8.04706	4.97823	8.27215	3.29392	-17.8781	2.24083e-06
Vim	9.28606	9.31091	9.00298	12.5674	12.5305	12.3687	9.19998	12.4889	3.28889	-28.7769	3.46919e-07
Plxna2	4.81143	4.98071	4.9074	8.43641	8.27377	7.8485	4.89985	8.18622	3.28638	-22.0623	2.45576e-06
Sec11c	7.48987	7.44901	7.30992	11.1035	10.7809	10.2062	7.41627	10.6969	3.28061	-16.4192	9.63506e-06
Fam55d	3.4216	3.4216	3.62177	6.8382	6.86331	6.56633	3.48833	6.75594	3.26762	-28.5723	2.88282e-07
Lrp4	4.38615	4.61468	4.43907	8.52957	8.41594	6.29354	4.47997	7.74635	3.26638	-6.56713	0.000717109
St7	4.31819	4.31819	3.64141	7.4088	7.34741	7.25655	4.0926	7.33758	3.24499	-18.4302	6.21771e-06
Pik3r1	4.92487	4.97083	4.85467	7.72059	7.7785	8.97704	4.91679	8.15871	3.24192	-11.2562	6.06279e-05
Pkib	3.07805	3.12056	3.14192	7.47869	7.4953	4.06708	3.11351	6.34702	3.23351	-4.20831	0.00495058
Sox8	3.35227	3.37744	3.41793	6.58159	6.59455	6.65902	3.38255	6.61172	3.22917	-40.4723	6.75412e-08
Rtn1	6.7289	6.65037	6.91319	9.54695	9.27185	11.0924	6.76415	9.97041	3.20626	-8.14309	0.000262226
Ccnd1	9.05597	9.14713	9.03863	12.345	12.3812	12.1052	9.08057	12.2771	3.19657	-30.8995	4.88584e-07
Dclk1	3.92511	3.72312	3.94418	7.13187	7.25998	6.78955	3.86414	7.06047	3.19633	-23.3638	1.10729e-06
Ncan	4.74342	5.30062	5.22958	8.83657	8.2528	7.75699	5.09121	8.28212	3.19091	-11.8374	2.20825e-05
Cdc42ep1	5.37629	4.78367	5.60441	8.7343	8.4326	8.15775	5.25479	8.44155	3.18676	-13.9482	8.73245e-06
Vldlr	4.07061	4.09712	4.12241	6.69724	6.98304	8.15184	4.09671	7.27738	3.18066	-10.2684	9.38303e-05
Trp53i11	7.69423	7.53241	7.81225	11.091	11.3638	10.1198	7.67963	10.8582	3.17859	-11.591	4.92282e-05
Zhx1	5.04549	4.7489	4.86967	8.06503	8.17918	7.94011	4.88802	8.06144	3.17342	-28.5188	2.64092e-07
Arhgap18	4.40576	4.61637	4.34221	7.3742	7.70623	7.80337	4.45478	7.62793	3.17315	-23.3676	7.84387e-07
Elk3	4.78849	4.58578	4.74533	8.07182	7.98292	7.56531	4.70654	7.87335	3.16681	-22.3248	1.87816e-06
Tdrd7	4.69355	5.06817	4.73536	8.12326	8.24305	7.59962	4.83236	7.98865	3.15629	-17.2319	3.64781e-06
Tle6	6.9508	7.1551	6.79859	10.1904	10.251	9.91979	6.96816	10.1204	3.15222	-24.0665	5.2143e-07
Mxra8	6.91604	7.25484	6.90979	10.1215	10.2844	10.0948	7.02689	10.1669	3.14	-26.0146	6.79122e-07
Pea15a	6.65713	6.8756	6.77177	9.58114	9.64025	10.4907	6.76816	9.90404	3.13588	-14.2761	1.87067e-05
Lmo1	4.87824	5.26854	5.0248	8.04264	7.7235	8.80309	5.0572	8.18974	3.13255	-12.5882	2.67015e-05
Lphn3	4.22692	3.923	3.83104	7.10775	7.25734	6.94266	3.99365	7.10258	3.10893	-23.2213	6.66446e-07
Rapgef4	3.85773	3.58915	3.43095	7.03391	7.27756	5.89169	3.62594	6.73439	3.10844	-9.87341	9.56498e-05
Dchs1	4.83601	4.70835	4.79645	8.41306	8.08417	7.16194	4.78027	7.88639	3.10612	-11.6733	5.13683e-05
Il17d	4.32198	4.2384	4.10843	8.37242	7.97028	5.63485	4.22294	7.32585	3.10291	-5.3501	0.00178323
Pcdh10	3.1848	3.19366	3.28176	6.1865	6.19134	6.54156	3.22007	6.30647	3.08639	-26.45	1.22607e-06
Adrb1	3.54002	3.49947	3.11436	6.75516	6.51677	6.11346	3.38462	6.4618	3.07718	-16.6216	3.5919e-06
Stim2	4.82208	4.76357	5.02039	7.99296	7.82367	8.01938	4.86868	7.94534	3.07666	-29.1901	2.38226e-07
Serinc5	6.25463	6.11937	5.57575	9.41585	9.02658	8.73224	5.98325	9.05822	3.07497	-13.73	8.19685e-06
Mxd4	4.59171	4.44567	4.6982	7.71542	7.86624	7.36071	4.57853	7.64746	3.06893	-21.5681	1.64695e-06
Itga8	3.58415	3.55477	4.12449	8.01202	8.21925	4.23809	3.75447	6.82312	3.06865	-3.47201	0.0104413
Itpkb	4.9183	4.79732	4.88728	7.91601	7.83796	8.0465	4.86763	7.93349	3.06586	-32.9637	1.80553e-07
E030030I06Rik	3.76407	3.96504	3.77209	7.51553	7.15479	6.02223	3.83373	6.89752	3.06379	-9.65955	0.000118687
Abat	4.59074	4.51012	4.82681	7.73465	7.65839	7.71687	4.64256	7.7033	3.06074	-28.9158	8.42431e-07
Ptpla	6.37914	6.78765	6.05299	9.87671	9.47008	9.0533	6.40659	9.4667	3.0601	-12.4409	1.37612e-05
Kcnc1	4.17279	3.9877	4.44558	6.68814	6.80347	8.24879	4.20202	7.2468	3.04477	-8.3861	0.000210097
Emx2	3.04747	3.56387	2.98387	6.64916	6.33791	5.72853	3.1984	6.23854	3.04013	-12.1674	1.73618e-05
Abtb2	5.21106	5.16484	4.72219	7.91439	8.02363	8.26078	5.0327	8.06627	3.03357	-19.4972	1.84972e-06
Zfp672	3.44955	3.44858	3.39012	6.48749	6.47117	6.41756	3.42942	6.45874	3.02933	-38.2697	8.27569e-08
Ppil6	4.65965	4.12122	3.52111	7.70704	7.56202	6.11646	4.10066	7.12851	3.02785	-6.81514	0.000363068
Magee1	4.62995	3.94599	4.27319	7.35235	7.55937	7.00519	4.28304	7.30564	3.02259	-14.9852	5.62395e-06
Fbn1	4.69855	4.9999	5.00964	8.06557	7.99667	7.68666	4.90269	7.9163	3.01361	-22.0166	8.06877e-07
Pcdhb22	2.7918	2.56121	2.9553	6.05065	5.83215	5.46532	2.76944	5.78271	3.01327	-17.924	2.52966e-06
Dab1	4.4138	4.37096	4.28735	7.31865	7.35965	7.42612	4.35737	7.36814	3.01077	-35.6917	1.12274e-07
Bin1	5.49317	5.85896	5.25995	8.42406	8.60541	8.57973	5.53736	8.5364	2.99904	-19.9179	3.2168e-06
Gm11451	7.95949	7.85084	7.91391	11.0765	10.9607	10.6492	7.90808	10.8955	2.98739	-24.5831	1.69095e-06
Glt25d2	4.38639	4.78939	5.15834	7.97005	8.04084	7.28197	4.77804	7.76428	2.98624	-11.7903	1.79709e-05
Tmcc3	4.81335	5.0465	4.85733	7.84038	7.88182	7.94741	4.90572	7.88987	2.98415	-30.7522	4.15625e-07
Hectd2	4.98977	4.89102	4.6361	7.23709	7.72983	8.49852	4.83896	7.82181	2.98285	-10.8418	5.76136e-05
Tsc22d3	4.47239	4.87302	4.19182	7.71393	7.62158	7.12624	4.51241	7.48725	2.97484	-14.0556	7.37949e-06
Gprc5b	5.03291	5.21092	5.09712	8.23027	8.19007	7.84168	5.11365	8.08734	2.97369	-24.1215	1.29556e-06
Yaf2	7.36733	7.49254	7.11273	10.6071	10.6296	9.65135	7.3242	10.296	2.97182	-11.9579	3.64092e-05
Sox4	6.89045	6.93194	6.80405	9.84232	9.92571	9.74462	6.87548	9.83755	2.96207	-32.8299	1.65581e-07
Atf5	5.95014	5.84602	6.53486	8.71026	8.56742	9.93177	6.11034	9.06982	2.95948	-8.44814	0.000151047
Rgs2	3.75488	3.95289	3.81101	7.19699	7.27121	5.91662	3.83959	6.79494	2.95534	-9.5393	0.000126474
Galntl4	4.46786	4.37251	4.7501	7.62041	7.9134	6.9091	4.53016	7.48097	2.95081	-12.5019	2.62786e-05
Tril	3.90369	3.89508	4.00476	6.34408	6.43404	7.85181	3.93451	6.87664	2.94213	-8.68508	0.000199338
Tgfbr2	4.84973	4.78976	4.5962	7.41029	7.72242	7.90926	4.74523	7.68066	2.93543	-20.7562	1.67223e-06
Gabra2	4.23108	3.53899	3.81894	7.85476	7.92959	4.57541	3.863	6.78659	2.92358	-3.82999	0.00708431
Phlda1	7.19495	7.20602	6.63806	10.0005	9.89918	9.90829	7.01301	9.93599	2.92298	-19.1281	5.39385e-06
Gng12	7.11579	7.16489	7.00216	9.91469	9.99396	10.1245	7.09428	10.0111	2.91678	-30.5419	1.99616e-07
App	7.27172	7.4543	7.27252	10.3602	10.3896	9.99812	7.33284	10.2493	2.91646	-23.0231	1.34061e-06
Josd2	5.97428	6.1198	5.829	8.93278	8.87568	8.85602	5.97436	8.88816	2.9138	-28.8514	6.43838e-07
Nckap5	3.21855	3.28571	3.16803	5.82816	5.38843	7.19168	3.2241	6.13609	2.91199	-7.78379	0.000330223
Osr2	3.39496	3.13979	3.17301	7.40106	7.28396	3.74498	3.23592	6.14333	2.90741	-3.58677	0.00930123
Pou3f3	5.16009	4.79474	4.89082	7.68356	7.5515	8.32971	4.94855	7.85492	2.90637	-14.3946	1.1918e-05
Arhgef26	5.66259	4.77206	5.3413	7.86064	7.88197	8.74644	5.25865	8.16301	2.90437	-9.78414	4.88312e-05
Pde4b	4.31045	4.12979	4.14914	6.66508	6.59399	8.03158	4.19646	7.09689	2.90042	-8.85406	0.000179783
2012-09-08	5.2122	5.11454	5.47148	7.99063	8.27498	8.19964	5.26607	8.15509	2.88901	-22.983	6.92395e-07
Sh3pxd2b	5.98445	5.76227	6.02323	8.73571	8.43695	9.25742	5.92331	8.81003	2.88671	-14.9415	1.17138e-05
Cap2	4.07941	4.22231	4.35789	6.82455	7.00778	7.48219	4.21987	7.10484	2.88497	-17.134	5.65914e-06
Cep170	5.5027	5.50755	5.28724	8.35043	8.33913	8.24999	5.4325	8.31318	2.88069	-29.5162	5.16173e-07
Sh3bgrl	8.00736	8.1338	7.68195	10.737	10.8534	10.8653	7.94104	10.8186	2.87757	-22.755	2.02313e-06
Hlx	4.78939	4.69888	4.97393	7.88379	7.69564	7.50531	4.82073	7.69491	2.87418	-22.9209	7.74429e-07
Sybu	3.59627	3.73158	3.36183	5.5418	5.67427	8.08938	3.56323	6.43515	2.87193	-5.05821	0.00225058
Lancl3	3.26605	3.42558	3.0801	6.37267	6.20489	5.79448	3.25724	6.12401	2.86677	-17.6133	3.28196e-06
Kirrel3	4.01993	4.14927	4.54275	7.4348	7.1584	6.69062	4.23732	7.09461	2.85729	-13.6139	9.54075e-06
Dtna	4.49563	4.60716	4.45734	7.23403	7.33847	7.55013	4.52004	7.37421	2.85417	-26.4621	6.34111e-07
Nab1	5.84165	5.87442	5.71946	8.59792	8.57607	8.77948	5.81184	8.65115	2.83931	-29.4446	2.38226e-07
Bmper	4.47476	4.68068	4.49456	7.35147	7.29486	7.51808	4.55	7.38814	2.83814	-27.6303	2.77555e-07
Rab31	6.64077	6.68247	6.60015	9.08755	9.28616	10.062	6.64113	9.47858	2.83745	-13.0912	3.06967e-05
Cd24a	7.22581	7.39816	7.25283	10.1972	10.3032	9.8689	7.29227	10.1231	2.83083	-22.2512	1.80807e-06
Klf7	5.9834	5.94464	5.68559	8.736	8.77526	8.58743	5.87121	8.69956	2.82835	-25.5013	5.82092e-07
Clcn4-2	4.83841	4.932	4.94888	7.88226	7.79479	7.52308	4.90643	7.73338	2.82695	-25.0491	1.36123e-06
Adamts9	6.08819	6.05912	6.13066	9.64578	9.84138	7.26455	6.09266	8.91724	2.82458	-5.03182	0.0023371
Irx5	3.48054	3.97648	4.29443	6.88115	6.43661	6.90524	3.91715	6.741	2.82385	-12.9294	1.31322e-05
Mtss1l	4.39964	4.21588	4.29404	6.93237	6.77528	7.67272	4.30319	7.12679	2.82361	-13.5986	2.3942e-05
Mpped2	5.0037	4.98088	4.88034	7.72604	7.65717	7.92385	4.95497	7.76902	2.81405	-27.8273	5.53361e-07
Gphn	5.0427	5.40242	4.82437	7.58895	7.52239	8.59278	5.08983	7.90137	2.81154	-9.93672	6.90197e-05
2810432L12Rik	5.35023	5.45762	5.27464	8.31947	8.49281	7.70092	5.36083	8.17107	2.81024	-15.0996	1.45226e-05
Gamt	5.98094	6.41888	6.44772	9.24396	9.00648	9.00425	6.28252	9.0849	2.80238	-19.3692	2.53898e-06
Metrnl	5.41855	4.61307	4.56268	7.29519	7.56748	8.13334	4.86477	7.66534	2.80057	-9.90308	4.58728e-05
Marcks	8.83845	8.70515	8.63966	11.5434	11.5011	11.5377	8.72776	11.5274	2.79965	-30.4613	6.69583e-07
Magi2	4.77058	4.39166	4.47452	7.54557	7.32653	7.1547	4.54558	7.34227	2.79668	-19.8515	1.3253e-06
Pde2a	5.73566	5.8791	5.83505	9.16202	9.16955	7.5013	5.8166	8.61095	2.79435	-7.30606	0.000439758
Tdrkh	6.22349	6.33178	6.20919	9.16991	9.12617	8.84251	6.25482	9.0462	2.79138	-25.1345	1.20429e-06
Metrn	7.89333	7.93642	7.91818	10.6085	10.5384	10.9748	7.91598	10.7073	2.79127	-22.6041	2.77479e-06
Nsg1	4.91405	4.70201	5.13138	7.47514	7.591	8.04814	4.91581	7.70476	2.78895	-16.0248	4.29119e-06
Nab2	6.56711	6.51136	6.56704	9.03819	8.6578	10.3145	6.54851	9.33684	2.78833	-8.05493	0.000283901
Hist1h1c	7.09328	7.02965	6.59616	9.98637	9.73754	9.35516	6.90637	9.69302	2.78666	-14.4896	6.56093e-06
Rbm24	3.96301	3.96848	4.21443	6.52967	6.63623	7.33489	4.04864	6.8336	2.78496	-13.9333	1.81105e-05
Id2	7.0258	7.21105	6.60649	10.0178	10.0547	9.12464	6.94778	9.7324	2.78462	-10.5173	4.38779e-05
Zfp711	3.02745	3.07661	3.28742	6.71142	6.90693	4.12486	3.13049	5.9144	2.78391	-4.56507	0.00350854
Megf9	3.65407	3.54526	3.79206	6.12889	6.49485	6.70902	3.66379	6.44425	2.78046	-18.3054	3.84216e-06
Dennd2a	6.75539	6.73671	6.87915	9.57233	9.7156	9.41573	6.79042	9.56788	2.77747	-26.4745	5.16173e-07
Lgals1	10.8444	10.9016	10.8353	13.819	13.7865	13.2965	10.8604	13.634	2.77356	-19.6041	5.07422e-06
Tspyl4	5.87908	5.7333	5.87088	8.38074	8.04635	9.35756	5.82775	8.59489	2.76713	-9.91763	0.000107139
Prkd1	5.50618	5.62007	5.22136	8.01145	8.24543	8.35883	5.44921	8.20524	2.75603	-19.9914	1.33214e-06
Cspg5	4.93352	4.48782	4.86276	7.01587	6.99174	8.53925	4.76136	7.51562	2.75426	-7.43487	0.000367034
Acadl	8.55363	8.60171	8.45115	11.2348	11.2043	11.4274	8.5355	11.2888	2.75334	-28.0919	3.6481e-07
Meis2	3.84463	3.83456	3.92581	6.57606	6.5216	6.75558	3.86833	6.61775	2.74942	-28.4848	6.16256e-07
Spry1	8.1359	8.14123	8.34575	10.8939	10.9976	10.9537	8.20763	10.9484	2.74079	-28.5312	5.99263e-07
Slitrk5	3.33823	3.31478	3.38517	6.07207	6.13144	6.05209	3.34606	6.0852	2.73914	-34.3127	1.17695e-07
Glrb	3.04728	3.10524	2.94073	5.39452	5.29267	6.62236	3.03108	5.76985	2.73877	-9.10934	0.0001584
Camk1	5.81866	5.81401	5.54866	8.56679	8.75998	8.07042	5.72711	8.46573	2.73862	-15.5326	8.42979e-06
Lxn	7.24763	7.33278	7.36592	9.58626	9.53408	11.0057	7.31544	10.042	2.72656	-8.14511	0.000267812
Cerk	4.20064	4.0838	4.39839	7.56928	7.92096	5.36135	4.22761	6.95053	2.72291	-4.96712	0.00243906
Nnat	6.16017	6.3853	5.96764	8.84271	9.12041	8.69367	6.17104	8.8856	2.71456	-18.26	1.9544e-06
Ly96	3.74846	3.926	3.40921	7.05335	7.08577	5.08775	3.69456	6.40896	2.7144	-5.8117	0.0011759
Stambpl1	5.91035	5.80781	5.79547	8.37456	8.68491	8.58955	5.83788	8.54967	2.71179	-25.602	9.6674e-07
Dennd5a	8.97925	9.09362	9.0617	11.8433	11.8918	11.5184	9.04485	11.7512	2.70635	-23.1382	2.01686e-06
Lpar4	4.12304	4.07686	3.79453	6.95374	6.93	6.21691	3.99814	6.70022	2.70208	-13.5107	1.76023e-05
Robo1	5.86842	5.51099	5.34601	8.83664	8.64753	7.33936	5.57514	8.27451	2.69937	-7.72062	0.000292784
Atrnl1	5.36519	5.5317	5.50151	8.30705	8.2492	7.9399	5.46613	8.16538	2.69925	-22.7417	1.53268e-06
Fndc4	5.39196	5.45379	5.26945	8.37441	8.20464	7.63118	5.37173	8.07007	2.69834	-15.2126	1.36335e-05
Ube2ql1	4.58866	4.88876	5.02999	6.94269	7.11791	8.50859	4.8358	7.52306	2.68726	-7.50242	0.000353872
Scrg1	3.61154	3.74578	3.49713	6.81398	6.40563	5.69305	3.61815	6.30422	2.68607	-11.0809	5.81929e-05
Cpe	8.25423	8.25573	7.85802	10.4697	10.5298	11.4151	8.12266	10.8049	2.6822	-10.9028	4.88351e-05
Prkca	4.52601	4.62879	4.68968	7.41417	7.50081	6.92293	4.61483	7.27931	2.66448	-17.6332	6.91878e-06
Tram1l1	4.94158	5.0902	5.21719	7.78675	7.67257	7.76169	5.08299	7.74034	2.65735	-26.4879	6.34111e-07
B230209K01Rik	3.64014	4.48573	4.38067	6.78336	6.11914	7.56367	4.16885	6.82206	2.65321	-7.23503	0.000265466
A830082K12Rik	3.12367	3.19956	2.92042	5.79673	5.48798	5.89413	3.08122	5.72628	2.64507	-19.9749	1.55271e-06
Arap2	5.75877	6.10213	6.01633	8.32396	8.31343	9.16435	5.95908	8.60058	2.6415	-11.8708	3.65728e-05
Reep3	7.21039	7.04468	7.02836	9.74259	9.81608	9.64084	7.09448	9.73317	2.63869	-27.7565	2.80941e-07
Atp6v0e2	7.27589	7.28125	7.09474	9.88293	9.98814	9.69033	7.21729	9.8538	2.63651	-24.118	6.16256e-07
Gm15050	4.67996	4.56268	5.01727	7.81888	7.30724	7.0392	4.7533	7.38844	2.63514	-12.7149	1.54204e-05
Slc41a2	3.29193	3.5037	4.04259	6.38097	6.34297	6.0035	3.61274	6.24248	2.62974	-13.3166	1.39324e-05
Sema6d	3.99586	3.85387	4.37185	6.68315	6.54417	6.87207	4.07386	6.6998	2.62594	-17.2436	3.44144e-06
Gria2	3.60882	3.60292	3.5712	5.62408	6.22483	6.81111	3.59431	6.22001	2.62569	-10.699	7.42148e-05
Plxnb3	5.40833	5.30697	5.58633	8.04802	8.0429	8.08008	5.43388	8.057	2.62312	-26.269	1.44748e-06
Ctxn1	6.50746	6.295	6.48245	9.09887	9.10814	8.92046	6.4283	9.04249	2.61419	-25.8206	3.88423e-07
Fam171a1	4.69588	4.36245	5.10893	7.38142	7.52972	7.09831	4.72242	7.33648	2.61406	-13.2816	1.20401e-05
Hoxd8	4.24502	4.42543	4.58041	6.52744	6.74321	7.79832	4.41695	7.02299	2.60604	-9.08428	0.000146991
Mbnl1	6.82808	7.08118	6.83979	9.44583	9.53971	9.57711	6.91635	9.52088	2.60453	-25.425	8.55824e-07
2610316D01Rik	3.63306	3.61142	3.86036	6.39032	5.97974	6.512	3.70161	6.29402	2.5924	-17.298	4.53901e-06
Ptpn9	5.05795	5.11737	5.27932	7.78721	7.61498	7.82609	5.15155	7.74276	2.59121	-25.3611	4.06519e-07
Gdpd1	5.453	5.52974	5.36873	8.0288	8.04914	8.04442	5.45049	8.04079	2.5903	-29.2764	8.25755e-07
Sema3a	4.06461	4.0488	4.15365	5.82501	5.94998	8.25533	4.08902	6.67677	2.58776	-4.82364	0.00280107
Syt1	3.8233	3.5794	3.6909	6.93064	7.02426	4.89799	3.69786	6.28429	2.58643	-5.43838	0.00164791
Adcy6	6.01752	5.77653	5.64184	8.51348	8.70137	7.97726	5.81196	8.39737	2.58541	-13.6125	1.35252e-05
Fndc3c1	6.32851	6.45412	6.24545	10.077	10.16	6.54587	6.34269	8.92762	2.58493	-3.21591	0.0139399
Cpeb4	5.62134	5.55867	5.54497	7.96533	8.16772	8.33709	5.57499	8.15671	2.58172	-23.2096	1.95035e-06
5430417L22Rik	5.21336	4.90741	5.26047	7.62095	7.90107	7.58879	5.12708	7.7036	2.57652	-19.3617	1.53471e-06
Rhoq	9.18219	9.13561	9.2153	11.3794	11.5666	12.3004	9.1777	11.7488	2.5711	-12.4364	3.89223e-05
E330013P04Rik	3.89645	3.93392	3.93847	6.99423	6.91491	5.56056	3.92294	6.4899	2.56696	-7.95215	0.000300286
Smad5	6.07536	6.28848	6.28028	8.48618	8.65891	9.19807	6.21471	8.78105	2.56635	-14.6531	1.40796e-05
Limd1	6.22292	6.30773	6.356	8.91427	8.53384	9.13696	6.29555	8.86169	2.56614	-17.37	7.48869e-06
Lyn	5.50463	5.33003	5.18795	7.5667	7.72706	8.42419	5.34087	7.90598	2.56511	-12.2971	3.12466e-05
Tspan7	6.68956	6.73107	6.429	8.62848	9.27024	9.6449	6.61655	9.18121	2.56466	-11.1536	4.88351e-05
Ctif	4.91997	5.08682	5.70612	7.72806	7.77857	7.89186	5.23764	7.7995	2.56186	-13.8772	2.1645e-05
Bicc1	5.54511	5.6826	5.61408	8.41042	8.25894	7.84811	5.61393	8.17249	2.55856	-17.8561	6.78319e-06
Fgf1	5.06948	5.23463	5.14056	7.4682	7.63904	8.00407	5.14822	7.70377	2.55555	-18.2875	5.25789e-06
Rnf217	5.6151	5.83883	5.48183	8.28805	8.30201	8.0096	5.64525	8.19989	2.55463	-19.8606	1.34061e-06
Fgfrl1	6.90815	7.04918	6.7847	9.6535	9.74158	8.99716	6.91401	9.46408	2.55007	-13.5565	2.07742e-05
Cdh20	4.78568	5.03863	4.88466	7.48752	7.50267	7.3681	4.90299	7.45276	2.54977	-25.7413	5.40396e-07
Serpinh1	9.17029	9.21154	9.16463	11.6961	11.7226	11.7651	9.18215	11.7279	2.54577	-32.1967	1.69462e-07
Foxd1	3.11033	3.11033	3.22821	7.04542	7.02123	2.98824	3.14962	5.68496	2.53534	-2.7932	0.0225611
Qk	7.5301	7.62648	7.25695	9.73945	9.985	10.2804	7.47117	10.0016	2.53044	-15.8967	4.59824e-06
Ttyh3	7.11017	7.08877	7.63502	9.95014	9.44566	10.012	7.27799	9.80261	2.52462	-12.5632	1.27513e-05
Fjx1	4.45565	4.60444	4.56137	7.03019	7.02788	7.13008	4.54049	7.06272	2.52223	-29.0482	2.5011e-07
Tmem80	4.28295	4.88369	4.45628	6.97099	7.06707	7.12985	4.54097	7.05597	2.515	-16.7481	8.53534e-06
Stox2	5.19165	5.2438	5.19105	7.79124	7.7066	7.67045	5.20883	7.72276	2.51393	-29.896	3.86529e-07
Slc4a2	5.29444	5.33277	5.6468	7.99174	7.98928	7.83261	5.42467	7.93788	2.5132	-21.3114	1.9096e-06
Lrig1	5.73222	5.73843	5.66824	8.04038	7.81622	8.819	5.71296	8.2252	2.51224	-11.3827	5.81096e-05
S100b	3.94632	4.00007	3.99922	6.32454	6.12991	7.02409	3.98187	6.49285	2.51098	-12.5187	3.79333e-05
Aldoc	8.08185	8.10198	8.12056	10.4399	10.4396	10.943	8.10146	10.6075	2.50606	-17.8758	7.76275e-06
Ppargc1a	3.16961	3.21994	3.27994	5.46828	5.60883	6.09861	3.22316	5.72524	2.50208	-16.1721	1.11802e-05
Adcyap1r1	4.24361	4.28074	4.40475	6.05906	6.76769	7.5845	4.3097	6.80375	2.49405	-8.0187	0.000272259
Pcdh19	4.4816	4.39507	4.6614	7.22075	6.97763	6.80917	4.51269	7.00252	2.48983	-19.2505	1.86325e-06
Myo16	3.20058	3.77018	3.55193	6.12966	6.00556	5.83473	3.50756	5.98999	2.48242	-16.0378	5.66045e-06
Lsamp	3.94662	3.78948	4.12481	6.34359	6.14217	6.82167	3.95364	6.43581	2.48217	-14.0231	1.2164e-05
Cntn1	3.93516	3.82905	3.69001	6.04801	6.04228	6.80029	3.81807	6.29686	2.47878	-12.6202	3.07761e-05
4933400F03Rik	4.46041	4.65232	4.75127	7.14094	6.96394	7.19318	4.62133	7.09936	2.47802	-22.3073	7.99869e-07
Gpr173	3.31202	3.53654	3.64812	6.45212	6.22938	5.24484	3.4989	5.97545	2.47655	-9.03755	0.000147866
Ephb1	3.97884	4.11666	4.28746	6.99911	6.79337	6.01264	4.12765	6.60171	2.47405	-10.781	6.24952e-05
Amfr	7.59565	7.78828	7.4237	10.0726	10.028	10.1277	7.60255	10.0761	2.47356	-22.3186	2.02402e-06
Gm15417	5.03661	4.16885	4.61468	7.41406	6.78817	7.03454	4.60671	7.07892	2.47221	-10.3829	3.94991e-05
Car3	5.66364	5.19512	4.92961	7.17347	7.25451	8.76682	5.26279	7.7316	2.46881	-6.19452	0.000761333
Hist2h2be	3.59155	3.58411	3.43134	6.39448	6.32105	5.26215	3.53567	5.99256	2.45689	-9.36843	0.000136982
Lrrc4b	5.12577	4.79293	5.22971	7.41399	7.65507	7.43541	5.04947	7.50149	2.45202	-18.2131	2.79887e-06
Elovl4	4.72524	4.73838	4.64081	6.93838	7.02791	7.49239	4.70148	7.15289	2.45141	-17.0287	8.83047e-06
Dhrs7c	4.01619	4.15661	4.23434	7.49312	7.82403	4.43883	4.13571	6.58533	2.44961	-3.36269	0.0118534
Robo2	2.35523	2.52351	2.24311	5.04546	4.53005	4.88476	2.37395	4.82009	2.44614	-16.7205	4.64578e-06
Zfp467	3.96654	3.95331	3.68592	6.3523	6.27395	6.30867	3.86859	6.31164	2.44305	-23.4162	2.03665e-06
Zfp46	7.42224	7.29893	7.20682	9.96508	9.7237	9.56736	7.30933	9.75205	2.44271	-19.9367	1.9096e-06
Twist1	4.44633	4.25228	4.14159	6.66208	6.3475	7.15693	4.28006	6.72217	2.44211	-12.6256	2.36903e-05
Klf12	5.45981	5.52036	5.33197	7.73823	7.80553	8.09138	5.43738	7.87838	2.441	-20.8429	1.86325e-06
Pfn2	7.88994	7.98317	7.87015	10.3164	10.2533	10.4846	7.91442	10.3515	2.43704	-25.3152	7.5052e-07
Klhl23	5.85995	5.75335	5.14817	7.89313	8.16742	8.00597	5.58715	8.02217	2.43502	-13.4007	2.05792e-05
Phc2	7.56798	7.63581	7.63327	10.1229	9.98521	10.0317	7.61235	10.0466	2.43424	-28.6473	3.80409e-07
Smarcd3	6.27367	6.13645	6.21634	8.60504	8.67662	8.6473	6.20882	8.64299	2.43417	-28.7323	3.82761e-07
Crim1	5.50475	5.73003	5.30593	8.02802	8.15401	7.65336	5.51357	7.94513	2.43156	-15.079	5.38018e-06
Bcas1	4.76686	4.7202	4.57492	6.77763	6.87388	7.68562	4.68733	7.11238	2.42505	-11.2703	5.65594e-05
Chrm3	3.45069	3.28742	3.07151	6.07271	5.72745	5.27946	3.26987	5.69321	2.42333	-12.2593	2.18109e-05
Zfp422	7.50318	7.57002	7.54069	9.72823	10.0347	10.119	7.53796	9.96063	2.42267	-20.8846	3.71308e-06
Tnfrsf21	6.42731	6.32965	6.45386	8.85268	8.96713	8.65672	6.4036	8.82551	2.42191	-22.9403	1.43833e-06
Amotl1	6.56579	6.65831	6.49579	9.0467	9.04596	8.88093	6.5733	8.9912	2.4179	-25.9811	3.87046e-07
Ephx1	7.56879	7.63069	7.64655	9.2658	9.24315	11.5864	7.61534	10.0318	2.41643	-4.57903	0.00348284
Zfp362	6.27029	6.14966	6.21634	8.63164	8.42513	8.82777	6.2121	8.62818	2.41608	-20.6929	2.60619e-06
Nova1	4.43447	4.47915	4.56864	6.51547	6.5598	7.65524	4.49409	6.91017	2.41608	-9.1114	0.000158596
Ddah1	7.16599	7.1808	7.35538	9.68786	9.6651	9.58631	7.23406	9.64642	2.41237	-25.9753	7.10153e-07
Sesn3	7.62464	7.63072	7.3205	9.78923	9.98767	10.0266	7.52529	9.93451	2.40922	-20.1106	1.45536e-06
Fam84b	4.52491	4.44616	4.48359	7.18364	6.90156	6.58868	4.48489	6.89129	2.40641	-16.7597	9.03872e-06
Mef2a	5.24905	5.40975	5.21219	7.60421	7.7912	7.68693	5.29033	7.69411	2.40378	-24.8188	4.66012e-07
Grb14	4.45229	4.70048	4.64149	7.47611	7.31624	6.21279	4.59809	7.00171	2.40363	-8.42481	0.000217975
Kitl	4.7572	4.55105	4.4836	6.44013	6.78161	7.77691	4.59728	6.99955	2.40227	-8.31124	0.000229507
Camk2b	5.7862	5.79416	5.61973	8.03732	8.20635	8.16118	5.73336	8.13495	2.40159	-25.3984	4.13444e-07
Msra	5.98935	5.90467	6.12187	8.73981	8.64763	7.82858	6.0053	8.40534	2.40005	-11.0532	6.0572e-05
Fat3	3.7442	4.16118	4.25028	6.29194	6.22902	6.83106	4.05189	6.45067	2.39879	-12.2342	1.54981e-05
Snx33	3.84065	4.07484	4.37346	6.08978	6.41751	6.95312	4.09632	6.48681	2.39049	-10.5263	3.9446e-05
Ppp3ca	7.11659	7.23227	6.98296	9.38977	9.46459	9.6484	7.11061	9.50092	2.39031	-22.0104	7.91229e-07
Slc25a29	4.96188	4.81572	5.08864	7.40013	7.32658	7.3083	4.95541	7.345	2.38959	-24.0561	1.22607e-06
Tmem158	5.48083	5.47002	5.79823	7.97847	8.0406	7.89187	5.58303	7.97031	2.38729	-20.9252	2.4928e-06
Thra	5.92644	5.93291	5.6428	8.48103	8.31927	7.85958	5.83405	8.21996	2.38591	-14.164	1.09288e-05
Ube2e2	5.96779	6.27576	5.85372	8.42393	8.34683	8.46964	6.03243	8.41346	2.38104	-19.609	4.09519e-06
Igdcc4	6.52758	6.58398	6.34022	9.13277	8.96006	8.50002	6.48393	8.86428	2.38036	-14.649	1.2164e-05
Prmt2	7.34099	7.45514	7.44018	9.80837	10.0077	9.55596	7.4121	9.79068	2.37858	-19.2004	4.03828e-06
Gm11772	3.66074	3.54061	3.79806	6.63477	5.95902	5.53569	3.66647	6.04316	2.37669	-9.95657	9.31899e-05
Smarca2	3.90733	4.33587	3.96024	6.0171	6.24221	7.073	4.06781	6.44411	2.37629	-9.2772	0.000105968
Gm11266	3.05748	2.70606	3.24853	5.58177	5.59829	4.94098	3.00402	5.37368	2.36966	-11.2679	2.4991e-05
Zfp521	4.27407	4.20533	4.57433	6.92627	6.5951	6.63936	4.35124	6.72024	2.369	-17.4004	2.50074e-06
Rev3l	4.81227	4.95044	4.92234	7.20495	7.44928	7.12906	4.89502	7.26109	2.36608	-21.7125	1.86325e-06
Dner	5.80187	5.86684	5.46908	8.09796	8.01998	8.11387	5.7126	8.07727	2.36467	-19.8566	4.24542e-06
Itga9	4.7316	4.73467	4.88062	7.83303	7.92871	5.67267	4.7823	7.1448	2.36251	-4.70592	0.00309949
Slc22a17	7.01789	7.15453	7.3493	9.42473	9.32143	9.85688	7.17391	9.53434	2.36044	-15.0061	7.34879e-06
Pdgfc	6.16524	6.19554	6.08244	8.71712	8.84818	7.93708	6.14774	8.50079	2.35305	-11.2214	6.0572e-05
A930024E05Rik	5.4653	5.84348	5.62587	8.22461	8.32253	7.44606	5.64488	7.99773	2.35285	-10.5909	5.92188e-05
Sgcb	4.39861	4.44703	4.32748	6.59744	6.69631	6.92793	4.39104	6.74056	2.34952	-21.6817	2.22675e-06
9130023H24Rik	3.86415	3.51289	3.83575	6.15999	6.02404	6.07353	3.73759	6.08585	2.34826	-20.2869	3.16497e-06
Ets1	4.76809	4.89736	4.84006	7.203	7.20654	7.14	4.83517	7.18318	2.34801	-28.0545	3.65878e-07
Rbx1	8.09282	8.21387	8.16902	10.6366	10.6904	10.1857	8.15857	10.5042	2.34564	-16.9494	8.6515e-06
Bdnf	4.18883	4.51041	4.43492	6.63504	6.40486	7.12669	4.37805	6.7222	2.34414	-12.7909	1.98571e-05
Sncaip	3.326	3.73019	3.89839	5.81519	6.12771	6.04334	3.65153	5.99541	2.34388	-14.706	8.36752e-06
Kcnip3	5.58992	5.87788	5.43977	7.46419	7.65706	8.80274	5.63586	7.97466	2.3388	-7.54025	0.000333345
Senp7	4.06151	4.44354	4.57474	6.57723	6.75872	6.75098	4.35993	6.69564	2.33571	-16.6579	6.93395e-06
Hist2h3c1	4.46822	4.74049	3.85973	7.02087	6.94709	6.10462	4.35615	6.69086	2.33471	-7.83712	0.000155883
Farp1	6.75336	6.7038	6.81315	9.18438	9.19789	8.8911	6.75677	9.09112	2.33436	-21.4315	2.66911e-06
Hist1h2bc	8.32382	8.06931	8.07166	11.1536	10.8491	9.46164	8.15493	10.4881	2.33317	-6.38972	0.000794625
Shisa4	5.67358	6.00431	5.89238	8.58094	8.42748	7.55229	5.85675	8.1869	2.33015	-9.58073	0.000108985
Sgce	7.04296	7.39957	7.2405	9.49912	9.69776	9.46318	7.22768	9.55335	2.32567	-19.3936	1.78021e-06
Lrrn2	4.82803	4.60377	4.19697	6.97675	7.00812	6.6185	4.54292	6.86779	2.32487	-12.951	1.26527e-05
Khdrbs3	7.56682	7.57773	7.21154	10.1792	10.25	8.90053	7.45203	9.77657	2.32454	-7.24997	0.000412026
Egr2	2.90264	3.23731	3.05641	4.79432	4.48832	6.88548	3.06545	5.38937	2.32392	-4.49087	0.00373145
Asb13	4.75044	4.71907	4.39104	7.29556	7.30798	6.22377	4.62018	6.94244	2.32225	-8.56125	0.000181151
Chst11	4.47579	4.52753	4.41422	6.88503	6.94331	6.55364	4.47251	6.79399	2.32148	-19.5563	4.33018e-06
Ssh2	5.84602	5.43628	5.63492	7.69283	8.10427	8.08226	5.63908	7.95979	2.32071	-15.3142	4.8312e-06
Mrps6	9.10764	9.0581	9.0342	11.726	11.7527	10.6814	9.06665	11.3867	2.32006	-9.23619	0.000150864
Gt(ROSA)26Sor	6.97034	6.97602	6.5485	9.8668	9.83355	7.75307	6.83162	9.15114	2.31952	-4.73843	0.00291695
Irx3	5.32301	5.43288	5.30651	7.70799	7.31642	7.97075	5.35413	7.66505	2.31092	-14.8396	1.49044e-05
Ppp2r3a	4.99963	4.81934	5.21774	7.38591	7.503	7.06915	5.01224	7.31935	2.30712	-15.5552	4.44137e-06
Gas6	7.00992	7.15671	7.10555	9.16673	9.30677	9.71	7.09073	9.3945	2.30377	-16.3182	9.51133e-06
Camkk2	6.70669	6.80957	6.44751	8.90693	9.04673	8.91064	6.65459	8.95477	2.30018	-20.0537	2.60619e-06
Rgs10	5.2799	5.81506	5.79639	8.10498	7.87382	7.80555	5.63045	7.92812	2.29766	-14.2929	1.09243e-05
Tbx18	3.35988	3.4262	3.7728	6.35934	6.31427	4.77432	3.51963	5.81598	2.29635	-6.14527	0.000907939
D0H4S114	7.06974	7.24866	6.88716	9.40124	9.49475	9.17782	7.06852	9.35794	2.28942	-17.8548	2.22822e-06
Slc25a23	5.53386	5.15782	5.61991	8.03849	7.94166	7.19884	5.43719	7.72633	2.28913	-10.0394	5.99399e-05
Ppm1e	4.04007	3.97741	4.29933	6.1983	6.43947	6.54618	4.1056	6.39465	2.28904	-17.6829	2.27933e-06
Aox1	3.87707	3.61185	3.44156	6.33105	6.11937	5.33011	3.64349	5.92684	2.28335	-9.364	0.000102084
Adamts1	4.63065	4.77338	4.64123	6.92286	6.95856	7.00959	4.68175	6.96367	2.28192	-26.1761	6.16256e-07
Cask	5.64215	5.84602	5.66146	7.80643	7.91185	8.24316	5.71654	7.98715	2.27061	-17.3709	4.4219e-06
Sfxn3	5.84602	5.99294	6.29806	8.41653	8.43898	8.08547	6.04567	8.31366	2.26799	-15.1668	5.1897e-06
Ppm1l	5.4159	5.55504	5.64009	7.82331	8.00187	7.58484	5.53701	7.80334	2.26633	-18.0081	2.9779e-06
Sned1	4.81491	4.28529	5.53921	7.02617	7.17201	7.23349	4.8798	7.14389	2.26408	-8.59875	0.00019226
Fam126a	6.84947	6.94389	6.54241	9.27161	8.95935	8.89428	6.77859	9.04175	2.26316	-15.5998	4.27563e-06
Fam108b	8.41748	8.32333	8.11309	10.5922	10.6969	10.3529	8.28463	10.5473	2.26272	-18.0266	2.13528e-06
Map4k4	7.25947	7.23055	7.26893	9.47177	9.47975	9.57411	7.25298	9.50854	2.25556	-26.5664	1.01283e-06
Gpr126	4.07353	3.81008	4.24623	6.32758	6.13706	6.43126	4.04328	6.29863	2.25535	-16.642	3.66506e-06
Pcdhb7	2.70694	2.91753	3.09372	5.72888	5.47024	4.28281	2.90606	5.16065	2.25458	-6.98589	0.000499118
Apln	5.57997	5.73805	6.65398	7.93569	7.43415	9.36554	5.99067	8.24513	2.25446	-4.63382	0.00249406
Zfp608	4.80449	5.00321	4.78646	7.00797	7.06061	7.28585	4.86472	7.11814	2.25343	-20.2936	1.28662e-06
Tshz3	3.83946	3.93737	4.06151	6.30061	6.43352	5.86193	3.94611	6.19869	2.25257	-14.9005	1.18781e-05
Ccdc28b	5.48672	5.45147	5.46005	7.7226	7.74868	7.66842	5.46608	7.71323	2.24715	-27.496	6.03031e-07
Pck2	6.71307	6.64774	6.71469	8.53051	8.49349	9.78495	6.69183	8.93632	2.24448	-7.56104	0.000377059
Podxl2	4.2894	4.56268	4.7734	6.69849	6.90222	6.75751	4.54183	6.78607	2.24424	-16.7479	5.34602e-06
Bmp1	4.41713	4.3828	4.53771	6.62271	6.73446	6.71187	4.44588	6.68968	2.2438	-25.5771	4.51357e-07
Slc35f1	3.03413	3.17646	3.15802	5.84091	5.84789	4.40162	3.12287	5.36347	2.2406	-6.69329	0.000656432
Coro2b	6.22181	6.00209	6.00901	8.08691	8.09331	8.76565	6.07764	8.31529	2.23765	-12.3249	3.27767e-05
Phlpp1	7.2741	7.27242	7.38577	9.55438	9.4412	9.62587	7.31076	9.54048	2.22972	-24.5979	5.68627e-07
Rnf122	4.8499	4.95835	5.09065	7.31665	7.22106	7.04901	4.9663	7.19557	2.22928	-20.5801	1.14254e-06
Hs6st2	4.19235	4.33617	4.15237	6.63855	6.47583	6.25428	4.22696	6.45622	2.22926	-18.7761	2.64053e-06
Clip3	6.31924	6.48995	6.66816	8.97588	8.92373	8.26531	6.49245	8.72164	2.22919	-11.5914	3.55928e-05
Sardh	4.60966	4.76189	5.31204	7.08468	7.21518	7.05725	4.89453	7.11903	2.22451	-13.1007	2.7506e-05
Gstm7	4.56861	4.39137	4.17876	6.70377	6.30086	6.80117	4.37958	6.60193	2.22235	-14.0156	8.14952e-06
Smarcc2	5.98503	6.04791	6.08741	8.35409	8.20283	8.22944	6.04012	8.26212	2.222	-25.4538	5.41849e-07
Snn	7.19988	7.29768	7.36043	9.84112	9.56607	9.11308	7.28599	9.50676	2.22076	-13.1207	2.63153e-05
5031425E22Rik	5.67829	5.69556	5.70733	8.4241	8.48332	6.81418	5.69373	7.9072	2.21347	-5.89131	0.00117573
2810442I21Rik	3.28842	3.25868	2.92241	5.2396	5.42228	5.44601	3.1565	5.36929	2.21279	-17.85	3.50181e-06
Sdc3	5.39797	5.44371	5.64873	7.53035	7.77783	7.81986	5.49681	7.70935	2.21254	-19.1045	1.66902e-06
Reep1	6.44174	6.64988	6.31776	8.57637	8.66926	8.79108	6.4698	8.6789	2.20911	-19.4122	1.83341e-06
Zbtb20	4.60416	4.41475	4.55381	6.69971	6.84615	6.64559	4.52424	6.73048	2.20624	-22.6621	6.79122e-07
Sema6a	4.70577	5.02614	5.07053	7.06228	7.23803	7.10703	4.93415	7.13578	2.20163	-18.4275	3.79449e-06
Lrch2	5.16989	5.1823	5.12932	7.32379	7.21048	7.54535	5.1605	7.35987	2.19937	-20.6086	3.86431e-06
Sirpa	5.1858	5.25027	5.30989	7.2942	7.63492	7.39824	5.24866	7.44245	2.1938	-19.9816	3.15255e-06
Chac2	6.56389	6.59776	6.41933	9.40452	9.12047	7.63422	6.527	8.71974	2.19274	-5.77557	0.00126795
Amph	6.37345	6.64425	6.07514	8.55085	8.60442	8.51453	6.36428	8.5566	2.19232	-15.6666	1.17803e-05
2700081O15Rik	5.76719	5.83644	5.90502	8.16178	8.20303	7.71373	5.83622	8.02618	2.18996	-15.9447	1.08274e-05
Lysmd2	6.47163	6.76128	6.35497	8.70875	8.70913	8.73405	6.52929	8.71731	2.18802	-18.8081	6.24333e-06
Ctnna2	2.74822	3.06355	2.81224	5.39338	5.02712	4.76496	2.87467	5.06182	2.18715	-13.0767	1.45242e-05
Arl4c	6.99424	7.16512	6.98359	9.49505	9.71387	8.48818	7.04765	9.23237	2.18472	-8.07906	0.000269448
Htr3a	5.55577	4.97581	5.55971	7.861	7.48667	7.27566	5.36377	7.54111	2.17734	-10.6468	3.11813e-05
Fam63b	5.7319	5.82593	5.69922	7.77274	8.00967	8.00329	5.75235	7.92857	2.17622	-21.6749	1.73506e-06
Rnf219	4.02007	3.6925	3.87657	5.94178	6.15793	6.01526	3.86304	6.03832	2.17528	-19.2086	1.87816e-06
Nrp1	4.05416	3.78481	3.75921	6.34858	6.09896	5.67625	3.86606	6.04127	2.17521	-12.5209	2.02271e-05
Jam3	6.10285	6.12528	5.91631	8.24565	8.24178	8.17045	6.04815	8.21929	2.17115	-22.919	1.83341e-06
Rgs7bp	3.80004	3.52613	3.79752	6.17832	5.83657	5.61276	3.70789	5.87588	2.16799	-13.8948	1.02919e-05
Zdhhc9	6.05587	6.15884	6.14085	8.3831	8.25527	8.21502	6.11852	8.28446	2.16594	-24.3787	6.51674e-07
9030418K01Rik	6.19776	6.19642	5.82282	8.47218	8.45027	7.78927	6.07233	8.23724	2.16491	-10.8713	3.93896e-05
Fmnl2	8.31694	8.3575	8.39493	10.3145	10.4877	10.7569	8.35646	10.5197	2.16325	-17.8674	6.93395e-06
Tmed3	7.22818	7.16087	7.1061	9.43931	9.4274	9.11633	7.16505	9.32768	2.16263	-19.324	4.11425e-06
Zfp637	6.74681	6.77641	6.56262	8.90045	9.06466	8.5973	6.69528	8.85414	2.15886	-16.1059	5.9967e-06
Col11a1	3.92158	4.01325	3.79712	6.36502	5.95635	5.8645	3.91065	6.06196	2.15131	-15.2605	9.96747e-06
Tcf19	6.70832	6.63219	6.86415	9.02466	9.12838	8.50004	6.73489	8.88436	2.14948	-13.1287	2.27989e-05
Atxn7l3b	7.7292	7.70329	7.61761	9.84616	9.99168	9.66035	7.68337	9.83273	2.14936	-20.0415	2.77954e-06
Rin2	4.71515	4.94351	4.56708	7.17139	7.07347	6.42631	4.74191	6.89039	2.14848	-10.8339	4.68072e-05
2012-09-09	9.02663	8.96583	8.97394	10.881	10.8433	11.6864	8.9888	11.1369	2.1481	-10.5944	8.04155e-05
Olfml3	4.42091	4.68021	4.42112	6.69108	6.89885	6.37586	4.50741	6.65526	2.14785	-14.5003	8.21369e-06
Papss1	7.72806	7.62268	7.51128	9.80606	9.63888	9.86046	7.62067	9.76847	2.14779	-21.1406	9.72919e-07
Tm2d2	7.35968	7.29496	7.27437	9.77754	9.68562	8.90596	7.30967	9.45637	2.14671	-10.5156	8.27759e-05
Cacna2d1	4.55077	4.54278	4.71857	6.39993	6.72836	7.12108	4.60404	6.74979	2.14575	-12.6298	2.7201e-05
Fam84a	3.82225	3.32123	3.81099	5.60393	5.24586	6.53701	3.65149	5.7956	2.14411	-7.0466	0.000388279
Mllt11	7.39899	7.44629	7.25225	9.57609	9.55151	9.39376	7.36584	9.50712	2.14128	-22.074	7.76125e-07
Tada1	5.96657	5.96281	6.08803	8.02676	8.24076	8.17329	6.0058	8.14694	2.14113	-22.6158	8.54908e-07
Gm715	3.66283	3.4714	3.5963	5.77152	5.84406	5.52568	3.57684	5.71376	2.13691	-19.0986	2.27692e-06
Hist2h3c2-ps	3.99434	4.38946	4.07702	7.31229	6.68265	4.87449	4.15361	6.28981	2.13621	-4.22095	0.00479359
Dusp6	8.66621	8.72835	8.66352	10.4066	10.481	11.5726	8.68603	10.8201	2.13403	-8.00979	0.000290188
Plvap	6.4501	6.58439	6.65518	8.8783	8.75274	8.45277	6.56323	8.6946	2.13138	-16.8056	5.25789e-06
Parva	5.54348	5.56181	5.14663	7.63546	7.56276	7.44224	5.41731	7.54682	2.12951	-16.3662	7.37443e-06
Maged2	6.8173	6.89156	6.76021	9.26807	9.5578	8.03118	6.82302	8.95235	2.12933	-6.53282	0.000736219
Gatm	4.28984	4.6564	4.48253	6.46037	6.5646	6.77506	4.47626	6.60001	2.12375	-16.5546	3.28196e-06
Lix1l	5.36828	5.46258	5.51677	7.74444	7.64439	7.31832	5.44921	7.56905	2.11984	-17.0961	6.90271e-06
Tusc1	5.53138	5.44327	5.78087	8.1885	7.9633	6.96055	5.58518	7.70412	2.11894	-7.60749	0.000330726
5330430P22Rik	3.77872	3.32153	4.10866	5.95305	5.73756	5.87506	3.7363	5.85523	2.11892	-11.6335	4.17318e-05
Sema4c	4.86995	4.81184	5.04083	7.32512	7.00122	6.74623	4.90754	7.02419	2.11666	-14.0678	1.259e-05
Cacna1c	4.1242	3.42812	3.5542	6.33995	5.75566	5.35475	3.70218	5.81679	2.11461	-7.7895	0.000171197
Rlbp1	4.92958	5.21805	4.66573	7.30831	7.34802	6.4902	4.93779	7.04885	2.11106	-8.6797	0.000117324
Zfp579	5.51509	5.72301	5.71805	8.27267	7.9426	7.07128	5.65205	7.76218	2.11013	-8.11369	0.000259883
Enox	3.43984	3.19701	3.59034	5.87027	5.4085	5.27329	3.40906	5.51735	2.10829	-12.1809	1.85684e-05
Aph1b	5.13218	5.42492	5.36461	7.61092	7.61736	7.00973	5.30724	7.41267	2.10543	-12.1172	2.86638e-05
Pcdh18	3.72843	3.47209	3.61389	5.45625	5.75541	5.91471	3.60481	5.70879	2.10398	-15.5778	6.21771e-06
Btbd17	4.83367	5.00195	4.83698	7.12566	6.86982	6.98822	4.89087	6.99456	2.10369	-20.5695	1.30593e-06
Tspan5	6.43984	6.47607	6.37129	8.45338	8.82865	8.3139	6.42907	8.53198	2.10291	-15.6387	1.25878e-05
Hmbox1	6.49885	6.36377	6.27651	8.47314	8.70109	8.25978	6.37971	8.478	2.09829	-16.274	5.07527e-06
Lmo3	3.85471	3.89062	3.99098	5.70881	6.03151	6.28296	3.9121	6.00776	2.09565	-14.6542	1.45339e-05
Ano6	7.47995	7.49735	7.83257	9.61132	9.85487	9.6267	7.60329	9.69763	2.09434	-16.4673	3.90177e-06
Cadm2	2.58797	2.63591	2.7088	4.69581	4.61797	4.9013	2.64423	4.73836	2.09413	-20.3955	2.52154e-06
Adam10	6.71148	6.8223	6.57692	8.51817	8.75549	9.11598	6.70357	8.79655	2.09298	-13.5755	1.57677e-05
Cpd	6.08198	6.2914	6.22862	8.15146	8.41916	8.31	6.20067	8.29354	2.09287	-19.8112	1.47633e-06
Ccdc141	4.46175	4.21299	4.41965	7.18627	7.24176	4.94446	4.3648	6.4575	2.0927	-4.04375	0.00577684
Scd2	9.43019	9.59526	9.49402	11.3302	11.7779	11.6817	9.50649	11.5966	2.09014	-16.2585	8.36752e-06
3110043A19Rik	4.50375	4.03784	4.61923	6.72612	6.92846	5.76224	4.38694	6.47227	2.08533	-7.07971	0.000357915
Gnai1	6.46719	6.68748	6.37252	8.62526	8.74493	8.41268	6.50906	8.59429	2.08523	-16.6972	3.01761e-06
Rtkn	6.75627	6.81662	6.66563	9.12419	8.69944	8.66955	6.74618	8.83106	2.08488	-15.6741	1.10079e-05
Grin3a	3.65432	3.89825	3.81082	5.96637	6.05573	5.58173	3.7878	5.86794	2.08015	-14.9276	9.18923e-06
Spred3	4.23014	4.34446	4.54549	6.363	6.2388	6.75622	4.37336	6.45268	2.07931	-13.6916	1.10717e-05
Arxes1	7.56161	7.50075	7.20151	8.96346	8.77872	10.7414	7.42129	9.49454	2.07325	-4.74548	0.00292194
Ank	7.26219	7.40345	7.1426	9.28631	9.48838	9.2517	7.26941	9.34213	2.07272	-19.0701	1.61612e-06
Paqr4	5.27759	5.37986	5.12139	7.28255	7.21472	7.49551	5.25962	7.33093	2.07131	-18.3686	1.95035e-06
Ppapdc1a	3.08921	3.17781	3.41546	5.56635	5.99294	4.32956	3.22749	5.29628	2.06879	-5.85452	0.00115683
Sos2	6.24845	6.45814	6.11875	8.46698	8.38895	8.17058	6.27511	8.34217	2.06705	-16.7003	3.0848e-06
Cebpa	4.77822	5.29418	4.24536	6.71207	6.58026	7.22581	4.77259	6.83938	2.06679	-7.57798	0.000209151
Epha5	3.7467	3.59456	3.80385	5.78063	5.8952	5.66016	3.71504	5.77867	2.06363	-20.2345	1.22607e-06
Zfp9	4.62816	4.65254	4.65254	7.09127	7.09127	5.92779	4.64441	6.70345	2.05904	-7.54402	0.00038229
Smarce1	7.35866	7.22554	7.03819	9.32355	9.20618	9.26718	7.20747	9.26564	2.05817	-19.4147	3.24289e-06
Txndc15	8.34981	8.39466	8.22169	10.5828	10.4797	10.0743	8.32205	10.3789	2.05686	-14.8008	1.33666e-05
Vma21	6.55458	6.37104	6.40948	8.40785	8.40161	8.69499	6.44503	8.50148	2.05645	-18.3573	2.87076e-06
S100a16	6.10982	6.16041	6.2152	8.35762	8.27835	8.01025	6.16181	8.2154	2.0536	-18.5061	5.33082e-06
Nes	5.54047	5.46827	5.87592	7.84449	7.56503	7.6358	5.62822	7.68177	2.05356	-15.3154	5.6655e-06
Tubb2a	8.7776	8.63923	8.47619	10.594	10.3618	11.0955	8.631	10.6838	2.05276	-11.2933	4.10158e-05
Plcl2	6.13822	5.97011	6.18815	8.20304	8.2128	8.03493	6.09882	8.15026	2.05143	-20.5509	1.15597e-06
Ncam1	5.87658	5.81446	6.15686	7.94084	8.0011	8.04992	5.9493	7.99729	2.04799	-18.4157	5.40329e-06
Samd14	4.44928	4.69032	5.0192	6.95813	6.75307	6.58277	4.7196	6.76466	2.04506	-12.5504	1.5192e-05
Frmd4a	7.02745	6.87386	6.867	9.10712	9.02678	8.76197	6.92277	8.96529	2.04252	-17.8338	3.83957e-06
Rnf130	7.97856	8.01195	7.73663	9.97423	10.0415	9.8343	7.90905	9.95001	2.04096	-18.7162	2.02313e-06
Fads1	8.6749	8.56265	8.68234	10.7743	10.7516	10.5167	8.63996	10.6809	2.04092	-19.9446	2.55092e-06
Mllt3	3.99562	4.07187	4.24041	6.33602	6.43849	5.655	4.10263	6.14317	2.04054	-10.5531	6.96831e-05
Anapc16	7.75855	7.79738	7.71769	9.62969	9.63546	10.1271	7.75787	9.79743	2.03955	-14.6241	1.79588e-05
Eci2	8.47799	8.48232	8.44162	10.4566	10.4905	10.5696	8.46731	10.5056	2.03827	-24.1508	1.30541e-06
Tmem9b	6.89433	6.98341	6.84011	8.86227	8.96261	9.00147	6.90595	8.94212	2.03617	-23.2387	6.16256e-07
Prdm8	3.59975	4.02835	3.61133	6.77326	5.5968	4.9731	3.74648	5.78105	2.03458	-5.31602	0.00167103
Msl3	6.85313	6.88811	6.72876	8.90314	9.09495	8.56867	6.82333	8.85559	2.03225	-14.7502	1.30589e-05
Herpud1	6.87413	6.93826	6.87654	8.69983	8.95239	9.12513	6.89631	8.92578	2.02947	-17.1356	8.26343e-06
Cobll1	3.67303	3.97658	3.99386	5.86579	5.67389	6.18913	3.88116	5.9096	2.02845	-13.1946	1.14451e-05
St8sia1	5.13245	5.24026	5.00747	7.38307	7.5602	6.51155	5.12673	7.15161	2.02488	-8.48056	0.000209003
Pank3	5.70012	5.50859	5.47891	7.41837	7.65411	7.67277	5.56254	7.58175	2.01921	-18.4175	1.9544e-06
Adam9	8.34993	8.34867	8.37117	10.4457	10.3816	10.2917	8.35659	10.373	2.01638	-22.8866	2.32874e-06
2010107H07Rik	7.65588	7.66914	7.58194	10.3947	10.116	8.42727	7.63565	9.64599	2.01034	-4.77871	0.002914
A030009H04Rik	4.57589	4.41838	4.29132	6.80357	6.70913	5.79782	4.42853	6.43684	2.00831	-8.37614	0.000213003
Eef2k	5.16578	5.31075	5.24364	7.42064	7.27036	7.05065	5.24006	7.24721	2.00716	-17.6389	4.8312e-06
2310021P13Rik	6.12979	6.39885	6.24521	8.57859	8.32856	7.88698	6.25795	8.26471	2.00676	-11.7138	3.44938e-05
Bicd1	3.8687	3.93073	3.91226	5.92333	5.92172	5.88477	3.9039	5.90994	2.00604	-25.4816	4.85984e-07
Grip1	4.52332	4.32689	4.69748	6.53885	6.24178	6.77804	4.5159	6.51956	2.00366	-12.7451	1.37449e-05
Pmp22	6.97138	7.11737	6.74399	9.10159	9.29966	8.43506	6.94425	8.94544	2.00119	-9.37797	0.0001013
Ak3	6.61673	6.70915	6.57284	8.58745	8.80608	8.49927	6.63291	8.63094	1.99803	-18.8049	3.42414e-06
Golim4	6.19475	6.14632	5.81325	8.0479	8.07015	8.02567	6.05144	8.0479	1.99646	-17.1925	8.90066e-06
Hoxc4	3.94495	4.14073	4.39435	7.2869	7.41489	3.76628	4.16001	6.15602	1.99601	-2.45777	0.0333683
Rasal2	7.04838	6.91126	6.84814	9.07193	9.03271	8.69077	6.93593	8.9318	1.99588	-16.1004	6.70069e-06
Ccl25	5.33734	5.54111	5.33549	7.57981	7.51613	7.10299	5.40465	7.39964	1.99499	-14.216	1.27065e-05
Hmga2	5.97325	6.19247	5.97309	7.54935	7.70498	8.86886	6.04627	8.04106	1.9948	-6.71553	0.000626616
5330426P16Rik	3.33811	3.58529	3.60966	5.40007	5.37111	5.73814	3.51102	5.50311	1.99209	-15.1497	5.51168e-06
Aif1l	6.71914	6.70182	6.68375	8.72597	8.71942	8.62438	6.70157	8.68992	1.98835	-23.3462	1.88562e-06
Tmem98	8.09851	8.27721	8.07339	10.1851	10.233	9.99041	8.1497	10.1362	1.98648	-18.9347	1.73171e-06
Ccne2	5.9981	5.85785	5.38019	8.01952	7.81519	7.34994	5.74538	7.72822	1.98284	-9.26205	6.39971e-05
Pde1c	3.79174	3.55381	3.68146	5.90726	5.95449	5.11333	3.67567	5.65836	1.98269	-9.51964	0.000117504
Wdpcp	3.68487	3.59805	3.51271	5.48414	5.53618	5.72	3.59854	5.58011	1.98156	-19.86	1.57765e-06
Zfp146	5.24491	5.78365	5.29871	7.56285	7.15068	7.55356	5.44242	7.42236	1.97994	-11.1663	2.51442e-05
Mmgt1	6.92496	7.0651	6.66873	8.80055	8.90558	8.86808	6.88627	8.85807	1.9718	-16.9988	7.65792e-06
Jag1	6.11871	6.03332	6.1088	7.97562	8.32285	7.87509	6.08695	8.05786	1.97091	-15.7846	1.20674e-05
Zfp319	3.92876	3.6264	4.44723	6.37906	6.14487	5.38605	4.00079	5.96999	1.9692	-6.76855	0.000343774
Lfng	4.82361	4.63015	4.77118	6.14861	6.3664	7.61172	4.74165	6.70891	1.96726	-6.149	0.000956267
Arl2bp	8.00561	8.13597	7.87029	9.80343	9.98386	10.1163	8.00396	9.96785	1.9639	-16.958	2.92385e-06
Rhog	6.26768	6.22778	6.31994	8.44737	8.40791	7.84721	6.2718	8.23417	1.96237	-12.6056	3.55637e-05
Gcap14	6.83866	6.9168	6.69523	8.46764	8.49489	9.37299	6.8169	8.77851	1.96161	-8.83188	0.000171349
Apba2	4.30581	4.42828	4.25611	6.4374	6.74951	5.67731	4.33007	6.28807	1.958	-8.41585	0.000222639
Hsd17b7	6.1069	6.06814	6.07092	8.51358	8.71329	6.89227	6.08199	8.03971	1.95773	-4.95251	0.00250227
Tm7sf2	6.90222	6.95171	7.00631	9.07911	8.97846	8.67237	6.95342	8.90998	1.95656	-16.4692	9.44265e-06
Fam171b	4.17505	4.15749	4.31082	6.08035	5.85391	6.57863	4.21445	6.17096	1.95651	-11.4852	4.98578e-05
AU040320	5.87571	5.54563	5.69389	7.14924	7.57911	8.25343	5.70508	7.66059	1.95552	-7.98591	0.000242518
Nipa1	5.74389	5.9086	5.57984	7.9192	7.81572	7.35888	5.74411	7.69793	1.95382	-12.145	2.20825e-05
Irx1	4.90201	4.70835	4.5131	6.89283	6.37618	6.71567	4.70782	6.66156	1.95374	-12.3972	1.51656e-05
Slc2a13	3.21087	3.43926	3.87817	5.89028	5.87433	4.62345	3.50943	5.46269	1.95325	-5.8308	0.000960542
Dock3	3.92708	3.81276	4.41129	5.82067	5.70222	6.48601	4.05038	6.00297	1.95259	-8.28281	0.000121341
Sez6l	4.38314	4.43786	4.40392	6.6211	6.53594	5.9221	4.40831	6.35971	1.95141	-11.4859	5.57941e-05
Lrp12	6.23685	6.07969	5.94692	8.12632	8.25702	7.72993	6.08782	8.03776	1.94993	-12.9938	1.6294e-05
Eps8	6.29897	6.18547	5.99299	8.15034	8.11505	8.04446	6.15915	8.10328	1.94413	-18.6681	4.1701e-06
Itga1	3.90614	4.03835	3.95642	6.11482	6.37569	5.23875	3.96697	5.90975	1.94278	-7.86813	0.000309993
Cacnb2	3.49466	3.7078	3.80955	5.73473	5.82835	5.27642	3.67067	5.61317	1.9425	-12.1981	2.19976e-05
Phf20l1	6.70377	6.68541	6.65005	8.5977	8.59862	8.66718	6.67974	8.62117	1.94142	-24.3172	6.16256e-07
Ovgp1	4.15236	4.22924	3.8202	6.20058	6.07268	5.74962	4.06726	6.00763	1.94037	-12.5227	1.31079e-05
Gab2	5.23173	4.80496	5.18763	7.34603	7.13179	6.56002	5.07478	7.01261	1.93784	-9.23855	8.2073e-05
Fras1	3.15859	3.62653	3.54643	5.60716	5.88874	4.64849	3.44385	5.38147	1.93762	-6.66467	0.00054478
Spag9	4.30315	4.06186	4.07803	5.98593	6.11046	6.15692	4.14768	6.08444	1.93676	-18.858	2.13361e-06
Cacna1h	4.05216	4.2296	4.22534	6.82688	6.57235	4.91296	4.16903	6.10406	1.93503	-4.68214	0.00315325
Oxct1	8.06201	8.04967	7.73602	10.1956	10.0039	9.4392	7.94923	9.87956	1.93033	-9.94934	6.82927e-05
Ank2	5.10193	4.61904	4.97886	6.83924	6.99073	6.65694	4.89994	6.82897	1.92902	-13.0269	1.25857e-05
Gpsm1	5.83607	5.89263	5.61831	7.93658	7.80102	7.39198	5.78234	7.70986	1.92752	-12.6285	1.9437e-05
Fam115a	3.90945	3.8736	3.60277	5.72939	5.94659	5.49057	3.79527	5.72218	1.92691	-13.6007	9.7351e-06
Slc25a25	6.72902	6.72531	6.63212	8.3602	8.54117	8.95954	6.69548	8.6203	1.92482	-13.0723	2.91022e-05
Ccdc134	5.07892	5.07335	5.05828	7.46508	7.3678	6.15211	5.07018	6.995	1.92481	-6.52427	0.00074614
Adamts4	4.41694	4.63498	4.58663	6.65999	6.66898	6.0804	4.54618	6.46979	1.92361	-11.7875	3.9446e-05
Rgs17	3.23204	3.52177	3.39867	5.68777	5.73715	4.4809	3.38416	5.30194	1.91778	-6.49102	0.000724731
Krt10	6.4214	6.41514	6.01784	8.6188	8.22726	7.76051	6.28479	8.20219	1.9174	-8.82924	0.000102256
D430041D05Rik	3.99804	3.90579	4.07499	6.75509	6.86119	4.11235	3.99294	5.90954	1.9166	-3.14523	0.0150647
Nav1	5.35681	5.31153	5.44418	7.35161	7.1449	7.36518	5.37084	7.28723	1.91639	-19.6001	2.28659e-06
Rpl5	8.30247	8.35149	8.24613	10.2309	10.295	10.1224	8.30003	10.2161	1.91607	-21.6425	1.17252e-06
Dnajc1	4.88363	5.0914	4.70602	6.77602	6.66822	6.98379	4.89369	6.80935	1.91566	-14.6541	6.2902e-06
Palmd	5.01203	4.82665	5.03951	6.79683	6.82548	7.0028	4.9594	6.87504	1.91564	-18.732	1.75691e-06
Thtpa	6.61241	6.63098	6.53109	8.67837	8.76879	8.07198	6.5915	8.50638	1.91489	-11.2436	5.95073e-05
Snx25	6.82922	6.7052	6.57557	8.68001	8.82104	8.34692	6.70333	8.61599	1.91266	-13.8901	1.17138e-05
Vgll4	5.32139	5.14383	5.54457	7.14693	6.91774	7.68194	5.33659	7.24887	1.91227	-9.68463	7.16488e-05
Rab39b	3.90311	4.14578	4.02663	5.68908	5.75915	6.36358	4.02517	5.93727	1.9121	-10.9352	5.68289e-05
Hist1h4i	5.72853	5.75102	5.10793	8.29972	7.65052	6.36085	5.52916	7.43703	1.90787	-4.43565	0.00347992
Flrt2	4.36811	4.17536	4.00985	5.66494	5.83157	6.76399	4.18444	6.08683	1.90239	-7.37996	0.000369267
Armcx4	7.73847	7.81381	7.61039	9.84395	9.91765	9.10506	7.72089	9.62222	1.90133	-9.57967	0.000116532
Cdh13	3.69342	3.38483	3.70779	5.51627	5.69891	5.27081	3.59535	5.49533	1.89998	-13.4209	9.54075e-06
Mecp2	5.12938	5.03239	5.27649	7.08618	6.96405	7.08204	5.14608	7.04409	1.89801	-19.4586	2.00226e-06
Rnf103	6.54582	6.67173	6.242	8.48885	8.61054	8.05024	6.48652	8.38321	1.89669	-10.9518	2.85318e-05
L3mbtl3	5.14861	5.23648	5.44493	7.21734	7.3633	6.93358	5.27668	7.17141	1.89473	-13.9481	8.59197e-06
Ptpra	8.01368	8.08669	7.98724	9.83121	10.031	9.90387	8.0292	9.92204	1.89284	-20.6794	1.78021e-06
Slc18a2	3.62109	3.83335	3.62467	5.162	5.79485	5.7995	3.69304	5.58545	1.89241	-10.9041	5.73549e-05
Tmem132a	7.00391	7.44086	7.08457	9.2612	9.29939	8.64157	7.17645	9.06738	1.89094	-9.56617	6.5905e-05
Nr2f2	3.76854	3.68302	3.91842	5.61999	5.5686	5.85316	3.79	5.68059	1.89059	-16.9109	3.03912e-06
Egr1	8.04394	8.10623	7.87134	9.10464	8.81859	11.7626	8.00717	9.89527	1.8881	-2.96875	0.0184142
Lclat1	6.29303	6.44041	6.37205	8.20893	8.24329	8.31289	6.36849	8.25504	1.88654	-21.9362	9.72919e-07
Parp8	4.36629	4.33719	4.16628	5.90682	6.2066	6.41429	4.28992	6.1759	1.88598	-13.6584	1.45395e-05
B230216G23Rik	3.02459	3.04584	3.23225	5.35167	5.18747	4.42073	3.10089	4.98662	1.88573	-8.72866	0.000179827
Cdk14	4.48398	4.39698	4.79541	6.30289	6.2892	6.73717	4.55879	6.44309	1.8843	-11.8488	1.81247e-05
Negr1	2.99009	2.98993	2.99009	4.56268	4.6835	5.36524	2.99003	4.87047	1.88044	-10.0567	0.000103396
Sox3	5.5652	5.31118	5.77289	7.19942	7.48481	7.59561	5.54975	7.42661	1.87686	-12.4035	1.40689e-05
2810001G20Rik	5.10793	5.39814	5.4883	7.59015	7.41394	6.61256	5.33146	7.20555	1.87409	-7.89493	0.00024481
B2m	9.12977	8.99473	8.93463	11.0913	11.0943	10.4801	9.01971	10.8886	1.86888	-11.2277	5.30204e-05
Traf4	5.96802	6.11483	5.93007	8.04628	7.90701	7.66265	6.00431	7.87198	1.86767	-15.6706	6.59104e-06
Cntn3	3.20854	3.1672	3.36112	5.29564	5.45403	4.58908	3.24562	5.11292	1.8673	-9.2352	0.000138837
Zfp503	4.37452	4.29816	4.60465	6.63979	6.42333	5.80632	4.42578	6.28981	1.86404	-9.25265	0.00011445
Tenc1	5.36524	5.31866	5.39831	7.13429	7.08754	7.43958	5.36074	7.22047	1.85973	-16.5276	9.71061e-06
Cplx2	5.83647	5.80171	5.99473	7.53311	7.71947	7.9519	5.87764	7.73483	1.85719	-14.9338	8.06334e-06
Gas7	4.53789	4.22193	4.69077	6.73306	6.73565	5.54479	4.48353	6.33783	1.8543	-6.1763	0.000826461
Mfhas1	5.84609	6.00167	6.15827	7.71149	7.60062	8.25653	6.00201	7.85622	1.85421	-10.6026	5.36569e-05
Erbb2ip	7.41824	7.31408	6.99565	9.20311	9.11605	8.95631	7.24265	9.09182	1.84917	-14.1329	9.83877e-06
Zfp451	5.62366	5.47077	5.69727	7.36621	7.49755	7.47302	5.59723	7.44559	1.84836	-19.2658	2.00856e-06
Nrcam	4.02503	4.12986	4.06582	5.94691	5.65413	6.15692	4.07357	5.91932	1.84575	-14.1322	1.84011e-05
Zmynd11	7.18757	7.19515	7.17543	8.83545	8.99722	9.26272	7.18605	9.0318	1.84575	-15.638	1.38592e-05
BC026590	5.88547	5.64903	5.67441	7.47639	7.45114	7.81822	5.7363	7.58192	1.84561	-14.4707	8.14952e-06
Ddx25	6.68718	6.72331	6.48625	8.54609	8.60607	8.27327	6.63225	8.47514	1.84289	-15.3719	5.24331e-06
Nsdhl	9.16202	9.30687	9.02892	11.3116	11.5305	10.1831	9.16594	11.0084	1.84246	-6.1629	0.000921303
Ankrd13b	6.19369	6.0386	6.18121	8.20853	8.10972	7.62206	6.13783	7.9801	1.84227	-12.1027	3.78714e-05
Cbx4	5.0756	4.7184	4.89592	7.14659	6.88976	6.17619	4.89664	6.73752	1.84087	-8.0756	0.000223581
Sepn1	6.40154	6.52971	6.07726	8.10145	8.2161	8.19771	6.33617	8.17175	1.83558	-14.6189	1.56171e-05
Slc7a1	7.87299	7.90968	8.10624	9.56204	9.48387	10.3471	7.96297	9.79766	1.83469	-8.70721	0.000177109
Rapgef3	5.08283	5.04332	4.87935	7.2907	7.03619	6.17603	5.00183	6.83431	1.83248	-7.45008	0.000384544
Cacng4	4.56791	4.64374	5.0086	6.86141	6.79408	6.05288	4.74009	6.56946	1.82937	-8.23264	0.000164328
Cd47	6.2104	6.25501	6.29239	8.12995	8.25302	7.84491	6.2526	8.07596	1.82336	-15.5314	1.30265e-05
Rab6b	4.89446	5.12416	4.93873	7.18414	7.3356	5.905	4.98578	6.80825	1.82246	-5.6899	0.00133103
Ddr1	6.05543	6.04069	5.80445	7.843	7.47921	8.04386	5.96686	7.78869	1.82183	-11.911	2.56039e-05
Sox21	5.75727	5.71391	5.90198	7.43051	7.28693	8.12075	5.79105	7.61273	1.82168	-9.25766	0.000137364
Heg1	3.37777	3.28742	3.29342	5.76037	5.84179	3.82045	3.31954	5.14087	1.82133	-4.03875	0.00583873
Celf2	5.00051	5.1339	4.8561	6.70821	6.6335	7.10638	4.99684	6.81603	1.81919	-12.7283	1.78027e-05
Jak2	6.00564	6.1869	5.99795	7.90456	7.9281	7.81189	6.0635	7.88152	1.81802	-19.4329	2.23137e-06
Srgap2	6.98441	7.02526	6.98469	8.61589	8.73122	9.10003	6.99812	8.81571	1.81759	-14.0993	2.1754e-05
Ttc17	5.74841	5.76657	5.64334	7.55858	7.39371	7.65688	5.71944	7.53639	1.81695	-18.2169	3.16497e-06
1110012D08Rik	6.57873	6.6198	6.47539	8.60511	8.40309	8.11498	6.55797	8.37439	1.81642	-13.8807	1.72258e-05
Rorb	3.49962	3.55449	3.46426	4.74002	4.9195	6.30759	3.50612	5.32237	1.81625	-5.29835	0.00186416
Tnfrsf1a	7.18696	7.11227	7.48758	8.8659	8.72767	9.63904	7.26227	9.07754	1.81526	-7.97869	0.000226805
Ggh	6.70083	6.70101	6.48051	8.43365	8.32129	8.5716	6.62745	8.44218	1.81473	-16.8876	2.83729e-06
Emilin1	5.07338	5.08552	5.19924	6.85466	7.02113	6.92111	5.11938	6.9323	1.81292	-20.2966	1.29654e-06
Serf1	7.1625	7.067	7.12259	9.31462	9.24219	8.23366	7.11736	8.93016	1.81279	-7.27636	0.000447974
Tbx15	3.96618	3.94297	4.09822	5.81754	5.86812	5.75774	4.00246	5.81447	1.81201	-20.5774	1.43833e-06
Fut8	7.42088	7.4284	7.32023	9.05028	9.19137	9.35916	7.38984	9.20027	1.81043	-17.3279	4.89854e-06
Aes	8.84761	8.8119	8.77361	10.6635	10.7407	10.455	8.81104	10.6197	1.8087	-17.7738	6.76091e-06
Dip2c	6.77005	7.01086	6.90464	8.56577	8.66573	8.87459	6.89518	8.70203	1.80685	-15.9146	4.23466e-06
Sox5	3.8817	4.17445	4.3249	5.97765	5.8885	5.9174	4.12702	5.92785	1.80083	-14.746	1.6058e-05
Gadd45g	6.37223	6.29429	6.28004	8.38811	8.35746	7.59875	6.31552	8.11477	1.79925	-9.30664	0.000143379
Ntn1	5.70056	5.82967	6.04038	7.50397	7.68711	7.77568	5.85687	7.65559	1.79871	-14.9197	5.73283e-06
Fam120b	5.06909	5.29496	4.91134	6.8696	6.95333	6.8468	5.09179	6.88991	1.79811	-15.7663	9.69182e-06
Samd4	4.71357	4.65538	4.45653	6.52254	6.42267	6.27228	4.60849	6.40583	1.79734	-16.4555	3.28161e-06
Fam20c	4.63061	4.67563	4.49175	6.47547	6.55601	6.15113	4.59933	6.39421	1.79487	-14.4411	1.18374e-05
Trim32	6.07204	5.88993	5.79252	7.67363	7.55828	7.90374	5.91816	7.71188	1.79372	-14.6603	6.31425e-06
Zadh2	6.5727	6.47633	6.33228	8.00668	7.98776	8.76217	6.46044	8.2522	1.79177	-9.04551	0.000146492
Mid2	3.24989	3.09531	3.59146	4.61659	4.9475	5.74739	3.31222	5.10383	1.79161	-6.65089	0.000509696
Top2b	6.67511	6.84883	6.63923	8.21911	8.62002	8.68684	6.72105	8.50866	1.7876	-12.9889	2.01907e-05
Wnt5a	4.51743	4.44602	4.3709	5.99728	5.77046	6.92543	4.44478	6.23106	1.78628	-7.05392	0.000511452
Hhip	3.80678	3.66612	3.9115	4.85978	5.13619	6.74633	3.7948	5.58077	1.78597	-4.38928	0.00411053
Epdr1	6.60339	6.68701	6.47666	8.49816	8.60563	8.02028	6.58902	8.37469	1.78567	-11.589	4.23225e-05
Chsy1	8.87588	8.78307	8.52372	10.7172	10.7066	10.1137	8.72756	10.5125	1.78497	-9.99359	6.24952e-05
Atp8a1	6.04959	6.16977	6.06575	7.53863	7.77376	8.32655	6.09504	7.87965	1.78461	-9.92836	0.00010416
Slc6a9	6.52334	6.51184	6.78376	7.80041	8.37627	8.98313	6.60631	8.3866	1.78029	-6.93364	0.000467357
B630019K06Rik	3.40797	3.47272	3.51264	6.09208	4.83602	4.80584	3.46445	5.24465	1.7802	-5.99549	0.00108218
Wwc1	7.8238	7.89795	7.76301	9.93291	9.8308	9.05509	7.82826	9.60627	1.77801	-8.63576	0.000199529
Alg2	7.76852	7.87231	7.80166	9.32914	9.4839	9.96087	7.81416	9.5913	1.77714	-11.5368	5.23432e-05
Itm2c	8.23727	8.37382	8.25672	9.87683	9.8241	10.4959	8.28927	10.0656	1.77632	-10.4415	8.0303e-05
Lor	3.57411	3.65126	3.57004	5.18087	4.76185	6.18004	3.59847	5.37425	1.77578	-6.02675	0.00105916
Slc30a4	7.39239	7.34289	7.39636	9.06879	9.27975	9.10937	7.37721	9.15264	1.77542	-18.8845	5.11292e-06
Ptprg	6.1008	6.06456	6.00687	7.8525	7.94998	7.69469	6.05741	7.83239	1.77498	-18.1738	4.48808e-06
Meis1	4.5045	4.25934	4.48907	5.97394	5.72956	6.87385	4.41763	6.19245	1.77481	-6.94203	0.000522513
Aldh1a1	3.44198	2.80456	3.42233	5.01727	5.0212	4.95331	3.22296	4.99726	1.77431	-10.8181	7.23532e-05
Smo	6.85211	7.0829	7.34339	8.99594	8.70512	8.8972	7.0928	8.86609	1.77329	-12.4277	1.67585e-05
Capn2	7.86368	7.8449	7.77128	9.80722	9.69587	9.29017	7.82662	9.59775	1.77113	-13.0299	2.96267e-05
Ltbp3	5.13255	5.36273	5.29712	7.04976	7.13596	6.91999	5.26413	7.03524	1.77111	-17.3118	2.53898e-06
Purb	8.1473	8.13204	7.95891	10.0149	10.0286	9.50118	8.07942	9.84824	1.76882	-11.7566	3.94462e-05
Tspan3	9.31185	9.33821	9.18897	10.9809	11.0325	11.1141	9.27968	11.0425	1.76284	-19.9785	1.34061e-06
Pcdhb19	3.69641	3.67321	4.46693	5.92096	5.63732	5.56038	3.94552	5.70622	1.7607	-8.27053	0.00018791
Cyp51	8.51331	8.53744	8.34656	10.5255	10.6135	9.53973	8.46577	10.2262	1.76047	-7.04477	0.000502932
9330159F19Rik	3.28991	3.26515	3.13618	5.3832	5.33306	4.24878	3.23041	4.98835	1.75793	-6.64993	0.000668715
Usp40	5.55394	5.58441	5.29848	7.2192	7.14694	7.34282	5.47895	7.23632	1.75738	-16.0238	4.94146e-06
Letmd1	5.24253	5.11526	5.31118	7.0045	6.94026	6.98971	5.22299	6.97815	1.75517	-19.2329	3.77952e-06
Brp44	8.60635	8.50589	8.51858	10.5852	10.262	10.0489	8.54361	10.2987	1.75511	-12.9102	2.85615e-05
Camk1g	4.37792	4.2778	4.7399	6.42529	6.43366	5.79564	4.46521	6.2182	1.75299	-8.79121	9.74867e-05
Stc1	4.30435	4.94044	5.3595	6.54569	6.56843	6.74852	4.8681	6.62088	1.75278	-7.66588	0.000320348
Tmem164	5.97048	6.15692	6.14838	7.98207	7.89242	7.65437	6.09193	7.84296	1.75103	-15.3882	5.86151e-06
Foxa1	4.07808	3.98866	4.10303	6.44268	6.6484	4.32668	4.05659	5.80592	1.74933	-3.46539	0.0106148
Angpt1	3.44184	3.46418	3.58856	5.76289	5.80205	4.17694	3.49819	5.24729	1.7491	-4.72709	0.00303678
Nin	5.21713	5.29796	5.28189	7.00096	7.17936	6.86308	5.26566	7.01446	1.7488	-16.7523	7.61098e-06
Hdgfrp3	5.31466	5.46768	5.19043	7.11054	7.07857	7.02375	5.32426	7.07095	1.7467	-17.516	5.57417e-06
2810459M11Rik	3.64141	3.88262	4.05992	5.19105	4.99846	6.63109	3.86132	5.60687	1.74555	-4.73713	0.00288545
Gpr155	2.97689	3.21346	3.18555	5.36579	4.67753	4.56805	3.1253	4.87045	1.74515	-8.89895	0.000154528
Sc5d	8.17939	8.25358	7.88885	10.1208	10.4221	9.00721	8.10727	9.85002	1.74275	-5.56082	0.00140413
Vcan	5.63443	5.7064	5.83878	7.46605	7.63202	7.30737	5.72654	7.46848	1.74194	-15.5905	5.37663e-06
Fam165b	8.22469	8.10085	8.24502	10.2711	10.0471	9.47679	8.19019	9.93166	1.74147	-9.54178	0.000121915
Slc24a3	4.78976	4.60033	4.85933	6.47651	6.37763	6.61242	4.74981	6.48885	1.73905	-16.1869	3.65179e-06
Prex1	6.09847	5.90751	5.91557	7.58898	7.35019	8.19925	5.97385	7.71281	1.73895	-8.90291	0.000159874
Trio	6.05321	6.05842	6.37892	7.96996	8.01073	7.72614	6.16352	7.90228	1.73876	-13.6178	8.85051e-06
Rnd3	6.69904	6.94008	6.68478	8.48036	8.91018	8.14841	6.77463	8.51299	1.73835	-9.47476	9.27333e-05
BC023829	7.49583	7.4083	7.19989	8.97792	9.00695	9.32535	7.36801	9.10341	1.7354	-13.4643	9.49517e-06
Foxc1	3.99409	3.81964	4.00343	5.33736	5.20947	6.47424	3.93905	5.67369	1.73464	-6.06518	0.00100852
Sco1	4.99392	4.65821	4.85003	6.68212	6.43298	6.58277	4.83405	6.56595	1.7319	-14.7853	6.35493e-06
Hcfc2	4.85919	4.66582	4.68863	6.44169	6.69262	6.26231	4.73788	6.46554	1.72766	-13.6529	1.25683e-05
Dtx4	6.03215	5.79112	5.85482	7.41718	7.37371	8.06921	5.8927	7.62003	1.72733	-9.52154	0.000110186
Rab13	6.7571	6.75475	6.85114	8.71124	8.62306	8.21065	6.78766	8.51498	1.72732	-12.8046	3.12432e-05
Lphn2	7.69884	7.84935	7.70596	9.41983	9.37677	9.63725	7.75138	9.47795	1.72657	-16.6988	4.1701e-06
Sfxn5	4.74153	4.57236	4.97361	6.7542	6.35628	6.35593	4.7625	6.4888	1.7263	-11.4899	2.09272e-05
Slc27a1	6.73141	6.33617	6.4543	8.03058	8.18168	8.48705	6.5073	8.2331	1.72581	-11.4071	2.18109e-05
Fam174b	5.03415	4.85659	4.52833	6.86184	7.07306	5.65302	4.80636	6.52931	1.72295	-5.20807	0.00180068
Bcl2	4.59613	4.69698	4.68776	6.16842	6.1204	6.8577	4.66029	6.38218	1.72189	-9.47127	0.000130631
Cd99l2	4.91585	4.93401	5.10662	6.61528	6.70307	6.80274	4.98549	6.70703	1.72154	-17.7635	2.27692e-06
Nckap5l	4.97078	5.15117	4.69194	6.67389	6.85233	6.44986	4.93796	6.65869	1.72073	-11.4198	2.17348e-05
P2rx3	4.92961	4.87061	5.09624	6.46254	6.17822	7.41688	4.96548	6.68588	1.7204	-6.37191	0.000798536
Dbi	11.0923	10.8819	10.7442	12.8089	12.7322	12.3291	10.9061	12.6234	1.71732	-11.3136	2.58081e-05
Katnal1	4.75657	5.11763	4.99091	6.5666	6.70489	6.73877	4.95504	6.67009	1.71505	-14.8742	8.54764e-06
Glis3	4.08623	4.23486	4.05514	6.18926	6.05346	5.27739	4.12541	5.84004	1.71463	-8.07215	0.000264923
Nrxn2	4.71616	4.60285	4.91765	7.0428	6.5654	5.76984	4.74555	6.45935	1.7138	-6.25542	0.000811195
Dll1	5.97728	5.74006	5.62212	7.60406	7.37902	7.49357	5.77982	7.49222	1.7124	-14.5095	7.80846e-06
Slc39a6	6.4281	6.50385	6.45312	8.11553	8.35848	8.04616	6.46169	8.17339	1.7117	-16.2013	1.02985e-05
Mtap7d1	7.25996	7.41894	7.333	9.22634	9.04499	8.86829	7.3373	9.04654	1.70924	-15.1639	8.06334e-06
Ilk	8.47799	8.61513	8.61581	10.2292	10.3782	10.227	8.56964	10.2781	1.70848	-18.7534	1.77238e-06
2810417H13Rik	6.50501	6.42661	6.15998	8.08201	8.08807	8.04451	6.36387	8.07153	1.70766	-15.6381	1.33606e-05
Arhgap29	6.66083	6.71008	6.70781	8.96445	9.4242	6.81297	6.69291	8.40054	1.70763	-3.12923	0.0153535
Ndrg3	7.06786	7.14399	6.96357	9.26452	9.42816	7.60405	7.05847	8.76558	1.7071	-4.25292	0.00471158
Creb5	3.04843	3.26884	3.02738	4.8943	4.91537	4.65157	3.11488	4.82041	1.70553	-15.0222	5.25789e-06
Cachd1	5.90568	5.86089	5.82625	7.58438	7.56639	7.55438	5.86428	7.56838	1.70411	-20.7903	2.25129e-06
Hp1bp3	6.42672	6.44156	6.54128	8.17808	8.00729	8.33543	6.46985	8.1736	1.70375	-15.9194	7.30513e-06
Shc4	4.1676	4.22462	4.28812	5.67294	5.09448	7.01752	4.22678	5.92831	1.70153	-4.34487	0.00432897
Ctbp1	9.13989	9.19198	9.11068	10.915	10.865	10.7512	9.14752	10.8438	1.69625	-19.2878	2.60619e-06
Mecom	3.75108	3.95786	3.82867	6.33331	6.50011	3.79147	3.84587	5.54163	1.69576	-2.84991	0.0211002
Siah2	5.7452	5.48674	5.32693	7.01948	7.09094	7.53453	5.51962	7.21498	1.69536	-10.1949	4.15307e-05
Acat1	8.49771	8.53482	8.30578	10.0888	10.1265	10.2072	8.4461	10.1408	1.69473	-17.4421	4.48354e-06
2300009A05Rik	5.8979	6.11229	5.97477	8.23922	7.94776	6.86481	5.99499	7.68393	1.68894	-5.69424	0.00132914
Zeb2	3.14816	3.12655	3.25079	4.75991	4.69903	5.13146	3.17517	4.86346	1.6883	-13.3773	2.33064e-05
Elovl1	8.0391	8.16771	8.09477	10.2113	10.2517	8.90129	8.10053	9.7881	1.68757	-5.44238	0.00164791
Smox	6.54547	6.64631	6.74715	8.57706	8.75727	7.66412	6.64631	8.33281	1.6865	-6.85521	0.000570209
Itm2a	8.16273	8.21797	8.00311	10.4202	10.6023	8.42074	8.12793	9.8144	1.68647	-3.52537	0.00993046
Ccnjl	6.00142	6.04847	6.03634	8.07753	7.98144	7.07919	6.02875	7.71272	1.68397	-7.35263	0.00043023
Sez6	5.77669	5.64513	6.02011	7.04871	7.18562	8.25919	5.81398	7.49784	1.68387	-5.9306	0.00103849
Rgma	4.37061	4.56268	4.38326	5.99804	5.79064	6.57915	4.43885	6.12261	1.68376	-9.07789	0.000144015
Tmco3	5.87777	5.69339	6.00823	7.74233	7.75442	7.131	5.8598	7.54258	1.68279	-9.51845	9.20216e-05
Msn	8.99256	9.12787	9.13288	10.6666	10.8861	10.7451	9.08444	10.7659	1.68147	-17.4986	2.77357e-06
Prr24	5.39044	5.42175	5.32413	7.42753	7.25601	6.49582	5.37877	7.05979	1.68101	-7.99022	0.000290188
Polr3k	7.54886	7.54149	7.47826	9.22827	9.21872	9.16252	7.52287	9.20317	1.6803	-21.1401	9.82391e-07
Stard3	7.23156	7.34152	7.27937	9.02415	9.00683	8.85106	7.28415	8.96068	1.67653	-18.496	2.7533e-06
1300018J18Rik	5.93943	6.11366	6.11937	7.93919	7.90646	7.35627	6.05749	7.73397	1.67648	-10.5814	6.73287e-05
Megf6	5.23605	4.92993	5.42729	7.05387	6.98078	6.58578	5.19776	6.87348	1.67572	-9.92023	4.46685e-05
2700081L22Rik	3.04366	3.35113	3.29301	5.37176	5.05912	4.27901	3.22927	4.9033	1.67403	-6.81198	0.000535868
Extl2	6.24518	6.29946	6.30396	7.82784	7.83972	8.20094	6.28286	7.95617	1.6733	-14.2161	2.02275e-05
Fam111a	7.66244	7.72422	7.343	9.24004	9.43447	9.0731	7.57655	9.2492	1.67265	-12.0712	1.60881e-05
Dock7	8.13128	8.27607	8.36308	10.0618	9.86784	9.85685	8.25681	9.92882	1.67201	-16.1917	3.55495e-06
Whsc1	6.53539	6.61361	6.66728	8.15688	8.18692	8.48313	6.60543	8.27565	1.67022	-14.9592	1.20872e-05
Tusc3	8.0797	8.05311	7.77476	9.44791	9.31595	10.1488	7.96919	9.63757	1.66838	-8.03431	0.000227712
Purg	6.57911	6.54319	6.56201	8.34708	8.44306	7.88286	6.56143	8.22433	1.6629	-11.6309	5.29012e-05
Syn2	4.16133	3.95864	4.33103	5.82112	5.7237	5.89257	4.15033	5.81246	1.66213	-14.4103	1.01165e-05
Thsd7a	3.506	3.69472	3.75715	5.7783	5.37326	4.79075	3.65262	5.3141	1.66149	-7.57793	0.000319535
Rdh5	4.00686	4.29634	4.90727	5.96223	5.69044	6.54222	4.40349	6.06496	1.66147	-5.95656	0.000646749
Col4a5	4.03098	4.28268	4.40192	6.35027	6.0438	5.29523	4.23853	5.89643	1.6579	-6.8109	0.000504207
Arhgap31	4.37743	4.46868	4.3958	5.93843	6.08098	6.18781	4.41397	6.06907	1.6551	-17.1103	5.41944e-06
Nap1l5	3.29942	3.34325	3.45245	3.02678	3.17665	8.85308	3.36504	5.01884	1.6538	-1.28416	0.131057
Nr3c1	4.99712	5.1426	4.91483	6.64051	6.86525	6.50937	5.01819	6.67171	1.65352	-13.9793	8.87112e-06
2310001A20Rik	6.96447	7.03912	6.93216	8.63525	8.58156	8.67723	6.97858	8.63135	1.65277	-20.0635	1.30541e-06
Fads2	7.80905	7.95846	7.84811	9.21609	9.65511	9.69516	7.87187	9.52212	1.65025	-12.0846	3.73726e-05
Enho	5.71399	6.14247	5.8992	7.80403	7.59852	7.30379	5.91855	7.56878	1.65023	-10.3525	3.68665e-05
Aacs	6.922	7.0287	7.02472	9.12676	9.16687	7.62877	6.99181	8.6408	1.64899	-4.70719	0.00309628
Kif1b	6.28656	6.3754	6.35961	7.88902	8.00656	8.06682	6.34052	7.98747	1.64694	-18.4732	2.86591e-06
Hsdl2	6.56343	6.5696	6.31601	8.00344	8.0108	8.36358	6.48301	8.12594	1.64293	-12.563	1.476e-05
Agmo	2.68795	2.88666	2.97356	4.62007	4.5729	4.28367	2.84939	4.49222	1.64283	-13.1507	1.06553e-05
Wnt7a	4.32601	4.31463	4.69417	5.283	5.498	7.47995	4.44494	6.08698	1.64205	-3.3751	0.0115246
Gyg	7.52382	7.55957	7.28212	8.8412	8.94807	9.50086	7.45517	9.09671	1.64154	-9.39394	0.000100188
Zc4h2	6.26071	6.26615	6.06029	7.92159	7.96114	7.62595	6.19571	7.83623	1.64051	-13.7366	1.01711e-05
Trim35	6.39736	6.37566	6.41425	7.57633	7.77999	8.74822	6.39576	8.03485	1.63909	-6.39572	0.000817988
Smoc1	7.0129	7.02661	7.27967	8.54649	8.43857	9.25092	7.1064	8.74533	1.63893	-8.10614	0.000229283
Ttc3	7.0709	7.11033	7.18118	8.68029	8.72863	8.86561	7.1208	8.75818	1.63738	-18.0504	2.92385e-06
Qser1	6.24417	6.10312	5.86052	7.73822	7.83519	7.54463	6.06927	7.70602	1.63675	-12.7558	1.30053e-05
Fzd3	4.89259	5.03845	5.02231	6.86388	6.62099	6.37746	4.98445	6.62078	1.63632	-12.5048	2.48237e-05
Fgfbp3	4.29402	4.79429	4.25068	6.6549	6.48975	5.09979	4.44633	6.08148	1.63515	-4.4263	0.00363524
Serinc1	8.72013	8.79232	8.56312	10.1674	10.4377	10.362	8.69186	10.3224	1.63051	-15.0236	5.44177e-06
Calm1	9.704	9.609	9.58096	11.1951	11.1179	11.4644	9.63132	11.2591	1.62781	-14.5493	1.38151e-05
Rab8b	7.79723	7.84499	7.79139	9.21496	9.24762	9.85204	7.8112	9.43821	1.62701	-10.0173	0.000103835
Dock1	6.87369	6.9072	6.90724	8.65428	8.73709	8.17667	6.89604	8.52268	1.62664	-11.3022	5.99399e-05
Slc7a11	3.00212	3.05209	3.06965	4.06338	4.08775	5.85067	3.04129	4.66727	1.62598	-4.01065	0.00601212
Fam13c	6.38213	6.44161	6.15619	7.7647	7.89259	8.19806	6.32664	7.95179	1.62514	-11.8915	1.95787e-05
Sec63	6.77797	6.81564	6.73411	8.40469	8.50207	8.29598	6.77591	8.40091	1.625	-17.7407	4.32337e-06
Gdpd2	4.30338	4.47011	4.74564	6.30176	6.03703	6.05206	4.50638	6.13028	1.62391	-11.9012	1.98006e-05
Chac1	7.32675	7.16819	7.3789	7.82781	7.77739	11.1399	7.29128	8.91504	1.62376	-2.16008	0.0474903
Crip2	9.44233	9.47676	9.51715	10.8251	10.9811	11.5013	9.47874	11.1025	1.62376	-10.0728	0.000100633
Rap2c	7.35386	7.33704	7.25878	8.79647	8.88715	9.13609	7.31656	8.9399	1.62334	-14.8586	1.39843e-05
Slc12a2	7.02553	7.01164	6.90112	8.32888	8.52103	8.95624	6.97943	8.60205	1.62262	-10.6181	7.28819e-05
Osbpl8	6.82257	6.97535	6.68822	8.41551	8.17162	8.76605	6.82871	8.45106	1.62235	-10.3074	5.26921e-05
Kcnj16	4.01318	3.82746	4.18562	5.28506	5.3051	6.30119	4.00875	5.63045	1.6217	-6.38911	0.000728993
Plk1s1	7.17009	7.0376	7.07675	8.76358	8.70964	8.67542	7.09481	8.71621	1.6214	-19.1923	1.9022e-06
Ap4s1	7.286	7.35665	7.1891	8.76597	8.67526	9.25203	7.27725	8.89775	1.6205	-10.7467	6.57231e-05
Notch1	6.62891	6.37427	6.95307	8.15898	8.15404	8.50263	6.65208	8.27188	1.6198	-9.72007	5.66297e-05
Ttc28	5.37759	5.06197	5.26439	6.96355	6.69398	6.90202	5.23465	6.85318	1.61853	-13.6841	8.53534e-06
Plekho1	5.07901	5.28558	5.03214	7.11246	6.90976	6.2287	5.13225	6.75031	1.61806	-7.80811	0.00028566
Satb1	6.31506	6.32275	6.22771	7.95372	7.79514	7.96687	6.28851	7.90524	1.61673	-17.8289	3.55623e-06
Rhob	7.64075	7.57523	7.26705	9.12843	9.33566	8.86648	7.49434	9.11019	1.61585	-10.6922	3.12614e-05
Phka1	4.88733	5.02315	5.08427	6.49093	6.54156	6.80936	4.99825	6.61395	1.6157	-14.2318	9.35805e-06
Nutf2	6.49516	6.46916	6.44294	8.13937	7.99213	8.11706	6.46909	8.08286	1.61377	-18.3151	5.25789e-06
Fkbp2	8.83162	8.76994	8.75668	10.8157	10.7377	9.64469	8.78608	10.3994	1.61329	-6.03662	0.00105079
Epn2	8.15981	7.99516	8.21708	9.4153	9.6671	10.1268	8.12402	9.73642	1.6124	-9.40655	0.000110186
Bche	4.24865	4.3693	4.20049	5.56792	5.72965	6.35535	4.27281	5.8843	1.61149	-8.68868	0.000186005
Gpr30	3.97248	3.87371	3.93387	5.61768	5.92326	5.07106	3.92668	5.53733	1.61065	-8.56427	0.000209151
Rgs20	4.01421	3.96163	4.4796	5.81023	5.52638	5.94991	4.15181	5.76217	1.61036	-9.5186	5.88445e-05
Ppp1r3c	4.81165	5.08654	4.83539	6.44114	6.68245	6.43973	4.91119	6.5211	1.60991	-13.8608	7.90627e-06
Pcdhb16	3.45362	3.66921	3.86782	5.43837	5.42715	4.94904	3.66355	5.27152	1.60797	-9.72223	5.36569e-05
Fchsd2	6.96075	7.13324	7.112	8.67881	8.57271	8.77696	7.06866	8.67616	1.60749	-16.6852	3.06001e-06
1500016L03Rik	3.67712	3.98461	3.69836	5.89946	5.77508	4.5074	3.7867	5.39398	1.60728	-5.02793	0.00223916
Fam72a	7.52709	7.52634	7.4702	9.23272	9.18349	8.91843	7.50788	9.11154	1.60367	-15.0426	1.5192e-05
Phyhipl	5.4397	5.52566	5.4434	7.12896	7.27131	6.81454	5.46959	7.0716	1.60201	-12.8493	3.03386e-05
Adcy2	5.43664	5.38212	6.19619	7.31064	7.22049	7.28872	5.67165	7.27328	1.60163	-8.17382	0.000261592
Klhl9	8.21882	8.12935	8.07257	9.7731	9.70499	9.74562	8.14025	9.74124	1.60099	-18.6337	3.10704e-06
Zxdb	4.13949	4.18762	3.93669	5.56777	5.5973	5.90133	4.08793	5.6888	1.60087	-13.0325	1.18412e-05
Chl1	3.0488	3.17775	3.06526	3.98477	3.89054	6.21769	3.09727	4.69767	1.6004	-3.09383	0.0159637
Ube2j1	6.75397	6.72295	6.51107	8.32175	8.28959	8.17645	6.66266	8.2626	1.59993	-15.8985	5.68915e-06
Zbtb7c	4.87859	4.80702	5.02782	6.43279	6.64759	6.43254	4.90447	6.50431	1.59983	-15.3496	4.72145e-06
Fam124a	5.14147	5.21217	5.40696	6.51876	6.49463	7.52749	5.25353	6.84696	1.59343	-6.34714	0.000790192
Zfp703	5.12993	4.74611	5.65237	6.85296	6.77423	6.67642	5.17614	6.76787	1.59174	-7.96865	0.000268827
Ccdc85b	6.47775	6.68259	6.4271	8.34595	8.21483	7.79717	6.52915	8.11932	1.59017	-10.4869	5.29132e-05
Camk2n2	5.36585	5.70154	5.3111	7.31644	6.90385	6.92544	5.4595	7.04858	1.58908	-10.3613	3.59101e-05
Dolk	6.68319	6.64668	6.59768	8.37515	8.22251	8.09089	6.64252	8.22952	1.587	-15.7985	9.04407e-06
4632415L05Rik	5.7089	5.8425	5.58491	7.17317	7.25937	7.46322	5.7121	7.29859	1.58648	-14.0324	7.57765e-06
Eif1ax	6.85017	7.0598	7.00428	8.51485	8.42554	8.7333	6.97142	8.5579	1.58648	-14.2232	7.89995e-06
Ctdspl	6.13656	6.15692	6.255	8.15156	8.18405	6.96993	6.18283	7.76851	1.58568	-5.62704	0.00142055
Gm608	6.20008	6.06443	5.98218	7.69711	7.58995	7.70865	6.08223	7.66524	1.58301	-16.7961	3.84563e-06
Zbtb41	6.85491	6.89942	6.65283	8.16912	8.28266	8.70349	6.80239	8.38509	1.5827	-10.5958	5.13095e-05
4632404H12Rik	3.64224	3.83584	3.53539	5.74122	5.66039	4.35778	3.67116	5.25313	1.58197	-4.94806	0.00242203
Prrg1	4.69336	4.88296	4.9558	6.20138	6.46946	6.6058	4.84404	6.42555	1.58151	-12.2633	1.69642e-05
Rab28	7.82279	7.97876	7.79047	9.29097	9.24599	9.79791	7.864	9.44496	1.58095	-10.4216	7.11519e-05
Acox1	6.71669	6.71236	6.83357	8.24449	8.31917	8.43995	6.75421	8.33454	1.58033	-17.1491	3.11566e-06
Osbpl5	4.33583	3.59924	4.53602	6.16711	5.56056	5.48334	4.15703	5.73701	1.57998	-5.80514	0.000766419
Tmem44	5.17301	4.88755	5.10877	6.51526	6.6685	6.72161	5.05644	6.63513	1.57868	-14.4615	7.0895e-06
Fmn2	4.34546	4.40227	4.8303	6.08276	5.94824	6.2741	4.52601	6.1017	1.57569	-10.421	4.35403e-05
Leprel1	5.02096	4.97255	5.28189	6.78401	6.78696	6.42666	5.0918	6.66588	1.57407	-11.5851	2.06987e-05
St3gal6	3.73913	3.90229	3.88018	6.0924	6.14536	4.00093	3.84053	5.4129	1.57236	-3.26125	0.0132486
Sgpp1	5.03254	4.99422	4.7707	6.47776	6.64268	6.38718	4.93248	6.50254	1.57006	-14.0864	7.30513e-06
Commd3	8.45584	8.55395	8.52012	9.89913	9.84059	10.5001	8.50997	10.0799	1.56997	-9.48624	0.00012965
Zhx2	4.38001	4.60968	4.68357	5.70009	5.97024	6.70863	4.55775	6.12632	1.56857	-6.79234	0.000539045
1700013G23Rik	2.75722	2.6735	2.64264	5.24482	4.23996	3.29293	2.69112	4.25924	1.56811	-4.02466	0.00581912
Casd1	6.12924	6.35069	6.00328	7.68098	7.77107	7.73526	6.16107	7.7291	1.56803	-14.3999	1.62035e-05
Hspb6	5.73124	5.87711	6.03021	7.3564	7.42644	7.5591	5.87952	7.44731	1.56779	-14.4608	7.53769e-06
Kctd17	6.68749	6.72334	6.8801	8.26293	8.21617	8.51226	6.76364	8.33045	1.56681	-14.1487	8.73245e-06
Lrrk2	4.39164	4.68072	4.71096	6.77698	6.84128	4.86358	4.59444	6.16061	1.56617	-3.47856	0.0103497
Adamtsl3	4.24262	4.2341	4.4566	5.88589	6.06499	5.6753	4.3111	5.87539	1.56429	-12.5934	1.54204e-05
Lbh	5.1445	5.05148	5.22291	7.10477	6.72573	6.2715	5.13963	6.70066	1.56104	-8.35348	0.000209532
Atp2b1	6.56268	6.82147	6.72009	8.36132	8.33167	8.09371	6.70141	8.26224	1.56082	-13.8303	8.06334e-06
Ubash3b	4.69829	4.49075	4.73747	6.32605	6.2522	6.02477	4.64217	6.201	1.55884	-13.4666	9.30989e-06
Slc35a5	4.94242	5.02584	4.5892	6.3904	6.5064	6.33514	4.85249	6.41065	1.55816	-12.1757	3.1046e-05
Npdc1	7.20468	7.27455	7.18594	8.81535	8.93402	8.58539	7.22172	8.77825	1.55653	-14.2371	1.7177e-05
Pxmp3	7.43752	7.54044	7.12672	8.9139	9.00427	8.85358	7.36823	8.92392	1.55569	-12.7499	2.57647e-05
Zfp191	6.13939	6.11653	5.97665	7.2741	7.52857	8.09658	6.07752	7.63308	1.55556	-8.29699	0.000228892
0610009L18Rik	5.10683	5.13708	5.16808	7.31101	6.67137	6.09182	5.13733	6.6914	1.55407	-6.18143	0.000927969
Lrrfip1	6.90866	7.09449	6.71463	8.23185	8.22666	8.91964	6.90593	8.45938	1.55346	-7.91095	0.000214362
Ankrd57	6.43868	6.30813	6.27557	7.86712	7.84499	7.96939	6.34079	7.89383	1.55304	-17.3739	2.70778e-06
Rassf3	6.16299	6.06254	6.11428	7.48774	7.57048	7.93856	6.11327	7.66559	1.55233	-12.2663	3.81361e-05
Nupr1	8.35235	8.18072	8.18483	9.48594	9.45665	10.4215	8.2393	9.78805	1.54875	-6.66068	0.000651423
Pkd1	5.98537	5.93382	6.20859	7.75758	7.50904	7.5044	6.04259	7.59034	1.54775	-13.3616	9.26188e-06
Ccdc88a	7.37948	7.44397	7.31615	8.92652	8.87784	8.97823	7.37987	8.92753	1.54766	-18.4116	2.07186e-06
Ptplad1	8.36087	8.47883	8.44396	9.89632	9.82841	10.1947	8.42789	9.97313	1.54524	-13.4462	2.184e-05
Zswim6	6.79914	6.91435	6.68503	8.13729	8.20262	8.69389	6.7995	8.3446	1.5451	-10.0906	7.66092e-05
D19Ertd737e	4.44066	4.25468	3.52247	5.77819	5.61076	5.46332	4.0726	5.61742	1.54482	-7.0793	0.000438643
Rhobtb3	5.72848	5.88288	5.56878	7.08905	7.26834	7.45349	5.72671	7.27029	1.54358	-12.1287	1.59842e-05
Zkscan3	6.08797	6.36029	6.20287	7.81297	7.8941	7.5738	6.21704	7.76029	1.54325	-12.9756	1.13593e-05
Tmsb4x	12.0412	12.0282	12.0504	13.6012	13.6198	13.5245	12.04	13.5818	1.54189	-18.1313	6.50796e-06
Scap	7.95045	7.86112	7.91155	9.49733	9.26351	9.58502	7.90771	9.44862	1.54091	-14.4704	1.62762e-05
Sri	6.81323	6.76183	6.5673	8.16551	8.15012	8.44372	6.71412	8.25312	1.539	-13.1317	1.08215e-05
Zc3h12c	4.96177	5.04511	4.55039	6.31346	6.66218	6.19474	4.85242	6.39013	1.5377	-9.02774	7.37312e-05
C1galt1c1	7.96479	7.91893	7.82835	9.60076	9.55324	9.15976	7.90402	9.43792	1.5339	-11.9104	4.03389e-05
Tmem170b	7.14843	7.04057	6.98489	8.84408	8.79736	8.12688	7.05796	8.58944	1.53148	-8.49896	0.000206749
Nudt10	4.84778	4.57889	4.85443	6.51922	6.22436	6.13099	4.76037	6.29152	1.53116	-11.5471	2.14811e-05
Deb1	8.21114	8.18735	8.07474	9.92038	9.71185	9.43321	8.15774	9.68848	1.53074	-11.759	3.77249e-05
Morc4	5.08486	4.94111	4.79399	6.53244	6.38637	6.48879	4.93999	6.4692	1.52921	-14.7759	7.88938e-06
Trim44	5.64638	5.7466	5.72624	7.05252	7.18794	7.4647	5.70641	7.23505	1.52865	-12.9077	2.77456e-05
Zdhhc14	4.57188	4.56654	4.52883	6.30844	6.26103	5.6735	4.55575	6.08099	1.52524	-9.50005	0.000132049
Fam92a	7.53212	7.49294	7.38802	9.20497	9.23629	8.53837	7.47103	8.99321	1.52218	-8.59783	0.000198117
Cml1	5.24222	4.97672	5.05872	6.77272	6.58168	6.48951	5.09255	6.61464	1.52208	-13.4092	9.18868e-06
Hoxa3	4.25733	4.45808	4.17447	6.27396	5.58118	5.59798	4.29663	5.81771	1.52108	-8.15459	0.000215793
Mdfic	6.83322	6.6074	6.62055	7.87012	7.78113	8.9689	6.68706	8.20672	1.51966	-5.51543	0.0015072
5730508B09Rik	5.28707	5.59082	5.3781	7.34068	7.35321	6.11512	5.41866	6.93634	1.51768	-5.11803	0.00207351
Zmpste24	8.60494	8.70691	8.73044	10.2081	10.2298	10.1556	8.68076	10.1978	1.51706	-17.9398	3.16497e-06
Tmem206	5.02806	5.01195	4.72533	6.47204	6.47763	6.36043	4.92178	6.4367	1.51492	-13.8872	1.65999e-05
Ppap2b	8.29204	8.25235	8.34762	9.24206	9.37071	10.8217	8.29734	9.8115	1.51416	-4.32496	0.00441537
Spats2l	4.66233	4.67644	4.97397	6.40633	6.11698	6.32848	4.77091	6.28393	1.51302	-12.1935	1.55158e-05
Lynx1	4.60744	4.4859	4.94448	6.51735	6.90468	5.15354	4.67927	6.19186	1.51258	-3.95797	0.00606737
En1	2.35374	2.29764	2.68299	3.44518	3.65619	4.77066	2.44479	3.95734	1.51255	-4.9769	0.00226417
Gm5465	3.76631	3.94821	3.57617	5.63102	5.30602	4.88964	3.76356	5.27556	1.512	-8.0186	0.000177281
Maged1	9.40662	9.46044	9.33576	10.5779	10.7505	11.4102	9.40094	10.9129	1.51196	-7.89945	0.000300162
Fgf13	4.1749	4.19471	4.29588	5.77082	5.63267	5.79369	4.22183	5.73239	1.51056	-16.9018	3.13319e-06
Gpc6	4.28309	4.49799	4.2415	5.60153	5.66595	6.2854	4.34086	5.85096	1.5101	-8.40916	0.000187004
Atn1	5.03096	4.72726	4.76727	6.42488	6.51655	6.11055	4.84183	6.35066	1.50883	-11.0065	2.7506e-05
Btg1	5.65774	5.45002	5.03714	7.15922	7.14661	6.36477	5.38163	6.8902	1.50857	-6.15983	0.000585347
A330076H08Rik	2.34912	2.59111	2.54842	4.61037	3.99028	3.41186	2.49622	4.00417	1.50795	-5.88971	0.00104905
Taf15	4.52503	4.93165	4.29905	6.05254	5.95548	6.27064	4.58524	6.09289	1.50765	-9.00823	0.000101645
Tapt1	7.01505	7.04828	6.57637	8.30013	8.44358	8.41389	6.8799	8.38587	1.50597	-11.1012	5.56322e-05
Rfxap	6.0161	6.0887	5.95811	7.80913	7.67711	7.09368	6.02097	7.52664	1.50567	-8.76466	0.000183053
Igsf11	4.74562	4.89749	5.39181	6.81757	6.72064	6.01031	5.01164	6.51617	1.50453	-6.10258	0.000589571
Flot1	8.1892	8.14828	8.15207	9.72085	9.75838	9.52237	8.16318	9.6672	1.50402	-15.5233	1.33033e-05
Gpt2	7.86511	7.75502	7.69682	8.81522	8.86694	10.1461	7.77232	9.27608	1.50377	-4.9162	0.00255446
Zfp62	5.81252	5.91003	5.56722	7.08597	7.2265	7.48485	5.76326	7.26577	1.50252	-10.9719	2.69029e-05
Ube2a	7.94479	7.98164	7.84161	9.46638	9.37826	9.42986	7.92268	9.42483	1.50215	-17.5759	3.13771e-06
6330407J23Rik	4.5354	4.53716	4.53056	5.80573	5.90063	6.39666	4.53437	6.03434	1.49997	-10.1082	0.000101207
Csad	7.51267	7.34769	7.22928	8.89384	8.80715	8.88692	7.36321	8.86264	1.49943	-14.881	1.14269e-05
Gm1673	5.1985	5.32516	5.48235	7.13607	6.78487	6.57953	5.33534	6.83349	1.49815	-9.86905	6.3876e-05
Psph	9.45719	9.43626	9.34905	10.5498	10.6104	11.5759	9.41416	10.912	1.49787	-6.26088	0.000889441
Sspn	4.11673	4.02085	3.79887	5.68062	5.46663	5.28204	3.97882	5.47643	1.49761	-11.2586	2.42646e-05
Hdac9	4.15441	4.50702	4.49319	5.87293	6.14101	5.63069	4.38487	5.88155	1.49667	-9.5567	5.87599e-05
Zfand3	7.1034	7.03563	6.93648	8.54708	8.50481	8.51363	7.02517	8.52184	1.49667	-16.8896	7.57765e-06
Gsk3b	6.73715	6.79816	6.55455	8.08738	8.21795	8.27342	6.69662	8.19292	1.4963	-14.6962	6.38166e-06
Pja2	6.93098	6.98118	7.03182	8.24264	8.43819	8.75191	6.98133	8.47758	1.49625	-11.3675	5.27659e-05
Ash1l	6.37116	6.40916	6.20212	7.74875	7.86865	7.85098	6.32748	7.82279	1.49531	-15.8329	5.62395e-06
Scn8a	3.93946	3.99507	3.99745	5.7579	5.50352	5.1557	3.97733	5.47237	1.49505	-10.3433	8.5972e-05
Mocs2	8.7126	8.6201	8.71714	10.3418	10.3618	9.82699	8.68328	10.1769	1.49359	-10.2379	8.94121e-05
Mertk	5.46748	5.542	5.59545	7.05129	7.36726	6.66683	5.53498	7.02846	1.49348	-9.19177	0.000137364
Hspa13	6.29181	6.4684	6.27257	7.72859	7.93936	7.83678	6.34426	7.83491	1.49065	-14.9805	5.25789e-06
Clptm1l	9.35755	9.41015	9.29393	10.8666	10.9169	10.7473	9.35388	10.8436	1.48973	-16.7699	3.58958e-06
Rfx7	7.1886	7.50531	7.33438	8.70705	9.0437	8.74546	7.34276	8.83207	1.48931	-11.6228	1.97918e-05
Srd5a1	5.24662	5.2519	5.55791	7.05016	7.09229	6.37772	5.35215	6.84006	1.48791	-7.64902	0.000266138
Pbxip1	6.37345	6.34168	6.61462	7.81686	7.52616	8.45041	6.44325	7.93114	1.48789	-6.97898	0.000460986
Nt5m	6.60895	6.80926	7.27008	8.27029	8.33714	8.54352	6.8961	8.38365	1.48755	-8.80491	0.000131988
Necap2	7.56663	7.53544	7.59947	8.61526	8.64747	9.89858	7.56718	9.05377	1.48659	-5.03176	0.002335
Tnfaip1	7.98889	7.91086	7.79208	9.61874	9.58238	8.9487	7.89728	9.38327	1.48599	-8.54906	0.000192416
Creb3	7.14222	7.27133	7.26957	8.70482	8.84662	8.58898	7.22771	8.71347	1.48577	-14.9456	6.89193e-06
Sirt2	7.95897	8.05394	8.02884	9.66803	9.67116	9.15961	8.01392	9.4996	1.48569	-10.4053	8.35679e-05
Gnaq	6.31727	6.33764	6.15602	7.82621	7.80267	7.63615	6.27031	7.75501	1.4847	-15.2164	4.88744e-06
0610040B10Rik	3.97498	4.00613	4.04051	5.5719	5.67682	5.22533	4.00721	5.49135	1.48414	-11.9242	4.58728e-05
Sord	7.12941	7.2408	7.07189	8.91164	8.87811	8.09564	7.14736	8.62847	1.4811	-7.3687	0.000404374
Ttyh1	4.89134	4.87481	4.82661	6.07329	5.63472	7.32402	4.86425	6.34401	1.47976	-4.23402	0.00482492
Ptk2	7.96002	7.9672	7.85246	9.64349	9.49478	9.07983	7.92656	9.40604	1.47948	-10.3291	8.29347e-05
3222401L13Rik	3.5621	3.81698	3.44276	5.62364	5.32755	4.30225	3.60728	5.08448	1.4772	-5.01007	0.00221866
Nr4a2	4.08082	4.046	3.98572	5.85548	5.66661	5.00995	4.03751	5.51068	1.47317	-7.66899	0.000349501
Plekhh3	6.26051	6.11131	6.14878	7.57188	7.57967	7.78804	6.17353	7.64653	1.473	-14.9555	6.93395e-06
Cadm4	7.07273	7.30804	7.1145	8.68522	8.70042	8.52673	7.16509	8.63745	1.47236	-14.4853	6.78319e-06
Pigc	5.62059	5.70973	5.8148	7.08228	7.25207	7.22567	5.71504	7.18667	1.47163	-15.5014	4.44499e-06
Zfp354c	4.98175	5.24815	4.95227	6.53896	6.59125	6.46	5.06072	6.53007	1.46935	-13.7016	1.6971e-05
Krtcap2	9.46758	9.35172	9.39917	11.0201	10.7534	10.8516	9.40616	10.875	1.46887	-14.7406	1.02175e-05
6230427J02Rik	6.31053	6.30688	6.28904	8.14317	8.08449	7.08049	6.30215	7.76938	1.46723	-5.97239	0.00110848
Sqle	9.8628	9.90622	9.8701	11.6233	11.7856	10.6312	9.87971	11.3467	1.46698	-5.73256	0.00132253
Slc35f5	6.63752	6.90785	6.63444	8.27547	8.47723	7.82694	6.7266	8.19321	1.46661	-8.62932	0.000133957
Acaa2	7.40999	7.48469	7.35331	8.7562	8.86443	9.02368	7.416	8.88143	1.46544	-14.6475	9.05463e-06
Tmem55a	8.75651	8.65638	8.5712	9.92797	10.0037	10.4405	8.66137	10.1241	1.46271	-10.327	7.32458e-05
Fam195b	7.68165	7.80211	7.79375	9.18286	9.25901	9.22083	7.75917	9.2209	1.46173	-17.2433	3.98216e-06
Zbtb33	5.5247	5.59386	5.65279	7.01723	7.03564	7.10365	5.59045	7.05217	1.46173	-17.4202	2.90224e-06
Kcnd2	3.11266	3.14699	3.33588	4.86035	4.75433	4.36511	3.19851	4.65993	1.46142	-10.3417	5.82464e-05
Rap2a	7.71527	7.95067	7.93103	9.25913	9.29424	9.41937	7.86566	9.32425	1.45859	-14.4213	8.10147e-06
Tmeff2	3.24197	3.36788	3.50806	5.2294	5.23876	4.02326	3.37263	4.83047	1.45784	-5.03233	0.00225922
Rtn3	9.22068	9.17456	9.19856	10.604	10.64	10.722	9.19793	10.6553	1.45739	-17.196	5.87082e-06
1810020D17Rik	7.47728	7.52792	7.29216	9.15566	9.13168	8.37695	7.43245	8.8881	1.45564	-7.3201	0.000390943
Rbm4b	4.74434	4.93437	4.88156	6.41246	6.59751	5.91629	4.85342	6.30875	1.45533	-8.77189	0.000165873
Celsr2	5.71541	5.83004	5.85645	7.43746	7.42164	6.90354	5.80063	7.25421	1.45358	-9.83186	0.000102226
Pxdn	7.00959	7.06881	7.10834	8.81055	8.55647	8.17882	7.06225	8.51528	1.45304	-9.6595	0.000114818
Tulp4	3.70037	3.88979	3.78095	5.52705	5.29374	4.90748	3.79037	5.24276	1.45238	-9.46302	0.000108326
Zfp28	4.59667	4.61763	4.45284	6.12617	6.23334	5.66242	4.55572	6.00731	1.4516	-9.71781	0.000102642
Slc35b1	8.8306	8.80302	8.70848	10.5921	10.6553	9.44077	8.7807	10.2294	1.44869	-5.19498	0.00201909
Airn	3.92367	3.78422	4.10223	5.83187	5.50532	4.81768	3.93671	5.38496	1.44825	-6.29634	0.000756704
1700086O06Rik	4.63126	4.72225	4.54116	6.36134	6.47867	5.39401	4.63155	6.07801	1.44645	-5.82212	0.00120537
Dpysl2	8.85171	8.72954	8.47996	10.3622	10.3106	9.71919	8.68707	10.1307	1.4436	-7.85603	0.000205689
Lrrn3	3.92852	3.9424	3.63859	5.02607	5.31644	5.49407	3.8365	5.27886	1.44236	-9.95569	4.86987e-05
Mtmr1	5.24155	5.36201	5.11979	6.41736	6.67867	6.95009	5.24112	6.68204	1.44092	-10.0212	6.03369e-05
Pigp	9.07088	8.97507	8.92687	10.3831	10.1418	10.7672	8.99094	10.4307	1.43978	-9.49012	0.000115982
1110003O08Rik	5.10293	5.03738	5.10293	6.77614	6.35204	6.42828	5.08108	6.51882	1.43774	-11.8011	4.72104e-05
Snrk	6.5651	6.81192	6.89169	8.4839	8.33176	7.76337	6.75624	8.19301	1.43677	-7.69704	0.000251527
Tcf7l2	4.3756	4.48437	4.6249	5.84212	5.81361	6.13931	4.49496	5.93168	1.43673	-11.9604	1.90454e-05
Bex2	9.73576	9.67909	9.6641	10.4864	10.4317	12.4708	9.69298	11.1296	1.43664	-3.14113	0.015149
Ankrd50	6.86444	6.88419	6.80117	8.29242	8.33546	8.23025	6.84994	8.28604	1.43611	-17.5382	2.53898e-06
Rcn2	9.19534	9.28113	8.97062	10.5612	10.5981	10.5949	9.14903	10.5847	1.4357	-13.7843	2.36179e-05
Pdlim5	5.96071	6.0594	5.63706	6.73848	6.94066	8.28365	5.88572	7.32093	1.43521	-4.08815	0.00530328
Fndc3b	7.93045	7.94467	7.78723	9.33059	9.37206	9.26454	7.88745	9.3224	1.43495	-16.1626	4.83744e-06
Klf6	5.95552	6.22488	6.01747	7.49325	7.66783	7.34104	6.06596	7.50071	1.43475	-12.0455	1.65959e-05
Cgrrf1	5.58331	5.59078	5.5709	7.23166	7.26316	6.54756	5.58166	7.01413	1.43247	-8.07957	0.000280242
Rbmx	6.36454	6.50253	6.35232	7.86875	7.89952	7.74662	6.40646	7.83829	1.43183	-15.7765	4.03828e-06
Rufy3	4.98433	5.00042	4.90703	6.53278	6.64036	6.01263	4.96393	6.39526	1.43133	-9.18072	0.000149988
1500003O03Rik	8.68373	8.57672	8.5655	10.1525	10.126	9.83091	8.60865	10.0365	1.42782	-12.8525	2.50456e-05
Peli1	7.1353	7.23167	7.08555	8.29512	8.57659	8.86221	7.15084	8.57797	1.42713	-10.0265	8.0345e-05
Slc22a23	6.21957	6.30178	6.10064	7.71225	7.682	7.5088	6.20733	7.63435	1.42702	-14.4011	6.52162e-06
Ddit3	7.24694	7.29029	7.29975	8.13768	8.12171	9.8557	7.27899	8.70503	1.42604	-3.61419	0.00904459
Rexo2	8.29401	8.39056	8.34762	9.99864	9.85661	9.45076	8.34406	9.76867	1.42461	-10.2044	9.14609e-05
Slc13a3	4.05234	4.1129	4.20413	5.5992	5.61461	5.42827	4.12313	5.54736	1.42423	-15.1529	5.50958e-06
Ptp4a1	7.28735	7.33554	7.14102	8.44521	8.61242	8.97729	7.25464	8.67831	1.42367	-10.043	7.51522e-05
Med22	7.40336	7.27041	7.3925	8.9237	8.77246	8.63786	7.35542	8.77801	1.42259	-13.8419	1.07594e-05
4922502B01Rik	4.34256	4.27962	4.67622	6.13998	5.54293	5.88263	4.4328	5.85518	1.42238	-8.24588	0.000129922
Mtus1	5.63444	5.60635	5.46589	6.92939	7.11858	6.92467	5.56889	6.99088	1.42198	-14.5915	6.35493e-06
Ifi27l1	6.03332	5.96589	6.1045	7.50745	7.74633	7.11529	6.03457	7.45636	1.42178	-9.3392	0.000127616
Baz1a	7.85265	8.01392	7.4498	9.13897	9.23794	9.20456	7.77212	9.19382	1.4217	-10.0363	9.8675e-05
Ahsa2	8.18172	8.17103	8.28393	9.66312	9.70467	9.53095	8.21222	9.63291	1.42069	-15.8072	4.70345e-06
Tmed4	8.98013	9.08417	9.18325	10.4502	10.5447	10.5105	9.08252	10.5018	1.4193	-15.5507	6.75575e-06
Thap2	4.26607	4.50551	4.41811	5.75529	5.82317	5.86863	4.39657	5.8157	1.41913	-14.731	9.41264e-06
Frmd3	2.84269	2.78237	2.84907	3.87996	3.76482	5.08495	2.82471	4.24324	1.41853	-4.80301	0.00284945
Phf10	8.29909	8.33683	8.1956	9.19649	9.30503	10.5794	8.27717	9.69363	1.41646	-4.55791	0.00352581
Yod1	5.39959	5.26776	5.0153	6.86653	6.81881	6.24449	5.22755	6.64328	1.41573	-7.78643	0.000204907
Gpc2	4.51829	4.79468	4.24736	6.39553	6.1733	5.23652	4.52011	5.93512	1.41501	-4.9815	0.002004
Elk4	6.83802	6.88283	7.01686	8.53769	8.39254	8.03858	6.91257	8.32294	1.41036	-10.3709	6.62043e-05
Pbx1	4.53225	4.61058	4.94314	6.23544	6.17649	5.90251	4.69533	6.10482	1.40949	-9.96972	4.56296e-05
Sh3kbp1	4.35137	4.40331	4.19495	5.71445	5.83917	5.62302	4.31654	5.72555	1.409	-14.0614	7.26882e-06
Ube2h	6.8554	6.81552	6.85879	8.20309	8.37693	8.16739	6.84324	8.24914	1.4059	-14.954	1.52821e-05
Fut11	4.87942	5.05861	4.90983	6.08975	6.30317	6.67217	4.94929	6.35503	1.40574	-9.50297	0.000103333
Cdr2l	7.1906	7.05551	7.29656	8.65378	8.553	8.55082	7.18089	8.58587	1.40498	-14.6065	8.90066e-06
Leng1	5.68739	5.69561	5.36824	7.50109	7.14468	6.31815	5.58375	6.98797	1.40423	-5.3044	0.0016584
Dync1li2	7.53762	7.58854	7.64695	8.79859	8.93585	9.25009	7.59104	8.99484	1.40381	-11.2763	5.38102e-05
Eny2	7.01254	7.05637	6.85762	8.80984	8.54607	7.7783	6.97551	8.37807	1.40256	-6.13597	0.000939545
Cnot6	8.61987	8.59759	8.5866	9.93482	10.038	10.037	8.60135	10.0033	1.40193	-16.3772	9.20236e-06
Nrn1	3.49237	3.46286	3.66198	5.50036	5.97142	3.34506	3.53907	4.93895	1.39988	-2.54388	0.0301433
Fam49a	3.96675	3.91728	3.97886	5.31597	5.26757	5.47334	3.95429	5.3523	1.398	-15.0126	1.31241e-05
Hsbp1	9.01004	9.09856	9.07484	10.5197	10.4795	10.3712	9.06115	10.4568	1.39565	-16.1675	4.87945e-06
Tpm4	9.23134	9.56557	9.42026	10.9131	10.9413	10.549	9.40572	10.8011	1.39539	-10.0185	4.51591e-05
Azi2	5.50553	6.1329	6.25503	7.67447	7.46063	6.94364	5.96449	7.35958	1.3951	-5.68455	0.000824106
Calb2	5.96049	6.01169	6.44981	8.00895	8.13679	6.45977	6.14066	7.53517	1.39451	-3.56078	0.0091454
Car11	6.01501	5.86887	5.73724	7.16524	7.09578	7.54171	5.87371	7.26758	1.39387	-10.0337	5.55726e-05
Nt5c	8.6799	8.67705	8.47447	10.1429	10.0743	9.79045	8.61048	10.0025	1.39207	-11.5532	2.47104e-05
Zfp68	5.93828	5.93862	5.75595	7.37371	7.37267	7.0617	5.87762	7.26936	1.39174	-11.9461	2.29869e-05
Eps15	6.35223	6.54413	6.34193	7.4469	7.68719	8.27757	6.41276	7.80388	1.39112	-7.22179	0.000417174
Bicd2	6.23252	6.22344	6.16187	7.82123	7.70572	7.26339	6.20594	7.59678	1.39084	-9.78471	0.00011318
Ikbip	6.38646	6.45493	6.18404	7.79074	7.88709	7.51191	6.34181	7.72992	1.38811	-10.9222	2.94511e-05
Lass2	8.39132	8.38543	8.41653	9.65609	9.77811	9.91743	8.39776	9.78388	1.38612	-14.2329	1.89646e-05
Echdc1	7.44801	7.27666	7.11988	8.86515	8.6541	8.47584	7.28152	8.66503	1.38352	-10.4735	3.48671e-05
Fzd9	5.48976	5.61525	5.84432	6.66473	6.6467	7.78783	5.64978	7.03309	1.38331	-4.9549	0.00232987
Mid1ip1	8.92687	8.95607	8.79176	10.1857	10.102	10.5368	8.89157	10.2748	1.38328	-10.8323	5.40944e-05
Gpx8	6.8021	6.94276	6.77855	8.22214	8.16681	8.28353	6.84114	8.22416	1.38302	-15.4898	5.51099e-06
Irx2	5.49406	5.75028	5.55754	6.9105	6.77327	7.26673	5.60063	6.9835	1.38287	-9.72935	6.88524e-05
Fmnl3	5.7547	6.03737	5.85158	7.82936	7.81486	6.14671	5.88121	7.26364	1.38243	-3.5521	0.00957061
Efhd1	5.56466	5.95367	5.86462	7.5506	7.56762	6.41175	5.79432	7.17666	1.38234	-4.83561	0.00254868
Prox1	3.34584	3.43121	3.32566	4.79973	5.38518	4.05708	3.36757	4.74733	1.37976	-5.0587	0.00223689
Pam	4.14182	4.32866	4.35575	5.64359	5.64876	5.67235	4.27541	5.6549	1.37949	-14.5509	1.84364e-05
Ninj1	8.66744	8.63871	8.52433	10.2162	10.4273	9.32193	8.61016	9.98845	1.3783	-5.64133	0.00139152
Fbp1	4.9585	5.01879	5.35973	7.11687	6.73053	5.62416	5.11234	6.49052	1.37818	-4.20632	0.00466526
Nat8l	5.35904	5.39382	5.83001	7.0609	7.00342	6.65188	5.52762	6.9054	1.37778	-8.39493	0.000110475
Sh3glb1	7.60599	7.78696	7.71885	9.2272	9.17921	8.83751	7.70393	9.08131	1.37737	-11.1865	4.31493e-05
Ano10	5.86677	5.92318	6.14361	7.32608	7.48231	7.25504	5.97785	7.35448	1.37662	-12.5184	1.38577e-05
Itpr2	3.88547	4.01979	4.33143	5.55151	5.40817	5.40556	4.0789	5.45508	1.37619	-10.8598	5.28536e-05
Tmem109	6.56621	6.46252	6.47762	8.12826	8.0131	7.49195	6.50212	7.87777	1.37565	-8.73967	0.000186208
Basp1	10.5999	10.7191	10.8276	12.3826	12.3302	11.5573	10.7156	12.09	1.37445	-6.73503	0.000593207
Ccdc50	6.01663	5.97918	6.19099	7.28209	7.48406	7.53906	6.06227	7.43507	1.3728	-12.8537	1.18624e-05
BC031353	5.66897	5.30341	5.67499	6.76251	6.68098	7.31796	5.54913	6.92048	1.37136	-7.36532	0.00025427
Arsk	5.03644	4.85099	4.79853	6.50678	6.33325	5.95894	4.89532	6.26632	1.371	-9.26345	9.8859e-05
2310004N24Rik	7.3579	7.25693	7.27292	8.90508	8.70661	8.38847	7.29591	8.66672	1.37081	-10.3028	8.14399e-05
Ptprd	4.1412	3.91775	4.13636	5.57965	5.56513	5.16203	4.0651	5.4356	1.3705	-10.0897	5.87599e-05
Purb	8.25907	8.43001	8.4161	9.87605	9.83094	9.50914	8.3684	9.73871	1.37031	-11.3942	3.62151e-05
Rabl5	6.55763	6.64228	6.56897	7.93276	7.90231	8.0446	6.58962	7.95989	1.37027	-15.9354	5.15467e-06
Gnb5	5.6753	5.65433	5.54754	6.99877	7.19945	6.78878	5.62573	6.99566	1.36994	-11.5444	3.67115e-05
St7l	7.00564	6.98462	7.01156	8.2996	8.44637	8.3651	7.00061	8.37036	1.36975	-15.6849	1.14269e-05
Specc1	5.92229	5.95294	5.83688	6.86485	6.91161	8.04441	5.90404	7.27363	1.36959	-5.01875	0.00234583
Shmt2	9.94492	9.85313	9.97357	10.9222	10.9966	11.9598	9.92387	11.2929	1.36901	-5.68879	0.00135027
Fam149a	3.47732	3.36205	3.62498	5.5855	5.40322	3.57726	3.48812	4.85533	1.36721	-3.09387	0.0158859
Secisbp2l	5.5811	5.45025	5.44129	6.98169	6.75618	6.83567	5.49088	6.85785	1.36697	-14.152	8.14952e-06
Cyp20a1	6.18842	6.2652	6.03749	7.45637	7.74987	7.38354	6.16371	7.52993	1.36622	-11.1971	3.06379e-05
Ndst1	6.30837	6.32063	6.47935	7.81544	7.80929	7.58074	6.36945	7.73516	1.36571	-13.2049	1.1226e-05
Ap3m2	5.86008	5.89408	6.08378	6.61711	6.71024	8.60692	5.94598	7.31142	1.36544	-3.06265	0.0164721
Ddrgk1	8.37273	8.26731	8.17832	9.6761	9.70006	9.53794	8.27279	9.63803	1.36525	-14.4716	6.43702e-06
Pde10a	4.42105	4.22407	4.3675	5.7714	5.57418	5.76012	4.33754	5.7019	1.36436	-13.7232	8.2768e-06
Arhgef40	5.38911	5.30725	5.57283	6.85953	6.68125	6.81939	5.42306	6.78672	1.36366	-13.1567	1.14762e-05
0610007C21Rik	9.01438	8.86669	8.82495	10.152	10.1857	10.4567	8.90201	10.2648	1.36281	-12.1374	2.07742e-05
B330016D10Rik	4.65821	4.68926	4.43806	6.74937	6.23121	4.89053	4.59518	5.95704	1.36186	-3.53129	0.00980182
Trove2	6.63435	6.80193	6.45604	7.95188	8.04315	7.97816	6.63077	7.99106	1.36029	-12.574	2.73004e-05
Golph3	7.93109	7.91892	7.81514	8.9427	9.09959	9.70228	7.88838	9.24819	1.35981	-7.62009	0.000351547
Carkd	8.57544	8.63174	8.48419	9.82608	9.8658	10.0755	8.56379	9.92247	1.35868	-13.4681	1.32132e-05
Tbc1d12	7.05177	7.15177	7.07345	8.45025	8.64499	8.25528	7.09233	8.45017	1.35785	-11.8746	3.55637e-05
Il1rap	4.42452	4.10223	4.63465	5.28895	5.3213	6.61836	4.38713	5.74287	1.35573	-4.10727	0.00500795
Slc25a24	5.00023	5.22662	4.64441	6.40556	6.35602	6.17266	4.95709	6.31141	1.35432	-8.91731	0.000119481
Txndc16	6.28579	6.15692	6.08388	7.29064	7.4961	7.80115	6.17553	7.5293	1.35377	-9.83594	7.61616e-05
Tmem47	6.32576	6.55445	6.15397	7.27755	7.24723	8.56764	6.34473	7.69747	1.35275	-4.26032	0.00446569
Sumf1	6.26718	6.21949	5.97586	7.7521	7.69451	7.07022	6.15417	7.50561	1.35143	-7.38086	0.000328735
Pcdhga11	7.77955	7.78157	8.0944	8.93549	9.05538	9.71203	7.88518	9.2343	1.34913	-6.72381	0.000499116
Gtf2ird2	5.79721	5.95837	6.16362	7.4545	7.58318	6.92501	5.97307	7.32089	1.34783	-7.48294	0.000260092
2012-09-07	10.3528	10.2442	10.2865	11.5575	11.6789	11.6894	10.2945	11.6419	1.34744	-15.6844	4.60057e-06
Mettl9	10.1758	10.1054	9.9609	11.4706	11.5574	11.2452	10.0807	11.4244	1.34372	-11.9548	1.89842e-05
Abcb6	6.9016	6.75827	6.73145	8.48074	8.37826	7.56282	6.79711	8.14061	1.3435	-6.22499	0.000886932
Gabarap	9.84798	9.96263	9.94022	11.289	11.2937	11.1975	9.91694	11.2601	1.34313	-16.0319	3.80969e-06
Nptn	9.05114	9.12331	8.99195	10.2995	10.328	10.5605	9.05547	10.396	1.34051	-13.0971	1.8688e-05
A930003A15Rik	4.02314	4.26463	4.0533	6.08507	5.28696	4.99006	4.11369	5.45403	1.34034	-5.53184	0.00145529
Dda1	7.88242	7.85166	7.97134	9.31419	9.42408	8.9879	7.9018	9.24205	1.34025	-10.8256	6.25561e-05
C330007P06Rik	7.87554	7.78835	7.87227	8.954	9.21039	9.38949	7.84538	9.18463	1.33924	-11.0998	5.5647e-05
Socs5	6.90427	6.92309	6.85065	8.28961	8.15845	8.24394	6.89267	8.23067	1.338	-15.8764	5.46784e-06
Gm561	7.67494	7.66768	7.55417	9.27181	9.00941	8.62647	7.63226	8.96923	1.33697	-8.67411	0.000179516
Pip4k2a	6.71462	6.86282	6.78765	8.07394	8.32125	7.97919	6.78836	8.12479	1.33643	-11.9897	3.00777e-05
Sepw1	9.05214	9.24478	9.05396	10.2631	10.1023	10.9942	9.11696	10.4532	1.33623	-6.41682	0.000750158
Pcdhb3	3.17245	2.94587	3.31349	5.28805	4.8933	3.2581	3.14394	4.47982	1.33588	-3.08233	0.0159844
1110054M08Rik	4.47242	4.53886	4.82559	6.38935	5.92229	5.52974	4.61229	5.94713	1.33484	-6.4213	0.000566195
Tmem62	5.06235	5.2436	4.79923	6.15465	6.11306	6.84082	5.03506	6.36951	1.33445	-6.44136	0.000539603
Cytip	3.49109	3.36883	3.57773	5.22342	5.22907	3.98705	3.47921	4.81318	1.33396	-4.55085	0.00351446
Slc4a4	4.30714	4.30685	4.32123	5.16458	5.27865	6.49292	4.31174	5.64538	1.33364	-4.49459	0.00376884
3632451O06Rik	7.12421	7.34563	6.93954	8.29778	7.96312	9.14316	7.13646	8.46802	1.33155	-4.96996	0.00218833
Fgfr1	6.65692	6.7405	6.46267	7.89157	7.8807	8.08179	6.62003	7.95135	1.33132	-12.2708	1.55845e-05
Gm17396	4.30273	3.93528	4.2124	6.01943	5.78423	4.64051	4.15014	5.48139	1.33125	-4.28754	0.004358
Epm2aip1	5.87424	5.96239	5.79536	7.0892	7.31077	7.2234	5.87733	7.20779	1.33046	-13.759	8.87112e-06
Zfp358	6.07371	6.31632	5.94691	7.58022	7.85445	6.88911	6.11231	7.44126	1.32895	-5.82819	0.00102486
Inpp5f	5.24394	4.91997	4.98702	6.42266	6.36608	6.34754	5.05031	6.37876	1.32845	-12.3716	3.59361e-05
Rit1	5.91099	6.14621	5.95975	7.11309	7.15314	7.73602	6.00565	7.33408	1.32843	-7.89645	0.0002563
Spin4	5.65019	5.42727	5.33888	6.45361	6.74284	7.2044	5.47211	6.80028	1.32817	-7.17088	0.000346953
Gng10	8.32789	8.49461	8.14985	9.74839	9.4397	9.76763	8.32412	9.65191	1.32779	-10.1123	4.06978e-05
Stk39	4.09738	4.10155	4.20036	5.22367	5.30085	5.85538	4.13309	5.45997	1.32688	-8.32591	0.000232797
2012-03-08	6.6961	6.76499	6.15491	8.05176	7.93781	7.60551	6.53866	7.86503	1.32637	-7.0815	0.000286554
Ift27	7.14999	7.0319	6.98916	8.72789	8.51379	7.9031	7.05701	8.38159	1.32458	-7.00029	0.0005121
Hook3	5.99141	6.1681	6.08466	7.26698	7.3821	7.56509	6.08139	7.40472	1.32334	-12.4349	1.72894e-05
Dnajb4	6.24945	6.31231	6.08923	7.53948	7.67045	7.40752	6.217	7.53915	1.32215	-12.4366	1.39324e-05
2012-09-03	6.66442	6.70818	6.69404	8.3714	8.27279	7.38839	6.68888	8.01086	1.32198	-5.85994	0.00120057
Bbip1	8.43315	8.38439	8.37998	9.96799	9.75699	9.43033	8.39917	9.71843	1.31926	-9.80224	0.000111943
Nudt3	8.46695	8.44232	8.63155	9.89736	9.81087	9.78915	8.5136	9.83246	1.31886	-14.2718	9.95516e-06
Alg14	7.58828	7.38518	7.63072	8.93174	8.83624	8.79232	7.53473	8.85343	1.3187	-13.1992	1.50114e-05
Kctd21	5.20936	4.85031	4.91827	6.69526	6.56624	5.66962	4.99264	6.31037	1.31772	-5.31022	0.00164335
Pcdhb10	3.92972	3.61014	4.16875	5.61526	5.4092	4.63613	3.90287	5.2202	1.31733	-5.17797	0.00153579
Stxbp1	5.06961	5.32094	5.2369	6.84403	7.06999	5.66385	5.20915	6.52596	1.31681	-4.2539	0.0046396
Nacc2	5.24313	5.20888	5.46589	7.10863	6.74177	6.0178	5.30597	6.62273	1.31677	-5.48863	0.00147207
Zyx	7.09185	7.13294	7.08724	8.48413	8.51805	8.25737	7.10401	8.41985	1.31584	-13.1491	2.84043e-05
Repin1	6.17813	6.11714	6.16495	7.34181	7.3642	7.70172	6.15341	7.46924	1.31584	-11.4545	5.41694e-05
Il15ra	4.66488	4.47909	4.81188	6.11937	6.25111	5.53057	4.65195	5.96702	1.31507	-7.02912	0.000397802
Dip2a	6.87942	6.91115	6.98073	8.53037	8.37735	7.80605	6.92377	8.23792	1.31415	-7.67706	0.000344654
Slc2a9	3.30079	3.44858	3.79588	4.4832	4.50977	5.49311	3.51509	4.8287	1.31361	-4.93164	0.00212713
2010109K11Rik	4.01152	3.79864	3.40745	4.99752	4.70309	5.45566	3.73921	5.05209	1.31288	-5.97942	0.000654743
Nudt11	5.77445	5.70233	5.53427	7.16313	7.05414	6.73224	5.67035	6.98317	1.31282	-9.97908	5.85791e-05
Zfp275	8.10863	8.03579	8.02618	9.33871	9.2805	9.48863	8.05687	9.36928	1.31241	-14.1112	1.36106e-05
Micalcl	3.8365	4.50589	4.53878	5.75316	5.3624	5.69791	4.29373	5.60449	1.31077	-6.53728	0.000511452
Ctso	3.82461	4.16211	3.96548	5.3537	5.17259	5.35715	3.98407	5.29448	1.31041	-11.5061	2.43691e-05
Lims1	7.46501	7.62151	7.32765	8.57869	8.71539	9.0477	7.47139	8.78059	1.3092	-9.28146	7.64426e-05
Terf2	7.57302	7.52172	7.46656	8.85933	8.92157	8.70729	7.52043	8.8294	1.30897	-13.9564	1.24403e-05
Zfp697	4.552	4.44989	4.51333	5.5958	5.60877	6.23232	4.50507	5.8123	1.30723	-7.91311	0.00029778
Zfp560	3.86223	3.74152	3.61298	5.15302	5.29383	4.69127	3.73891	5.04604	1.30713	-8.25939	0.00019107
Epc1	7.40937	7.46839	7.58219	8.73575	8.62088	9.02414	7.48665	8.79359	1.30694	-10.7629	5.02383e-05
Eif2c4	3.66881	3.67879	3.86786	4.9597	5.13992	5.03459	3.73849	5.04474	1.30625	-13.3552	9.75028e-06
Boc	4.56345	4.42988	4.60752	5.91617	5.86616	5.73184	4.53362	5.83806	1.30444	-13.7639	8.10311e-06
Igf1r	6.78753	6.87515	6.82791	8.03598	8.26807	8.0988	6.8302	8.13429	1.30409	-13.6171	1.81105e-05
Akr1c13	3.44252	3.32196	3.59888	4.79679	4.75931	4.71644	3.45445	4.75751	1.30306	-13.0802	2.29665e-05
Hsd17b12	10.3231	10.4025	10.2972	11.7207	11.9009	11.3025	10.3409	11.6413	1.30043	-8.83973	0.000175464
Olfm1	4.90346	5.06025	4.92014	6.37925	6.33917	6.06624	4.96128	6.26155	1.30027	-11.6872	2.99902e-05
Dip2b	8.02142	7.9636	8.12594	9.55877	9.3647	9.08702	8.03699	9.33683	1.29984	-10.0671	7.38031e-05
Abca3	6.41706	6.58296	6.50615	7.9869	7.91532	7.4992	6.50206	7.80047	1.29841	-9.51426	0.000111013
Dpf1	5.39448	5.61034	5.49942	6.62817	6.89739	6.87272	5.50141	6.79943	1.29802	-11.8996	1.88749e-05
Cited1	5.22758	5.04688	5.11498	6.3292	6.26808	6.68312	5.12981	6.4268	1.29699	-10.2688	6.69464e-05
Nxph1	3.2879	3.19707	3.24652	3.70586	3.54359	6.36632	3.24383	4.53859	1.29476	-2.09165	0.0514727
Prkar1a	9.84871	9.89828	9.90801	11.0322	11.2263	11.2774	9.885	11.1787	1.29366	-13.2573	2.55843e-05
Shc3	4.74614	4.70782	4.94022	5.77784	6.15884	6.33803	4.79806	6.09157	1.29351	-8.63819	0.000140595
Iffo1	5.71993	5.73941	5.77454	7.05624	7.01685	7.03891	5.74463	7.03733	1.29271	-16.518	3.66506e-06
Tmem30a	7.75861	7.73139	7.35414	8.90011	9.00747	8.81337	7.61471	8.90698	1.29227	-10.1206	6.9665e-05
Calr3	4.46552	4.74938	4.67039	6.27161	6.32539	5.16479	4.62843	5.9206	1.29217	-4.69261	0.00301739
Tmem111	8.32991	8.33857	8.17023	9.63523	9.66564	9.41314	8.27957	9.57134	1.29177	-12.3844	1.6058e-05
Spry4	6.25399	6.13715	6.10694	7.1153	7.39916	7.85811	6.16603	7.45752	1.29149	-7.53799	0.000350089
Ranbp6	4.99529	5.05098	4.87311	6.23191	6.09959	6.45947	4.97313	6.26365	1.29053	-11.2249	3.38699e-05
Barx1	4.86545	5.11127	5.27573	6.98823	6.88624	5.24865	5.08415	6.37437	1.29022	-3.23628	0.0133569
Zfp386	6.36292	6.25417	5.96995	7.30927	7.46411	7.68252	6.19568	7.4853	1.28962	-9.22884	6.54705e-05
Ngly1	6.52127	6.58277	6.53038	7.52881	7.74833	8.22496	6.54481	7.83403	1.28923	-7.97676	0.000293028
Scrn1	5.89063	6.09101	5.97528	6.80065	6.92263	8.10084	5.98564	7.27471	1.28907	-4.3885	0.00409867
Srr	5.40218	5.16407	5.03443	6.27625	6.46624	6.72473	5.20023	6.48907	1.28884	-8.87113	8.3757e-05
Ttc9	5.07087	4.78132	5.2458	6.19248	6.12138	6.64922	5.03267	6.32103	1.28836	-7.39651	0.000214362
Cox6a2	6.90245	6.59308	6.98007	7.75695	7.89424	8.68889	6.8252	8.11336	1.28816	-5.53801	0.00128344
Dpy19l3	4.64258	4.56688	4.75017	5.86555	5.79225	6.16546	4.65321	5.94109	1.28788	-10.7991	4.71713e-05
Kif3c	7.23367	7.28682	7.54628	8.69922	8.39334	8.83749	7.35559	8.64335	1.28776	-9.10148	7.57635e-05
Zfp771	6.11289	6.27341	6.07694	7.63155	7.42555	7.26542	6.15441	7.44084	1.28643	-10.954	3.30217e-05
Adamts7	4.91122	4.66023	4.70267	5.63429	6.04742	6.44957	4.75804	6.04376	1.28572	-6.73741	0.00049739
Fbxo4	4.80027	4.85733	4.79429	6.2414	6.21521	5.85202	4.8173	6.10288	1.28558	-10.7733	7.16506e-05
Serf2	8.18137	8.18561	8.33786	9.64158	9.62446	9.29372	8.23495	9.51992	1.28497	-10.8547	4.82025e-05
Megf10	3.41685	3.35723	3.50534	4.36937	4.21118	5.54961	3.42647	4.71005	1.28358	-4.32265	0.00440147
Sema5b	5.59123	5.51078	5.72995	6.62156	6.59018	7.47085	5.61065	6.8942	1.28355	-5.92572	0.00108264
Adhfe1	5.39638	4.73023	4.84906	6.39458	6.03597	6.39302	4.99189	6.27452	1.28263	-6.84754	0.000377589
Creb3l2	6.05913	6.01287	6.0437	7.28859	7.25003	7.42262	6.03856	7.32041	1.28185	-14.2212	1.81047e-05
Cntln	4.75424	4.8079	4.75712	5.94691	5.43874	6.7788	4.77308	6.05481	1.28173	-4.66068	0.00323085
Fam173a	8.79232	8.79209	8.61362	10.0007	10.004	10.0357	8.73268	10.0135	1.28082	-13.8664	2.19529e-05
Zmiz1	4.66418	4.61683	4.84579	6.02322	6.04533	5.89392	4.70893	5.98749	1.27856	-12.9785	1.26544e-05
AI646023	3.4976	3.06555	4.01285	5.16304	4.89828	4.35018	3.52534	4.80383	1.2785	-4.61162	0.00231661
Rps15a	5.13158	4.64352	5.14677	6.52213	6.23571	5.99906	4.97396	6.2523	1.27834	-7.05283	0.000268827
P2ry1	3.76906	3.97864	4.02674	4.90627	5.4066	5.29635	3.92482	5.20307	1.27826	-8.81119	0.000115431
Pde3b	7.58136	7.63326	7.61463	8.87282	8.81218	8.97801	7.60975	8.88767	1.27792	-14.4364	1.45395e-05
Spna2	10.3163	10.3253	10.4232	11.7231	11.5855	11.5864	10.3549	11.6317	1.27673	-14.6165	6.56093e-06
Vamp4	7.60718	7.7326	7.55497	8.92748	8.79022	9.00342	7.63158	8.90704	1.27546	-13.1356	1.06271e-05
Rnf13	7.02882	7.01739	6.894	8.10256	8.40192	8.25824	6.98007	8.25424	1.27417	-12.1874	2.09062e-05
BC017158	4.96931	4.74612	4.99156	6.3935	6.05609	6.07726	4.90233	6.17562	1.27328	-10.2285	4.2257e-05
Kbtbd7	6.04855	6.1203	5.62161	7.19233	7.28985	7.12678	5.93015	7.20299	1.27283	-9.20981	0.000130327
Phgdh	10.0709	10.084	10.1798	10.9044	11.2402	12.0068	10.1116	11.3838	1.27221	-5.40158	0.00169615
Ano8	4.44616	4.418	4.52152	5.69882	5.46845	6.03451	4.46189	5.73393	1.27204	-9.06387	0.000148919
2810025M15Rik	9.54344	9.60155	9.51869	11.0616	10.9924	10.4255	9.55456	10.8265	1.27192	-7.95929	0.000293028
Tia1	7.15261	7.25616	7.20014	8.34184	8.44221	8.63987	7.20297	8.47464	1.27167	-12.3093	2.99162e-05
Grcc10	4.76869	4.70773	4.8297	6.23242	5.78276	6.10534	4.76871	6.04017	1.27146	-10.1628	8.48666e-05
Wdr13	6.15092	6.05678	6.17467	7.43033	7.30706	7.45081	6.12746	7.39606	1.26861	-14.5179	6.56581e-06
Mpdz	6.42488	6.51514	6.47632	8.03136	7.91692	7.26917	6.47211	7.73915	1.26704	-7.01243	0.000527324
Sorcs1	3.88558	4.08657	4.14772	4.81429	4.95855	6.14754	4.03995	5.30679	1.26684	-4.19624	0.0048824
Zfp61	5.77744	5.89309	5.70956	7.09129	7.27402	6.81217	5.79336	7.05916	1.2658	-9.79795	7.77846e-05
1110065P20Rik	8.3767	8.35161	8.2404	9.7362	9.65974	9.36418	8.3229	9.58671	1.2638	-10.8471	5.44837e-05
Peli2	5.30969	5.34329	5.14661	6.55989	6.57524	6.4529	5.26653	6.52935	1.26281	-13.5168	1.10872e-05
Ptdss1	8.06909	8.12759	8.08883	9.45564	9.45754	9.15424	8.09517	9.35581	1.26064	-11.6893	4.91384e-05
6030405A18Rik	3.72456	3.66918	3.82128	5.30449	5.09242	4.59867	3.73834	4.99853	1.26019	-7.55704	0.000352114
Arhgap21	8.92546	8.91416	8.8498	10.4126	10.2048	9.84986	8.89647	10.1557	1.25927	-9.03997	0.000159331
Foxl2os	4.00303	3.79343	4.26392	5.87986	5.76798	4.18987	4.02013	5.27924	1.25911	-3.2204	0.0134867
Mll5	7.66354	7.6116	7.51742	9.03302	9.03079	8.50601	7.59752	8.85661	1.25909	-8.52456	0.000198117
Panx1	7.05993	7.22228	7.26765	8.50437	8.44255	8.37958	7.18329	8.44217	1.25888	-13.3861	1.3031e-05
Tmem129	6.36336	6.27229	6.16964	7.51211	7.56821	7.49668	6.26843	7.52567	1.25724	-13.9285	1.34701e-05
Pcdhb11	4.54154	4.05485	4.51824	5.68331	5.56561	5.63091	4.37155	5.62661	1.25506	-9.13409	0.000146991
Eif1b	8.78293	8.82011	8.73981	10.3441	10.0944	9.66449	8.78095	10.0343	1.25338	-7.9305	0.000296343
Sfxn4	5.92891	5.77293	5.71206	6.55109	6.54632	8.07157	5.80463	7.05633	1.25169	-3.53559	0.00978128
2012-09-06	5.28109	5.38589	5.21451	6.63287	6.70194	6.29784	5.29383	6.54422	1.25039	-10.1269	7.24162e-05
Spop	7.91651	8.08156	7.99156	9.42773	9.6022	8.70961	7.99655	9.24651	1.24997	-6.10834	0.000968333
Irf2	3.1657	3.28022	3.2226	4.90317	4.31029	4.20251	3.22284	4.47199	1.24915	-7.34611	0.000418313
Magt1	8.21691	8.30246	8.23131	9.68887	9.64958	9.15819	8.25022	9.49888	1.24866	-8.7347	0.000187788
Gpc1	6.93287	6.90277	6.74405	8.5256	8.27934	7.5204	6.8599	8.10845	1.24855	-5.57163	0.0014383
Accn2	5.95804	5.98022	6.04495	7.35407	7.30316	7.06928	5.9944	7.24217	1.24777	-12.1023	3.676e-05
Fam123a	3.60515	3.36916	4.07664	4.86088	4.31371	5.61672	3.68365	4.93044	1.24679	-3.89868	0.00538183
Dgkz	8.52226	8.50954	8.44083	9.72995	9.69701	9.78512	8.49088	9.73736	1.24648	-15.4492	4.48808e-06
Smpd2	7.90614	8.01982	8.01208	9.09175	9.30687	9.2751	7.97935	9.22457	1.24522	-13.0028	1.60903e-05
Acap3	6.71202	6.21957	6.6725	7.64881	7.69996	7.98629	6.5347	7.77835	1.24366	-7.88393	0.000169321
Rap1b	10.0201	10.1409	9.98876	11.298	11.5529	11.0281	10.0499	11.293	1.24309	-9.10141	0.000120239
1700034H14Rik	8.05549	8.02331	7.96962	9.38551	9.23589	9.15473	8.01614	9.25871	1.24257	-13.0827	2.09396e-05
Klf15	6.48101	6.53006	6.36908	8.02521	7.95938	7.12239	6.46005	7.70233	1.24227	-5.77366	0.00124762
Clcn6	6.6783	6.73571	6.50976	7.79322	8.13326	7.72287	6.64126	7.88311	1.24186	-9.61323	7.38101e-05
Mapkapk2	6.9152	7.05455	7.02222	8.31392	8.09543	8.30716	6.99732	8.23884	1.24152	-12.6139	1.74554e-05
Nelf	6.08194	6.09801	6.03412	7.34276	7.27491	7.31904	6.07136	7.31224	1.24088	-15.7316	4.09519e-06
Dcun1d2	6.69819	6.52127	6.72875	7.87158	7.89292	7.90618	6.6494	7.89023	1.24082	-13.2033	2.83451e-05
Zfp282	4.44518	4.34596	4.33894	5.59262	5.77746	5.47986	4.37669	5.61665	1.23996	-11.9904	2.96773e-05
Dzip3	5.89891	5.77238	5.39746	6.68191	6.78991	7.31525	5.68958	6.92902	1.23944	-6.32377	0.000491077
Vwc2	3.46353	3.30147	3.66706	4.15438	3.72018	6.27505	3.47735	4.71654	1.23919	-2.28564	0.040775
Manea	6.88624	6.86569	6.82653	7.77756	7.917	8.59937	6.85949	8.09798	1.23849	-6.52053	0.000743844
Gucy1b3	3.6776	3.55347	3.89749	5.77251	5.65159	3.41968	3.70952	4.94793	1.23841	-2.35623	0.0375255
Pou3f2	5.92713	5.79422	6.03169	7.48412	7.13171	6.85218	5.91768	7.156	1.23832	-7.81001	0.000237569
Hspa4l	4.87986	4.90463	4.76728	5.94434	6.27527	6.04467	4.85059	6.08809	1.2375	-11.2934	3.8911e-05
Tnfrsf25	4.59185	4.89864	5.18553	6.33035	5.93612	6.11848	4.89201	6.12832	1.23631	-7.35302	0.000239597
Lonrf3	4.41026	4.86068	4.79569	5.97777	5.89863	5.89879	4.68888	5.92506	1.23619	-9.71525	0.000113111
Prkaca	8.1439	8.09635	8.1052	9.44851	9.38647	9.2174	8.11515	9.35079	1.23564	-12.9421	2.96571e-05
AI314180	5.44996	5.78015	5.76594	6.75214	6.83104	7.11862	5.66535	6.9006	1.23525	-9.01748	7.3561e-05
Prkd3	6.75164	7.02033	6.80117	8.04676	8.29033	7.93774	6.85771	8.09161	1.2339	-9.9697	4.63818e-05
Mblac1	4.56268	4.16066	4.27597	5.80083	5.79064	5.10793	4.3331	5.56647	1.23337	-6.17528	0.000686863
Ttc8	5.71846	5.83265	5.23654	6.66563	6.58977	7.2308	5.59588	6.82874	1.23285	-5.76103	0.000771588
Dexi	5.92326	5.70199	5.72259	7.29392	7.33231	6.41922	5.78261	7.01515	1.23254	-5.50921	0.00148209
Gripap1	6.71607	6.99521	6.98952	8.04	8.1817	8.17666	6.90027	8.13279	1.23252	-11.4302	3.39186e-05
1110059E24Rik	8.60069	8.54491	8.39951	9.72293	9.67871	9.84009	8.51503	9.74724	1.23221	-12.9661	1.15427e-05
Lamp2	8.35902	8.3887	8.19312	9.48347	9.79819	9.35518	8.31362	9.54562	1.232	-9.50533	8.5581e-05
Efhd2	8.95218	8.96705	8.87017	10.8668	10.7728	8.84426	8.9298	10.1613	1.23147	-2.73675	0.0241307
Abhd8	5.95454	5.90385	5.90582	7.48615	7.50127	6.47059	5.9214	7.15267	1.23127	-5.05478	0.00228915
Gria3	3.07774	3.13664	3.18462	3.09243	3.28824	6.71066	3.133	4.36378	1.23078	-1.5544	0.096944
9530068E07Rik	6.87913	6.95892	6.93073	8.18785	8.32553	7.94692	6.92293	8.15344	1.23051	-10.9216	6.24952e-05
2310016M24Rik	9.53139	9.60997	9.5339	10.9706	10.8299	10.5647	9.55842	10.7884	1.22998	-10.5344	7.38101e-05
Mfsd7b	6.58826	6.61212	6.59361	7.98693	7.97629	7.51633	6.598	7.82652	1.22852	-9.21304	0.000153214
Lrrc4	3.57877	3.5473	3.59837	4.93284	4.4841	4.99092	3.57481	4.80262	1.22781	-9.0061	0.00016764
Traf3ip2	7.01462	6.93937	6.94163	8.45313	8.13587	7.98291	6.96521	8.19064	1.22543	-9.72162	0.000112478
Slc7a5	9.07901	8.87297	9.11666	9.74953	9.62945	11.3631	9.02288	10.2474	1.22449	-3.1517	0.014852
Fam168b	8.42765	8.46429	8.48792	9.80787	9.69102	9.5542	8.45995	9.68436	1.22441	-12.6625	2.85643e-05
Slc1a4	7.38065	7.34493	7.29361	8.12911	8.31666	9.24471	7.33973	8.56349	1.22376	-4.96534	0.0024628
Tmem147	9.30664	9.30252	9.2712	10.7207	10.5671	10.2626	9.29345	10.5168	1.22335	-9.94002	0.000107524
Bag2	6.60993	6.93098	6.53856	7.9965	7.97894	7.77253	6.69316	7.91599	1.22283	-9.57988	6.79176e-05
Dcaf6	6.4488	6.51308	6.14965	8.01878	7.87876	6.88147	6.37051	7.593	1.22249	-4.53356	0.00335934
Slc35b2	7.19451	7.10636	7.10029	8.4888	8.41155	8.1678	7.13372	8.35605	1.22233	-11.3901	4.71787e-05
Acer3	6.03759	6.112	5.98756	7.45742	7.3845	6.96098	6.04572	7.26763	1.22192	-8.99959	0.000155555
Tmcc1	5.37379	5.49826	5.41003	6.94044	6.6584	6.34809	5.42736	6.64898	1.22161	-8.41759	0.00019762
Gpd1	4.94534	4.81826	4.92903	5.79599	6.057	6.50372	4.89754	6.1189	1.22136	-7.40731	0.000383994
Pole3	7.27208	7.21515	6.97826	8.43344	8.40564	8.27605	7.15516	8.37171	1.21655	-11.3382	3.20766e-05
Ttll7	3.67785	3.6806	3.54449	4.71134	4.82839	5.00935	3.63431	4.84969	1.21538	-11.5694	2.75753e-05
Rgl1	4.68909	4.68578	4.65158	6.16808	6.05357	5.44785	4.67548	5.88983	1.21435	-7.07645	0.0005121
B4galt2	5.89378	6.02542	5.87519	7.17562	7.04748	7.21335	5.93146	7.14548	1.21402	-13.2637	9.69182e-06
Btd	5.58616	5.1674	5.62847	6.73963	7.08225	6.19956	5.46068	6.67381	1.21314	-5.34066	0.00125359
Med10	9.87877	9.86025	10.0032	11.1458	11.0201	11.2143	9.91408	11.1268	1.21267	-13.0126	1.15427e-05
Gm16740	5.36	5.14517	5.88106	6.82358	6.92561	6.26669	5.46208	6.67196	1.20988	-5.19989	0.0012788
Mfsd1	7.83239	7.80999	7.76832	8.88618	9.03752	9.11613	7.80357	9.01328	1.20971	-12.7556	2.79701e-05
Stard4	8.14944	8.32555	8.10188	9.66582	9.77927	8.75906	8.19229	9.40138	1.20909	-5.07723	0.00215371
Rnf182	3.71905	3.52652	3.66869	5.02513	5.09191	4.4237	3.63809	4.84691	1.20883	-7.06683	0.000465226
Ppp1r9a	7.27851	7.40329	7.43593	8.48646	8.29066	8.96137	7.37258	8.5795	1.20692	-7.45874	0.000365784
Prkch	5.09484	5.02042	5.2903	6.43155	7.04631	5.54394	5.13519	6.3406	1.20541	-3.86128	0.00675952
Mfap4	5.09123	5.06925	5.6276	6.82526	7.06906	5.5061	5.26269	6.46681	1.20411	-3.27267	0.0122341
Shox2	3.42414	3.14017	3.22793	5.07971	4.70886	3.61414	3.26408	4.46757	1.20349	-3.83587	0.00702477
Abi2	9.25398	9.11423	8.94655	10.1981	10.1659	10.5599	9.10492	10.308	1.20304	-8.83019	9.1435e-05
Bnip2	7.66091	7.80652	7.73881	8.88599	9.05169	8.87409	7.73541	8.93726	1.20184	-12.9635	1.20401e-05
Zdhhc16	7.91965	7.98691	7.93588	9.41314	9.28177	8.75266	7.94748	9.14919	1.20171	-7.52751	0.00038045
Pcdh9	5.13159	5.06408	5.01925	5.8055	5.95191	7.058	5.07164	6.27181	1.20016	-4.30299	0.00449856
Vps37b	6.49485	6.51197	5.97394	7.55709	7.54284	7.47886	6.32692	7.52627	1.19934	-8.22177	0.000251402
Arsb	3.89708	3.91877	4.0988	5.49596	5.32274	4.69395	3.97155	5.17089	1.19934	-6.30604	0.000799691
9030617O03Rik	4.92497	4.99294	4.89877	5.41934	5.26858	7.72627	4.93889	6.13806	1.19917	-2.22177	0.0441869
Kif21b	6.4507	6.24307	6.45786	7.19511	7.62241	7.92636	6.38387	7.58129	1.19742	-6.84302	0.000478279
Mark1	5.91202	5.87307	5.74513	6.87097	6.7132	7.5326	5.84341	7.03892	1.19552	-6.23008	0.000876339
Lats1	6.55758	6.68154	6.60033	7.68121	7.88518	7.8578	6.61315	7.80806	1.19491	-12.6482	1.76445e-05
Arl3	9.21224	9.16202	9.05773	10.5284	10.3934	10.0948	9.144	10.3389	1.19488	-9.6186	9.56498e-05
R74862	6.47807	6.54978	6.1953	8.0943	7.75986	6.95139	6.40772	7.60185	1.19413	-4.62471	0.00303391
Prcp	6.45879	6.68403	6.3034	7.46716	7.67658	7.8828	6.48207	7.67551	1.19344	-8.40772	0.000107437
Arxes2	8.05307	7.97665	7.73831	8.76811	8.54817	10.0319	7.92268	9.11606	1.19338	-3.61826	0.0088089
H47	8.78636	8.77293	8.54311	10.2809	10.1511	9.2488	8.7008	9.8936	1.1928	-4.94155	0.00238912
Zfp334	6.86397	6.97752	6.93026	7.90193	7.91449	8.53363	6.92392	8.11668	1.19277	-7.2428	0.000445094
1700021K19Rik	5.93133	5.89393	6.17705	7.29908	7.28808	6.99184	6.00077	7.193	1.19223	-9.57121	5.47805e-05
Plxnd1	4.90208	4.74666	4.86809	6.37835	6.262	5.45276	4.83894	6.03104	1.1921	-5.53447	0.00150129
Fam107b	6.82476	6.86714	6.75143	7.91089	8.03854	8.06897	6.81445	8.00613	1.19169	-13.5078	1.00484e-05
Mthfd2	9.18877	9.13024	9.13446	9.89922	9.97558	11.1507	9.15115	10.3418	1.19069	-4.18867	0.00503749
Rtn2	6.35559	6.48226	6.06591	7.62581	7.62572	7.21916	6.30126	7.49023	1.18898	-7.69264	0.000170745
Lcorl	5.29654	5.27685	4.86438	6.26823	6.26117	6.47505	5.14592	6.33482	1.18889	-8.70014	0.000130631
2900064A13Rik	5.42459	5.34052	5.34815	6.5454	6.56846	6.56433	5.37109	6.5594	1.18831	-14.0785	1.88434e-05
Ogfr	7.68928	7.83393	7.78	8.71415	8.88003	9.2734	7.76774	8.95586	1.18812	-8.32842	0.000215757
Atp6ap1	9.29555	9.37758	9.30932	10.4359	10.6202	10.4836	9.32748	10.5133	1.18578	-13.1024	1.80283e-05
Daam1	5.83118	5.93669	5.82761	6.84693	6.73667	7.56718	5.86516	7.05026	1.1851	-6.06426	0.00101353
Adcy1	4.47668	4.30155	4.46723	5.88688	5.67543	5.23806	4.41515	5.60012	1.18497	-7.43377	0.00034805
3100002H09Rik	3.37199	3.59232	3.8747	5.06228	5.37158	3.9576	3.613	4.79715	1.18415	-3.67166	0.00793513
Schip1	9.67834	9.68595	9.66271	10.5925	10.628	11.3574	9.67567	10.8593	1.18363	-6.33899	0.000850839
Chm	7.83889	7.77053	7.58692	8.94332	8.95033	8.85291	7.73211	8.91552	1.18341	-12.0188	2.9947e-05
Atrn	5.01278	5.2845	5.08012	6.23372	6.38799	6.30474	5.1258	6.30882	1.18302	-11.492	2.92287e-05
Bmpr2	4.71362	4.56268	4.54146	5.72399	5.76434	5.87499	4.60592	5.78777	1.18185	-12.806	1.20532e-05
Ehd2	4.75117	4.65164	4.6932	6.12587	6.06559	5.44909	4.69867	5.88018	1.18151	-7.00519	0.000526073
Tmem185b	7.40548	7.41308	7.02102	8.53783	8.409	8.43578	7.27986	8.46087	1.18101	-9.55669	0.000110371
Kif1a	5.41107	5.20301	5.28208	6.64339	6.65441	6.13894	5.29872	6.47891	1.18019	-7.9397	0.000249268
Tanc2	4.19518	4.28904	4.45412	5.80373	5.44378	5.23124	4.31278	5.49291	1.18014	-7.7611	0.000227718
Cetn2	8.84757	8.79016	8.74573	10.0954	9.93585	9.89047	8.79449	9.97391	1.17943	-12.6501	2.11265e-05
Arnt2	4.70593	4.81937	4.84966	5.60101	6.15617	6.15498	4.79165	5.97072	1.17907	-7.70364	0.00031972
Acadvl	7.95645	8.01922	8.07384	9.05874	9.29827	9.22788	8.0165	9.19496	1.17846	-12.1505	2.4869e-05
Mkrn3	5.46908	5.47003	5.11907	6.50688	6.49303	6.59127	5.35273	6.5304	1.17767	-10.1245	8.76035e-05
Fam101a	5.11513	4.89409	5.27459	5.73828	5.68586	7.39111	5.0946	6.27175	1.17715	-2.98334	0.0178704
Cd163	3.07315	3.19857	3.31219	4.76594	4.24355	4.10157	3.19464	4.37035	1.17572	-6.99485	0.000455064
Sgtb	6.21957	6.15652	6.11119	7.0705	7.46994	7.4732	6.16243	7.33788	1.17545	-9.44429	0.00012362
Tmem128	8.94957	8.85174	8.71595	9.94689	9.88682	10.2092	8.83909	10.0143	1.17522	-10.0961	4.64648e-05
Rbl2	5.11272	5.20266	4.96017	6.40126	6.4709	5.92827	5.09185	6.26681	1.17496	-7.74412	0.000259709
Daglb	4.15023	4.27962	4.32748	5.6918	5.39959	5.18569	4.25244	5.42569	1.17325	-8.66865	0.000146991
Slc25a14	6.31326	6.54485	6.28694	7.30042	7.46004	7.90404	6.38168	7.55483	1.17315	-7.2984	0.000319719
Ncs1	5.22987	5.3715	5.43548	6.61423	6.63542	6.3065	5.34562	6.51871	1.17309	-9.97599	5.84603e-05
Ormdl3	6.41432	6.49275	6.55206	7.62437	7.68222	7.67026	6.48638	7.65895	1.17257	-13.7837	1.30819e-05
Ebf4	4.36683	4.15817	4.37963	5.96756	5.53452	4.91984	4.30154	5.47397	1.17243	-5.12509	0.00197746
Cmtm5	4.35334	4.37126	4.50239	5.24731	5.24731	6.24424	4.409	5.57962	1.17062	-4.86358	0.0026613
Galnt10	5.14541	5.26594	5.25341	6.31266	6.45406	6.40572	5.22158	6.39081	1.16923	-13.469	9.0333e-06
Phf6	6.04417	6.19387	6.038	7.10119	7.41031	7.2688	6.09201	7.2601	1.16809	-10.8676	3.41046e-05
B3galt6	4.75365	4.59923	4.68166	6.10375	5.79179	5.63539	4.67818	5.84364	1.16546	-9.05248	0.000131988
Zfp189	4.10554	4.66683	4.02758	5.13159	5.61536	5.54083	4.26665	5.42926	1.16261	-5.84576	0.000741537
Pcmtd2	7.56957	7.56821	7.40336	8.58682	8.63133	8.80951	7.51371	8.67589	1.16218	-11.6393	2.01907e-05
Tm9sf3	7.2522	7.33101	7.24909	8.28793	8.51681	8.5137	7.27743	8.43948	1.16205	-11.8018	3.83943e-05
Plxna3	5.75374	5.99205	5.93659	6.9506	7.10525	7.10974	5.89412	7.0552	1.16107	-11.5433	2.18533e-05
Cebpg	6.96924	6.98849	7.00348	7.81578	7.85091	8.76924	6.98707	8.14531	1.15824	-5.14207	0.00212713
Zfp354a	5.39267	5.36005	5.00852	6.80233	6.73831	5.69515	5.25374	6.41193	1.15819	-4.2377	0.00441537
Ctdsp1	7.33536	7.1631	7.4249	8.43813	8.38351	8.57149	7.30779	8.46438	1.15659	-11.1788	2.6247e-05
Spred1	7.29763	7.24153	7.14228	8.13386	8.35426	8.66305	7.22715	8.38373	1.15658	-8.43428	0.000184539
Inppl1	7.85188	8.01451	8.12783	9.36529	9.29454	8.80411	7.99807	9.15465	1.15657	-7.3318	0.00031972
Tmem203	7.06584	7.08304	6.93098	8.45905	8.32528	7.75909	7.02662	8.18114	1.15452	-6.77664	0.000584733
C630043F03Rik	3.86636	4.05196	4.44616	5.48224	5.57098	4.77289	4.12149	5.27537	1.15388	-4.92254	0.00178335
Gm11818	4.84512	5.13881	5.11902	6.07584	6.08661	6.40188	5.03432	6.18811	1.15379	-8.89919	8.00494e-05
Cnpy4	7.83513	7.89292	7.77053	9.21599	9.14764	8.59474	7.83286	8.98612	1.15326	-7.28465	0.000429225
Neurl1b	5.52652	5.19235	5.13547	7.11663	6.54389	5.65283	5.28478	6.43778	1.153	-3.65375	0.00810843
Fzd4	3.76414	3.72801	3.76764	4.73145	4.72525	5.26198	3.75326	4.90623	1.15296	-7.90986	0.000306185
Akt1s1	7.97724	8.11253	8.01271	9.01614	9.24412	9.3	8.03416	9.18675	1.1526	-11.0341	4.24635e-05
Prrg2	5.76702	5.85519	5.71393	7.35648	7.26584	6.1708	5.77872	6.93104	1.15232	-4.25899	0.00467608
Ifngr1	5.82858	6.03002	6.16358	7.12522	7.42963	6.92352	6.00739	7.15946	1.15206	-7.70176	0.0001868
Stx12	7.90102	7.97136	7.81517	8.93309	9.10532	9.10465	7.89585	9.04769	1.15184	-12.3403	1.49529e-05
Zfp768	5.46223	5.62118	5.41751	6.84428	6.52445	6.58654	5.50031	6.65176	1.15145	-10.0881	4.96293e-05
E530001K10Rik	4.67481	4.53898	4.78029	6.19579	6.0642	5.18546	4.66469	5.81515	1.15046	-4.8952	0.00251574
Tmbim1	7.00959	7.09967	6.87406	8.19157	8.17843	8.06269	6.99444	8.14423	1.14979	-12.0353	1.91181e-05
D8Ertd82e	5.3999	5.47154	5.49671	6.59721	6.85404	6.36532	5.45605	6.60552	1.14947	-8.96917	0.000148074
Igfbp5	4.95251	5.01572	4.91979	6.14661	6.1124	6.07643	4.96267	6.11181	1.14914	-14.1969	7.75551e-06
Fv1	5.38226	5.41573	5.04342	6.28356	6.30588	6.69885	5.28047	6.42943	1.14896	-7.54096	0.000190894
Exoc5	6.57478	6.52319	6.64275	7.67268	7.74503	7.76782	6.58024	7.72851	1.14827	-13.7753	8.53845e-06
Laptm4b	10.6413	10.7919	10.6789	11.7309	11.7889	12.0358	10.704	11.8518	1.14782	-10.6102	4.96395e-05
Aldh18a1	8.41316	8.20429	8.32775	9.02135	9.01481	10.3502	8.31507	9.46213	1.14706	-3.66696	0.00847746
Stau2	5.08783	5.00496	5.1717	6.21492	6.29204	6.1986	5.08816	6.23519	1.14702	-13.0909	1.31241e-05
Srgap3	5.23159	5.45876	5.49101	6.90636	6.34531	6.37054	5.39379	6.54074	1.14695	-7.10144	0.000379434
Reps2	3.70054	3.77951	3.69148	4.97622	5.09418	4.53865	3.72385	4.86968	1.14584	-8.05869	0.000271189
Atp6v0a2	5.79759	6.01483	5.86974	6.93307	7.1231	7.0627	5.89406	7.03962	1.14557	-11.6212	1.98006e-05
Abcd3	8.84201	8.83885	8.81064	9.66977	9.84442	10.4098	8.8305	9.97466	1.14416	-6.67329	0.000671057
Zfp202	5.1121	4.67644	5.21296	6.07622	5.90659	6.44764	5.0005	6.14348	1.14298	-6.18062	0.000532074
Tbc1d5	6.07648	5.94509	6.00087	7.0522	6.97166	7.42539	6.00748	7.14975	1.14227	-8.89245	0.000158948
Hist1h3d	4.75521	4.90432	4.90758	6.20673	6.07762	5.70314	4.8557	5.99583	1.14013	-8.34973	0.000196562
Ankib1	5.55535	5.52456	5.59832	6.57665	6.84567	6.67493	5.55941	6.69908	1.13967	-11.5091	4.55322e-05
Jtb	9.58483	9.59688	9.51433	10.9578	10.8627	10.2942	9.56535	10.7049	1.13953	-6.98505	0.000534375
5730403B10Rik	6.9889	7.02669	6.97485	8.20259	8.0408	8.15747	6.99681	8.13362	1.13681	-12.8235	2.62303e-05
Dhrs13	7.14027	7.17715	7.02563	8.30707	8.20485	8.235	7.11435	8.24897	1.13462	-13.0571	1.24343e-05
Dennd1a	5.94872	5.89498	6.00731	7.37874	7.08157	6.79131	5.95034	7.08388	1.13354	-7.8899	0.000272919
Osbpl6	3.85206	3.98331	3.99017	5.00197	4.87816	5.34516	3.94185	5.07509	1.13325	-8.73527	0.000160477
Setd7	7.32245	7.42779	7.21868	8.29531	8.52725	8.54412	7.32297	8.45556	1.13259	-10.6698	3.27767e-05
Dhcr7	9.05569	9.02289	8.96184	10.5591	10.4317	9.445	9.01347	10.1453	1.13179	-4.50694	0.00370584
Slc27a4	6.31154	6.18274	6.42529	7.65371	7.47941	7.18135	6.30652	7.43816	1.13163	-8.35016	0.000146877
Ccm2	7.80315	7.88878	7.72952	9.13966	8.88426	8.79047	7.80715	8.93813	1.13098	-9.9941	6.99015e-05
Zfp658	4.57696	4.22679	4.26155	5.35723	5.47069	5.62884	4.3551	5.48559	1.13049	-8.99698	8.23416e-05
Gm17399	3.61482	3.57043	3.88482	5.22653	4.97074	4.26419	3.69002	4.82048	1.13046	-5.02444	0.00207755
Mast2	8.33058	8.28609	8.50726	9.85665	9.74572	8.91283	8.37464	9.50507	1.13043	-5.07103	0.00215096
Frmpd1	4.75978	4.64027	4.90432	6.51138	6.53026	4.65244	4.76812	5.89803	1.1299	-2.62781	0.0272424
Rnf215	5.38489	5.68285	5.68772	6.68729	6.70804	6.74885	5.58515	6.71472	1.12957	-10.4948	7.94417e-05
Ube2e3	7.05116	7.19902	6.84268	8.16266	8.19585	8.12178	7.03095	8.1601	1.12914	-10.3373	7.90008e-05
Fut10	4.73788	4.58374	4.82824	5.85434	5.94426	5.7384	4.71662	5.84567	1.12904	-11.025	2.66609e-05
Tmem208	9.40643	9.33254	9.34309	10.5026	10.5179	10.4483	9.36069	10.4896	1.12892	-14.1694	7.0895e-06
Pid1	6.76111	6.78647	6.59043	7.63228	7.73125	8.16029	6.71267	7.84127	1.1286	-7.79062	0.00026161
Trp53inp2	7.54782	7.69129	7.73979	8.86662	8.90841	8.58948	7.65963	8.78817	1.12854	-9.90395	5.98018e-05
Gpkow	7.86227	7.88367	7.612	8.78396	8.80166	9.15605	7.78598	8.91389	1.12791	-8.46615	0.000112005
2010106G01Rik	6.48079	6.646	6.351	7.53216	7.58326	7.74283	6.4926	7.61942	1.12682	-10.3193	4.04294e-05
Muted	6.83589	6.87576	6.65873	7.87345	7.92246	7.9515	6.79013	7.9158	1.12567	-11.8723	3.74872e-05
Rpl21	6.04314	6.24151	6.00087	7.13052	7.03202	7.49736	6.09517	7.21997	1.12479	-8.12691	0.000171821
Smpd1	6.54319	6.69052	6.66181	7.7519	7.7211	7.7953	6.63184	7.7561	1.12426	-12.9115	1.89815e-05
B3galnt1	6.45131	6.41311	6.31925	8.02676	8.04996	6.47952	6.39456	7.51874	1.12419	-3.12818	0.0153417
Myo6	6.17065	6.29105	6.00245	6.74664	6.79241	8.29675	6.15472	7.2786	1.12388	-3.14198	0.0149551
BC018242	6.01876	5.82497	6.17034	7.11569	7.19144	7.07759	6.00469	7.12824	1.12355	-10.3059	6.58664e-05
Fxn	6.52731	6.81405	6.63978	8.1388	8.11559	7.09542	6.66038	7.78327	1.12289	-4.41864	0.0038655
Tank	5.22393	5.34615	5.2563	6.25907	6.47701	6.45662	5.27546	6.39757	1.12211	-11.5961	2.99902e-05
Zfp329	5.51693	6.0066	5.77714	6.76745	7.05675	6.84103	5.76689	6.88841	1.12152	-7.84741	0.000176742
Tmco1	8.80192	8.70669	8.57566	9.91831	9.88494	9.64404	8.69476	9.81576	1.121	-10.165	4.21577e-05
Lmbrd1	5.19935	5.33898	5.45391	6.27086	6.2919	6.79238	5.33075	6.45171	1.12097	-7.34909	0.000327492
Zfp821	5.65074	5.81005	5.97664	6.99535	6.94248	6.86238	5.81248	6.9334	1.12092	-10.4618	5.216e-05
Hes6	7.98331	8.07857	7.94513	9.30948	9.43139	8.62847	8.00234	9.12311	1.12077	-5.91159	0.00112668
Cib2	5.16534	5.23448	5.29359	6.356	6.72172	5.97794	5.23114	6.35188	1.12075	-6.60326	0.000640661
Cuta	8.45282	8.60067	8.52015	9.77417	9.74548	9.41605	8.52455	9.64523	1.12068	-9.55166	0.000101348
Ulk2	6.04654	6.05627	5.94691	7.19592	7.32222	6.89065	6.01657	7.13626	1.11969	-9.15573	0.000135606
Rrbp1	7.11682	7.35532	7.26591	8.57559	8.51049	8.00986	7.24601	8.36531	1.1193	-7.19117	0.000381198
Meis3	5.91977	5.63227	5.78854	6.84252	7.21999	6.63377	5.78019	6.89876	1.11856	-7.13637	0.00033321
Ptpn12	8.04174	8.09311	8.08351	9.07541	9.08924	9.40428	8.07279	9.18964	1.11685	-10.0964	9.74532e-05
Plxnb2	8.47403	8.5212	8.58049	9.58391	9.56723	9.77125	8.52524	9.6408	1.11555	-11.7854	3.07957e-05
Kif3a	6.61256	6.68082	6.5538	7.72809	7.7819	7.68	6.61573	7.73	1.11427	-13.2604	1.03914e-05
Parp3	4.13132	3.82601	4.09288	5.56552	5.402	4.4249	4.01674	5.1308	1.11407	-4.21435	0.00466845
Adamdec1	3.0613	3.06145	3.39968	4.72193	4.52924	3.61313	3.17414	4.2881	1.11396	-4.276	0.0042645
Gm17597	4.07127	4.39137	4.10846	5.48224	5.3394	5.0912	4.19037	5.30428	1.11391	-8.22564	0.000121148
Cpne2	5.63785	5.70879	5.78673	6.64473	6.48347	7.34501	5.71112	6.8244	1.11328	-5.6016	0.00142055
Sox2ot	3.76527	3.6935	4.00365	4.89058	4.8931	5.01727	3.82081	4.93365	1.11284	-10.337	5.95073e-05
Vax2	6.63462	6.44068	6.37567	7.61926	7.38031	7.7887	6.48366	7.59609	1.11243	-8.64822	0.000104166
Scand1	8.83066	8.88666	8.75669	9.91389	9.87719	10.0179	8.82467	9.93632	1.11165	-12.7982	1.18346e-05
Apbb1	6.22309	6.20654	6.12462	7.47535	7.61326	6.79895	6.18475	7.29585	1.1111	-5.86052	0.00118331
Ndufa12	10.8302	10.7737	10.6091	12.0477	11.7978	11.6988	10.7377	11.8481	1.11045	-9.39948	6.90197e-05
Gm17566	3.4845	3.15608	3.82669	4.78137	5.14294	3.87195	3.48909	4.59875	1.10967	-3.55404	0.00826108
Adrbk2	5.57761	5.62618	5.61358	6.83654	6.76298	6.54504	5.60579	6.71485	1.10906	-10.8453	6.90197e-05
Grlf1	7.8471	7.84247	7.90032	9.17601	8.95317	8.78744	7.8633	8.97221	1.10891	-9.80167	0.00010516
Mfn2	6.34587	6.5331	6.22072	7.81854	7.40285	7.20179	6.36656	7.47439	1.10783	-6.73337	0.000439652
Arpc5l	8.0953	8.11566	7.97899	9.16324	9.07553	9.27208	8.06331	9.17028	1.10697	-11.937	1.87245e-05
Zzef1	5.75511	5.69052	5.77088	7.0221	6.76199	6.75141	5.73883	6.84517	1.10633	-10.7087	6.61942e-05
6530411M01Rik	3.26502	3.56387	3.2894	4.26061	4.43597	4.73898	3.37276	4.47852	1.10575	-7.60928	0.000197145
Lrrc8a	7.17007	7.33288	7.15503	8.44232	8.35059	8.1818	7.21933	8.32491	1.10558	-10.6746	3.32903e-05
Elfn1	3.7051	3.44858	3.73225	4.27319	4.34306	5.58577	3.62864	4.73401	1.10536	-3.60734	0.00889258
Cenpq	8.68067	8.64571	8.52279	9.83064	9.72089	9.61324	8.61639	9.72159	1.1052	-11.5057	2.25705e-05
Rhbdd1	6.88548	6.98797	6.97293	7.75599	7.71629	8.6878	6.94879	8.05336	1.10457	-4.80592	0.00282136
2610001J05Rik	8.85527	8.76991	8.56919	10.0059	9.82367	9.67715	8.73146	9.83556	1.1041	-9.15102	6.91513e-05
Cdh22	4.87839	4.92774	5.13012	5.88978	5.66905	6.68797	4.97875	6.08227	1.10352	-4.75918	0.00281062
Inpp1	5.1721	5.19714	5.02204	6.33984	6.32179	6.03795	5.13042	6.23319	1.10277	-9.83238	6.43292e-05
Plcd4	4.40533	4.61572	4.7737	5.03624	5.05894	7.00769	4.59825	5.70096	1.10271	-2.42901	0.0343547
Mbd1	4.88841	4.93563	5.12895	6.06359	5.96082	6.23167	4.98433	6.08536	1.10103	-10.0125	4.2983e-05
Mcc	4.34072	4.30902	4.2732	5.29693	5.43144	5.49724	4.30765	5.40854	1.10089	-11.9829	3.48118e-05
Spty2d1	6.22913	6.24717	6.07424	7.18042	7.49786	7.17425	6.18352	7.28418	1.10066	-9.46439	8.42281e-05
Rsf1	6.6388	6.74326	6.66848	7.78939	7.89711	7.6612	6.68351	7.78257	1.09906	-11.5365	3.02353e-05
Lrrc14	5.60536	5.66953	5.78716	6.92864	6.93526	6.49436	5.68735	6.78609	1.09873	-8.16959	0.00021487
Zfp27	4.48252	4.41146	4.68882	5.57365	5.64462	5.65595	4.5276	5.62474	1.09714	-10.8394	5.92162e-05
Tnfrsf19	4.74884	4.48206	4.54715	5.58407	5.43299	6.05129	4.59269	5.68945	1.09676	-6.72676	0.000490359
Ripk1	4.51925	4.40473	3.98189	5.46005	5.56483	5.17093	4.30196	5.3986	1.09664	-6.61589	0.0003951
Mfsd11	5.85872	5.80011	5.9356	7.01547	7.24246	6.62494	5.86481	6.96096	1.09614	-7.30375	0.000404141
Fam199x	5.69061	5.84406	5.48191	6.79249	7.0761	6.43345	5.6722	6.76735	1.09515	-6.35061	0.000534375
Ccnyl1	8.08908	8.1243	8.09091	8.96165	8.96915	9.65727	8.10143	9.19602	1.09459	-6.2265	0.000918446
Akt1	7.22514	7.24177	7.20989	8.13832	8.34406	8.47798	7.2256	8.32012	1.09452	-10.2685	9.14609e-05
Ipo13	7.18941	7.08397	6.82675	8.35855	8.05372	7.96468	7.03338	8.12565	1.09227	-7.77772	0.000161548
Tmem38a	5.26053	5.38064	5.00755	5.98444	6.45374	6.48615	5.21624	6.30811	1.09187	-6.74886	0.000370221
Slc35b3	6.72202	6.67444	6.65278	7.7964	7.87773	7.64758	6.68308	7.7739	1.09082	-11.5058	4.37684e-05
Erlec1	6.5392	6.76611	6.63861	7.75031	7.81731	7.64864	6.64797	7.73876	1.09078	-11.2018	2.5963e-05
3110056O03Rik	7.57494	7.42241	7.57007	8.4201	8.55733	8.86054	7.52247	8.61266	1.09018	-8.63952	0.000152696
Leprel2	4.17301	4.52516	4.49176	5.59076	5.49779	5.37096	4.39664	5.4865	1.08986	-8.99526	9.88909e-05
Casp12	3.06145	3.22242	3.27548	4.63828	4.68752	3.50163	3.18645	4.27581	1.08936	-3.92618	0.00644449
Nts	2.94535	2.87153	3.39968	4.91615	4.50441	3.06145	3.07219	4.16067	1.08848	-2.66118	0.0256419
Stard9	4.64153	4.66727	4.80025	5.65876	6.12007	5.59477	4.70302	5.7912	1.08818	-7.57392	0.000329623
Prkra	7.83738	8.07502	7.83793	9.18312	9.09725	8.73245	7.91678	9.00427	1.08749	-7.85881	0.000190894
Slc25a44	5.84545	5.93765	6.01584	7.33321	7.21085	6.51545	5.93298	7.01984	1.08686	-5.6065	0.00139854
Msi2	6.12097	6.20232	6.04572	6.98625	6.96814	7.67309	6.123	7.20916	1.08615	-6.03586	0.00101149
Peg3	7.56047	7.68066	7.54908	8.82595	8.90006	8.32012	7.59674	8.68204	1.08531	-7.17147	0.000447226
Mtch1	8.70722	8.77238	8.7595	10.0122	10.0462	9.43501	8.74637	9.83115	1.08478	-6.88294	0.00057509
A230072C01Rik	4.87762	5.25346	4.68609	5.97247	6.32004	5.77478	4.93906	6.02243	1.08337	-5.834	0.000720155
4732471D19Rik	6.40669	6.45386	6.26068	7.58549	7.49319	7.2902	6.37374	7.45629	1.08255	-9.98466	4.91384e-05
Itm2b	10.4463	10.4953	10.3514	11.453	11.5073	11.5767	10.431	11.5123	1.08129	-12.4927	1.37177e-05
Mpzl1	8.86497	8.84029	8.76957	9.93748	9.86814	9.90958	8.82494	9.90507	1.08012	-13.3231	1.06553e-05
Gltpd1	6.58733	6.39049	6.52477	7.91939	7.69852	7.1243	6.50087	7.58074	1.07987	-5.83022	0.0011444
Pcsk5	3.82604	3.8187	3.95799	5.16239	4.70884	4.96903	3.86757	4.94675	1.07918	-8.56814	0.000158948
Gatc	6.88164	6.92891	6.81184	7.95632	8.1121	7.7888	6.87413	7.95241	1.07828	-10.1595	6.54329e-05
Ttpa	7.1295	7.28626	7.07347	8.14118	8.16919	8.41353	7.16308	8.2413	1.07823	-9.82626	5.09064e-05
Dcx	3.32861	3.45058	3.67662	4.8619	5.06206	3.76474	3.48527	4.5629	1.07763	-3.6587	0.00832824
Sdcbp	6.52656	6.58559	6.48951	7.40976	7.54366	7.87923	6.53389	7.61088	1.07699	-8.48251	0.000209151
Prkcq	5.16934	4.69173	5.34862	6.37606	6.28858	5.7757	5.0699	6.14678	1.07688	-5.05163	0.00146983
Myeov2	9.51479	9.42964	9.5024	10.8478	10.6396	10.1896	9.48228	10.559	1.0767	-6.90635	0.000559681
Egln1	7.22809	7.61413	7.49246	8.66737	8.69581	8.19804	7.4449	8.52041	1.07551	-6.59444	0.000408785
Ppp1r3d	4.30934	4.27962	4.75518	6.01909	5.25734	5.29418	4.44805	5.52354	1.07549	-4.79797	0.00209176
Glrx	6.60764	6.68911	6.55974	7.97662	7.96623	7.13937	6.61883	7.69407	1.07525	-5.22306	0.001953
Zscan22	6.72138	6.55031	6.60893	7.95851	7.92066	7.22581	6.62687	7.70166	1.07479	-5.83032	0.00117061
Cacna2d3	3.41836	3.27206	3.72995	4.58953	4.61148	4.44214	3.47346	4.54772	1.07426	-8.30641	0.000181251
Shroom4	6.06131	6.24401	6.17573	7.40629	7.38763	6.90714	6.16035	7.23369	1.07334	-7.48267	0.000340354
Etv1	3.19975	3.29028	3.40072	4.56402	3.9877	4.55895	3.29692	4.37022	1.0733	-6.73309	0.000569627
Tmed10	8.89999	8.82436	8.80982	9.84691	9.77083	10.1361	8.84473	9.91794	1.07322	-9.4616	0.00012096
Ncam2	3.52941	3.48923	3.35568	4.2159	4.35328	5.01766	3.45811	4.52894	1.07084	-5.62933	0.00136266
Bud31	10.3461	10.2738	10.2754	11.4765	11.4148	11.2141	10.2984	11.3685	1.07003	-10.7494	6.25317e-05
Zfp629	4.96476	5.04058	4.87025	6.04066	6.22314	5.8181	4.95853	6.0273	1.06877	-8.91446	0.000116044
Ufm1	4.76663	4.81221	4.46783	5.83449	5.66051	5.7491	4.68222	5.74804	1.06581	-9.21036	0.000103396
Mbd5	4.16002	4.26791	4.04104	5.1234	5.23123	5.30631	4.15632	5.22031	1.06399	-10.8171	3.00777e-05
Ugp2	7.46676	7.54098	7.38165	8.44951	8.6317	8.49811	7.46313	8.52644	1.06331	-11.4834	2.1335e-05
4922502B01Rik	4.30235	4.30235	4.33815	5.3936	5.04919	5.68702	4.31428	5.3766	1.06232	-7.10391	0.000489742
St3gal4	5.75621	5.96896	5.50045	6.85757	7.13238	6.42193	5.74188	6.80396	1.06208	-5.43397	0.00110369
Ryk	6.24564	6.35952	6.3307	7.40634	7.46851	7.24496	6.31195	7.37327	1.06132	-11.1453	3.57873e-05
Zfp871	7.93969	8.11298	7.95335	8.87835	8.97383	9.33677	8.00201	9.06299	1.06098	-8.03387	0.000219213
Zfp426	6.21957	6.19582	6.31794	7.1894	7.31521	7.41159	6.24444	7.3054	1.06096	-11.2331	2.85762e-05
Mtmr6	7.00981	7.113	6.88849	8.02088	8.19614	7.97668	7.00377	8.06457	1.0608	-10.351	3.56677e-05
Spon1	4.97495	5.12868	5.09928	5.83481	5.72572	6.82405	5.06764	6.12819	1.06056	-4.22008	0.00482872
D1Ertd622e	5.57497	5.72568	5.4715	6.45844	6.56793	6.92466	5.59072	6.65034	1.05963	-7.68396	0.000226382
Zkscan1	5.16927	5.18848	5.37455	5.94113	6.23123	6.73503	5.2441	6.30246	1.05836	-5.73678	0.0011726
Vamp3	9.3726	9.482	9.30128	10.2845	10.5252	10.5205	9.38529	10.4434	1.0581	-10.2006	4.57545e-05
Stat3	8.66548	8.70091	8.75065	9.92719	10.0275	9.33604	8.70568	9.76358	1.0579	-6.29871	0.000862149
Commd7	5.76402	6.06569	6.00701	7.0247	7.02892	6.95666	5.94557	7.00343	1.05785	-10.0964	8.97957e-05
2810428I15Rik	8.81426	8.88756	8.93978	10.0877	10.0004	9.72622	8.88053	9.93811	1.05757	-9.31709	0.000116787
Ctdnep1	8.20638	8.14985	8.22861	9.21841	9.22726	9.31152	8.19495	9.2524	1.05745	-12.9855	1.14395e-05
B230118H07Rik	6.03947	6.14954	6.0497	7.2028	7.0535	7.15418	6.07957	7.13683	1.05726	-12.1527	1.63316e-05
Cd81	11.1494	11.1798	11.0971	12.12	12.2116	12.2645	11.1421	12.1987	1.05657	-12.362	1.82967e-05
Hpcal1	9.52499	9.49177	9.57211	10.5613	10.6888	10.5077	9.52962	10.5859	1.05632	-11.7458	3.19952e-05
Magi3	5.70795	5.82395	5.95505	7.0506	7.21056	6.39349	5.82898	6.88488	1.0559	-5.40021	0.00157905
Taf9	9.62933	9.53998	9.53586	10.9131	10.788	10.1718	9.56839	10.6243	1.05587	-5.98884	0.00107189
Prkrir	8.29949	8.31335	8.28418	9.24278	9.33699	9.47841	8.29901	9.35272	1.05372	-11.0784	6.28144e-05
Tmod2	3.78068	3.86746	3.79503	5.20839	5.0296	4.36578	3.81439	4.86793	1.05354	-5.48533	0.00158573
Fbxl15	6.17593	6.31992	6.25902	7.12662	7.27193	7.51637	6.25162	7.30497	1.05335	-9.02834	0.000123238
Irs2	4.81067	5.21228	5.04772	6.07942	6.15357	5.99679	5.02356	6.07659	1.05303	-8.86926	0.000127722
Zfp580	6.7241	6.58004	6.68169	7.92517	7.96688	7.24802	6.66195	7.71336	1.05141	-5.83707	0.00117818
Dynlrb1	10.3536	10.4006	10.4175	11.6683	11.4834	11.174	10.3906	11.4419	1.05132	-8.18551	0.00025379
Cdon	6.08549	6.11967	5.99284	6.75907	6.97266	7.61941	6.066	7.11704	1.05104	-5.40068	0.00167791
Tada2b	6.48142	6.45668	6.51192	7.60416	7.3925	7.60254	6.48334	7.53307	1.04973	-10.9423	6.29187e-05
Axin2	5.75405	5.4506	5.75722	6.67697	6.82373	6.60842	5.65396	6.70304	1.04908	-9.01988	9.00759e-05
Atg9a	5.58639	5.45341	5.70026	6.96543	6.69689	6.22434	5.58002	6.62889	1.04887	-5.91422	0.000983464
Ids	4.62445	4.58156	4.54006	5.57474	5.57696	5.74044	4.58202	5.63071	1.04869	-11.5795	3.55928e-05
Endod1	4.08969	3.96591	4.04337	5.34145	5.43467	4.4672	4.03299	5.08111	1.04812	-4.66898	0.00317789
Klhl13	8.46173	8.38426	8.25068	9.60986	9.6155	9.01328	8.36556	9.41288	1.04733	-6.35163	0.000747462
Tmbim6	9.36323	9.32233	9.3711	10.5476	10.4584	10.1873	9.35222	10.3978	1.04555	-9.41943	0.000133654
Fam168a	6.89424	7.01317	7.09912	7.97288	7.97366	8.19543	7.00218	8.04732	1.04514	-10.1109	4.23973e-05
Zdhhc20	7.3223	7.25421	6.85627	8.09434	8.11507	8.35517	7.14426	8.18819	1.04393	-7.27857	0.000282119
Gm11602	3.44858	2.96724	2.96181	4.35646	3.99296	4.15854	3.12588	4.16932	1.04344	-6.54562	0.000445015
Grik5	6.5343	6.57608	6.73697	7.81643	7.77713	7.37845	6.61578	7.65734	1.04156	-7.78836	0.000243812
Tceal8	10.0391	9.92812	9.87023	10.8982	10.9644	11.0975	9.94582	10.9867	1.04089	-10.9663	2.72707e-05
Mapk7	7.48177	7.58225	7.57099	8.92116	8.75015	8.08402	7.545	8.58511	1.04011	-5.4183	0.00166485
Plxnb1	6.38193	6.42458	6.58652	7.87045	7.60419	7.03804	6.46434	7.50423	1.03989	-5.43709	0.00153775
Tsc22d4	6.7488	6.84509	6.68514	7.67603	7.88203	7.83566	6.75968	7.79791	1.03823	-10.8731	2.96773e-05
Vezf1	8.02201	7.99468	7.9737	8.9697	9.12108	9.01343	7.9968	9.03474	1.03794	-11.8215	3.91612e-05
Dhrs2	5.83073	5.77558	5.75543	7.13976	6.92728	6.40831	5.78725	6.82512	1.03787	-6.15413	0.000958735
Col9a1	4.61417	4.5883	4.84068	5.88362	6.26337	5.00693	4.68105	5.71797	1.03692	-3.82747	0.00701957
D930016D06Rik	6.17414	6.31323	6.21114	7.36027	7.33607	7.11275	6.23283	7.26969	1.03686	-10.2391	5.53825e-05
Rbm20	4.78712	5.06599	5.14395	6.00878	5.98347	6.1137	4.99902	6.03531	1.03629	-9.10563	0.000125016
Orai2	4.21344	4.01236	4.03727	5.09826	5.03778	5.23532	4.08769	5.12379	1.03609	-10.4579	3.39911e-05
Cyp2j6	3.3829	3.47072	3.3829	4.50257	4.60787	4.23415	3.41217	4.4482	1.03602	-9.12076	0.000140126
Pkig	7.27256	7.25045	7.08586	8.24527	8.05516	8.41532	7.20296	8.23858	1.03562	-8.91765	9.41528e-05
Agt	4.86088	5.26257	5.30981	6.02243	6.20653	6.31014	5.14442	6.1797	1.03528	-7.28252	0.000276297
Klhl29	3.21974	3.22727	3.35601	4.9192	4.8297	3.15885	3.26767	4.30258	1.03491	-2.62613	0.0273702
Arid5a	5.64426	5.50884	5.63492	6.46523	6.35947	7.06719	5.59601	6.63063	1.03462	-5.98069	0.00105032
Ube2n	6.38894	6.29652	6.43359	7.24872	7.29852	7.67312	6.37302	7.40678	1.03377	-8.20693	0.00022543
Rtn4rl1	4.40661	4.38887	4.47339	5.93892	5.66699	4.75797	4.42296	5.45463	1.03167	-4.05921	0.00570885
Rhbdf1	7.99645	8.15473	8.1312	9.0919	9.08585	9.19853	8.09413	9.12543	1.0313	-11.6017	2.12136e-05
Dnlz	7.47176	7.42504	7.36505	8.48948	8.43054	8.43327	7.42061	8.4511	1.03048	-12.5932	1.55076e-05
Tesk1	5.93364	5.78233	5.73977	7.22182	6.90562	6.41921	5.81858	6.84888	1.0303	-5.6	0.00132585
Tmem100	3.87482	3.83477	3.44995	4.53176	5.1389	4.57972	3.71985	4.75013	1.03028	-5.45223	0.00107937
Acp2	5.958	6.02626	5.82138	6.79174	6.89674	7.20772	5.93521	6.9654	1.03019	-8.16519	0.000177281
Itgb1	8.76494	8.88278	8.82484	9.52614	9.8744	10.1591	8.82418	9.85322	1.02904	-6.81217	0.000558159
St8sia2	4.87057	4.80128	4.87828	6.11487	6.17354	5.34354	4.85004	5.87732	1.02727	-5.17376	0.00205591
Sgip1	3.09138	3.13555	3.00647	4.48729	4.37774	3.45019	3.0778	4.10507	1.02727	-4.32409	0.00438622
Mobkl1a	5.29875	5.02918	5.01738	6.01511	6.2307	6.18114	5.1151	6.14232	1.02721	-9.13087	7.59379e-05
BC028528	7.2064	6.94238	6.97537	8.15002	8.17708	7.87533	7.04138	8.06748	1.0261	-8.51123	0.000102239
Acss2	5.19471	5.25185	5.37439	6.61487	6.39509	5.88897	5.27365	6.29964	1.02599	-5.97603	0.00101983
F2r	9.17059	9.19927	9.04988	10.1698	10.2921	10.0358	9.13991	10.1659	1.02598	-10.2716	4.48018e-05
Bace1	5.76702	5.77636	5.88954	6.91017	6.8442	6.75605	5.81097	6.83681	1.02583	-11.6596	1.9437e-05
Onecut2	3.32251	3.44163	3.39244	5.03281	5.03675	3.16329	3.38552	4.41095	1.02543	-2.40111	0.0356818
Gna12	6.70022	6.71443	6.65608	7.56817	7.85832	7.71981	6.69024	7.71543	1.02519	-10.1817	8.13311e-05
Nbl1	4.48553	4.29802	4.96326	5.84317	5.87208	5.1047	4.58227	5.60665	1.02438	-4.16204	0.00376513
Mapk8ip1	5.99858	6.02204	6.07039	7.23223	7.46271	6.46864	6.03034	7.05453	1.02419	-4.68774	0.00315025
Pbx3	6.59524	6.44245	6.26723	7.26052	7.20923	7.90718	6.43498	7.45898	1.024	-5.44539	0.00136777
Tspan31	9.83468	9.90715	9.78074	10.8289	10.9321	10.8319	9.84086	10.8643	1.02345	-12.0946	1.5801e-05
Fmo1	4.92189	5.13207	5.28046	6.37604	6.38163	5.64312	5.11147	6.1336	1.02213	-5.04887	0.00193635
Lgals8	6.39862	6.65769	6.31784	7.2443	7.3121	7.88332	6.45805	7.4799	1.02186	-5.70135	0.00102314
Stx4a	7.93103	7.86572	7.88923	9.02456	9.07592	8.65051	7.89533	8.917	1.02167	-8.28471	0.000241446
Gp1bb	3.31767	2.9084	3.45261	5.00869	4.77626	2.95782	3.22622	4.24759	1.02136	-2.21064	0.044191
Sirt7	6.93966	6.92363	6.84438	7.75954	7.86379	8.14511	6.90256	7.92282	1.02026	-8.84169	0.000164227
Os9	6.74423	6.67835	6.74218	7.30627	7.89725	8.0197	6.72159	7.74107	1.01949	-5.98565	0.00108392
Spcs2	9.99315	10.1189	9.89034	11.0828	11.1238	10.8506	10.0008	11.019	1.01824	-9.26627	6.68977e-05
Gabrb3	4.53043	4.77468	4.65554	5.61859	5.5342	5.85938	4.65355	5.67073	1.01718	-8.72307	9.47333e-05
Gpr162	5.99532	5.82676	6.03694	7.21464	7.13822	6.5565	5.95301	6.96979	1.01678	-5.9835	0.000984552
1110032A03Rik	5.48854	5.53242	5.4163	6.58294	6.33398	6.57042	5.47909	6.49578	1.01669	-10.051	7.36509e-05
Myt1	4.0617	3.73277	4.20128	5.05706	5.12272	4.86361	3.99858	5.01446	1.01588	-7.3394	0.000267335
Commd9	7.87473	7.51912	7.55801	8.83588	8.72767	8.43586	7.65062	8.66647	1.01585	-7.12222	0.00025522
Rab33b	7.05666	6.88947	6.9573	7.82689	8.02941	8.09204	6.96781	7.98278	1.01497	-9.85268	5.74184e-05
Itgav	6.07579	6.16378	6.11135	6.90246	7.14656	7.34473	6.11697	7.13125	1.01428	-8.37746	0.000209151
5033414D02Rik	8.19559	8.27533	7.77665	9.50389	9.19493	8.59159	8.08252	9.0968	1.01428	-4.29875	0.00347574
Dhrs1	8.18943	8.25709	8.13898	9.24875	9.35259	9.02605	8.19517	9.20913	1.01396	-9.42496	0.000105303
H13	4.63802	4.58436	4.67168	5.86004	5.65608	5.41811	4.63136	5.64474	1.01339	-8.37655	0.000207586
Adamts20	3.01998	3.02664	2.8799	4.66212	4.28273	3.01998	2.97551	3.98828	1.01277	-2.93552	0.0191108
Gnb4	6.35741	6.46233	6.58839	7.83106	7.97923	6.63478	6.46937	7.48169	1.01232	-3.35284	0.0118534
4632427E13Rik	6.65576	6.78438	6.48646	7.73653	7.85753	7.36947	6.6422	7.65451	1.01231	-6.97404	0.000338963
Dgkk	4.56054	4.28643	4.33075	4.86503	4.93464	6.4149	4.39257	5.40485	1.01228	-2.84786	0.0209685
Nol7	6.07741	6.19445	5.79803	6.88983	6.97711	7.23948	6.0233	7.03547	1.01218	-7.30401	0.000225544
Ldlrad3	8.1655	8.27695	8.03663	9.51564	9.39989	8.59794	8.15969	9.17116	1.01146	-4.64548	0.00312678
Tmx4	4.79917	4.91507	4.67767	5.6973	6.00844	5.71902	4.7973	5.80825	1.01095	-8.62379	0.000105311
Impad1	7.93561	8.00317	7.84902	8.83013	8.93025	9.05921	7.92927	8.93986	1.0106	-10.4634	3.87209e-05
Gps2	6.59049	6.45661	6.37583	7.59584	7.56652	7.28796	6.47431	7.48344	1.00913	-8.8173	9.89002e-05
Vapb	6.51276	6.21696	6.44554	7.41912	7.29298	7.48993	6.39175	7.40068	1.00892	-9.23239	7.60667e-05
Dpysl3	6.20247	6.24634	6.30951	7.09071	7.00796	7.68625	6.25277	7.26164	1.00887	-6.02653	0.00103749
Cbfb	10.3716	10.3815	10.516	11.1668	11.3673	11.7609	10.423	11.4317	1.00864	-6.8051	0.000543845
Lmo2	5.07445	4.92943	4.88067	6.03485	6.40987	5.46482	4.96152	5.96985	1.00833	-4.84393	0.00258324
Scarb1	8.3459	8.3402	8.15334	9.49347	9.46116	8.90922	8.27981	9.28795	1.00814	-6.31239	0.00075372
Pkd2	7.9602	7.91984	8.15562	9.00969	9.10245	8.94534	8.01189	9.01916	1.00727	-10.1301	4.91788e-05
Stx6	6.83879	6.90562	6.64331	7.83465	7.72776	7.84554	6.7959	7.80265	1.00674	-10.01	6.54438e-05
Syvn1	7.11061	6.9362	7.06962	8.58826	8.2619	7.28387	7.03881	8.04468	1.00587	-3.60902	0.00900529
Ywhab	9.3104	9.4345	9.50232	10.4074	10.4515	10.4056	9.41574	10.4215	1.00578	-11.0487	5.53574e-05
Tbc1d4	4.75789	5.07886	4.79869	5.99141	5.92333	5.73746	4.87848	5.88407	1.00559	-8.38394	0.000114445
Gm15663	3.67448	3.56387	4.07352	4.90678	4.30982	5.10743	3.77062	4.77468	1.00405	-4.55078	0.00260855
Kif1c	5.04379	5.04593	5.02772	6.05407	6.33229	5.74246	5.03915	6.04294	1.00379	-7.08785	0.000497712
Lrrc4c	3.10126	3.12475	3.25384	3.87109	3.91423	4.7052	3.15995	4.16351	1.00356	-4.93416	0.00247046
Nell2	4.54056	4.52452	4.57593	5.3223	5.10881	6.21998	4.547	5.55036	1.00336	-4.1269	0.00534958
Bach2	5.40741	5.46953	5.45517	6.1483	6.08596	7.10767	5.44404	6.44731	1.00327	-4.23025	0.00483515
Abhd15	4.34735	4.47191	4.19897	5.09334	5.35863	5.57585	4.33941	5.3426	1.00319	-7.20124	0.000282407
Asxl3	3.50879	3.42226	3.87029	4.77241	4.61608	4.41935	3.60045	4.60261	1.00217	-6.83721	0.000330726
Cflar	4.41404	4.26683	4.11759	5.24707	5.50559	5.05192	4.26615	5.26819	1.00204	-7.28459	0.000251046
Lhfpl4	4.70235	4.39308	4.90746	5.83939	5.44111	5.7278	4.66763	5.66943	1.0018	-6.29682	0.00050453
Pafah1b2	7.65377	7.76496	7.66541	8.38801	8.65974	9.03704	7.69471	8.69493	1.00021	-6.49374	0.000702452
Gpr125	8.67516	8.62094	8.59053	9.8316	9.75437	9.29876	8.62888	9.62824	0.99937	-7.11933	0.000484456
Zhx3	4.46804	4.46453	4.65638	5.44216	5.52968	5.61491	4.52965	5.52892	0.999269	-10.3373	3.7813e-05
Cdk19	6.71028	6.68359	6.57909	7.61244	7.81873	7.53942	6.65765	7.65686	0.999211	-9.70178	7.57635e-05
Crot	8.1742	8.19585	7.92979	9.07687	9.30605	8.91339	8.09994	9.09877	0.99883	-7.73764	0.000178026
Zbed3	5.11832	5.00844	4.75241	5.72711	6.12405	6.02412	4.95972	5.95843	0.998704	-7.09773	0.000261271
Ttpal	4.52208	4.45231	4.78089	5.4072	5.40272	5.93749	4.58509	5.58247	0.997376	-6.03179	0.000737379
Zbtb16	4.41847	4.19058	4.54278	5.56047	5.69674	4.88674	4.38394	5.38132	0.997373	-4.86228	0.00230734
Dzip1l	5.51133	5.30055	5.23891	6.52858	6.53899	5.97525	5.35026	6.34761	0.997344	-6.10061	0.000797879
Ankrd40	7.30659	7.43822	7.30523	8.26914	8.35274	8.41798	7.35001	8.34662	0.996612	-11.242	2.2833e-05
6720456B07Rik	9.81321	9.81831	9.74015	10.8497	10.7778	10.7316	9.79055	10.7864	0.995821	-11.9992	1.82495e-05
Tmem33	7.57906	7.59439	7.43228	8.49596	8.50042	8.5957	7.53524	8.5307	0.995453	-11.1369	3.0374e-05
Sipa1l2	7.49871	7.43212	7.54043	8.82331	8.77821	7.85484	7.49042	8.48545	0.995035	-4.35179	0.00427942
Agap1	6.49971	6.56098	6.41706	7.58928	7.47995	7.3924	6.49258	7.48721	0.994623	-10.7466	3.2517e-05
Ndufaf4	8.04344	8.05122	7.85995	9.09147	8.99372	8.85072	7.98487	8.97864	0.993766	-9.67085	5.19174e-05
2610203C22Rik	3.93847	3.73297	3.82342	5.28453	5.03652	4.15502	3.83162	4.82536	0.993742	-3.99242	0.0060034
Trps1	7.32683	7.46411	7.27702	8.23161	8.2895	8.52807	7.35599	8.34973	0.993737	-9.08606	8.60268e-05
Kcnq5	3.08014	3.16907	3.36636	4.14041	4.32169	4.13466	3.20519	4.19892	0.993731	-9.18071	7.30134e-05
Nup210	7.54194	7.46211	7.49412	8.13236	8.16989	9.1747	7.49939	8.49231	0.992922	-4.0674	0.00567066
Ndufc2	11.4139	11.4053	11.3191	12.4592	12.3959	12.2614	11.3794	12.3722	0.99273	-10.8368	4.0011e-05
Efnb2	5.1799	5.10772	5.11788	6.17655	6.40737	5.79735	5.13517	6.12709	0.991923	-6.76914	0.000609656
Zfp260	7.75376	7.7726	7.61499	8.65262	8.85417	8.60905	7.71378	8.70528	0.991497	-9.779	5.61502e-05
Limch1	4.25304	4.49835	4.42276	5.27563	4.97258	5.89887	4.39139	5.38236	0.990976	-4.73016	0.00282462
Evl	7.36768	7.37933	7.16804	8.4257	8.18145	8.27903	7.30501	8.29539	0.990379	-9.41557	5.85799e-05
Srprb	6.72633	6.81329	6.64978	7.75646	7.81104	7.59019	6.7298	7.71923	0.989429	-10.181	4.31754e-05
BC056474	8.68572	8.84594	8.48094	9.35567	9.60401	10.021	8.67087	9.66023	0.989366	-5.59752	0.00103211
Cttnbp2nl	6.70489	6.84074	6.5006	7.72591	7.65794	7.62999	6.68208	7.67128	0.989201	-9.16441	0.000126474
Lass3	2.63539	2.46987	2.70789	3.78478	3.4791	3.51675	2.60438	3.59354	0.989165	-8.52309	0.000106783
Ncor2	7.21685	7.02822	7.17546	8.03296	8.10749	8.24667	7.14018	8.12904	0.988865	-10.0413	4.25655e-05
Lonrf2	2.90488	3.10342	2.9971	3.39692	3.34508	5.22852	3.0018	3.99017	0.988374	-2.32144	0.0391158
Mib1	6.81029	6.87431	6.61352	7.81435	7.78841	7.65959	6.76604	7.75412	0.98808	-9.66744	6.24952e-05
Wdr6	9.53014	9.41277	9.51047	10.6502	10.5429	10.2222	9.48446	10.4718	0.987303	-8.04682	0.000249268
Tgfbrap1	6.19141	6.05916	6.25641	7.22533	7.06951	7.1729	6.169	7.15591	0.986917	-10.523	3.48082e-05
Rab2a	9.37216	9.36814	9.1205	10.3299	10.3083	10.1828	9.28694	10.2737	0.986755	-9.49806	7.74837e-05
Zfp524	5.66364	5.64546	5.88373	6.87722	6.84156	6.43302	5.73094	6.71727	0.986324	-7.06903	0.000345322
Oxr1	8.41164	8.38282	8.37528	9.27142	9.51846	9.33873	8.38992	9.37621	0.98629	-10.1654	9.41611e-05
Klhl5	5.72509	5.8069	5.65894	6.70354	6.7441	6.69399	5.73031	6.71388	0.983569	-11.3898	3.89223e-05
Ap2s1	9.44755	9.52756	9.48024	10.625	10.5449	10.2278	9.48512	10.4659	0.980792	-8.34423	0.000227495
Fis1	8.86063	8.98556	9.05362	9.94689	9.89987	9.99344	8.9666	9.94673	0.98013	-10.7932	4.37739e-05
Mrps11	8.68798	8.67505	8.63791	9.94365	9.94091	9.05315	8.66698	9.6459	0.978925	-4.5389	0.00360612
B3gnt1	6.45676	6.78233	6.5651	7.63234	7.58387	7.52359	6.6014	7.57993	0.978534	-9.14839	0.000124868
Zfp326	8.00965	8.08642	7.98945	9.04894	8.84303	9.12798	8.0285	9.00665	0.978147	-9.56802	0.000100513
Gnai2	9.40826	9.28784	9.31912	10.3794	10.1493	10.4189	9.33841	10.3159	0.977442	-9.51976	9.34941e-05
Ptpn1	7.82401	7.8039	7.80194	8.88998	8.78349	8.68748	7.80995	8.78699	0.977033	-10.6472	7.25355e-05
Mtmr10	6.90947	7.07601	7.07807	7.91758	8.03052	8.04396	7.02119	7.99735	0.976167	-10.6316	3.44199e-05
Tbkbp1	6.27137	6.34309	6.59977	7.47035	7.35387	7.31823	6.40474	7.38081	0.976075	-8.78903	0.000128287
Katnal2	4.18545	4.34462	4.44281	5.11592	4.77354	6.01095	4.3243	5.30014	0.975842	-3.64436	0.00855932
Invs	3.00308	3.16464	3.23389	4.09888	4.02914	4.19647	3.13387	4.10817	0.974299	-9.91852	4.91384e-05
Crtc3	5.48642	5.70084	5.58844	6.81332	6.63547	6.2486	5.5919	6.5658	0.973897	-6.59705	0.000568316
Rftn2	4.2648	4.04618	4.25546	4.86561	4.90303	5.71794	4.18881	5.16219	0.973379	-4.59306	0.00325884
Gm9958	5.07583	5.08884	5.19778	6.33929	6.34269	5.59453	5.12082	6.09217	0.971351	-5.14292	0.00207734
Pppde1	8.08817	8.12883	8.08564	9.08208	9.01787	9.11445	8.10088	9.07147	0.970583	-11.8153	2.69631e-05
Arhgef12	7.57149	7.55762	7.6725	8.55929	8.62427	8.52876	7.60054	8.57077	0.970238	-11.5994	2.07742e-05
Scg3	4.96502	4.79163	4.96413	5.49906	5.29153	6.84009	4.90693	5.8769	0.969969	-2.86241	0.0207228
Unc80	3.88209	3.95498	3.88768	5.03918	4.97393	4.61964	3.90825	4.87758	0.969334	-7.95254	0.000286554
Slc39a9	6.349	6.41731	6.27961	7.22581	7.04332	7.6823	6.34864	7.31714	0.968505	-6.23767	0.000866007
Kctd1	5.37108	5.21743	5.52522	6.26167	6.26371	6.49379	5.37124	6.33972	0.96848	-8.4086	0.000109566
Hdac8	4.48756	5.02461	4.63137	5.71705	5.76434	5.56629	4.71451	5.68256	0.968046	-6.73541	0.000521331
Ccdc23	8.50696	8.52307	8.60222	9.88282	9.55924	9.09265	8.54408	9.51157	0.967486	-5.47484	0.00156449
Ifnar1	6.34451	6.46335	6.18199	7.15413	7.24763	7.48975	6.32995	7.29717	0.96722	-7.95729	0.000146991
Tmem121	5.78371	5.67265	5.78629	6.6992	6.58507	6.85978	5.74755	6.71468	0.967133	-9.5976	7.5043e-05
Phf21b	5.08262	5.29771	5.28233	6.16365	6.17776	6.21852	5.22089	6.18664	0.965758	-10.1028	9.09379e-05
Anxa6	7.31334	7.30087	7.41057	8.1143	8.27524	8.53214	7.34159	8.30723	0.965636	-8.09796	0.000229619
Ubr2	7.1112	7.01591	7.14046	7.96905	7.79308	8.40155	7.08919	8.05456	0.965369	-6.44175	0.00074614
Lss	7.95209	7.91713	7.81584	9.57009	9.46268	7.54835	7.89502	8.86038	0.965357	-2.14995	0.048073
Ralgds	7.3326	7.32362	7.3925	8.48377	8.49816	7.96177	7.34957	8.31457	0.964996	-6.62827	0.000680135
5730446D14Rik	4.80262	4.93395	4.47805	5.95082	5.59486	5.56255	4.73821	5.70274	0.964536	-6.22106	0.000517826
Rela	8.03792	7.93454	7.98216	9.19558	9.13583	8.51646	7.98488	8.94929	0.964418	-5.69775	0.00133065
Tor1aip1	6.91587	6.72587	6.35509	7.84582	7.77498	7.26799	6.66561	7.6296	0.963984	-4.92931	0.00166352
Mgat1	7.29707	7.24659	7.21614	8.2532	8.3957	8.00162	7.25327	8.21684	0.963574	-8.39514	0.000213831
Dnajc3	6.7793	6.84399	6.67159	8.2063	8.12399	6.85359	6.76496	7.72796	0.963002	-3.13048	0.0152481
Slc25a47	4.68122	4.50355	4.957	5.7129	5.43943	5.87678	4.71392	5.67637	0.962447	-6.21592	0.000516536
Tgfb2	3.74973	3.7975	3.57075	4.48306	4.61147	4.90728	3.70599	4.66727	0.961277	-7.44333	0.000252205
9530077C05Rik	4.67477	4.65418	4.37724	5.69343	5.75023	5.1448	4.56873	5.52949	0.96076	-5.59363	0.00113206
Sun2	5.72804	5.73684	5.89918	6.90624	6.85835	6.47999	5.78802	6.74819	0.960171	-7.40653	0.000322613
Stx2	6.87294	6.97603	6.97741	7.66698	7.88119	8.15618	6.94213	7.90145	0.959327	-7.42944	0.000351547
Ier5l	7.25758	7.36988	6.89955	8.19695	8.20793	8.00012	7.17567	8.135	0.959324	-7.03051	0.000373744
Commd6	8.13045	8.13673	8.14003	9.33589	9.22985	8.71695	8.13574	9.09423	0.958489	-6.27289	0.000892832
Zfp458	3.11442	3.00149	3.20788	4.13651	3.96057	4.10064	3.10793	4.06591	0.957976	-9.93715	4.50857e-05
Runx3	5.12844	4.8995	4.92168	6.26405	6.10192	5.45355	4.98321	5.93984	0.956635	-4.91771	0.00237686
Dlg4	4.30453	4.33377	4.33596	5.30894	5.12794	5.4058	4.32475	5.28089	0.956141	-9.58383	0.000123948
Large	7.81245	7.80599	8.0833	8.82051	8.9123	8.83716	7.90058	8.85666	0.956076	-9.12025	0.000135798
1700066M21Rik	6.40008	6.34614	6.30352	7.01549	7.18012	7.72174	6.34991	7.30578	0.955867	-5.72745	0.0013047
C78339	9.85641	9.82622	9.80016	10.6572	10.8204	10.8711	9.8276	10.7829	0.955283	-10.1657	8.66982e-05
Gstm5	7.83875	7.81098	7.66819	8.91203	8.81263	8.45873	7.77264	8.7278	0.955158	-7.32669	0.000347419
Nt5c3	7.74252	7.78651	7.60324	8.81303	8.83589	8.34876	7.71075	8.6659	0.955141	-6.75151	0.000542044
Slc38a3	5.3549	5.68507	5.53793	6.3859	6.65799	6.39704	5.52597	6.48031	0.954342	-7.79483	0.000159054
1110067D22Rik	7.82605	7.80046	7.44412	8.50058	8.60213	8.82998	7.69021	8.64423	0.954019	-6.90865	0.000308545
Ddi2	7.03953	6.97318	6.89683	7.90084	7.86102	8.00911	6.96985	7.92366	0.95381	-10.8088	2.84805e-05
Atp6v0a1	5.89928	5.92397	5.88869	6.51727	6.81159	7.24362	5.90398	6.85749	0.953513	-5.80127	0.00124958
Mapre3	4.48511	4.33947	4.77934	5.46897	5.43313	5.56056	4.53464	5.48756	0.952915	-7.72014	0.000292218
Arhgdia	10.1544	10.1959	10.3317	11.3008	11.2661	10.9737	10.2273	11.1802	0.952883	-8.318	0.000158032
Myo18a	8.24882	8.26858	8.30767	9.3823	9.24491	9.05624	8.27503	9.22782	0.952789	-9.06299	0.00014855
Zdhhc4	7.72848	7.85789	7.7161	8.66288	8.67566	8.82186	7.76749	8.72013	0.952645	-10.4355	3.47199e-05
Pitpna	7.02838	7.17519	7.03869	8.02888	8.03731	8.03177	7.08075	8.03265	0.9519	-10.6731	7.79211e-05
Stard13	5.37153	5.20871	5.32002	6.23909	6.56806	5.9419	5.30009	6.24968	0.949598	-6.22462	0.000785446
Rnase1	4.19988	4.03915	4.51585	4.97695	4.96144	5.66403	4.25163	5.20081	0.949181	-4.52757	0.00277149
Vamp2	5.62857	5.65492	5.6515	6.6705	6.59898	6.51186	5.645	6.59378	0.948781	-10.7579	6.59678e-05
Gpd1l	6.44154	6.49221	6.45849	7.65336	7.55021	7.03454	6.46408	7.41271	0.948628	-6.18467	0.000943508
Wdr66	3.73356	3.56387	3.75792	5.11887	4.85654	3.92466	3.68512	4.63336	0.948243	-3.62854	0.00878013
Ng23	5.82728	5.67828	5.94489	7.13216	6.84836	6.31416	5.81682	6.76489	0.948073	-4.94112	0.0022395
Pou6f1	5.24662	5.20048	5.33966	6.28625	6.29426	6.05025	5.26225	6.21025	0.948001	-9.32242	9.10214e-05
Zbtb6	6.95924	6.80117	6.92044	7.83232	7.8288	7.85927	6.89362	7.84013	0.946514	-10.6356	7.36509e-05
8430429K09Rik	4.93539	4.93993	4.91938	6.11693	6.03598	5.4767	4.93157	5.87654	0.944972	-5.95779	0.00112045
Zmat1	3.53912	3.53203	3.25684	3.85046	4.01939	5.29265	3.44266	4.3875	0.944837	-2.90722	0.0194898
Aarsd1	5.95828	6.11389	6.24429	6.99184	7.04228	7.11672	6.10549	7.05028	0.944796	-9.27733	9.22538e-05
Fbf1	6.78093	6.71242	6.55286	7.57167	7.6442	7.66472	6.68207	7.62686	0.944793	-9.92664	7.43016e-05
Csk	6.8579	6.87226	7.02337	7.92271	8.06221	7.60254	6.91784	7.86249	0.944647	-7.27999	0.00034805
Stxbp4	4.95889	5.07656	5.02895	5.99261	6.00729	5.89536	5.02146	5.96509	0.943625	-11.1953	2.33644e-05
Rab5c	7.73533	7.79602	7.79339	9.06323	8.82025	8.26962	7.77491	8.7177	0.942785	-5.27626	0.00189142
Caml	8.2293	8.2594	8.15142	9.28042	9.28285	8.90155	8.21337	9.15494	0.941568	-7.77072	0.000302648
Mn1	4.28347	4.49148	4.54919	5.82145	5.23092	5.09591	4.44138	5.38276	0.941384	-5.15243	0.00184591
Acat2	10.7659	10.8701	10.9114	12.3092	12.3239	10.7359	10.8491	11.7897	0.94053	-2.58114	0.0288201
Hdac2	8.75366	8.80286	8.49122	9.71121	9.61061	9.54646	8.68258	9.62276	0.94018	-8.53494	0.000141992
Cacna1b	3.95764	4.08752	4.08672	4.90463	4.57552	5.46922	4.04396	4.98312	0.939161	-4.76748	0.00285102
Tmem56	3.10131	3.05695	3.31044	4.57862	4.0897	3.6155	3.15623	4.09461	0.938373	-4.34732	0.00385787
Eea1	6.79009	6.87845	6.75961	7.66305	7.76646	7.81284	6.80938	7.74745	0.938066	-10.762	3.06863e-05
Areg	3.43023	3.45135	3.42841	2.87688	3.23391	7.01231	3.43666	4.37437	0.937706	-1.05336	0.166737
Klc1	7.03245	7.25822	6.91726	7.88894	7.99046	8.14099	7.06931	8.0068	0.93749	-7.89835	0.000158612
Cbx8	4.48576	4.55203	4.66136	5.39388	5.48531	5.63066	4.56638	5.50328	0.936899	-9.45	6.24952e-05
Zfp948	7.04576	7.04899	6.80579	7.88084	8.02308	7.80688	6.96685	7.9036	0.936752	-8.73971	9.09716e-05
Nxt2	6.86937	6.73099	6.2357	7.68999	7.55718	7.39716	6.61202	7.54811	0.936092	-5.58239	0.00118967
Lpar6	7.72643	7.74023	7.7201	8.7197	8.56677	8.70741	7.72892	8.66462	0.935703	-10.4506	8.41038e-05
Fam189a1	4.30143	4.16074	4.3781	5.06471	5.49901	5.07994	4.28009	5.21455	0.934462	-6.90023	0.00043566
Whsc1l1	5.15658	5.42414	5.27814	6.142	6.31236	6.20625	5.28629	6.22021	0.933919	-9.14643	7.85911e-05
Manf	11.2427	11.3049	11.1356	12.6411	12.7082	11.1345	11.2277	12.1613	0.93354	-2.61942	0.0275452
Lrrc20	5.83763	5.80889	5.86823	6.98942	6.79249	6.53239	5.83825	6.77144	0.933185	-7.62342	0.000347049
Crebzf	6.36783	6.61432	6.31666	7.44662	7.41816	7.23206	6.43294	7.36562	0.932678	-8.24283	0.000125856
1700040D17Rik	2.83553	3.07566	3.03761	4.26156	4.19913	3.28417	2.98293	3.91495	0.932021	-3.96245	0.00608542
Dusp11	8.01693	8.16678	8.11642	8.81265	8.80068	9.48231	8.10004	9.03188	0.931834	-5.29951	0.00179626
2010003O02Rik	4.30743	4.27719	4.31649	5.34362	5.18476	5.16821	4.30037	5.2322	0.931824	-10.21	8.82628e-05
Phldb2	6.73758	6.61655	6.25779	7.76006	7.81569	6.83027	6.53731	7.46867	0.931363	-3.60566	0.00813913
Mbd2	6.93352	7.08857	6.85652	7.91007	7.98095	7.78006	6.95953	7.89036	0.930826	-9.21671	6.71852e-05
Sec14l2	6.09562	6.01572	5.9893	6.9171	6.90112	7.07168	6.03355	6.9633	0.929753	-10.284	4.90329e-05
Bad	7.1066	7.11693	6.99097	8.24328	8.17884	7.58081	7.0715	8.00098	0.929477	-5.56372	0.00144922
Chd7	6.50227	6.6974	6.58696	7.6468	7.58772	7.3397	6.59554	7.52474	0.929201	-8.37231	0.000133109
Peg10	3.34696	3.42512	3.29682	3.94344	4.24664	4.66554	3.3563	4.28521	0.92891	-5.58732	0.00138998
Slc25a10	6.087	6.03641	6.18568	7.0214	7.14748	6.92475	6.10303	7.03121	0.928177	-9.69456	5.72766e-05
Pik3r2	7.17115	6.99216	6.90376	8.03537	7.96404	7.85092	7.02236	7.95011	0.927754	-8.95319	8.45781e-05
Rac1	11.3262	11.2598	11.4085	12.1054	12.2872	12.3839	11.3315	12.2588	0.927347	-9.041	9.69912e-05
Cox19	8.55366	8.51989	8.60167	9.70114	9.59176	9.16416	8.55841	9.48568	0.927275	-6.67151	0.000655247
Tex261	7.25106	7.17444	7.3619	8.23593	8.28722	8.043	7.26247	8.18872	0.92625	-9.07449	7.64426e-05
C030034I22Rik	4.43312	4.1244	4.45878	5.57356	5.5873	4.63262	4.33876	5.26449	0.925727	-3.80219	0.00693101
Ccdc136	8.26258	8.32423	8.41535	9.3827	9.3709	9.02548	8.33405	9.25969	0.92564	-7.79869	0.000263785
Srebf1	8.48592	8.37639	8.41653	9.35037	9.08739	9.61245	8.42628	9.35007	0.923787	-6.89229	0.000503958
Fgf12	3.34921	3.29835	3.30468	4.28075	4.19538	4.24676	3.31741	4.24096	0.92355	-11.5125	2.38108e-05
2610024G14Rik	7.5578	7.50721	7.42527	8.50409	8.44576	8.30954	7.49676	8.4198	0.923035	-10.0136	4.84599e-05
2310044H10Rik	9.89256	9.8947	9.7684	10.7743	10.7616	10.7885	9.85189	10.7748	0.922898	-10.5297	7.77846e-05
Fam46a	4.17831	4.44279	4.10197	4.47259	4.48013	6.53617	4.24102	5.16296	0.921941	-1.94109	0.0612316
Galntl1	6.40305	6.06096	6.34022	7.04826	7.22568	7.29481	6.26808	7.18958	0.921506	-7.61558	0.000195098
Sdf2l1	6.36373	6.6111	6.42618	8.1806	8.11635	5.86695	6.46701	7.38797	0.920962	-1.77136	0.075173
Slc25a37	7.08009	7.01766	6.97919	7.89344	7.82378	8.11975	7.02565	7.94565	0.920008	-8.84013	0.00015153
Phc3	6.2179	6.39489	6.1698	6.99623	7.05147	7.49399	6.26086	7.18056	0.919701	-6.3687	0.000652236
Dph3	5.56532	5.54362	5.69053	6.57216	6.57662	6.40923	5.59982	6.51934	0.919514	-9.91539	4.64849e-05
Pik3ca	5.77224	5.91829	5.81783	6.67868	6.77499	6.81037	5.83612	6.75468	0.918558	-10.4962	3.35343e-05
Lgr5	4.34379	4.13738	4.30028	5.15157	5.01822	5.36544	4.26049	5.17841	0.917926	-7.92021	0.000165786
Zdhhc17	4.63024	4.76164	4.58045	5.42731	5.48088	5.81646	4.65744	5.57488	0.917439	-7.45813	0.000297315
Sccpdh	7.50059	7.60581	7.29549	8.34154	8.46141	8.35009	7.4673	8.38435	0.917048	-8.65675	0.000140378
Rala	8.14211	8.14002	8.10372	9.28753	9.14547	8.7034	8.12862	9.04547	0.91685	-6.33823	0.000846185
Itfg1	7.59122	7.64454	7.33289	8.15988	8.22969	8.92955	7.52288	8.4397	0.916819	-4.58243	0.00306392
Pde6d	8.11017	8.23258	7.94061	9.22677	9.32373	8.48144	8.09445	9.01065	0.916196	-4.40244	0.0037986
Tmx3	8.1349	8.12846	7.95549	8.54559	8.70575	9.71369	8.07295	8.98834	0.915394	-3.48031	0.0103261
Cacna1g	4.08824	4.06126	4.5082	5.32739	5.571	4.50526	4.21923	5.13455	0.915319	-3.51087	0.0089817
Fkbp14	5.39868	5.76762	5.82791	6.56432	6.81062	6.3651	5.66474	6.58001	0.915275	-5.85073	0.000708332
9130011J15Rik	7.2705	7.27403	7.20593	8.15357	8.07099	8.26719	7.25015	8.16392	0.913763	-10.0676	6.79459e-05
Rcbtb2	5.07323	5.05562	4.96372	5.95209	6.06113	5.81813	5.03085	5.94378	0.91293	-9.47175	7.7176e-05
Gmfb	7.48958	7.59142	7.33699	8.11834	8.31407	8.72412	7.47266	8.38551	0.912846	-5.80437	0.000999249
Dbn1	6.41422	6.63018	6.47594	7.30397	7.65884	7.29531	6.50678	7.41937	0.91259	-7.31306	0.000291973
Hdac7	6.70652	6.78573	6.99737	7.97503	8.02694	7.22457	6.82987	7.74218	0.912305	-4.45541	0.00357779
Mtap	9.14013	9.16524	9.16496	10.0673	10.1046	10.0332	9.15678	10.0684	0.911577	-11.2512	3.68388e-05
Ptar1	3.74347	3.97467	3.84442	4.89548	4.68031	4.72123	3.85419	4.76567	0.911485	-8.86466	8.02288e-05
Sc4mol	9.02837	9.04516	8.70775	10.2723	10.2923	8.94825	8.92709	9.83763	0.910541	-2.82807	0.0211996
Mtmr2	7.12932	7.25598	6.97007	7.86149	8.16497	8.05859	7.11846	8.02835	0.90989	-7.75609	0.000163031
Rasa1	7.9712	8.03551	7.95873	8.78358	8.93797	8.96445	7.98848	8.89533	0.906854	-9.95321	7.60667e-05
Zfp719	6.59772	6.60728	6.42809	7.17534	7.39517	7.78174	6.54436	7.45075	0.906394	-5.94741	0.000957432
Phf2	4.65821	4.73345	4.66827	5.39764	5.5878	5.79148	4.68664	5.5923	0.905663	-7.93618	0.00026191
D5Ertd579e	7.88003	7.94156	7.75988	8.80025	8.74523	8.75288	7.86049	8.76612	0.905631	-10.0597	7.99493e-05
Rnf157	5.36652	5.25724	5.24873	6.42812	6.3796	5.77927	5.29083	6.19566	0.904833	-5.4695	0.00157014
Cnst	6.84992	6.93726	6.93567	7.9735	7.86789	7.59468	6.90761	7.81202	0.90441	-7.91448	0.000274594
Mllt1	5.16342	4.98315	5.23958	6.30588	6.14264	5.64994	5.12872	6.03282	0.904101	-5.39508	0.00145272
Sap18	6.49076	6.52203	6.44187	7.50557	7.48806	7.17252	6.48489	7.38872	0.903829	-8.10054	0.000257586
Ppt1	7.23813	7.14896	7.17049	7.88978	7.96198	8.4156	7.18586	8.08912	0.903262	-6.46549	0.000750518
Cux1	5.84978	5.84437	5.84249	6.64023	6.82818	6.77742	5.84555	6.74861	0.903061	-9.87305	0.000112198
Tmem66	9.46827	9.62341	9.50172	10.4039	10.5353	10.3627	9.53114	10.434	0.90283	-9.80571	4.82302e-05
Mvk	7.8659	7.882	7.91188	8.76569	9.23707	8.36466	7.88659	8.78914	0.902548	-4.77182	0.00288623
Pou3f4	4.61468	4.27463	4.39917	4.42236	4.39141	7.18177	4.42949	5.33185	0.902356	-1.43125	0.111156
Dync2h1	5.98918	5.81486	6.02981	6.6939	6.68301	7.16287	5.94461	6.84659	0.901981	-6.26499	0.000723296
Alg1	7.9774	7.96224	7.84614	8.78259	8.81914	8.88758	7.92859	8.82977	0.901178	-10.5361	3.51589e-05
Chic2	6.54928	6.62568	6.57972	7.3895	7.39259	7.67607	6.5849	7.48605	0.901159	-8.51904	0.000200466
Tmed5	7.45837	7.44037	7.08443	8.41709	8.40691	7.86247	7.32772	8.22882	0.901098	-5.08629	0.00153793
Prr3	6.68576	6.8277	6.72217	7.50356	7.54813	7.88684	6.74521	7.64618	0.900971	-7.49853	0.000327921
4930402H24Rik	5.04214	5.03842	4.94753	6.05155	5.92731	5.75027	5.00937	5.90971	0.900343	-8.719	0.000144978
Usp25	4.96324	5.26766	5.10775	6.04525	6.09334	5.89936	5.11288	6.01265	0.899767	-8.27095	0.000131646
Serp1	9.83277	9.90031	9.81105	10.6965	10.8497	10.6961	9.84804	10.7474	0.899387	-10.0915	5.99346e-05
Nr2f6	7.33433	7.23122	7.42772	8.28905	8.17276	8.22675	7.33109	8.22952	0.898431	-9.86647	5.48793e-05
Usp47	8.42635	8.50005	8.45808	9.18921	9.36729	9.52099	8.46149	9.35916	0.897667	-8.47366	0.000192183
Gfod2	6.37654	6.25301	6.58968	7.62466	7.40446	6.88203	6.40641	7.30372	0.897305	-4.78528	0.00236583
Lass5	9.27664	9.35954	9.45976	10.3672	10.3686	10.0507	9.36531	10.2622	0.896874	-7.77806	0.000225451
Maf	3.69127	3.67135	3.67354	4.47341	4.51983	4.73181	3.67872	4.57502	0.896297	-9.05344	0.000164554
Gtf3c6	9.18834	9.16576	9.22992	10.3611	10.0414	9.86963	9.19467	10.0907	0.896052	-6.98565	0.000531386
Pafah2	6.65135	6.66564	6.81803	8.06348	7.84883	6.9092	6.71167	7.60717	0.895496	-3.50776	0.0100307
1110001J03Rik	8.44471	8.51582	8.60916	9.82599	9.56091	8.86587	8.52323	9.41759	0.894365	-4.20791	0.00485233
2700007P21Rik	5.77126	5.80477	5.72407	6.15315	6.25298	7.57609	5.7667	6.66074	0.894043	-2.8037	0.0222786
Tmem126a	10.5169	10.4432	10.5022	11.3976	11.2804	11.4657	10.4874	11.3812	0.893799	-9.94018	7.16488e-05
Fbxo9	6.60689	6.55142	6.36898	7.34745	7.60463	7.25636	6.50909	7.40281	0.893719	-7.44085	0.000220032
Uvrag	7.50094	7.57314	7.59999	8.71252	8.65937	7.98297	7.55802	8.45162	0.893598	-4.9767	0.00241259
Sgk3	6.50586	6.51785	6.51719	7.63305	7.81477	6.7723	6.51363	7.40671	0.893071	-3.86647	0.00696573
Tpbg	4.32063	4.40486	4.361	5.45272	5.39732	4.91331	4.36216	5.25445	0.892288	-6.23731	0.000893206
Retsat	5.24091	5.19909	5.18986	6.35504	6.37528	5.57575	5.20995	6.10202	0.892071	-4.5645	0.00352149
1700123O20Rik	8.80527	8.85039	8.81545	9.79353	9.71085	9.6422	8.8237	9.71553	0.891823	-10.2645	6.87479e-05
Zfp365	5.96963	6.12657	6.19342	6.4402	6.34779	8.17481	6.09654	6.9876	0.891065	-2.172	0.0467795
Gosr2	7.33656	7.38168	7.4138	8.17618	8.21532	8.40948	7.37735	8.26699	0.889646	-9.18895	0.00013055
Chd3	6.50825	6.57855	6.28888	7.99836	7.33245	6.71378	6.45856	7.3482	0.889633	-3.24383	0.0128478
Pfn1	10.2153	10.4855	10.1441	11.2157	11.2797	11.0182	10.2817	11.1712	0.889544	-7.27405	0.00023907
P2ry12	3.53871	3.23722	3.72318	4.4348	4.40331	4.32913	3.49971	4.38908	0.889376	-6.91941	0.000516536
Tmem167	7.07763	7.03457	7.00762	7.87393	7.97737	7.93558	7.03994	7.92896	0.889022	-10.9037	3.08841e-05
Lman2	7.47573	7.39791	7.49825	8.48482	8.51048	8.04112	7.4573	8.34547	0.888174	-6.64171	0.000652586
Dpp8	6.76165	6.86208	6.94089	7.61061	7.80585	7.81188	6.85487	7.74278	0.887904	-9.04194	7.57591e-05
Alg8	7.94868	7.91425	7.95926	8.76776	8.82033	8.89775	7.94073	8.82861	0.887884	-10.4174	6.1128e-05
2610301G19Rik	6.87952	7.01589	6.97917	7.97654	7.6305	7.93068	6.95819	7.84591	0.887716	-7.78377	0.000266138
Gbe1	4.39192	4.34267	4.1959	5.27831	5.01756	5.29741	4.31016	5.19776	0.887597	-8.07222	0.000152511
2610002I17Rik	6.31524	6.09478	5.96514	7.0345	6.94181	7.05975	6.12505	7.01202	0.886971	-8.03459	0.00022151
Mlf1	5.54367	5.71499	5.13698	6.73979	6.45576	5.86047	5.46522	6.35201	0.886793	-3.71869	0.00638814
Ppp2r5b	5.6886	5.81551	5.98239	7.0446	6.82765	6.27341	5.82883	6.71522	0.886387	-4.71135	0.00270644
Tmbim4	8.54919	8.45094	8.51955	9.50793	9.2989	9.37089	8.50656	9.39257	0.886014	-9.55834	7.94541e-05
Rab10	8.2741	8.32935	8.12488	8.86716	8.99395	9.52507	8.24278	9.12873	0.885949	-5.34575	0.00163404
D17H6S56E-5	7.46822	7.53671	7.4556	8.54768	8.70897	7.86057	7.48684	8.37241	0.885563	-4.55994	0.00351996
4933407K13Rik	3.68022	3.37402	3.21069	4.91976	4.13844	3.86255	3.42165	4.30692	0.885273	-3.47214	0.00943114
Mrpl20	10.5598	10.3572	10.656	11.5749	11.4958	11.156	10.5243	11.4089	0.884563	-6.45731	0.000460692
Gnaz	5.39109	5.35174	5.27562	6.68262	6.58664	5.40184	5.33948	6.2237	0.884216	-3.05401	0.0166722
Dgat2	6.03732	5.95467	5.91447	6.85296	6.87122	6.83425	5.96882	6.85281	0.883985	-10.3173	7.43452e-05
Slc39a1	8.16536	8.53081	8.53282	9.92595	9.0844	8.87043	8.40967	9.2936	0.88393	-3.50616	0.00935547
Lrrc45	7.00821	7.21822	7.10108	8.31727	8.06919	7.59207	7.10917	7.99284	0.883673	-5.12566	0.00195142
Mkl2	5.40494	5.38583	5.56074	6.30877	6.3795	6.31077	5.4505	6.33302	0.882512	-9.72148	8.60268e-05
Hmgn5	8.72805	8.7222	8.47689	9.79518	9.63578	9.14243	8.64238	9.52446	0.882082	-5.21008	0.00165372
Cnp	6.18418	6.33926	6.31412	7.13007	7.28886	7.06428	6.27919	7.16107	0.881883	-9.04764	7.8431e-05
Kbtbd11	4.88956	4.69617	4.92592	5.41097	5.63435	6.1119	4.83722	5.71907	0.881856	-5.1372	0.0018562
9330151L19Rik	6.41843	6.61187	6.45169	7.37723	7.55119	7.19887	6.49399	7.37576	0.881768	-7.64889	0.000205193
Golm1	9.80667	9.85764	9.95765	10.5059	10.6378	11.1192	9.87398	10.7543	0.8803	-5.71624	0.00126054
Zfp160	5.95451	5.81018	5.44898	6.48299	6.48132	6.8885	5.73789	6.61761	0.879714	-5.2706	0.0012035
Nr2e1	3.33065	3.24397	3.11824	4.45694	4.21368	3.65986	3.23095	4.11016	0.879204	-4.74025	0.0028162
Slc35a4	7.7901	7.57622	7.80358	8.51234	8.65879	8.63313	7.7233	8.60142	0.878121	-8.80496	0.000103396
Rora	4.32142	4.45477	4.61041	5.23589	5.32621	5.45576	4.4622	5.33929	0.877088	-8.08135	0.000140378
Smad1	7.94512	7.87273	7.70243	8.77264	8.80103	8.57642	7.84009	8.7167	0.876602	-8.24985	0.000116985
Psd3	5.13943	4.6968	4.99435	5.62839	5.99766	5.83356	4.94353	5.81987	0.87634	-6.03913	0.000616389
Vps4a	7.91859	8.00031	7.80805	8.91495	8.90381	8.53459	7.90898	8.78445	0.875465	-7.00801	0.00040322
Atp11a	6.70985	6.59218	6.66419	7.41656	7.48176	7.69417	6.65541	7.53083	0.875423	-8.55701	0.0001584
Zfp94	4.51551	4.83455	4.69818	5.62531	5.53524	5.51114	4.68275	5.55723	0.874482	-8.25985	0.000181156
Kcnab2	4.73439	4.64376	4.91217	5.59354	5.41835	5.9016	4.76344	5.63783	0.87439	-6.2442	0.000593378
Wasf1	8.80095	8.8445	8.6352	9.81864	9.64904	9.43376	8.76022	9.63381	0.873595	-7.22466	0.000274347
En2	6.53767	6.45972	6.49481	7.47203	7.12633	7.51339	6.4974	7.37058	0.873187	-7.39039	0.000399325
Scd1	8.75329	8.68817	8.57954	9.74866	9.76312	9.12823	8.67366	9.54667	0.873007	-5.20084	0.00191201
Ecm2	2.37145	2.7933	2.68455	3.91364	3.58317	2.97085	2.61643	3.48922	0.87279	-3.81229	0.00629026
Cd93	3.73642	3.65436	3.87436	4.19176	4.24698	5.44188	3.75504	4.62687	0.87183	-3.00311	0.0175634
Mfge8	9.89182	9.88417	9.66397	10.7463	10.8104	10.4987	9.81332	10.6851	0.871803	-7.45368	0.000209151
Pofut2	7.05241	6.9985	6.94146	7.98633	7.82766	7.79293	6.99746	7.86897	0.871514	-9.43589	8.0303e-05
Mprip	6.01489	5.99671	6.21061	7.12882	7.05406	6.6535	6.07407	6.94546	0.871387	-6.24753	0.000688218
Ifngr2	5.14817	5.29418	5.048	5.81878	5.79511	6.48874	5.16345	6.03421	0.870763	-4.76816	0.00270393
Spry2	7.50274	7.48606	7.43565	8.39896	8.3325	8.30333	7.47481	8.34493	0.870119	-10.7434	3.24127e-05
Dazap2	10.1356	10.1857	10.0423	11.0683	11.129	10.776	10.1212	10.9911	0.869928	-7.59881	0.000292765
Gdf11	5.16998	4.7489	5.49176	6.09662	5.84602	6.07726	5.13688	6.00663	0.869751	-4.83949	0.00229942
Appl2	7.78804	7.83252	7.80167	8.56134	8.71889	8.7491	7.80741	8.67644	0.86903	-9.45212	0.000124078
Kdelc1	8.38154	8.49059	8.26758	9.23341	9.33402	9.17543	8.3799	9.24762	0.867717	-9.01169	8.23416e-05
Zcrb1	5.96899	6.08073	6.02758	7.16708	6.97127	6.53901	6.02577	6.89246	0.866691	-5.7119	0.00129986
Inpp4b	2.85201	3.11173	3.12314	3.72348	3.80649	4.15648	3.02896	3.89548	0.866525	-6.22678	0.000561288
Edil3	3.09479	3.15151	3.32841	4.23311	4.12243	3.81295	3.19157	4.05616	0.864591	-6.67186	0.000435453
Sh3glb2	7.79336	7.93928	8.06353	8.74981	8.95334	8.68562	7.93206	8.79626	0.864201	-7.69571	0.000168843
Rcn1	9.53633	9.42303	9.44005	10.2854	10.4018	10.3042	9.46647	10.3305	0.863998	-10.1945	3.86983e-05
Rbm12b	4.53021	4.7969	4.67238	5.49225	5.68502	5.41416	4.66649	5.53048	0.863982	-7.7257	0.000165698
Rbm45	8.60782	8.52055	8.51233	9.49787	9.39377	9.34035	8.5469	9.41066	0.863762	-9.9232	5.0612e-05
Cldn25	7.85805	7.88397	7.44996	8.30384	8.70753	8.77178	7.73066	8.59439	0.863727	-5.15883	0.00132663
Rab11b	4.89224	4.78485	4.66709	5.93081	5.96798	5.03641	4.78139	5.64507	0.863673	-3.81382	0.00714556
Ccdc107	8.15539	8.19696	7.9938	9.09636	8.82661	9.0138	8.11538	8.97893	0.863543	-8.11266	0.000135456
Med12l	4.62025	4.56139	4.29162	5.19421	5.13981	5.72754	4.49109	5.35385	0.862763	-5.04823	0.00175501
Ccar1	8.96041	9.09356	8.82179	9.74452	9.79265	9.9231	8.95859	9.82009	0.861504	-8.3232	0.000126826
Tmem68	7.05799	7.26541	7.23542	7.93295	8.0271	8.18258	7.18627	8.04754	0.861269	-8.23708	0.000120166
Rnaseh2c	9.25258	9.21795	9.11503	10.3617	10.2404	9.56664	9.19518	10.0562	0.861044	-4.57243	0.00342844
Pggt1b	6.03433	6.02881	5.97574	6.56906	6.83435	7.21804	6.01296	6.87382	0.860854	-5.65984	0.00136664
Agtr2	2.84916	2.73332	2.91538	3.74597	3.52602	3.80733	2.83262	3.69311	0.860487	-8.08915	0.000153909
Pcdh17	2.82014	2.85502	2.64699	3.76149	3.4583	3.68293	2.77405	3.63424	0.860189	-7.6952	0.000182076
1600020E01Rik	7.62464	7.56764	7.61486	8.80888	8.6657	7.91234	7.60238	8.46231	0.859923	-4.20357	0.00495885
A930005H10Rik	6.50332	6.5185	6.61365	7.4906	7.36967	7.35496	6.54515	7.40508	0.859921	-9.93704	4.64831e-05
Opn3	6.16306	6.51753	6.37079	7.3994	7.36976	6.86139	6.35046	7.21019	0.859728	-5.20836	0.00144963
Tspyl2	7.03546	7.10984	7.23897	8.08795	8.18874	7.68242	7.12809	7.98637	0.85828	-6.10511	0.000834509
Dynlt3	7.80914	7.95862	7.67618	8.39038	8.47698	9.14719	7.81465	8.67151	0.856866	-4.46431	0.00353008
Vkorc1	9.26159	9.29054	9.46164	10.3379	10.2832	9.96284	9.33792	10.1946	0.8567	-6.96616	0.000369267
Zfp148	6.81115	6.77206	6.79141	7.51186	7.58871	7.8433	6.79154	7.64796	0.856417	-7.98423	0.000290144
Cuedc1	5.58211	5.87784	5.75722	6.70972	6.56576	6.50927	5.73906	6.59492	0.855864	-7.9042	0.000162119
Adamts10	5.27813	5.33395	5.28655	6.1836	6.30113	5.98099	5.29954	6.15524	0.855696	-8.16809	0.000246553
Rab12	7.97618	7.90501	7.74746	8.68716	8.7917	8.71489	7.87622	8.73125	0.855031	-8.96873	0.00011291
0610012G03Rik	8.54569	8.51317	8.59198	9.65353	9.50923	9.05244	8.55028	9.40507	0.854788	-5.76455	0.0012702
Rab22a	7.03184	7.01056	7.09372	7.80506	7.97694	7.91837	7.04537	7.90012	0.854753	-9.65436	7.33062e-05
Nudt6	5.31605	5.36859	5.48269	6.16103	6.24269	6.32776	5.38911	6.24382	0.854715	-9.34587	6.0572e-05
Fundc2	7.33558	7.33542	7.15561	8.15696	8.2655	7.96797	7.27554	8.13015	0.85461	-7.85373	0.000167119
Zbtb22	7.33442	7.27166	7.28251	8.40736	8.04094	8.00376	7.2962	8.15069	0.854489	-7.07533	0.000498342
Rab6	9.73493	9.72187	9.6054	10.4694	10.5808	10.5741	9.6874	10.5414	0.854014	-9.89792	4.63067e-05
Trappc10	7.71057	7.67349	7.66296	8.69466	8.58029	8.33351	7.68234	8.53616	0.853814	-7.74952	0.000329554
Psat1	11.3854	11.3107	11.3325	12.0534	12.1183	12.4151	11.3429	12.1956	0.852719	-7.55526	0.000358189
Cmc1	8.20635	8.06771	7.92882	9.44539	8.99444	8.32056	8.06763	8.92013	0.852503	-3.49063	0.00987036
Ier5	5.08997	5.10907	5.11392	5.90478	5.87536	6.09025	5.10432	5.9568	0.852477	-8.9924	0.000167797
Hrh1	3.74604	3.93331	3.76392	4.55835	4.24268	5.19573	3.81442	4.66559	0.851166	-4.02979	0.00568235
Grina	8.38983	8.39628	8.26483	9.25627	9.31743	9.02978	8.35031	9.20116	0.850848	-8.09408	0.000184858
Zfp319	5.29832	5.48761	5.33261	6.19607	6.28431	6.1893	5.37285	6.22323	0.850382	-9.26339	9.06868e-05
Abhd5	6.24565	6.05079	6.09232	6.90234	7.0061	7.03111	6.12959	6.97985	0.850265	-9.14709	7.77846e-05
Agap3	6.46334	6.34843	6.36874	7.55091	7.35924	6.81971	6.39351	7.24328	0.849779	-4.97089	0.0024012
Ppib	11.4625	11.5002	11.3824	12.4107	12.3431	12.1393	11.4484	12.2977	0.849318	-8.37429	0.000170146
Thoc7	10.5797	10.5865	10.478	11.5398	11.3009	11.35	10.5481	11.3969	0.848837	-8.66862	0.000133433
Stk16	6.87767	6.84047	6.81727	7.83454	7.89053	7.35655	6.84514	7.69387	0.848739	-5.99949	0.00107212
Prmt6	5.81946	5.84877	5.63518	6.49144	6.3945	6.96358	5.76781	6.61651	0.848706	-5.53281	0.00131841
Asb5	2.88506	2.97368	2.94901	4.09998	3.80509	3.44858	2.93591	3.78455	0.848637	-5.54476	0.00145272
Nrgn	5.89246	5.98137	6.33263	6.63451	6.36397	7.75377	6.06882	6.91741	0.848592	-2.67999	0.0249621
2010012O05Rik	5.02944	4.88444	5.09006	5.96889	5.59669	5.98203	5.00132	5.8492	0.847885	-6.67837	0.000488675
5730577I03Rik	3.50636	3.71744	3.86806	4.48994	4.87334	4.27108	3.69728	4.54479	0.847502	-5.07288	0.00158797
Cbara1	5.43785	5.70339	5.73981	6.24391	6.3047	6.87459	5.62702	6.4744	0.847385	-4.82693	0.00228146
Adam19	7.80848	7.77936	7.88898	8.92549	8.92841	8.16454	7.82561	8.67282	0.847209	-4.4278	0.0039589
Hoxd9	5.32909	5.18533	5.65001	5.55314	5.26792	7.882	5.38815	6.23435	0.846209	-1.47952	0.105143
B3galtl	7.73857	7.62797	7.96212	8.62291	8.47	8.77193	7.77622	8.62161	0.845392	-6.8773	0.000308838
Ap1m1	8.03611	8.01593	8.10048	8.71758	8.69692	9.27416	8.05084	8.89622	0.845382	-5.52887	0.00152083
Slc33a1	6.4688	6.42884	6.21998	7.43144	7.15872	7.06345	6.37254	7.21787	0.845332	-6.78355	0.000351119
1700040I03Rik	7.26463	7.2178	7.12897	8.47001	8.25818	7.41864	7.2038	8.04894	0.845145	-3.6296	0.00883704
Glrx2	8.3922	8.44359	8.30847	9.52744	9.27202	8.87912	8.38142	9.22619	0.844773	-5.45881	0.00152839
Clasp1	7.86903	7.91691	7.95189	8.8676	8.88062	8.52257	7.91261	8.75693	0.844317	-7.29504	0.00042014
Memo1	9.08591	8.99414	9.12092	9.93455	9.96412	9.8324	9.06699	9.91036	0.843367	-9.77641	4.8451e-05
Zfand2a	6.28606	6.17708	6.24696	7.10237	7.0497	7.08794	6.2367	7.08	0.843302	-10.1753	5.61305e-05
Adam8	4.36003	4.39848	4.2006	5.32585	5.0525	5.10999	4.3197	5.16278	0.843077	-7.84866	0.000162924
4930471M23Rik	5.66004	5.68294	5.6797	6.5343	6.5113	6.50548	5.67422	6.51703	0.842802	-10.9442	2.7838e-05
Gm16364	3.65019	3.40645	3.79416	4.59959	4.83265	3.94676	3.61693	4.45967	0.842735	-3.88016	0.00602038
Gm16039	4.296	4.29016	3.96091	5.21236	5.16939	4.69279	4.18236	5.02485	0.842489	-5.12877	0.00147404
Emcn	3.11436	3.1446	2.95772	2.82101	3.461	5.46067	3.07223	3.91422	0.841995	-1.55606	0.0967587
Hps5	5.26527	5.11164	5.036	6.32578	6.05844	5.5544	5.13764	5.97954	0.841902	-4.63628	0.00300948
Mypop	5.65977	5.40906	5.91392	6.91262	6.46494	6.12739	5.66092	6.50165	0.840738	-3.99078	0.00470321
Rai1	5.91645	5.79497	6.02624	6.86771	6.52489	6.86712	5.91255	6.75324	0.840688	-6.83636	0.000382378
Zfp787	5.06518	5.18486	5.1416	5.80655	6.04895	6.05652	5.13055	5.97067	0.840124	-8.2575	0.000187262
Fam53c	7.64932	7.6519	7.81247	8.66969	8.50171	8.46179	7.70456	8.5444	0.839835	-8.57796	9.88834e-05
Tmem65	7.76555	7.77039	7.68106	8.67259	8.83296	8.23032	7.739	8.57862	0.839623	-5.6584	0.00135977
Ropn1l	3.63677	3.54908	3.50322	4.63916	4.23877	4.3298	3.56302	4.40257	0.839553	-7.017	0.000456189
Uggt2	4.4725	4.23458	4.19203	4.84312	5.05517	5.51915	4.2997	5.13915	0.839443	-4.85961	0.0022206
Cdh6	4.62876	5.07291	5.36847	5.79702	5.83691	5.95413	5.02338	5.86269	0.839308	-4.90677	0.00242706
Zfp316	3.79771	3.89724	3.97247	4.78513	4.6601	4.73875	3.88914	4.72799	0.838852	-9.38217	6.59286e-05
Hexim1	8.14292	8.17125	8.05449	9.04763	9.23622	8.59479	8.12289	8.95955	0.836662	-5.40623	0.00164791
5930434B04Rik	4.48396	4.61751	4.54881	5.43664	5.41592	5.30736	4.55009	5.38664	0.836546	-9.67318	5.1036e-05
Atp2c1	7.0311	7.17196	7.13045	7.79741	8.09535	7.95021	7.11117	7.94766	0.836486	-8.03444	0.000173202
Brf1	6.15999	6.28291	6.27111	7.03831	7.02748	7.15693	6.238	7.07424	0.836236	-9.61321	5.27659e-05
Cnih	10.9062	10.9846	10.9182	11.7432	11.7226	11.8502	10.9363	11.772	0.835648	-9.85947	5.72963e-05
Tmub2	7.70635	7.84204	7.86182	8.61419	8.77727	8.52446	7.8034	8.63864	0.835237	-8.3083	0.000125938
Dnajb11	9.02054	9.18606	9.14013	10.2861	10.272	9.29369	9.11558	9.95062	0.835046	-3.49933	0.0101267
Ptms	9.55184	9.5924	9.73828	10.2617	10.5652	10.5602	9.6275	10.4624	0.834854	-7.33556	0.000277386
Gtpbp8	5.18723	5.25388	5.22108	5.80499	6.03461	6.32633	5.22073	6.05531	0.834579	-6.32414	0.000821802
Acvr2a	6.87739	6.83768	6.72529	7.65185	7.6756	7.61653	6.81345	7.648	0.834544	-9.52376	9.88834e-05
Pcdhb8	3.83946	3.62951	3.93645	4.67775	4.92961	4.30078	3.8018	4.63604	0.834241	-5.04406	0.00173952
0910001L09Rik	8.72722	8.69561	8.73534	9.73587	9.62453	9.30018	8.71939	9.55353	0.834135	-6.88162	0.000576918
Fadd	5.96844	5.90468	5.96651	6.66782	6.82038	6.8538	5.94654	6.78067	0.834124	-9.11983	0.000125503
Hdhd3	6.00984	5.84067	6.13738	6.85238	6.69237	6.94498	5.99596	6.82991	0.833948	-7.39166	0.000214288
[truncated: 15,140 more rows]
