# Supplementary material for: SOX2 Co-Occupies Distal Enhancer Elements with Distinct POU Factors in ESCs and NPCs to Specify Cell State
Source: PLoS Genet. 2013 Feb 21;9(2):e1003288. doi: 10.1371/journal.pgen.1003288 (PMC3578749; doi:10.1371/journal.pgen.1003288)
Supplement: Table S6 — GREAT analysis of SOX2-bound enhancers in NPCs. Full lists of GREAT terms enriched in regions associated with active and poised enhancers occupied by SOX2 in NPCs. (XLSX) [file pgen.1003288.s011.xlsx]

## Sheet: Key
Table S6
Full lists of GREAT terms enriched in regions associated with active and poised enhancers occupied by SOX2 in NPCs.
Complete list of all parent and child terms for bound regions indicated. Generally terminal child term was listed in main figures.
Referred to in Figure 3
Highlighted rows depicted in figure.
MGI expression analysis performed using the GREAT algorithm of SOX2-bound poised enhancer regions in NPCs.
Data found in SOX2 NPC Poised Ehancers tab and in separate SOX2 NPC Poised Ehancers MGI tab
TS refers to Theiler stages of mouse development
TS_28 reflects postnatal development, the "TS_28 Nervous System " group was highlighted in the text.

## Sheet: SOX2 NPC Poised Enhancers
# Ontology	ID	Desc	BinomRank	BinomP	BinomBonfP	BinomFdrQ	RegionFoldEnrich	ExpRegions	ObsRegions	GenomeFrac	SetCov	HyperRank	HyperP	HyperBonfP	HyperFdrQ	GeneFoldEnrich	ExpGenes	ObsGenes	TotalGenes	GeneSetCov	TermCov	Regions	Genes
GO Molecular Function	GO:0005488	binding	1	6.62434e-51	2.15556e-47	2.15556e-47	1.13532	2962.17	3363	0.733754	0.833044	2	4.2474e-22	1.3821e-18	6.91052e-19	1.11818	2327.89	2603	11144	0.61624	0.233579	region_0,region_1,region_10,region_100,region_1000,region_1001,region_1002,region_1003,region_1004,region_1005,region_1006,region_1007,region_1008,region_1009,region_101,region_1010,region_1011,region_1012,region_1013,region_1014,region_1015,region_1016,region_1017,region_1018,region_1019,region_102,region_1020,region_1029,region_103,region_1030,region_1031,region_1032,region_1033,region_1034,reg…
region_3986,region_3988,region_3989,region_399,region_3990,region_3991,region_3992,region_3994,region_3995,region_3996,region_3997,region_3998,region_3999,region_4,region_40,region_400,region_4000,region_4001,region_4002,region_4003,region_4004,region_4005,region_4006,region_4007,region_4008,region_4009,region_401,region_4010,region_4011,region_4017,region_4018,region_4019,region_402,region_4020,…	0610007P08Rik,0610011L14Rik,1110017D15Rik,1110034B05Rik,1110067D22Rik,1190002H23Rik,1300010F03Rik,1300014I06Rik,1700010M22Rik,2010111I01Rik,2010305A19Rik,2310046K01Rik,2610021K21Rik,2700060E02Rik,2700081O15Rik,4831426I19Rik,4833403I15Rik,4921515J06Rik,4930529M08Rik,4930544G11Rik,4931440F15Rik,4933400A11Rik,4933426I21Rik,5430435G22Rik,5730507C01Rik,9130401M01Rik,A2m,A930038C07Rik,AI464131,AK028549…
GO Molecular Function	GO:0005515	protein binding	2	1.64466e-46	5.35171e-43	2.67585e-43	1.24515	1848.77	2302	0.457956	0.570225	1	4.02958e-32	1.31123e-28	1.31123e-28	1.26972	1138.04	1445	5448	0.342093	0.265235	region_0,region_10,region_100,region_1000,region_1001,region_1002,region_1003,region_1004,region_1005,region_1006,region_1007,region_1008,region_1009,region_1010,region_1011,region_1013,region_1014,region_1015,region_1016,region_102,region_1029,region_1030,region_1031,region_1034,region_1035,region_1036,region_1037,region_1038,region_1039,region_104,region_1040,region_1042,region_1044,region_1047…	0610011L14Rik,1110017D15Rik,1110034B05Rik,1190002H23Rik,2310046K01Rik,2700060E02Rik,4831426I19Rik,4933400A11Rik,A2m,AI464131,AK028549,Abat,Abca1,Abcd3,Abhd5,Abi1,Ablim1,Abra,Acly,Acsl6,Actc1,Actn4,Actr10,Acvr1,Acvr2a,Adc,Adcy1,Adcy2,Adcyap1r1,Add2,Adora1,Adora2a,Adra2a,Adra2c,Afap1,Afap1l2,Agbl1,Ahi1,Ahr,Akap11,Akap2,Akap6,Aldh1a1,Aldh1a3,Alx4,Ambra1,Amotl1,Amotl2,Amph,Anapc1,Angpt1,Angpt2,Angptl…
GO Molecular Function	GO:0030695	GTPase regulator activity	3	5.57385e-15	1.81373e-11	6.04577e-12	1.62538	173.498	282	0.0429771	0.0698538	3	4.56001e-13	1.48383e-09	4.94609e-10	1.75779	80.2144	141	384	0.0333807	0.367188	region_100,region_101,region_1032,region_1033,region_107,region_1082,region_1131,region_1132,region_1133,region_1153,region_1154,region_1166,region_1236,region_1237,region_1275,region_1319,region_1340,region_1348,region_1349,region_1350,region_1351,region_1352,region_139,region_140,region_1434,region_1435,region_1436,region_1441,region_1476,region_1513,region_1514,region_1515,region_1516,region_1…	4930474N05Rik,4930596D02Rik,Abr,Acap2,Agap1,Akap13,Arap2,Arap3,Arhgap10,Arhgap12,Arhgap15,Arhgap18,Arhgap21,Arhgap23,Arhgap24,Arhgap25,Arhgap26,Arhgap32,Arhgap42,Arhgap5,Arhgef18,Arhgef26,Arhgef3,Arhgef33,Arhgef37,Arhgef40,Asap1,Axin2,Bcar3,Chn2,Chrm3,Chrm4,Cyth1,Cyth3,D630037F22Rik,Dab2ip,Dennd1a,Depdc1a,Dgki,Dock1,Dock10,Dock4,Ect2,Fam13b,Fgd3,Fgd4,Fgd6,Gapvd1,Garnl3,Gnaq,Gnaz,Gpsm1,Hmha1,Iqgap…
GO Molecular Function	GO:0060589	nucleoside-triphosphatase regulator activity	4	1.86965e-14	6.08385e-11	1.52096e-11	1.60511	176.935	284	0.0438284	0.0703493	6	1.35843e-12	4.42033e-09	7.36722e-10	1.7287	82.7211	143	396	0.0338542	0.361111	region_100,region_101,region_1032,region_1033,region_107,region_1082,region_1131,region_1132,region_1133,region_1153,region_1154,region_1166,region_1236,region_1237,region_1275,region_1319,region_1340,region_1348,region_1349,region_1350,region_1351,region_1352,region_139,region_140,region_1434,region_1435,region_1436,region_1441,region_1476,region_1513,region_1514,region_1515,region_1516,region_1…	4930474N05Rik,4930596D02Rik,Abr,Acap2,Agap1,Akap13,Arap2,Arap3,Arhgap10,Arhgap12,Arhgap15,Arhgap18,Arhgap21,Arhgap23,Arhgap24,Arhgap25,Arhgap26,Arhgap32,Arhgap42,Arhgap5,Arhgef18,Arhgef26,Arhgef3,Arhgef33,Arhgef37,Arhgef40,Asap1,Axin2,Bcar3,Chn2,Chrm3,Chrm4,Cyth1,Cyth3,D630037F22Rik,Dab2ip,Dennd1a,Depdc1a,Dgki,Dock1,Dock10,Dock4,Ect2,Fam13b,Fgd3,Fgd4,Fgd6,Gapvd1,Garnl3,Gnaq,Gnaz,Gpsm1,Hmha1,Iqgap…
GO Molecular Function	GO:0003824	catalytic activity	5	1.41694e-12	4.61071e-09	9.22142e-10	1.14109	1544.13	1762	0.382496	0.436463	193	0.0232907	1	0.392684	1.04575	1125.51	1177	5388	0.278646	0.218448	region_1007,region_1008,region_1009,region_1010,region_1011,region_1012,region_1013,region_1014,region_102,region_1022,region_1023,region_1024,region_1025,region_1026,region_1027,region_1028,region_1032,region_1033,region_1034,region_1035,region_1036,region_1037,region_1038,region_1039,region_104,region_1040,region_1041,region_1042,region_1043,region_1044,region_1048,region_1049,region_105,region…	0610007P08Rik,1110002B05Rik,1110018G07Rik,1110020G09Rik,1110034B05Rik,1300010F03Rik,1700106N22Rik,1810074P20Rik,2010111I01Rik,2310001A20Rik,4833403I15Rik,4833424O15Rik,4921515J06Rik,4921523A10Rik,4930444G20Rik,4931440F15Rik,5330437I02Rik,6430573F11Rik,9430031J16Rik,A130022J15Rik,A2ld1,AI464131,AI480653,Aass,Aatk,Abat,Abca1,Abca12,Abca13,Abca4,Abca8b,Abcb11,Abcc12,Abcc4,Abcd2,Abcd3,Abcf1,Abhd10,Ab…
GO Molecular Function	GO:0030234	enzyme regulator activity	6	9.84845e-11	3.20468e-07	5.34114e-08	1.36998	304.384	417	0.0753985	0.103294	33	1.22717e-05	0.039932	0.00121006	1.29131	171.918	222	823	0.0525568	0.269745	region_10,region_100,region_101,region_1032,region_1033,region_107,region_1082,region_112,region_1131,region_1132,region_1133,region_1153,region_1154,region_1166,region_1173,region_1174,region_1177,region_1226,region_1236,region_1237,region_1239,region_1275,region_1286,region_1287,region_1288,region_1289,region_1319,region_1340,region_1348,region_1349,region_1350,region_1351,region_1352,region_13…	1700023I07Rik,4930403L05Rik,4930474N05Rik,4930596D02Rik,A2m,A830018L16Rik,Abi1,Abr,Acap2,Afap1l2,Agap1,Ak5,Akap13,Anxa1,Anxa3,Apaf1,Apc,Aplp2,App,Arap2,Arap3,Arhgap10,Arhgap12,Arhgap15,Arhgap18,Arhgap21,Arhgap23,Arhgap24,Arhgap25,Arhgap26,Arhgap32,Arhgap42,Arhgap5,Arhgef18,Arhgef26,Arhgef3,Arhgef33,Arhgef37,Arhgef40,Asap1,Axin2,Azin1,Bcar3,Bcl10,Bmp2,Bmp2k,Cab39,Cables1,Ccnd1,Cd109,Cd24a,Cdk5r1,C…
GO Molecular Function	GO:0003677	DNA binding	7	3.57633e-10	1.16374e-06	1.66248e-07	1.21666	706.851	860	0.175093	0.21303	14	2.35111e-07	0.000765051	5.46465e-05	1.22171	391.254	478	1873	0.113163	0.255206	region_101,region_1015,region_1016,region_1044,region_1059,region_1060,region_1061,region_1082,region_1088,region_1102,region_1103,region_1104,region_1105,region_1106,region_1113,region_1114,region_1115,region_1116,region_1129,region_1130,region_114,region_1156,region_1157,region_1158,region_1159,region_1160,region_1178,region_1179,region_118,region_1180,region_1188,region_120,region_121,region_1…	0610007P08Rik,AK028549,AW146020,Adar,Aebp1,Aebp2,Aff3,Ahr,Ahrr,Akap8l,Alx4,Anxa1,Aplp2,App,Arid1b,Arid2,Arid3a,Arid3b,Arnt2,Arntl,Arntl2,Ascl1,Ash1l,Atf1,Atf6,Atoh1,Atoh8,Bach1,Bach2,Banp,Barhl1,Barx2,Basp1,Bbx,Bcl11b,Bcl2,Bclaf1,Bcor,Bhlha15,Bhlha9,Bhlhe40,Blm,Bnc2,Bod1l,Brd4,Bsx,Btbd11,C1d,Cacna1a,Calcoco1,Casz1,Cbx2,Cdk5rap2,Cebpd,Cebpg,Cenpc1,Cenpw,Chd1l,Chd6,Chd7,Chd9,Ciita,Cited1,Clock,Creb…
GO Molecular Function	GO:0008092	cytoskeletal protein binding	8	8.62149e-10	2.80543e-06	3.50679e-07	1.44782	196.157	284	0.0485899	0.0703493	8	2.8125e-11	9.15187e-08	1.14398e-08	1.59572	105.908	169	507	0.0400095	0.333333	region_1034,region_1035,region_1036,region_1037,region_1089,region_112,region_1182,region_1234,region_1250,region_1317,region_1319,region_134,region_1353,region_1354,region_1358,region_1387,region_1388,region_1543,region_1554,region_1555,region_1580,region_1581,region_1582,region_1589,region_1590,region_1591,region_1592,region_1593,region_1595,region_1604,region_1693,region_1694,region_1695,regio…	1110017D15Rik,4831426I19Rik,4933400A11Rik,Ablim1,Abra,Actc1,Actn4,Add2,Adora2a,Afap1,Agbl1,Antxr1,Apc,Arhgap10,Arhgap26,Arhgap42,Arl4c,Asap1,B4galt1,Baiap2,Bcl2l11,Calm1,Cap1,Capn6,Capza3,Cdk5r1,Cdk5rap2,Clasp1,Clip2,Clmn,Cnn3,Coro1c,Coro2b,Ctnna1,Cyfip1,Daam1,Daam2,Dcx,Diap2,Diap3,Dlg5,Dst,Dync1i1,Egfr,Enah,Enc1,Epb4.1l4a,Epb4.1l4b,Evl,Ezr,Fert2,Fez1,Fgd4,Fhdc1,Flnb,Fmnl2,Frmd3,Frmd4a,Fscn1,Fyn,…
GO Molecular Function	GO:0005083	small GTPase regulator activity	9	5.09518e-09	1.65797e-05	1.84219e-06	1.61268	101.694	164	0.0251904	0.0406242	21	1.27673e-06	0.00415447	0.000197832	1.63612	49.5073	81	237	0.0191761	0.341772	region_100,region_101,region_1032,region_1033,region_107,region_1082,region_1166,region_1236,region_1237,region_1275,region_1319,region_1340,region_1348,region_1349,region_1350,region_1351,region_1352,region_1434,region_1435,region_1436,region_1441,region_1599,region_1600,region_1601,region_1602,region_1676,region_1763,region_1764,region_1780,region_185,region_1851,region_1852,region_1853,region_…	Abr,Acap2,Agap1,Akap13,Arap2,Arap3,Arhgap10,Arhgap15,Arhgef18,Arhgef26,Arhgef3,Arhgef33,Arhgef37,Arhgef40,Asap1,Chn2,Cyth1,Cyth3,D630037F22Rik,Dab2ip,Dock10,Dock4,Ect2,Fgd3,Fgd4,Fgd6,Garnl3,Iqgap2,Iqsec1,Iqsec3,Itsn1,Itsn2,Jun,Kalrn,Kndc1,Lekr1,Map4k4,Mon2,Nf1,Nrk,Plekhg1,Plekhg2,Plekhg3,Plekhg5,Prex1,Psd2,Psd3,Ralgapa1,Ralgapa2,Rapgef2,Rapgef4,Rapgef5,Rasa1,Rasa3,Rasal2,Rasgef1b,Rasgrf1,Rgnef,Rg…
GO Molecular Function	GO:0016740	transferase activity	10	6.69416e-09	2.17828e-05	2.17828e-06	1.21956	605.135	738	0.149897	0.182809	74	0.000475088	1	0.020891	1.14817	375.378	431	1797	0.102036	0.239844	region_1013,region_1014,region_1022,region_1023,region_1024,region_1025,region_1026,region_1027,region_1028,region_1032,region_1033,region_1038,region_1039,region_1040,region_1064,region_1065,region_1077,region_1078,region_1080,region_1081,region_1082,region_1083,region_1087,region_1097,region_1098,region_1099,region_1116,region_1117,region_1118,region_1119,region_112,region_1120,region_1130,regi…	1110002B05Rik,1110020G09Rik,1700106N22Rik,4921515J06Rik,5330437I02Rik,6430573F11Rik,9430031J16Rik,A130022J15Rik,A2ld1,AI480653,Aatk,Abat,Abhd5,Acaa2,Acly,Acvr1,Acvr2a,Adk,Agk,Agpat4,Agxt2l1,Ak2,Ak5,Akap13,Akap2,Akap6,Akap8l,Akt3,Aldh1l1,Alg8,Alk,Alpk2,Art2b,Ash1l,Ate1,Atic,B230120H23Rik,B3galnt1,B3galt1,B3gat1,B3gntl1,B4galnt4,B4galt1,Blk,Bmp2k,Bmpr1a,C85492,Cab39,Camk1d,Camk1g,Camk2a,Camk2b,Camk…
GO Molecular Function	GO:0005085	guanyl-nucleotide exchange factor activity	11	7.89134e-09	2.56784e-05	2.3344e-06	1.71867	74.4761	128	0.0184484	0.0317067	12	1.53008e-07	0.000497888	4.14907e-05	1.85025	34.0493	63	163	0.0149148	0.386503	region_100,region_101,region_1032,region_1033,region_1153,region_1154,region_1166,region_1275,region_1319,region_1348,region_1349,region_1350,region_1351,region_1352,region_1434,region_1435,region_1436,region_1441,region_1513,region_1514,region_1515,region_1516,region_1599,region_1600,region_1676,region_1763,region_1764,region_185,region_1851,region_1852,region_1853,region_1854,region_1855,region…	4930474N05Rik,4930596D02Rik,Abr,Akap13,Arhgef18,Arhgef26,Arhgef3,Arhgef33,Arhgef37,Arhgef40,Bcar3,Chrm3,Chrm4,Cyth1,Cyth3,Dennd1a,Dock1,Dock10,Dock4,Ect2,Fgd3,Fgd4,Fgd6,Gapvd1,Gnaz,Iqsec1,Iqsec3,Itsn1,Itsn2,Kalrn,Kndc1,Lekr1,Mon2,Plce1,Plekhg1,Plekhg2,Plekhg3,Plekhg5,Prex1,Psd2,Psd3,Ralgps1,Ralgps2,Rapgef1,Rapgef2,Rapgef4,Rapgef5,Rapgef6,Rasgef1b,Rasgrf1,Rasgrp1,Rgl1,Rgnef,Ric8b,Sergef,Sh2d3c,Sos…
GO Molecular Function	GO:0005096	GTPase activator activity	12	8.89232e-09	2.89356e-05	2.4113e-06	1.61486	97.8413	158	0.0242362	0.039138	10	2.53255e-08	8.24091e-05	8.24091e-06	1.78127	44.9117	80	215	0.0189394	0.372093	region_100,region_101,region_107,region_1082,region_1131,region_1132,region_1133,region_1236,region_1237,region_1340,region_139,region_140,region_1476,region_1557,region_1558,region_1594,region_160,region_1601,region_1602,region_1604,region_161,region_1874,region_1875,region_1876,region_1877,region_1927,region_1928,region_1929,region_1960,region_1961,region_1962,region_1979,region_1980,region_198…	Abr,Acap2,Agap1,Arap2,Arap3,Arhgap10,Arhgap12,Arhgap15,Arhgap18,Arhgap21,Arhgap23,Arhgap24,Arhgap25,Arhgap26,Arhgap32,Arhgap42,Arhgap5,Asap1,Axin2,Chn2,D630037F22Rik,Dab2ip,Depdc1a,Dock4,Ect2,Fam13b,Gapvd1,Garnl3,Gnaq,Gpsm1,Hmha1,Iqgap2,Jun,Lrrk2,Myo9b,Nf1,Plcb1,Plxnb3,Racgap1,Ralgapa1,Ralgapa2,Rap1gap,Rap1gap2,Rapgef2,Rasa1,Rasa3,Rasal2,Rgs10,Rgs12,Rgs14,Rgs2,Rgs22,Rgs3,Rgs6,Rgs7,Rgs8,Rgs9,Rin2,…
GO Molecular Function	GO:0008047	enzyme activator activity	13	1.18506e-08	3.85617e-05	2.96629e-06	1.52855	126.263	193	0.0312766	0.0478078	13	2.10782e-07	0.000685883	5.27602e-05	1.59062	65.3831	104	313	0.0246212	0.332268	region_10,region_100,region_101,region_107,region_1082,region_112,region_1131,region_1132,region_1133,region_1236,region_1237,region_1286,region_1287,region_1288,region_1340,region_139,region_140,region_1427,region_1428,region_1441,region_1476,region_1543,region_1557,region_1558,region_1594,region_160,region_1601,region_1602,region_1604,region_161,region_1687,region_1867,region_1874,region_1875,r…	Abi1,Abr,Acap2,Afap1l2,Agap1,Apaf1,App,Arap2,Arap3,Arhgap10,Arhgap12,Arhgap15,Arhgap18,Arhgap21,Arhgap23,Arhgap24,Arhgap25,Arhgap26,Arhgap32,Arhgap42,Arhgap5,Asap1,Axin2,Bcl10,Bmp2,Cab39,Cd24a,Cdk5r1,Chn2,Clpx,D630037F22Rik,Dab2ip,Depdc1a,Dock4,Ect2,Fam13b,Gapvd1,Garnl3,Gnaq,Gpsm1,Guca2a,Hmha1,Igfbp3,Iqgap2,Itsn1,Jun,Lrrk2,Malt1,Mgst2,Myo9b,Nf1,Pcolce2,Plcb1,Plxnb3,Prkag2,Prkce,Rab4a,Racgap1,Ralg…
GO Molecular Function	GO:0008289	lipid binding	14	2.91814e-08	9.49561e-05	6.78258e-06	1.44674	161.743	234	0.0400652	0.0579638	127	0.0047237	1	0.121031	1.25272	89.4057	112	428	0.0265152	0.261682	region_1,region_1015,region_1016,region_1056,region_1064,region_1065,region_1066,region_1182,region_1229,region_1250,region_130,region_131,region_1313,region_1314,region_1341,region_137,region_1434,region_1435,region_1436,region_1478,region_1489,region_1490,region_1491,region_1512,region_1529,region_1530,region_154,region_1601,region_1602,region_1604,region_1605,region_1629,region_1630,region_163…	1300014I06Rik,1700010M22Rik,Acox2,Aldh1a2,Anxa1,Anxa11,Anxa3,Anxa5,Anxa8,Apba1,Arap2,Arap3,Arhgap32,Atp5g3,Bdh1,Calb1,Clint1,Clvs1,Clvs2,Cps1,Crabp1,Crp,Cyp11a1,Cyp26a1,Cyth3,Dab1,Dok7,Eea1,Esr2,Esrrb,Esrrg,F3,Fabp5,Fabp7,Fert2,Fnbp1l,Fntb,Gc,Gltp,Gpr30,Hs1bp3,Itpr1,Itpr2,Kif16b,Lamb1,Lamc1,Map3k1,Melk,Mtm1,Myof,Nr1h4,Nr2f2,Nr3c1,Nr3c2,Nr5a1,Nr5a2,Osbp2,Osbpl3,Osbpl9,Paqr8,Pard3,Pctp,Peci,Pgr,Pgr…
GO Molecular Function	GO:0046872	metal ion binding	15	3.05329e-08	9.93541e-05	6.62361e-06	1.12779	1266.19	1428	0.313647	0.353728	24	3.25706e-06	0.0105985	0.000441603	1.13264	771.646	874	3694	0.206913	0.2366	region_1,region_1012,region_1013,region_1014,region_1015,region_1016,region_1017,region_1018,region_1019,region_102,region_1020,region_103,region_1032,region_1033,region_1034,region_1035,region_1036,region_1037,region_1043,region_1049,region_105,region_1050,region_1051,region_1061,region_1063,region_108,region_1082,region_1084,region_1085,region_1087,region_1089,region_109,region_1090,region_1091…	1110034B05Rik,2010111I01Rik,2610021K21Rik,2700081O15Rik,4833403I15Rik,4921515J06Rik,4933426I21Rik,5730507C01Rik,Ablim1,Acap2,Acly,Actn4,Acvr1,Acvr2a,Ada,Adam30,Adamts12,Adamts16,Adamts17,Adamts19,Adamts2,Adamts3,Adamts5,Adamts7,Adamts8,Adamts9,Adamtsl1,Adamtsl2,Adar,Adcy1,Adcy2,Adcy8,Add2,Adk,Ado,Aebp1,Aebp2,Agap1,Agbl1,Akap13,Akap8l,Alpl,Alppl2,Angpt2,Ankfy1,Ankmy2,Ankrd5,Antxr1,Antxr2,Anxa1,Anx…
GO Molecular Function	GO:0016772	transferase activity, transferring phosphorus-containing groups	16	5.14288e-08	0.000167349	1.04593e-05	1.28842	339.95	438	0.0842086	0.108496	76	0.000601911	1	0.0257713	1.20423	201.789	243	966	0.0575284	0.251553	region_1013,region_1014,region_1032,region_1033,region_1038,region_1039,region_1040,region_1078,region_1080,region_1081,region_1082,region_1083,region_112,region_1130,region_1137,region_1138,region_1139,region_1140,region_1141,region_1142,region_1143,region_1161,region_1162,region_1166,region_1173,region_1174,region_1177,region_1183,region_1184,region_1201,region_1202,region_1220,region_1222,regi…	1110020G09Rik,9430031J16Rik,Aatk,Acvr1,Acvr2a,Adk,Agk,Ak2,Ak5,Akap13,Akap2,Akap6,Akap8l,Akt3,Alk,Alpk2,B230120H23Rik,Blk,Bmp2k,Bmpr1a,Cab39,Camk1d,Camk1g,Camk2a,Camk2b,Camk2d,Camk2g,Ccnd1,Ccnh,Cdc7,Cdk1,Cdk14,Cdk17,Cdk19,Cdk5r1,Cdk8,Cdkl1,Cdkn1c,Cdkn2b,Chpt1,Cks2,Cmas,Cmpk2,Csf1r,Csk,Csnk1a1,Csnk1d,Csnk1e,Csnk1g3,Csnk2a2,D8Ertd82e,Dapk1,Dapk2,Dclk1,Dclk2,Dclk3,Ddr1,Ddr2,Dgkb,Dgkd,Dgkg,Dgki,Dguok,…
GO Molecular Function	GO:0016301	kinase activity	17	5.63253e-08	0.000183282	1.07813e-05	1.30251	310.937	405	0.0770219	0.100322	46	7.6135e-05	0.247743	0.00538572	1.25798	175.678	221	841	0.0523201	0.262782	region_1013,region_1014,region_1032,region_1033,region_1038,region_1039,region_1040,region_1078,region_1080,region_1081,region_1082,region_112,region_1130,region_1137,region_1138,region_1139,region_1140,region_1141,region_1142,region_1143,region_1161,region_1162,region_1166,region_1173,region_1174,region_1177,region_1183,region_1184,region_1201,region_1202,region_1220,region_1222,region_1225,regi…	1110020G09Rik,9430031J16Rik,Aatk,Acvr1,Acvr2a,Adk,Agk,Ak2,Ak5,Akap13,Akap2,Akap6,Akap8l,Akt3,Alk,Alpk2,B230120H23Rik,Blk,Bmp2k,Bmpr1a,Cab39,Camk1d,Camk1g,Camk2a,Camk2b,Camk2d,Camk2g,Ccnd1,Ccnh,Cdc7,Cdk1,Cdk14,Cdk17,Cdk19,Cdk5r1,Cdk8,Cdkl1,Cdkn1c,Cdkn2b,Cks2,Cmpk2,Csf1r,Csk,Csnk1a1,Csnk1d,Csnk1e,Csnk1g3,Csnk2a2,D8Ertd82e,Dapk1,Dapk2,Dclk1,Dclk2,Dclk3,Ddr1,Ddr2,Dgkb,Dgkd,Dgkg,Dgki,Dguok,Dscaml1,Dst…
GO Molecular Function	GO:0032555	purine ribonucleotide binding	18	8.77388e-08	0.000285502	1.58612e-05	1.20171	604.14	726	0.149651	0.179837	293	0.0537739	1	0.597202	1.07031	393.343	421	1883	0.0996686	0.223579	region_0,region_1,region_1007,region_1008,region_1009,region_1013,region_1014,region_1038,region_1039,region_104,region_1040,region_1042,region_1044,region_1049,region_1050,region_1067,region_1068,region_1074,region_1075,region_1076,region_1078,region_1080,region_1081,region_1087,region_1088,region_1089,region_1108,region_1109,region_1110,region_112,region_1130,region_1137,region_1138,region_1139…	0610007P08Rik,1300010F03Rik,4930544G11Rik,5430435G22Rik,Aatk,Abca1,Abca12,Abca13,Abca4,Abca8b,Abcb11,Abcc12,Abcc4,Abcd2,Abcd3,Abcf1,Acly,Acsf3,Acsl3,Acsl6,Acss1,Acta2,Actbl2,Actc1,Actl6b,Acvr1,Acvr2a,Adcy1,Adcy2,Adcy8,Adk,Agap1,Agk,Ak2,Ak5,Akt3,Alk,Alpk2,Apaf1,Arf4,Arhgap5,Arl10,Arl15,Arl4a,Arl4c,Atl1,Atl2,Atp10a,Atp10b,Atp10d,Atp11b,Atp1a1,Atp2a3,Atp2b1,Atp2b2,Atp8a2,Atp8b1,B230120H23Rik,Bbs10,B…
GO Molecular Function	GO:0035639	purine ribonucleoside triphosphate binding	19	9.90833e-08	0.000322417	1.69693e-05	1.20339	591.663	712	0.14656	0.176369	351	0.0826723	1	0.766427	1.06123	387.285	411	1854	0.0973011	0.221683	region_0,region_1,region_1007,region_1008,region_1009,region_1013,region_1014,region_1038,region_1039,region_104,region_1040,region_1042,region_1044,region_1049,region_1050,region_1067,region_1068,region_1074,region_1075,region_1076,region_1078,region_1080,region_1081,region_1088,region_1089,region_1108,region_1109,region_1110,region_112,region_1130,region_1137,region_1138,region_1139,region_114,…	0610007P08Rik,1300010F03Rik,4930544G11Rik,5430435G22Rik,Aatk,Abca1,Abca12,Abca13,Abca4,Abca8b,Abcb11,Abcc12,Abcc4,Abcd2,Abcd3,Abcf1,Acly,Acsf3,Acsl3,Acsl6,Acss1,Acta2,Actbl2,Actc1,Actl6b,Acvr1,Acvr2a,Adcy1,Adcy2,Adcy8,Adk,Agap1,Agk,Ak2,Ak5,Akt3,Alk,Alpk2,Apaf1,Arf4,Arhgap5,Arl10,Arl15,Arl4a,Arl4c,Atl1,Atl2,Atp10a,Atp10b,Atp10d,Atp11b,Atp1a1,Atp2a3,Atp2b1,Atp2b2,Atp8a2,Atp8b1,B230120H23Rik,Bbs10,B…
GO Molecular Function	GO:0032553	ribonucleotide binding	20	9.95268e-08	0.00032386	1.6193e-05	1.20068	604.657	726	0.149779	0.179837	298	0.055168	1	0.602405	1.06974	393.552	421	1884	0.0996686	0.223461	region_0,region_1,region_1007,region_1008,region_1009,region_1013,region_1014,region_1038,region_1039,region_104,region_1040,region_1042,region_1044,region_1049,region_1050,region_1067,region_1068,region_1074,region_1075,region_1076,region_1078,region_1080,region_1081,region_1087,region_1088,region_1089,region_1108,region_1109,region_1110,region_112,region_1130,region_1137,region_1138,region_1139…	0610007P08Rik,1300010F03Rik,4930544G11Rik,5430435G22Rik,Aatk,Abca1,Abca12,Abca13,Abca4,Abca8b,Abcb11,Abcc12,Abcc4,Abcd2,Abcd3,Abcf1,Acly,Acsf3,Acsl3,Acsl6,Acss1,Acta2,Actbl2,Actc1,Actl6b,Acvr1,Acvr2a,Adcy1,Adcy2,Adcy8,Adk,Agap1,Agk,Ak2,Ak5,Akt3,Alk,Alpk2,Apaf1,Arf4,Arhgap5,Arl10,Arl15,Arl4a,Arl4c,Atl1,Atl2,Atp10a,Atp10b,Atp10d,Atp11b,Atp1a1,Atp2a3,Atp2b1,Atp2b2,Atp8a2,Atp8b1,B230120H23Rik,Bbs10,B…
GO Molecular Function	GO:0043167	ion binding	21	1.13776e-07	0.000370228	1.76299e-05	1.12081	1283.89	1439	0.31803	0.356453	29	8.98253e-06	0.0292291	0.0010079	1.12496	783.135	881	3749	0.20857	0.234996	region_1,region_1012,region_1013,region_1014,region_1015,region_1016,region_1017,region_1018,region_1019,region_102,region_1020,region_103,region_1032,region_1033,region_1034,region_1035,region_1036,region_1037,region_1043,region_1049,region_105,region_1050,region_1051,region_1061,region_1063,region_108,region_1082,region_1084,region_1085,region_1087,region_1089,region_109,region_1090,region_1091…	1110034B05Rik,2010111I01Rik,2610021K21Rik,2700081O15Rik,4833403I15Rik,4921515J06Rik,4933426I21Rik,5730507C01Rik,Ablim1,Acap2,Acly,Actn4,Acvr1,Acvr2a,Ada,Adam30,Adamts12,Adamts16,Adamts17,Adamts19,Adamts2,Adamts3,Adamts5,Adamts7,Adamts8,Adamts9,Adamtsl1,Adamtsl2,Adar,Adcy1,Adcy2,Adcy8,Add2,Adk,Ado,Aebp1,Aebp2,Agap1,Agbl1,Akap13,Akap8l,Alpl,Alppl2,Angpt2,Ankfy1,Ankmy2,Ankrd5,Antxr1,Antxr2,Anxa1,Anx…
GO Molecular Function	GO:0043169	cation binding	22	1.2274e-07	0.000399395	1.81543e-05	1.12073	1280.42	1435	0.317171	0.355462	30	9.03907e-06	0.0294131	0.000980437	1.12511	781.255	879	3740	0.208097	0.235027	region_1,region_1012,region_1013,region_1014,region_1015,region_1016,region_1017,region_1018,region_1019,region_102,region_1020,region_103,region_1032,region_1033,region_1034,region_1035,region_1036,region_1037,region_1043,region_1049,region_105,region_1050,region_1051,region_1061,region_1063,region_108,region_1082,region_1084,region_1085,region_1087,region_1089,region_109,region_1090,region_1091…	1110034B05Rik,2010111I01Rik,2610021K21Rik,2700081O15Rik,4833403I15Rik,4921515J06Rik,4933426I21Rik,5730507C01Rik,Ablim1,Acap2,Acly,Actn4,Acvr1,Acvr2a,Ada,Adam30,Adamts12,Adamts16,Adamts17,Adamts19,Adamts2,Adamts3,Adamts5,Adamts7,Adamts8,Adamts9,Adamtsl1,Adamtsl2,Adar,Adcy1,Adcy2,Adcy8,Add2,Adk,Ado,Aebp1,Aebp2,Agap1,Agbl1,Akap13,Akap8l,Alpl,Alppl2,Angpt2,Ankfy1,Ankmy2,Ankrd5,Antxr1,Antxr2,Anxa1,Anx…
GO Molecular Function	GO:0017076	purine nucleotide binding	23	1.32017e-07	0.000429585	1.86776e-05	1.19837	605.823	726	0.150068	0.179837	339	0.0657249	1	0.630881	1.06578	395.014	421	1891	0.0996686	0.222634	region_0,region_1,region_1007,region_1008,region_1009,region_1013,region_1014,region_1038,region_1039,region_104,region_1040,region_1042,region_1044,region_1049,region_1050,region_1067,region_1068,region_1074,region_1075,region_1076,region_1078,region_1080,region_1081,region_1087,region_1088,region_1089,region_1108,region_1109,region_1110,region_112,region_1130,region_1137,region_1138,region_1139…	0610007P08Rik,1300010F03Rik,4930544G11Rik,5430435G22Rik,Aatk,Abca1,Abca12,Abca13,Abca4,Abca8b,Abcb11,Abcc12,Abcc4,Abcd2,Abcd3,Abcf1,Acly,Acsf3,Acsl3,Acsl6,Acss1,Acta2,Actbl2,Actc1,Actl6b,Acvr1,Acvr2a,Adcy1,Adcy2,Adcy8,Adk,Agap1,Agk,Ak2,Ak5,Akt3,Alk,Alpk2,Apaf1,Arf4,Arhgap5,Arl10,Arl15,Arl4a,Arl4c,Atl1,Atl2,Atp10a,Atp10b,Atp10d,Atp11b,Atp1a1,Atp2a3,Atp2b1,Atp2b2,Atp8a2,Atp8b1,B230120H23Rik,Bbs10,B…
GO Molecular Function	GO:0005543	phospholipid binding	24	2.36567e-07	0.000769788	3.20745e-05	1.57854	88.0562	139	0.0218123	0.0344315	103	0.00186629	1	0.0589602	1.43121	40.525	58	194	0.0137311	0.298969	region_1064,region_1065,region_1066,region_1182,region_1229,region_130,region_131,region_1313,region_1314,region_1341,region_137,region_1434,region_1435,region_1436,region_1478,region_1489,region_1490,region_1491,region_1512,region_1529,region_1530,region_1601,region_1602,region_1629,region_1630,region_1631,region_1793,region_1794,region_1827,region_1849,region_1942,region_1948,region_1949,region…	1300014I06Rik,Anxa1,Anxa11,Anxa3,Anxa5,Anxa8,Apba1,Arap2,Arap3,Arhgap32,Bdh1,Clvs1,Clvs2,Cps1,Cyth3,Dab1,Dok7,Eea1,F3,Hs1bp3,Itpr1,Itpr2,Kif16b,Mtm1,Myof,Nr5a1,Pard3,Pctp,Phlda3,Picalm,Pla2g7,Plcb1,Pld1,Prex1,Rag2,Rph3a,Rps6kc1,Sdpr,Sestd1,Sgip1,Sgk1,Sh3pxd2a,Snx10,Snx11,Snx13,Snx18,Snx2,Snx20,Snx29,Snx7,Snx8,Syt1,Syt2,Sytl3,Thbs1,Thy1,Tiam1,Wdfy1
GO Molecular Function	GO:0042578	phosphoric ester hydrolase activity	25	2.47894e-07	0.000806648	3.22659e-05	1.45837	133.711	195	0.0331214	0.0483032	11	4.60377e-08	0.000149807	1.36188e-05	1.61036	68.3076	110	327	0.0260417	0.336391	region_1087,region_1134,region_1135,region_1136,region_1148,region_1149,region_1163,region_1164,region_1165,region_117,region_1181,region_1188,region_1189,region_1219,region_122,region_1235,region_1236,region_1240,region_1241,region_1242,region_1255,region_1256,region_1257,region_1385,region_1506,region_1507,region_1510,region_1513,region_1514,region_1515,region_1516,region_1536,region_1675,regio…	Adora1,Alpl,Alppl2,Atp1a1,Ctdspl,D3Bwg0562e,Dupd1,Dusp10,Dusp14,Dusp16,Dusp26,Dusp4,Dusp5,Dusp6,Dusp7,Enoph1,Enpp2,Enpp6,Enpp7,Epm2a,Eya1,Eya3,Eya4,Fan1,G6pc2,Gdpd1,Gdpd2,Gpld1,Hddc2,Impa2,Impad1,Inpp1,Inpp4a,Inpp4b,Inpp5a,Inpp5f,Lhpp,Lpin1,Minpp1,Mtm1,Mtmr1,Mtmr10,Mtmr3,Nt5e,Ocrl,Pde10a,Pde11a,Pde1c,Pde2a,Pde3a,Pde4b,Pde4d,Pde5a,Pde6a,Pde7b,Pde9a,Pdp1,Pfkfb3,Pgap1,Phlpp1,Phlpp2,Plcb1,Plcb4,Plce1…
GO Molecular Function	GO:0004815	aspartate-tRNA ligase activity	26	2.91352e-07	0.000948058	3.64638e-05	16.869	0.414963	7	0.00010279	0.00173396	967	0.374156	1	1	2.39358	0.417783	1	2	0.000236742	0.5	region_1920,region_1921,region_1922,region_1923,region_1924,region_1925,region_1926	Dars
GO Molecular Function	GO:0035091	phosphatidylinositol binding	27	3.60465e-07	0.00117295	4.34426e-05	1.7533	53.0428	93	0.0131392	0.0230369	147	0.00883902	1	0.195661	1.45185	25.4848	37	122	0.00875947	0.303279	region_1064,region_1065,region_1066,region_1313,region_1314,region_137,region_1489,region_1490,region_1491,region_1529,region_1530,region_1601,region_1602,region_1629,region_1630,region_1631,region_1849,region_1948,region_1949,region_2068,region_2069,region_2108,region_2109,region_2110,region_2111,region_217,region_218,region_219,region_2254,region_2255,region_235,region_236,region_2484,region_24…	1300014I06Rik,Apba1,Arap2,Arap3,Arhgap32,Clvs1,Clvs2,Cyth3,Dok7,Eea1,Hs1bp3,Itpr1,Itpr2,Kif16b,Mtm1,Pard3,Phlda3,Picalm,Plcb1,Pld1,Rag2,Rph3a,Rps6kc1,Sestd1,Sgk1,Sh3pxd2a,Snx10,Snx11,Snx13,Snx18,Snx2,Snx20,Snx29,Snx7,Snx8,Thy1,Wdfy1
GO Molecular Function	GO:0004672	protein kinase activity	28	4.96019e-07	0.00161404	5.76445e-05	1.32279	238.889	316	0.0591748	0.0782759	32	1.14575e-05	0.0372827	0.00116509	1.34516	126.379	170	605	0.0402462	0.280992	region_1013,region_1014,region_1038,region_1039,region_1040,region_1078,region_1080,region_1081,region_112,region_1130,region_1137,region_1138,region_1139,region_1140,region_1141,region_1142,region_1143,region_1161,region_1162,region_1166,region_1177,region_1183,region_1184,region_1201,region_1202,region_1220,region_1225,region_123,region_124,region_1250,region_1260,region_1261,region_1262,region…	Aatk,Acvr1,Acvr2a,Akt3,Alk,Alpk2,B230120H23Rik,Blk,Bmp2k,Bmpr1a,Cab39,Camk1d,Camk1g,Camk2a,Camk2b,Camk2d,Camk2g,Ccnd1,Ccnh,Cdc7,Cdk1,Cdk14,Cdk17,Cdk19,Cdk5r1,Cdk8,Cdkl1,Csf1r,Csk,Csnk1a1,Csnk1d,Csnk1e,Csnk1g3,Csnk2a2,D8Ertd82e,Dapk1,Dapk2,Dclk1,Dclk2,Dclk3,Ddr1,Ddr2,Dstyk,Dyrk1a,Efemp1,Egfr,Epha3,Epha4,Epha5,Epha7,Epha8,Ephb1,Ephb2,Ephb4,Ercc3,Fastkd2,Fert2,Fgfr1,Fgfr2,Fgfr3,Flt1,Fyn,Gm4922,Gm716…
GO Molecular Function	GO:0003700	sequence-specific DNA binding transcription factor activity	29	6.18437e-07	0.0020124	6.93929e-05	1.23759	403.203	499	0.0998769	0.123607	5	9.3498e-13	3.04242e-09	6.08485e-10	1.49165	172.962	258	828	0.0610796	0.311594	region_1015,region_1016,region_1059,region_1060,region_1061,region_1088,region_1102,region_1103,region_1104,region_1105,region_1106,region_1113,region_1114,region_1115,region_118,region_1188,region_120,region_121,region_1233,region_1237,region_1258,region_1259,region_1280,region_1284,region_1285,region_1286,region_1287,region_1288,region_1290,region_1300,region_1301,region_1318,region_1330,region…	AK028549,AW146020,Aff1,Aff3,Ahr,Alx4,Arid3a,Arnt2,Arntl,Arntl2,Ascl1,Atf1,Atf6,Bach1,Bach2,Barhl1,Barx2,Bcl11b,Bsx,Cbfa2t2,Cbfa2t3,Cebpd,Cebpg,Cited1,Cited2,Clock,Creb1,Creb5,Crebbp,Csrnp3,Ctnnb1,Dach1,Dbx2,Dlx1,Dlx2,Dlx6,Dmbx1,Dux,E2f1,E2f8,Ebf1,Ehf,Elf3,Elf5,Emx2,En1,Eomes,Epas1,Erg,Esr2,Esrrb,Esrrg,Ets1,Ets2,Etv1,Etv4,Evx1,Evx2,Foxa1,Foxa2,Foxc1,Foxd1,Foxd2,Foxd3,Foxg1,Foxi1,Foxj3,Foxn2,Foxn3,…
GO Molecular Function	GO:0001071	nucleic acid binding transcription factor activity	30	1.03527e-06	0.00336877	0.000112292	1.23147	406.021	500	0.100575	0.123854	4	7.05713e-13	2.29639e-09	5.74098e-10	1.49383	173.38	259	830	0.0613163	0.312048	region_1015,region_1016,region_1059,region_1060,region_1061,region_1088,region_1102,region_1103,region_1104,region_1105,region_1106,region_1113,region_1114,region_1115,region_118,region_1188,region_120,region_121,region_1233,region_1237,region_1258,region_1259,region_1280,region_1284,region_1285,region_1286,region_1287,region_1288,region_1290,region_1300,region_1301,region_1318,region_1330,region…	AK028549,AW146020,Aff1,Aff3,Ahr,Alx4,Arid3a,Arnt2,Arntl,Arntl2,Ascl1,Atf1,Atf6,Bach1,Bach2,Barhl1,Barx2,Bcl11b,Bsx,Cbfa2t2,Cbfa2t3,Cebpd,Cebpg,Cited1,Cited2,Clock,Creb1,Creb5,Crebbp,Csrnp3,Ctnnb1,Dach1,Dbx2,Dlx1,Dlx2,Dlx6,Dmbx1,Dux,E2f1,E2f8,Ebf1,Ehf,Elf3,Elf5,Emx2,En1,Eomes,Epas1,Erg,Esr2,Esrrb,Esrrg,Ets1,Ets2,Etv1,Etv4,Evx1,Evx2,Foxa1,Foxa2,Foxc1,Foxd1,Foxd2,Foxd3,Foxg1,Foxi1,Foxj3,Foxn2,Foxn3,…
GO Molecular Function	GO:0016773	phosphotransferase activity, alcohol group as acceptor	31	1.60784e-06	0.0052319	0.000168771	1.28332	275.068	353	0.0681367	0.0874412	43	5.09743e-05	0.16587	0.00385745	1.2886	149.775	193	717	0.0456913	0.269177	region_1013,region_1014,region_1038,region_1039,region_1040,region_1078,region_1080,region_1081,region_112,region_1130,region_1137,region_1138,region_1139,region_1140,region_1141,region_1142,region_1143,region_1161,region_1162,region_1166,region_1177,region_1183,region_1184,region_1201,region_1202,region_1220,region_1225,region_123,region_124,region_1250,region_1260,region_1261,region_1262,region…	1110020G09Rik,Aatk,Acvr1,Acvr2a,Adk,Agk,Akt3,Alk,Alpk2,B230120H23Rik,Blk,Bmp2k,Bmpr1a,Cab39,Camk1d,Camk1g,Camk2a,Camk2b,Camk2d,Camk2g,Ccnd1,Ccnh,Cdc7,Cdk1,Cdk14,Cdk17,Cdk19,Cdk5r1,Cdk8,Cdkl1,Csf1r,Csk,Csnk1a1,Csnk1d,Csnk1e,Csnk1g3,Csnk2a2,D8Ertd82e,Dapk1,Dapk2,Dclk1,Dclk2,Dclk3,Ddr1,Ddr2,Dgkb,Dgkd,Dgkg,Dgki,Dguok,Dstyk,Dyrk1a,Efemp1,Egfr,Epha3,Epha4,Epha5,Epha7,Epha8,Ephb1,Ephb2,Ephb4,Ercc3,Etnk1…
GO Molecular Function	GO:0019899	enzyme binding	32	2.72163e-06	0.00885619	0.000276756	1.2531	321.603	403	0.0796639	0.0998266	19	7.80106e-07	0.00253847	0.000133603	1.33637	168.367	225	806	0.0532671	0.279156	region_1013,region_1014,region_105,region_106,region_1078,region_108,region_1084,region_1085,region_109,region_1101,region_112,region_1130,region_1144,region_1145,region_1153,region_1154,region_1167,region_1177,region_1182,region_1195,region_1196,region_1197,region_1220,region_1226,region_1234,region_1239,region_1250,region_1267,region_1268,region_1286,region_1287,region_1288,region_1299,region_1…	A2m,Abat,Abca1,Adcyap1r1,Adora2a,Adra2a,Akap11,Akap6,Ap3b1,Apbb2,Apc,Atp6v0a4,Axin2,Bcl10,Bcl2,Bcor,Bicd2,Bin1,Btg1,Cab39,Calm1,Ccna1,Ccnd1,Ccnd2,Ccnh,Ccnk,Ccnl1,Cd24a,Cd28,Cd40,Cd74,Cdh2,Cdh5,Cdk5r1,Cdk5rap1,Cdk5rap2,Cdkn2b,Chl1,Cradd,Cry1,Csk,Ctnnb1,Ctnnbl1,Cul1,Cul3,Cyb5,Cyfip1,Cyp1a2,Cyp2e1,Daam1,Daam2,Dcx,Dgki,Diap2,Diap3,Dlg1,Dmbt1,Dnm1l,Dock1,Dock10,Dock4,Dok7,Ect2,Egfr,Epas1,Erc1,Esr2,Exp…
GO Molecular Function	GO:0032559	adenyl ribonucleotide binding	33	3.21651e-06	0.0104665	0.000317167	1.19273	508.078	606	0.125855	0.150112	283	0.0447338	1	0.514359	1.0833	319.396	346	1529	0.0819129	0.226292	region_1,region_1007,region_1008,region_1009,region_1013,region_1014,region_1038,region_1039,region_104,region_1040,region_1042,region_1044,region_1074,region_1075,region_1076,region_1078,region_1080,region_1081,region_1087,region_1088,region_1089,region_112,region_1130,region_1137,region_1138,region_1139,region_114,region_1140,region_1141,region_1142,region_1143,region_1161,region_1162,region_11…	0610007P08Rik,1300010F03Rik,Aatk,Abca1,Abca12,Abca13,Abca4,Abca8b,Abcb11,Abcc12,Abcc4,Abcd2,Abcd3,Abcf1,Acly,Acsf3,Acsl3,Acsl6,Acss1,Acta2,Actbl2,Actc1,Actl6b,Acvr1,Acvr2a,Adcy1,Adcy2,Adcy8,Adk,Agk,Ak2,Ak5,Akt3,Alk,Alpk2,Apaf1,Atl1,Atp10a,Atp10b,Atp10d,Atp11b,Atp1a1,Atp2a3,Atp2b1,Atp2b2,Atp8a2,Atp8b1,B230120H23Rik,Bbs10,Blk,Blm,Bmp2k,Bmpr1a,Cacna1b,Camk1d,Camk1g,Camk2a,Camk2b,Camk2d,Camk2g,Cdc7,C…
GO Molecular Function	GO:0030554	adenyl nucleotide binding	34	4.11519e-06	0.0133908	0.000393848	1.1902	509.158	606	0.126123	0.150112	297	0.0547038	1	0.599348	1.07836	320.858	346	1536	0.0819129	0.22526	region_1,region_1007,region_1008,region_1009,region_1013,region_1014,region_1038,region_1039,region_104,region_1040,region_1042,region_1044,region_1074,region_1075,region_1076,region_1078,region_1080,region_1081,region_1087,region_1088,region_1089,region_112,region_1130,region_1137,region_1138,region_1139,region_114,region_1140,region_1141,region_1142,region_1143,region_1161,region_1162,region_11…	0610007P08Rik,1300010F03Rik,Aatk,Abca1,Abca12,Abca13,Abca4,Abca8b,Abcb11,Abcc12,Abcc4,Abcd2,Abcd3,Abcf1,Acly,Acsf3,Acsl3,Acsl6,Acss1,Acta2,Actbl2,Actc1,Actl6b,Acvr1,Acvr2a,Adcy1,Adcy2,Adcy8,Adk,Agk,Ak2,Ak5,Akt3,Alk,Alpk2,Apaf1,Atl1,Atp10a,Atp10b,Atp10d,Atp11b,Atp1a1,Atp2a3,Atp2b1,Atp2b2,Atp8a2,Atp8b1,B230120H23Rik,Bbs10,Blk,Blm,Bmp2k,Bmpr1a,Cacna1b,Camk1d,Camk1g,Camk2a,Camk2b,Camk2d,Camk2g,Cdc7,C…
GO Molecular Function	GO:0005524	ATP binding	35	4.84696e-06	0.015772	0.000450629	1.19099	498.745	594	0.123544	0.147139	341	0.0682679	1	0.651448	1.0737	314.8	338	1507	0.0800189	0.224287	region_1,region_1007,region_1008,region_1009,region_1013,region_1014,region_1038,region_1039,region_104,region_1040,region_1042,region_1044,region_1074,region_1075,region_1076,region_1078,region_1080,region_1081,region_1088,region_1089,region_112,region_1130,region_1137,region_1138,region_1139,region_114,region_1140,region_1141,region_1142,region_1143,region_1161,region_1162,region_1183,region_11…	0610007P08Rik,1300010F03Rik,Aatk,Abca1,Abca12,Abca13,Abca4,Abca8b,Abcb11,Abcc12,Abcc4,Abcd2,Abcd3,Abcf1,Acly,Acsf3,Acsl3,Acsl6,Acss1,Acta2,Actbl2,Actc1,Actl6b,Acvr1,Acvr2a,Adcy1,Adcy2,Adcy8,Adk,Agk,Ak2,Ak5,Akt3,Alk,Alpk2,Apaf1,Atl1,Atp10a,Atp10b,Atp10d,Atp11b,Atp1a1,Atp2a3,Atp2b1,Atp2b2,Atp8a2,Atp8b1,B230120H23Rik,Bbs10,Blk,Blm,Bmp2k,Bmpr1a,Cacna1b,Camk1d,Camk1g,Camk2a,Camk2b,Camk2d,Camk2g,Cdc7,C…
GO Molecular Function	GO:0032266	phosphatidylinositol-3-phosphate binding	36	5.10925e-06	0.0166255	0.000461819	3.33115	6.00393	20	0.00148723	0.00495417	481	0.181313	1	1	1.74079	2.29781	4	11	0.00094697	0.363636	region_1948,region_1949,region_2484,region_2485,region_2486,region_2586,region_2587,region_2588,region_2589,region_2590,region_2591,region_2592,region_2593,region_2594,region_2595,region_3873,region_3874,region_3875,region_3876,region_3877	Kif16b,Pard3,Phlda3,Sestd1
GO Molecular Function	GO:0004812	aminoacyl-tRNA ligase activity	37	5.99053e-06	0.0194932	0.000526843	2.64852	10.5719	28	0.00261876	0.00693584	854	0.280405	1	1	1.19679	10.8624	13	52	0.00307765	0.25	region_1007,region_1008,region_1009,region_1074,region_1075,region_1076,region_1845,region_1920,region_1921,region_1922,region_1923,region_1924,region_1925,region_1926,region_2213,region_2655,region_3292,region_3708,region_43,region_433,region_434,region_435,region_436,region_468,region_814,region_815,region_816,region_817	Dars,F13a1,Fars2,Farsb,Gars,Iars,Lars2,Nars2,Ncoa5,Rars,Tars,Tarsl2,Wars2
GO Molecular Function	GO:0004674	protein serine/threonine kinase activity	38	8.25143e-06	0.0268502	0.000706583	1.36571	150.105	205	0.0371822	0.0507803	146	0.00876877	1	0.195436	1.23004	90.2412	111	432	0.0262784	0.256944	region_1078,region_112,region_1130,region_1161,region_1162,region_1166,region_1183,region_1184,region_1201,region_1202,region_1220,region_1286,region_1287,region_1288,region_1323,region_1348,region_1349,region_1350,region_1351,region_1352,region_1353,region_1354,region_1358,region_1437,region_1450,region_1451,region_1505,region_1568,region_1588,region_159,region_1608,region_1632,region_1633,regio…	Aatk,Acvr1,Acvr2a,Akt3,Alpk2,B230120H23Rik,Bmp2k,Bmpr1a,Cab39,Camk1d,Camk1g,Camk2a,Camk2b,Camk2d,Camk2g,Ccnh,Cdc7,Cdk1,Cdk14,Cdk17,Cdk19,Cdk5r1,Cdk8,Cdkl1,Csnk1a1,Csnk1d,Csnk1e,Csnk1g3,Csnk2a2,Dapk1,Dapk2,Dclk1,Dclk2,Dclk3,Dstyk,Dyrk1a,Ercc3,Gm4922,Gm7168,Gsk3b,Hipk2,Hmga2,Hunk,Ick,Ikbke,Irak1,Kalrn,Kndc1,Lmtk2,Lrrk2,Map3k1,Map3k13,Map3k15,Map3k7,Map4k4,Mapk10,Mapk4,Mast4,Melk,Mknk1,Mylk,Nek10,Ne…
GO Molecular Function	GO:0016788	hydrolase activity, acting on ester bonds	39	8.7647e-06	0.0285203	0.00073129	1.29254	223.59	289	0.0553853	0.0715878	91	0.00124304	1	0.0444491	1.22783	144.971	178	694	0.0421402	0.256484	region_1041,region_1084,region_1085,region_1087,region_1099,region_1134,region_1135,region_1136,region_1148,region_1149,region_1150,region_1163,region_1164,region_1165,region_117,region_1181,region_1188,region_1189,region_1219,region_122,region_1229,region_1235,region_1236,region_1240,region_1241,region_1242,region_1255,region_1256,region_1257,region_1285,region_1315,region_1316,region_1317,regio…	2310001A20Rik,Acot7,Adora1,Aen,Aldh6a1,Alpl,Alppl2,Ang2,Aoah,Aplf,Arsi,Atp1a1,Bche,Ces5a,Ctdspl,D3Bwg0562e,Dagla,Ddx1,Dem1,Dis3l2,Dnase1l3,Dnase2b,Drosha,Dtd1,Dupd1,Dusp10,Dusp14,Dusp16,Dusp26,Dusp4,Dusp5,Dusp6,Dusp7,Ear14,Elac2,Endod1,Enoph1,Enpp2,Enpp6,Enpp7,Epm2a,Ercc4,Eri3,Esd,Eya1,Eya3,Eya4,Fan1,G6pc2,Gdpd1,Gdpd2,Gm5136,Gpld1,Hddc2,Ids,Impa2,Impad1,Inpp1,Inpp4a,Inpp4b,Inpp5a,Inpp5f,Lhpp,Lipg…
GO Molecular Function	GO:0005516	calmodulin binding	40	1.28025e-05	0.0416595	0.00104149	1.57177	63.6223	100	0.0157598	0.0247709	28	7.0047e-06	0.0227933	0.000814046	1.82368	26.3204	48	126	0.0113636	0.380952	region_112,region_1130,region_1267,region_1268,region_1276,region_1277,region_1353,region_1354,region_1369,region_1370,region_1371,region_1372,region_1373,region_1374,region_1375,region_1612,region_1672,region_1673,region_1823,region_2057,region_2058,region_2059,region_2073,region_2074,region_2075,region_2076,region_2077,region_2078,region_2079,region_2080,region_2081,region_2203,region_2258,regi…	Adcy1,Add2,Atp2b2,Cacna1a,Camk1d,Camk1g,Camk2a,Camk2b,Camk2d,Camk2g,Camta1,Cdk5rap2,Cnn3,Dapk1,Dapk2,Enkur,Esrrg,Gap43,Invs,Iqgap2,Kcnn2,Kcnn3,Marcks,Mtap2,Myh10,Myh9,Mylk,Myo1d,Myo6,Myo9b,Pde1c,Phkb,Phkg1,Phkg2,Pik3r1,Plcb1,Ppp3ca,Slc8a1,Snta1,Sntb1,Sntb2,Spata17,Spna2,Spnb2,Strn,Syt1,Trpv4,Ubr4
GO Molecular Function	GO:0019904	protein domain specific binding	41	1.41603e-05	0.0460776	0.00112384	1.27669	235.765	301	0.0584011	0.0745603	36	1.55141e-05	0.0504829	0.0014023	1.37886	102.984	142	493	0.0336174	0.288033	region_1007,region_1008,region_1009,region_105,region_1062,region_1087,region_1099,region_1153,region_1154,region_1163,region_1164,region_1165,region_1175,region_1181,region_1191,region_1192,region_1193,region_1194,region_1195,region_1196,region_1197,region_1258,region_1267,region_1268,region_1286,region_1287,region_1288,region_1289,region_1312,region_137,region_1411,region_1412,region_1413,regio…	AK028549,Afap1,Afap1l2,Alx4,Apba1,App,Arhgap10,Arhgap26,Arhgap42,Arhgap5,Asap1,Atp2b2,Axin2,Baiap2,Basp1,Bcl2,Bmp2,Cadm1,Calcoco1,Calm1,Cited1,Cited2,Cradd,Cript,Cxadr,Cxxc4,Dab1,Dap,Dennd1a,Dlgap1,Dlgap2,Dlgap4,Dock1,Dock4,Ebf1,Elmo1,Elmo2,Enah,Enkur,Epha4,Evl,Exoc4,Foxa1,Foxa2,Foxj3,Fut8,Fzd1,Fzd4,Fzd5,Gata2,Ghr,Gja1,Gpr34,Hand2,Heyl,Hmga2,Ica1,Igsf5,Inpp5a,Irs1,Itgb1,Jak2,Khdrbs3,Kirrel3,Lbr,L…
GO Molecular Function	GO:0080025	phosphatidylinositol-3,5-bisphosphate binding	42	1.45672e-05	0.0474018	0.00112861	2.82454	8.14293	23	0.00201708	0.0056973	169	0.0144371	1	0.277977	2.61118	2.29781	6	11	0.00142045	0.545454	region_1948,region_1949,region_235,region_236,region_2484,region_2485,region_2486,region_2506,region_2586,region_2587,region_2588,region_2589,region_2590,region_2591,region_2592,region_2593,region_2594,region_2595,region_2901,region_2902,region_2903,region_2904,region_2905	Clvs1,Clvs2,Kif16b,Phlda3,Rag2,Sestd1
GO Molecular Function	GO:0017154	semaphorin receptor activity	43	1.75682e-05	0.057167	0.00132947	2.86849	7.66955	22	0.00189981	0.00544959	234	0.0386737	1	0.537796	2.73552	1.46224	4	7	0.00094697	0.571429	region_1812,region_1813,region_1814,region_1815,region_1816,region_2076,region_2077,region_2078,region_2079,region_2080,region_2081,region_2082,region_2083,region_2084,region_2085,region_3337,region_3338,region_3339,region_3876,region_3877,region_3878,region_3879	Nrp1,Nrp2,Plxna1,Plxna2
GO Molecular Function	GO:0043548	phosphatidylinositol 3-kinase binding	44	2.56775e-05	0.0835547	0.00189897	2.24782	14.6809	33	0.00363658	0.00817439	94	0.00140977	1	0.0488021	2.50756	4.38673	11	21	0.00260417	0.52381	region_1013,region_1014,region_134,region_1504,region_1859,region_1860,region_241,region_242,region_2779,region_2780,region_2991,region_2992,region_2993,region_2994,region_3717,region_3718,region_3719,region_3720,region_3721,region_3722,region_3781,region_544,region_545,region_546,region_547,region_548,region_549,region_550,region_551,region_552,region_553,region_777,region_778	Calm1,Fyn,Igf1r,Irs1,Irs2,Jak2,Pdgfra,Pik3r1,Rasd2,Spag9,Tlr4
GO Molecular Function	GO:0017123	Ral GTPase activator activity	45	3.48713e-05	0.113471	0.00252158	5.81846	1.5468	9	0.000383156	0.00222938	389	0.112663	1	0.942428	3.19145	0.626675	2	3	0.000473485	0.666667	region_2602,region_2603,region_2604,region_2605,region_2606,region_2607,region_2608,region_2609,region_698	Ralgapa1,Ralgapa2
GO Molecular Function	GO:0003676	nucleic acid binding	46	3.85229e-05	0.125354	0.00272508	1.10977	1004.71	1115	0.248876	0.276195	835	0.254364	1	0.991259	1.02196	647.773	662	3101	0.156723	0.213479	region_0,region_101,region_1010,region_1015,region_1016,region_103,region_1041,region_1044,region_1049,region_1050,region_1051,region_1059,region_1060,region_1061,region_1074,region_1075,region_1076,region_1082,region_1088,region_1097,region_1098,region_1102,region_1103,region_1104,region_1105,region_1106,region_1113,region_1114,region_1115,region_1116,region_1125,region_1129,region_1130,region_1…	0610007P08Rik,1110034B05Rik,4921515J06Rik,4933426I21Rik,5730507C01Rik,AK028549,AW146020,Abcf1,Adar,Aebp1,Aebp2,Aen,Aff3,Ahr,Ahrr,Akap17b,Akap8l,Alx4,Ang2,Anxa1,Aplp2,App,Aqr,Arid1b,Arid2,Arid3a,Arid3b,Arnt2,Arntl,Arntl2,Arpp21,Ascl1,Ash1l,Atf1,Atf6,Atoh1,Atoh8,Atxn1,BC035947,Bach1,Bach2,Banp,Barhl1,Barx2,Basp1,Bbx,Bcl11a,Bcl11b,Bcl2,Bclaf1,Bcor,Bhlha15,Bhlha9,Bhlhe40,Bicc1,Blm,Bnc2,Bod1l,Brd4,Bsx…
GO Molecular Function	GO:0008134	transcription factor binding	47	5.00659e-05	0.162914	0.00346626	1.32633	152.3	202	0.0377261	0.0500372	23	2.04129e-06	0.00664235	0.000288798	1.53069	66.6365	102	319	0.0241477	0.319749	region_1059,region_1060,region_1061,region_1233,region_1239,region_1286,region_1287,region_1288,region_1290,region_1300,region_1301,region_1311,region_1333,region_1334,region_1335,region_1336,region_1403,region_1420,region_1443,region_1444,region_1445,region_1446,region_1468,region_1469,region_1470,region_1471,region_1472,region_1473,region_1526,region_1527,region_1556,region_1557,region_1558,reg…	Ahr,Apbb2,Arnt2,Ascl1,Bcl10,Bcl2,Bcor,Cand1,Cebpg,Ciita,Cited2,Creb1,Crebbp,Ctnnb1,Dip2b,Dip2c,E2f1,Ebf1,Epas1,Ercc3,Esrrb,Figla,Foxa1,Foxa2,Foxc1,Foxd1,Foxd2,Foxd3,Foxg1,Foxi1,Foxj3,Foxn2,Foxn3,Foxo3,Foxo6,Foxp1,Gata2,Gata4,Gnptab,Gtf2a1,Hand2,Hdac11,Hdac4,Hdac7,Hdac8,Hes1,Hey2,Hif1a,Id4,Insig2,Jun,Kat2b,Kctd1,Klf4,Lef1,Lmo4,Lpin1,Mafb,Mdfic,Med14,Med16,Med30,Myst4,Ncoa6,Nfia,Notch2,Nr1h4,Nrip1,…
GO Molecular Function	GO:0004683	calmodulin-dependent protein kinase activity	48	5.56667e-05	0.18114	0.00377374	2.64983	8.30242	22	0.00205658	0.00544959	134	0.0057497	1	0.139623	2.39358	3.76005	9	18	0.00213068	0.5	region_1130,region_1672,region_1673,region_2073,region_2074,region_2075,region_2076,region_2077,region_2078,region_2079,region_2080,region_2081,region_2268,region_2269,region_2270,region_2339,region_2340,region_2857,region_3795,region_3796,region_3905,region_8	Camk1d,Camk1g,Camk2a,Camk2b,Camk2d,Camk2g,Phkb,Phkg1,Phkg2
GO Molecular Function	GO:0008081	phosphoric diester hydrolase activity	49	7.11206e-05	0.231426	0.00472299	1.70533	35.7702	61	0.00886059	0.0151102	34	1.38202e-05	0.0449708	0.00132267	2.00943	16.9202	34	81	0.00804924	0.419753	region_1087,region_1188,region_1189,region_1219,region_122,region_1235,region_1236,region_1385,region_1513,region_1514,region_1515,region_1516,region_1675,region_1798,region_187,region_1938,region_1939,region_1940,region_2108,region_2109,region_2110,region_2111,region_215,region_216,region_2266,region_230,region_2483,region_2567,region_2568,region_2569,region_2570,region_2571,region_2572,region_2…	Adora1,Enpp2,Enpp6,Enpp7,Fan1,Gdpd1,Gdpd2,Gpld1,Hddc2,Pde10a,Pde11a,Pde1c,Pde2a,Pde3a,Pde4b,Pde4d,Pde5a,Pde6a,Pde7b,Pde9a,Plcb1,Plcb4,Plce1,Plcg1,Plcg2,Plch2,Plcl1,Plcl2,Plcxd2,Pld1,Pld6,Samhd1,Smpd3,Smpdl3a
GO Molecular Function	GO:0005099	Ras GTPase activator activity	50	7.90008e-05	0.257069	0.00514137	1.65345	40.5213	67	0.0100375	0.0165965	69	0.000367933	1	0.0173515	1.78127	17.9647	32	86	0.00757576	0.372093	region_100,region_101,region_107,region_1082,region_1236,region_1237,region_1601,region_1602,region_1988,region_1989,region_2,region_2180,region_2181,region_2182,region_2277,region_2341,region_2401,region_2402,region_2403,region_2404,region_2418,region_2419,region_259,region_2602,region_2603,region_2604,region_2605,region_2606,region_2607,region_2608,region_2609,region_2755,region_2756,region_275…	Abr,Arap3,Arhgap10,Arhgap15,Chn2,D630037F22Rik,Dab2ip,Dock4,Iqgap2,Jun,Nf1,Ralgapa1,Ralgapa2,Rapgef2,Rasa1,Rasa3,Rasal2,Sgsm1,Srgap1,Tbc1d1,Tbc1d10a,Tbc1d2,Tbc1d22a,Tbc1d2b,Tbc1d4,Tbc1d5,Tbc1d7,Tbc1d9,Tbck,Thy1,Usp6nl,Wnt11
GO Molecular Function	GO:0019900	kinase binding	51	8.70736e-05	0.283337	0.00555563	1.34872	126.045	170	0.0312225	0.0421105	56	0.00016652	0.541856	0.009676	1.41614	64.9653	92	311	0.0217803	0.29582	region_1013,region_1014,region_105,region_106,region_1078,region_1101,region_112,region_1177,region_1195,region_1196,region_1197,region_1220,region_1239,region_1250,region_1286,region_1287,region_1288,region_1299,region_1309,region_1310,region_134,region_1341,region_1342,region_1358,region_137,region_140,region_1440,region_1454,region_1504,region_1508,region_1539,region_1549,region_1550,region_15…	Adra2a,Akap11,Apc,Axin2,Bcl10,Cab39,Calm1,Ccna1,Ccnd1,Ccnd2,Ccnh,Ccnk,Ccnl1,Cd24a,Cdh2,Cdk5r1,Cdk5rap1,Cdk5rap2,Cdkn2b,Cry1,Ctnnb1,Dcx,Dlg1,Dok7,Fam58b,Fas,Fert2,Fez1,Foxo3,Foxo6,Fyn,Ghr,Gria2,Grin2a,Gsk3b,Gtf2i,Hdac4,Hdac7,Ibtk,Ifnar2,Igf1r,Irs1,Irs2,Itgb1,Itgb2l,Jak2,Kat2b,Lmnb1,Map3k1,Marcks,Micalcl,Nbea,Nek6,Pak1,Pard3,Park2,Pdgfra,Pdlim5,Pik3r1,Pja2,Plcb4,Ppef2,Ppp1cb,Prkag2,Prkce,Ptprc,Ptpr…
GO Molecular Function	GO:0005102	receptor binding	52	8.84814e-05	0.287919	0.00553689	1.1821	405.211	479	0.100374	0.118652	26	6.20197e-06	0.0201812	0.0007762	1.27272	207.429	264	993	0.0625	0.265861	region_1013,region_1014,region_1047,region_1056,region_1058,region_1059,region_1060,region_1061,region_1082,region_1116,region_113,region_1169,region_1175,region_1176,region_1215,region_1246,region_1247,region_1248,region_1249,region_1250,region_1267,region_1268,region_1289,region_1293,region_1294,region_1295,region_1296,region_1297,region_1298,region_1300,region_1301,region_1309,region_1310,regi…	Adora1,Adora2a,Adra2a,Adra2c,Akap6,Angpt1,Angpt2,Angptl1,Angptl2,Anks1,Anxa5,Apln,App,Aqp1,Areg,Arnt2,Atp2b2,Avpr1a,Bmp2,Bmp5,Bmp8a,Btc,C1d,C1qtnf9,Cadm1,Camk2a,Cav2,Ccl2,Ccl22,Ccl25,Cd276,Cd74,Cdh5,Cdnf,Cga,Clec2d,Clec2i,Cmtm5,Cntnap4,Cntnap5a,Col4a3,Crebbp,Crhr2,Crtam,Csf1,Csf2,Ctgf,Ctnnb1,Cxcl11,Cxcl12,Derl1,Dner,Dock4,Dok5,Dok7,Dst,Edn1,Edn2,Edn3,Efemp1,Efna5,Efnb1,Efnb2,Egf,Elmo2,Epha4,Epha7…
GO Molecular Function	GO:0005088	Ras guanyl-nucleotide exchange factor activity	53	9.49163e-05	0.308858	0.0058275	1.62949	42.3445	69	0.0104891	0.0170919	49	9.29557e-05	0.302478	0.00617302	1.84122	19.0092	35	91	0.00828598	0.384615	region_100,region_101,region_1032,region_1033,region_1166,region_1275,region_1319,region_1348,region_1349,region_1350,region_1351,region_1352,region_1434,region_1435,region_1436,region_1441,region_1676,region_1763,region_1764,region_1851,region_1852,region_1853,region_1854,region_1855,region_195,region_2104,region_2165,region_2166,region_2168,region_2180,region_2181,region_2182,region_2247,region…	Abr,Akap13,Arhgef18,Arhgef26,Arhgef3,Arhgef33,Arhgef37,Arhgef40,Dock10,Ect2,Fgd3,Fgd4,Fgd6,Itsn1,Itsn2,Kalrn,Kndc1,Lekr1,Plekhg1,Plekhg2,Plekhg3,Plekhg5,Prex1,Rapgef2,Rapgef4,Rapgef5,Rasgef1b,Rasgrf1,Rgnef,Sos1,Spata13,Tiam1,Vav2,Vav3,mKIAA1112
GO Molecular Function	GO:0000166	nucleotide binding	54	0.000111262	0.362046	0.00670456	1.12207	769.112	863	0.190516	0.213773	550	0.196007	1	1	1.03276	504.474	521	2415	0.123343	0.215735	region_0,region_1,region_1007,region_1008,region_1009,region_1011,region_1013,region_1014,region_1038,region_1039,region_104,region_1040,region_1042,region_1043,region_1044,region_1049,region_1050,region_1063,region_1067,region_1068,region_1074,region_1075,region_1076,region_1078,region_1080,region_1081,region_1087,region_1088,region_1089,region_1107,region_1108,region_1109,region_1110,region_112…	0610007P08Rik,1300010F03Rik,4930529M08Rik,4930544G11Rik,5430435G22Rik,Aass,Aatk,Abca1,Abca12,Abca13,Abca4,Abca8b,Abcb11,Abcc12,Abcc4,Abcd2,Abcd3,Abcf1,Acly,Acsf3,Acsl3,Acsl6,Acss1,Acta2,Actbl2,Actc1,Actl6b,Acvr1,Acvr2a,Adcy1,Adcy2,Adcy8,Adk,Agap1,Agk,Ahcyl2,Ak2,Ak5,Akap17b,Akt3,Aldh1a3,Alk,Alpk2,Apaf1,Aplf,Arf4,Arhgap5,Arl10,Arl15,Arl4a,Arl4c,Atg7,Atl1,Atl2,Atp10a,Atp10b,Atp10d,Atp11b,Atp1a1,Atp2…
GO Molecular Function	GO:0043325	phosphatidylinositol-3,4-bisphosphate binding	55	0.000116314	0.378486	0.00688156	2.82658	6.36812	18	0.00157744	0.00445876	354	0.0849018	1	0.780425	1.99465	2.5067	5	12	0.00118371	0.416667	region_1601,region_1602,region_1948,region_1949,region_2484,region_2485,region_2486,region_2506,region_2586,region_2587,region_2588,region_2589,region_2590,region_2591,region_2592,region_2593,region_2594,region_2595	Arap3,Kif16b,Phlda3,Rag2,Sestd1
GO Molecular Function	GO:0015631	tubulin binding	56	0.000117277	0.381618	0.00681461	1.61115	43.4473	70	0.0107623	0.0173396	100	0.00157747	1	0.0513309	1.58185	24.0225	38	115	0.00899621	0.330435	region_1034,region_1035,region_1036,region_1037,region_1089,region_1580,region_1581,region_1582,region_1590,region_1591,region_1592,region_1593,region_1705,region_1762,region_1871,region_1872,region_1873,region_1905,region_2242,region_2243,region_241,region_242,region_2555,region_2556,region_2557,region_2558,region_2559,region_2723,region_2724,region_2842,region_2867,region_2933,region_2936,regio…	1110017D15Rik,Agbl1,Apc,Arl4c,B4galt1,Bcl2l11,Capn6,Cdk5rap2,Clasp1,Clip2,Dcx,Dst,Dync1i1,Fez1,Fyn,Hook1,Kif1b,Kif26a,Kif2c,Lrrk2,Macf1,Mapre2,Mapre3,Mtap1b,Ncald,Ndel1,Ndn,Ofd1,Pafah1b1,Psrc1,Racgap1,Rgs14,Sgip1,Ska1,Stim1,Tppp,Trpv4,Vps41
GO Molecular Function	GO:0004590	orotidine-5'-phosphate decarboxylase activity	57	0.000130208	0.423696	0.00743327	6.5015	1.07667	7	0.000266702	0.00173396	552	0.208892	1	1	4.78717	0.208892	1	1	0.000236742	1	region_1345,region_1346,region_1347,region_1348,region_1349,region_1350,region_1351	Umps
GO Molecular Function	GO:0004588	orotate phosphoribosyltransferase activity	57	0.000130208	0.423696	0.00743327	6.5015	1.07667	7	0.000266702	0.00173396	552	0.208892	1	1	4.78717	0.208892	1	1	0.000236742	1	region_1345,region_1346,region_1347,region_1348,region_1349,region_1350,region_1351	Umps
GO Molecular Function	GO:0000982	RNA polymerase II core promoter proximal region sequence-specific DNA binding transcription factor activity	59	0.000135617	0.441298	0.00747963	1.64899	38.2053	63	0.00946378	0.0156057	50	9.31925e-05	0.303249	0.00606497	2.19412	10.0268	22	48	0.00520833	0.458333	region_1333,region_1334,region_1335,region_1336,region_1403,region_166,region_167,region_168,region_169,region_1697,region_1698,region_1699,region_170,region_171,region_2087,region_2088,region_2089,region_221,region_2476,region_2520,region_2521,region_2736,region_2951,region_2952,region_3006,region_3007,region_3008,region_3009,region_3010,region_3011,region_3012,region_3013,region_3014,region_301…	Bcl11b,Creb5,Gata2,Hes1,Hey1,Heyl,Hmga2,Mef2c,Msx1,Nfib,Nr4a3,Plscr1,Pou1f1,Pou4f1,Sox11,Sox4,Sox9,Sp3,Tcf21,Tcf4,Wt1,Zfp90
GO Molecular Function	GO:0046983	protein dimerization activity	60	0.000140083	0.455829	0.00759714	1.20687	305.749	369	0.0757366	0.0914045	22	2.00971e-06	0.00653961	0.000297255	1.35274	142.673	193	683	0.0456913	0.282577	region_1011,region_1015,region_1016,region_1059,region_1060,region_1061,region_1062,region_108,region_1082,region_1087,region_109,region_1094,region_1113,region_1114,region_1115,region_1129,region_1148,region_1149,region_1286,region_1287,region_1288,region_129,region_1306,region_1307,region_1308,region_1318,region_1320,region_1321,region_1323,region_1333,region_1334,region_1335,region_1336,region…	1110034B05Rik,Abat,Actn4,Acvr1,Add2,Adora1,Adora2a,Adra2a,Adra2c,Ahr,Aldh1a3,Alx4,Amph,Anxa1,Arid3a,Arnt2,Ascl1,Atf1,Atf6,Atg7,Atic,B4galt1,Bach1,Bach2,Bcl11a,Bcl2,Bhlha15,Bin1,Bmp2,Bmpr1a,Cacybp,Cadm1,Cav2,Cbln1,Cd2,Cd28,Cdh13,Cebpd,Cebpg,Celsr1,Cidea,Cited1,Creb1,Creb5,Crp,Csf1,Csf1r,Cubn,Dgkd,Dmbx1,Dpyd,Dscaml1,Dst,E2f8,Ect2,Eea1,Egfr,Epas1,Ext1,Foxp1,Fzd1,Fzd4,Gars,Gca,Gch1,Gclm,Gdf6,Gdnf,Ghr…
GO Molecular Function	GO:0008017	microtubule binding	61	0.000140679	0.457769	0.00750441	1.79931	26.1211	47	0.00647042	0.0116423	79	0.000784045	1	0.0322947	1.78721	15.6669	28	75	0.00662879	0.373333	region_1089,region_1580,region_1581,region_1582,region_1590,region_1591,region_1592,region_1593,region_1705,region_1762,region_1905,region_2242,region_2243,region_2555,region_2556,region_2557,region_2558,region_2559,region_2723,region_2724,region_2842,region_2867,region_2995,region_2996,region_3038,region_3051,region_3052,region_3053,region_3079,region_3095,region_3096,region_3097,region_3135,reg…	Apc,Bcl2l11,Capn6,Cdk5rap2,Clasp1,Clip2,Dcx,Dst,Dync1i1,Hook1,Kif1b,Kif26a,Kif2c,Macf1,Mapre2,Mapre3,Mtap1b,Ndel1,Pafah1b1,Psrc1,Racgap1,Rgs14,Sgip1,Ska1,Stim1,Tppp,Trpv4,Vps41
GO Molecular Function	GO:0019207	kinase regulator activity	62	0.000146986	0.478291	0.00771437	1.63686	39.0993	64	0.00968524	0.0158534	129	0.00529504	1	0.133566	1.53375	21.5159	33	103	0.0078125	0.320388	region_1082,region_112,region_1173,region_1174,region_1177,region_1239,region_1289,region_1441,region_1543,region_1562,region_1563,region_1564,region_1565,region_1566,region_1567,region_1590,region_1591,region_1592,region_1593,region_1687,region_1740,region_1741,region_1867,region_2299,region_2314,region_2363,region_2474,region_251,region_2523,region_262,region_263,region_2652,region_2654,region_…	A830018L16Rik,Abi1,Afap1l2,Ak5,Apc,Bcl10,Cab39,Cables1,Ccnd1,Cd24a,Cdk5r1,Cdkn1c,Cdkn2b,Cks2,Efcab10,Elp4,Ibtk,Itsn1,Kat2b,Klf4,Malt1,Pik3r1,Pkib,Pkig,Prkag2,Prkar1b,Rapgef4,Rhoh,Socs5,Stk3,Stk4,Trib2,Wnt11
GO Molecular Function	GO:0005212	structural constituent of eye lens	63	0.000149087	0.485128	0.00770045	2.86931	5.92476	17	0.00146762	0.00421105	498	0.188397	1	1	1.45696	4.80451	7	23	0.0016572	0.304348	region_1220,region_1324,region_1823,region_2828,region_2829,region_2830,region_2831,region_2832,region_2833,region_2834,region_2835,region_2839,region_3660,region_3661,region_3662,region_3663,region_3664	Bfsp2,Cryaa,Cryba4,Crybb1,Crybb3,Crygf,Crygs
GO Molecular Function	GO:0005547	phosphatidylinositol-3,4,5-trisphosphate binding	64	0.000159051	0.517551	0.00808674	2.45792	8.95066	22	0.00221716	0.00544959	228	0.0332413	1	0.474418	2.09439	3.34227	7	16	0.0016572	0.4375	region_1601,region_1602,region_1948,region_1949,region_2506,region_2586,region_2587,region_2588,region_2589,region_2590,region_2591,region_2592,region_2593,region_2594,region_2595,region_2752,region_2884,region_3873,region_3874,region_3875,region_3876,region_3877	Arap2,Arap3,Cyth3,Kif16b,Pard3,Phlda3,Rag2
GO Molecular Function	GO:0051575	5'-deoxyribose-5-phosphate lyase activity	65	0.000169673	0.552117	0.00849411	5.32919	1.50117	8	0.000371852	0.00198167	389	0.112663	1	0.942428	3.19145	0.626675	2	3	0.000473485	0.666667	region_1830,region_1831,region_370,region_371,region_372,region_373,region_374,region_375	Hmga2,Xrcc5
GO Molecular Function	GO:0016791	phosphatase activity	66	0.000182409	0.593559	0.00899332	1.38104	97.028	134	0.0240347	0.033193	65	0.000307077	0.999229	0.0153727	1.45185	50.9696	74	244	0.0175189	0.303279	region_1135,region_1136,region_1148,region_1149,region_1163,region_1164,region_1165,region_117,region_1181,region_1240,region_1241,region_1242,region_1255,region_1256,region_1257,region_1506,region_1507,region_1510,region_1536,region_1691,region_1692,region_1744,region_1745,region_1773,region_1796,region_1845,region_1868,region_1897,region_1898,region_1899,region_1955,region_1956,region_1957,regi…	Alpl,Alppl2,Atp1a1,Ctdspl,D3Bwg0562e,Dupd1,Dusp10,Dusp14,Dusp16,Dusp26,Dusp4,Dusp5,Dusp6,Dusp7,Enoph1,Epm2a,Eya1,Eya3,Eya4,G6pc2,Impa2,Impad1,Inpp1,Inpp4a,Inpp4b,Inpp5a,Lhpp,Lpin1,Minpp1,Mtm1,Mtmr1,Mtmr10,Mtmr3,Nt5e,Ocrl,Pdp1,Pfkfb3,Phlpp1,Phlpp2,Ppap2a,Ppap2b,Ppapdc1a,Ppef2,Ppm1a,Ppm1h,Ppm1l,Ppp1cb,Ppp1r12a,Ppp1r3c,Ppp3ca,Ptp4a3,Ptpn11,Ptpn12,Ptpn13,Ptpn21,Ptpn23,Ptpn3,Ptprc,Ptprd,Ptprf,Ptprg,Pt…
GO Molecular Function	GO:0032403	protein complex binding	67	0.000214932	0.699388	0.0104386	1.37012	99.9912	137	0.0247687	0.0339361	39	2.94864e-05	0.0959488	0.00246023	1.54163	49.2985	76	236	0.0179924	0.322034	region_1013,region_1014,region_1267,region_1268,region_1285,region_129,region_1311,region_1345,region_1346,region_1347,region_1358,region_147,region_1476,region_1489,region_149,region_1490,region_1491,region_1539,region_1544,region_16,region_161,region_17,region_1708,region_1709,region_1762,region_1827,region_1859,region_1860,region_1863,region_189,region_190,region_1938,region_1939,region_1940,r…	Actn4,Acvr1,Acvr2a,Adcy2,Adora1,Adra2a,Apba1,Atf1,Bckdhb,Ciita,Col4a3,Cps1,Dok5,Dok7,Dst,Exoc4,Fst,Fstl3,Fyn,Gfap,Gfra1,Gnai3,Gnao1,Gnaq,Gnat2,Gnaz,Gpr34,Grb10,Gsk3b,Igf1,Igf1r,Irs1,Irs2,Irs4,Itga1,Itgb1,Itgb3,Itgb5,Itgb6,Jam3,Lamb1,Lrrn3,Magi2,Max,Mlh1,Mtap1b,Mtm1,Nog,Npnt,Pdk1,Pdp1,Pik3r1,Plcg1,Ppap2b,Ptpn11,Ptprf,Rapgef4,Rgs9,Rph3a,Rptor,Rtn4,Six2,Slc2a2,Smad7,Smurf1,Strn,Sykb,Tgfbr3,Thbs1,Thb…
GO Molecular Function	GO:0003779	actin binding	68	0.000215619	0.701625	0.010318	1.33937	117.219	157	0.0290362	0.0388903	35	1.51518e-05	0.0493039	0.00140868	1.48728	64.5476	96	309	0.0227273	0.31068	region_112,region_1182,region_1234,region_1250,region_1317,region_1319,region_1353,region_1354,region_1387,region_1388,region_1543,region_1554,region_1555,region_1595,region_1693,region_1694,region_1695,region_1762,region_18,region_1833,region_1834,region_1835,region_1836,region_1949,region_202,region_2047,region_2048,region_2160,region_2161,region_2193,region_2194,region_2258,region_2259,region_…	4831426I19Rik,4933400A11Rik,Ablim1,Abra,Actn4,Add2,Afap1,Antxr1,Cap1,Capza3,Clmn,Cnn3,Coro1c,Coro2b,Ctnna1,Cyfip1,Daam1,Daam2,Diap2,Diap3,Dst,Egfr,Enah,Enc1,Evl,Ezr,Fert2,Fgd4,Fhdc1,Flnb,Fmnl2,Fscn1,Gas7,Gc,Hook1,Itgb1,Klhl1,Limch1,Macf1,Marcks,Mkl2,Mprip,Msn,Mtap1b,Mtss1,Mtss1l,Myh10,Myh13,Myh15,Myh8,Myh9,Mylk,Myo16,Myo1d,Myo6,Myo9b,Myrip,Ncald,Palld,Parvg,Pdlim5,Pfn2,Phactr1,Pknox2,Plec,Rdx,Rph…
GO Molecular Function	GO:0008574	plus-end-directed microtubule motor activity	69	0.000234267	0.762305	0.0110479	4.08419	2.44847	10	0.000606507	0.00247709	967	0.374156	1	1	2.39358	0.417783	1	2	0.000236742	0.5	region_2586,region_2587,region_2588,region_2589,region_2590,region_2591,region_2592,region_2593,region_2594,region_2595	Kif16b
GO Molecular Function	GO:0051015	actin filament binding	70	0.000266774	0.868084	0.0124012	2.00038	15.9969	32	0.00396258	0.00792668	128	0.00514806	1	0.130873	1.73328	12.1157	21	58	0.00497159	0.362069	region_1182,region_1319,region_1554,region_1555,region_1595,region_18,region_2841,region_2842,region_2848,region_2883,region_3206,region_3323,region_3324,region_3507,region_3508,region_3509,region_3510,region_3576,region_3715,region_3716,region_3717,region_3718,region_3719,region_3720,region_78,region_79,region_80,region_81,region_85,region_910,region_972,region_985	Actn4,Add2,Antxr1,Coro1c,Coro2b,Ctnna1,Cyfip1,Egfr,Ezr,Fgd4,Fscn1,Gas7,Myh10,Myh8,Myh9,Myo16,Pknox2,Rph3a,Shroom2,Svil,Trpv4
GO Molecular Function	GO:0031625	ubiquitin protein ligase binding	71	0.000289114	0.940776	0.0132504	1.61505	37.7698	61	0.00935592	0.0151102	1340	0.508251	1	1	1.01546	20.6803	21	99	0.00497159	0.212121	region_1195,region_1196,region_1197,region_1319,region_160,region_1629,region_1630,region_1631,region_1708,region_1709,region_1712,region_1713,region_1714,region_1715,region_1716,region_1805,region_1806,region_1850,region_1851,region_1852,region_1853,region_1854,region_1897,region_1898,region_1899,region_2299,region_2522,region_2523,region_2950,region_3143,region_3271,region_3393,region_3394,regi…	Axin2,Bcl10,Bcl2,Cul1,Cul3,Dnm1l,Park2,Pax6,Pik3r1,Rad18,Ski,Smad2,Smad3,Smad6,Smad7,Sncaip,Stx8,Sumo1,Tgfbr1,Trib2,Usp2
GO Molecular Function	GO:0001540	beta-amyloid binding	72	0.00029833	0.970765	0.0134828	2.61129	6.89314	18	0.00170749	0.00445876	210	0.0297044	1	0.460277	2.01565	3.96894	8	19	0.00189394	0.421053	region_1000,region_1001,region_1002,region_1489,region_1490,region_1491,region_1670,region_1867,region_2055,region_2056,region_2275,region_2705,region_3045,region_3046,region_996,region_997,region_998,region_999	Apba1,Apba2,Cd74,Col25a1,Itm2c,Pion,Tgfb2,Tm2d1
GO Molecular Function	GO:0005007	fibroblast growth factor-activated receptor activity	73	0.000300822	0.978873	0.0134092	3.95521	2.52831	10	0.000626285	0.00247709	320	0.0649532	1	0.660493	2.8723	1.04446	3	5	0.000710227	0.6	region_1137,region_1138,region_1139,region_1140,region_1141,region_1142,region_1143,region_2727,region_3736,region_3737	Fgfr1,Fgfr2,Fgfr3
GO Molecular Function	GO:0004108	citrate (Si)-synthase activity	74	0.000318919	1	0.0140238	5.60028	1.24994	7	0.00030962	0.00173396	967	0.374156	1	1	2.39358	0.417783	1	2	0.000236742	0.5	region_347,region_348,region_349,region_350,region_351,region_352,region_353	Csl
GO Molecular Function	GO:0019901	protein kinase binding	75	0.000359069	1	0.0155788	1.33154	113.403	151	0.0280908	0.037404	61	0.000212606	0.691821	0.0113413	1.44149	56.1919	81	269	0.0191761	0.301115	region_105,region_106,region_1078,region_1101,region_112,region_1177,region_1195,region_1196,region_1197,region_1220,region_1239,region_1250,region_1286,region_1287,region_1288,region_1299,region_1309,region_1310,region_134,region_1341,region_1342,region_1358,region_137,region_140,region_1440,region_1454,region_1504,region_1539,region_1549,region_1550,region_1551,region_1552,region_1574,region_15…	Adra2a,Akap11,Apc,Axin2,Bcl10,Ccna1,Ccnd1,Ccnd2,Ccnh,Ccnk,Ccnl1,Cd24a,Cdh2,Cdk5r1,Cdk5rap1,Cdk5rap2,Cdkn2b,Cry1,Ctnnb1,Dcx,Dlg1,Dok7,Fam58b,Fert2,Fez1,Foxo3,Foxo6,Ghr,Gria2,Grin2a,Gsk3b,Gtf2i,Hdac4,Hdac7,Ibtk,Ifnar2,Irs1,Irs2,Itgb1,Itgb2l,Jak2,Kat2b,Lmnb1,Map3k1,Marcks,Micalcl,Nbea,Nek6,Pak1,Pard3,Park2,Pdlim5,Pik3r1,Pja2,Plcb4,Ppef2,Ppp1cb,Prkag2,Prkce,Ptprc,Ptprj,Rab11fip2,Rb1cc1,Rbck1,Rgs14,Rp…
GO Molecular Function	GO:0005089	Rho guanyl-nucleotide exchange factor activity	76	0.000380599	1	0.0162957	1.63382	34.2755	56	0.00849033	0.0138717	57	0.000166956	0.543276	0.00953115	1.88967	15.8758	30	76	0.00710227	0.394737	region_100,region_101,region_1032,region_1033,region_1275,region_1319,region_1348,region_1349,region_1350,region_1351,region_1352,region_1434,region_1435,region_1436,region_1441,region_1676,region_1763,region_1764,region_1851,region_1852,region_1853,region_1854,region_1855,region_195,region_2104,region_2165,region_2166,region_2168,region_2247,region_2371,region_2372,region_2659,region_2660,region…	Abr,Akap13,Arhgef18,Arhgef26,Arhgef3,Arhgef33,Arhgef37,Arhgef40,Dock10,Ect2,Fgd3,Fgd4,Fgd6,Itsn1,Itsn2,Kalrn,Lekr1,Plekhg1,Plekhg2,Plekhg3,Plekhg5,Prex1,Rasgrf1,Rgnef,Sos1,Spata13,Tiam1,Vav2,Vav3,mKIAA1112
GO Molecular Function	GO:0031418	L-ascorbic acid binding	77	0.000405199	1	0.0171236	2.46942	7.69413	19	0.0019059	0.00470646	210	0.0297044	1	0.460277	2.01565	3.96894	8	19	0.00189394	0.421053	region_1084,region_1085,region_1890,region_1891,region_1892,region_269,region_3635,region_3636,region_3637,region_3814,region_56,region_57,region_692,region_693,region_694,region_695,region_696,region_697,region_968	Egln2,Egln3,Ogfod1,P4ha1,P4ha2,P4ha3,Pam,Plod2
GO Molecular Function	GO:0005518	collagen binding	78	0.000444097	1	0.0185268	1.87754	18.6414	35	0.00461764	0.0086698	80	0.000859076	1	0.0349429	2.18842	7.31121	16	35	0.00378788	0.457143	region_1708,region_1709,region_2022,region_2023,region_2059,region_2060,region_2061,region_2062,region_2063,region_2505,region_2543,region_2544,region_2545,region_2546,region_2872,region_2873,region_2874,region_3068,region_3324,region_3577,region_3578,region_3641,region_3690,region_3691,region_3692,region_3693,region_3694,region_3878,region_3879,region_400,region_401,region_467,region_529,region_…	Antxr1,Ddr2,Ecm2,Hsd17b12,Itga1,Itga9,Itgb1,Nid1,Pcolce2,Pdgfa,Podn,Smad3,Smad7,Thbs1,Thbs4,Ush2a
GO Molecular Function	GO:0005158	insulin receptor binding	79	0.000480633	1	0.0197972	1.78615	22.3946	40	0.00554733	0.00990835	93	0.00140077	1	0.0490121	2.23401	6.26675	14	30	0.00331439	0.466667	region_1013,region_1014,region_16,region_17,region_1859,region_1860,region_2112,region_2113,region_2642,region_2665,region_2666,region_2667,region_2668,region_2669,region_2670,region_2671,region_2729,region_2848,region_3082,region_312,region_3199,region_3590,region_3591,region_3592,region_3717,region_3718,region_3719,region_3720,region_3721,region_3722,region_544,region_545,region_546,region_547,…	Dok5,Dok7,Grb10,Igf1,Igf1r,Irs1,Irs2,Irs4,Pik3r1,Plcg1,Ptpn11,Ptprf,Slc2a2,Tln2
GO Molecular Function	GO:0050840	extracellular matrix binding	80	0.000492725	1	0.0200416	2.0025	14.4819	29	0.0035873	0.00718355	186	0.0200417	1	0.350621	1.77809	7.31121	13	35	0.00307765	0.371429	region_2028,region_2029,region_2414,region_2415,region_2543,region_2544,region_2545,region_2546,region_271,region_2720,region_2721,region_327,region_3345,region_3346,region_3347,region_3690,region_3691,region_3692,region_3693,region_3694,region_3878,region_3879,region_400,region_401,region_484,region_485,region_529,region_530,region_747	Fbln2,Itga9,Itgb1,Nid1,Ntn4,Olfml2a,Olfml2b,Shh,Smoc1,Spock2,Tgfbi,Thbs1,Thbs4
GO Molecular Function	GO:0030742	GTP-dependent protein binding	81	0.000519435	1	0.0208672	2.76321	5.42847	15	0.00134468	0.00371563	301	0.0594575	1	0.642773	2.17599	2.29781	5	11	0.00118371	0.454545	region_337,region_338,region_339,region_340,region_3644,region_3940,region_3941,region_59,region_797,region_798,region_799,region_800,region_801,region_802,region_803	Eea1,Gch1,Mras,Rapgef5,Rapgef6
GO Molecular Function	GO:0000988	protein binding transcription factor activity	82	0.000556892	1	0.0220991	1.27968	144.567	185	0.0358105	0.0458261	16	3.77538e-07	0.00122851	7.67817e-05	1.60122	60.5786	97	290	0.022964	0.334483	region_1044,region_1151,region_1152,region_118,region_1220,region_1239,region_1300,region_1301,region_1317,region_134,region_1420,region_1468,region_1469,region_1470,region_1471,region_1472,region_1473,region_1509,region_1572,region_1573,region_1675,region_1676,region_1697,region_1698,region_1699,region_1743,region_1881,region_1882,region_1883,region_19,region_1943,region_20,region_2065,region_20…	AK028549,Abra,Aebp1,Aebp2,Ankrd1,Ascl1,Atf7ip,Basp1,Bcl10,Bcl11a,Bcor,Brd7,C1d,Calcoco1,Cbfa2t2,Cited1,Cited2,Crebbp,Crtc3,Ctbp2,Ctnnb1,Ddx1,Dmap1,Elf3,Esrrb,Fhl5,Gata4,Hand2,Hcfc1,Hdac4,Hdac7,Hey1,Hey2,Heyl,Hipk2,Isl1,Jazf1,Jun,Kat2b,Kctd1,Klf4,Ldb2,Lhx1,Lhx2,Lmcd1,Lpin1,Maged1,Maml3,Med10,Med13l,Med14,Med16,Med27,Med30,Med6,Mkl2,Mll5,Mysm1,Ncoa2,Ncoa6,Ncor2,Nrip1,Pex14,Phf2,Pou3f1,Pou3f2,Ppargc…
GO Molecular Function	GO:0016787	hydrolase activity	83	0.000560387	1	0.0219699	1.11481	693.389	773	0.171759	0.191479	1207	0.48051	1	1	1.00273	485.673	487	2325	0.115294	0.209462	region_1010,region_1012,region_1013,region_1014,region_102,region_1034,region_1035,region_1036,region_1037,region_104,region_1040,region_1041,region_1042,region_1044,region_1048,region_1049,region_1050,region_1059,region_1060,region_1061,region_1062,region_1079,region_1084,region_1085,region_1087,region_1088,region_1091,region_1096,region_1099,region_110,region_1108,region_1109,region_111,region_…	0610007P08Rik,1300010F03Rik,2010111I01Rik,2310001A20Rik,4833403I15Rik,4833424O15Rik,4930444G20Rik,AI464131,Abca1,Abca12,Abca13,Abca4,Abca8b,Abcb11,Abcc12,Abcc4,Abcd2,Abcd3,Abcf1,Abhd10,Abhd5,Acer2,Acer3,Acot7,Actc1,Ada,Adam30,Adamts12,Adamts16,Adamts17,Adamts19,Adamts2,Adamts3,Adamts5,Adamts7,Adamts8,Adamts9,Adamtsl1,Adamtsl2,Adamtsl3,Adar,Adora1,Aebp1,Aen,Agap1,Agbl1,Ahcyl2,Aldh6a1,Alpl,Alppl2,A…
GO Molecular Function	GO:0008201	heparin binding	84	0.000608449	1	0.0235701	1.47595	53.5251	79	0.0132586	0.019569	175	0.0151529	1	0.281757	1.44518	22.1425	32	106	0.00757576	0.301887	region_1010,region_113,region_1137,region_1138,region_1139,region_1140,region_1141,region_1142,region_1143,region_1203,region_1204,region_1205,region_125,region_1332,region_1427,region_1428,region_1511,region_1706,region_1707,region_1812,region_1813,region_1814,region_1815,region_1816,region_1829,region_1955,region_1956,region_1957,region_1958,region_1972,region_1973,region_1974,region_1975,regio…	A930038C07Rik,Adamts8,App,Ccl2,Col25a1,Col5a1,Ctgf,Ecm2,Fgf12,Fgfbp3,Fgfr1,Fgfr2,Fn1,Hsd17b12,Lamc2,Lipg,Lrpap1,Mpo,Nav2,Ncam1,Nrp1,Nrp2,Pcolce2,Pcsk6,Ptch1,Ptn,Ptprc,Smoc2,Tgfbr3,Thbs1,Thbs2,Thbs4
GO Molecular Function	GO:0016538	cyclin-dependent protein kinase regulator activity	85	0.000622504	1	0.0238309	2.83115	4.94499	14	0.00122492	0.00346792	807	0.22574	1	0.910234	1.43615	4.17783	6	20	0.00142045	0.3	region_1173,region_1174,region_1177,region_1239,region_1562,region_1563,region_1564,region_1565,region_1566,region_1567,region_3034,region_3035,region_469,region_470	Cables1,Ccnd1,Cdkn1c,Cdkn2b,Cks2,Kat2b
GO Molecular Function	GO:0000975	regulatory region DNA binding	86	0.000684885	1	0.0259141	1.26505	154.144	195	0.0381829	0.0483032	18	7.71828e-07	0.00251153	0.000139529	1.59572	58.2808	93	279	0.022017	0.333333	region_1082,region_1088,region_1113,region_1114,region_1115,region_1311,region_1318,region_1330,region_1333,region_1334,region_1335,region_1336,region_1498,region_1499,region_1541,region_1542,region_1548,region_1549,region_1556,region_1557,region_1558,region_166,region_167,region_168,region_169,region_1697,region_1698,region_1699,region_170,region_1708,region_1709,region_171,region_1830,region_18…	Ahr,Ascl1,Barx2,Basp1,Bcl11b,Bcor,Calcoco1,Cdk5rap2,Cebpd,Ciita,Cited1,Ctnnb1,Dbx2,Dlx1,Dlx2,Dlx6,Emx2,Esrrb,Foxa1,Foxa2,Foxc1,Foxd3,Foxi1,Gata2,Gata4,Hand2,Hdac4,Hes1,Heyl,Hif1a,Hlx,Hmga2,Hnrnpl,Irf2,Jun,Klf11,Klf4,Lef1,Lmo4,Mef2c,Myog,Nfkb1,Nkx2-1,Nr5a2,Pax6,Pax8,Phox2a,Phox2b,Pou4f1,Prdm5,Prox1,Rbbp5,Rfx3,Rfx6,Rptor,Rxra,Sall1,Shox2,Smad3,Smad6,Smad7,Sox11,Sox2,Sox3,Sox4,Sox5,Sox6,Sox9,Sp3,Sre…
GO Molecular Function	GO:0005160	transforming growth factor beta receptor binding	87	0.000694336	1	0.0259698	2.4251	7.42236	18	0.00183858	0.00445876	86	0.00109072	1	0.0412699	2.8723	3.13338	9	15	0.00213068	0.6	region_1708,region_1709,region_1712,region_1713,region_1714,region_1715,region_1716,region_2055,region_2056,region_2818,region_2819,region_2820,region_2950,region_3577,region_3578,region_757,region_808,region_809	Gdnf,Smad2,Smad3,Smad6,Smad7,Tgfb2,Tgfb3,Tgfbr1,Tgfbr3
GO Molecular Function	GO:0044212	transcription regulatory region DNA binding	88	0.000773318	1	0.0285952	1.26418	151.878	192	0.0376214	0.0475601	17	5.86873e-07	0.00190968	0.000112334	1.61345	56.4008	91	270	0.0215436	0.337037	region_1082,region_1088,region_1113,region_1114,region_1115,region_1311,region_1318,region_1330,region_1333,region_1334,region_1335,region_1336,region_1498,region_1499,region_1541,region_1542,region_1548,region_1549,region_1556,region_1557,region_1558,region_166,region_167,region_168,region_169,region_1697,region_1698,region_1699,region_170,region_1708,region_1709,region_171,region_1830,region_18…	Ahr,Ascl1,Barx2,Basp1,Bcl11b,Bcor,Calcoco1,Cdk5rap2,Cebpd,Ciita,Cited1,Ctnnb1,Dbx2,Dlx1,Dlx2,Dlx6,Emx2,Esrrb,Foxa1,Foxa2,Foxc1,Foxd3,Foxi1,Gata2,Gata4,Hand2,Hdac4,Hes1,Heyl,Hif1a,Hlx,Hmga2,Hnrnpl,Jun,Klf11,Klf4,Lef1,Lmo4,Mef2c,Myog,Nkx2-1,Nr5a2,Pax6,Pax8,Phox2a,Phox2b,Pou4f1,Prdm5,Prox1,Rbbp5,Rfx3,Rfx6,Rptor,Rxra,Sall1,Shox2,Smad3,Smad6,Smad7,Sox11,Sox2,Sox3,Sox4,Sox5,Sox6,Sox9,Sp3,Srebf1,Taf2,Tb…
GO Molecular Function	GO:0035501	MH1 domain binding	89	0.000788045	1	0.0288124	5.67629	1.05703	6	0.000261835	0.00148625	552	0.208892	1	1	4.78717	0.208892	1	1	0.000236742	1	region_370,region_371,region_372,region_373,region_374,region_375	Hmga2
GO Molecular Function	GO:0035500	MH2 domain binding	89	0.000788045	1	0.0288124	5.67629	1.05703	6	0.000261835	0.00148625	552	0.208892	1	1	4.78717	0.208892	1	1	0.000236742	1	region_370,region_371,region_372,region_373,region_374,region_375	Hmga2
GO Molecular Function	GO:0046912	transferase activity, transferring acyl groups, acyl groups converted into alkyl on transfer	91	0.000827277	1	0.029582	4.18029	1.91374	8	0.000474051	0.00198167	855	0.281016	1	1	1.91487	1.04446	2	5	0.000473485	0.4	region_143,region_347,region_348,region_349,region_350,region_351,region_352,region_353	Acly,Csl
GO Molecular Function	GO:0001077	RNA polymerase II core promoter proximal region sequence-specific DNA binding transcription factor activity involved in positive regulation of transcription	92	0.000874193	1	0.0309198	1.59726	33.1817	53	0.0082194	0.0131286	70	0.000371544	1	0.0172715	2.26061	7.5201	17	36	0.00402462	0.472222	region_1403,region_166,region_167,region_168,region_169,region_1697,region_1698,region_1699,region_170,region_171,region_221,region_2520,region_2521,region_2951,region_2952,region_3006,region_3007,region_3008,region_3009,region_3010,region_3011,region_3012,region_3013,region_3014,region_3015,region_3016,region_3093,region_3094,region_3282,region_3283,region_3284,region_3327,region_3632,region_363…	Bcl11b,Creb5,Gata2,Heyl,Hmga2,Mef2c,Nfib,Nr4a3,Plscr1,Pou1f1,Pou4f1,Sox11,Sox4,Sox9,Tcf21,Tcf4,Wt1
GO Molecular Function	GO:0008270	zinc ion binding	93	0.000936136	1	0.0327547	1.1177	616.447	689	0.152699	0.170671	477	0.166356	1	1	1.04356	378.512	395	1812	0.0935133	0.217991	region_1,region_1012,region_1015,region_1016,region_102,region_1034,region_1035,region_1036,region_1037,region_1049,region_105,region_1050,region_1051,region_1090,region_1094,region_1100,region_1101,region_1125,region_1129,region_114,region_1146,region_1147,region_115,region_1150,region_116,region_118,region_1182,region_1195,region_1196,region_1197,region_1209,region_1218,region_1222,region_1226,…	2010111I01Rik,2700081O15Rik,4833403I15Rik,4933426I21Rik,5730507C01Rik,Ablim1,Acap2,Ada,Adam30,Adamts12,Adamts16,Adamts17,Adamts19,Adamts2,Adamts3,Adamts5,Adamts7,Adamts8,Adamts9,Adamtsl1,Adamtsl2,Aebp1,Aebp2,Agap1,Agbl1,Akap8l,Ankmy2,Apobec3,Arap2,Arap3,Arid2,Asap1,Ash1l,BC026585,Bbox1,Bcl11a,Bcl11b,Bnc2,Car1,Car12,Car13,Car2,Car8,Casz1,Cbfa2t2,Cbfa2t3,Cpa1,Cpa5,Cpd,Cpm,Cpxm2,Creb5,Crebbp,Cryz,Cs…
GO Molecular Function	GO:0000989	transcription factor binding transcription factor activity	94	0.000943191	1	0.0326505	1.26899	141.845	180	0.0351362	0.0445876	20	8.057e-07	0.00262175	0.000131087	1.59008	59.1164	94	283	0.0222538	0.332155	region_1044,region_1151,region_1152,region_118,region_1220,region_1239,region_1300,region_1301,region_1317,region_134,region_1420,region_1468,region_1469,region_1470,region_1471,region_1472,region_1473,region_1509,region_1572,region_1573,region_1675,region_1676,region_1697,region_1698,region_1699,region_1743,region_1881,region_1882,region_1883,region_19,region_1943,region_20,region_2065,region_20…	AK028549,Abra,Aebp1,Aebp2,Ankrd1,Ascl1,Atf7ip,Basp1,Bcl10,Bcl11a,Bcor,Brd7,C1d,Calcoco1,Cbfa2t2,Cited1,Cited2,Crebbp,Crtc3,Ctbp2,Ctnnb1,Ddx1,Dmap1,Elf3,Esrrb,Fhl5,Gata4,Hand2,Hcfc1,Hdac4,Hdac7,Heyl,Hipk2,Isl1,Jazf1,Jun,Kat2b,Kctd1,Klf4,Ldb2,Lhx1,Lmcd1,Lpin1,Maged1,Maml3,Med10,Med13l,Med14,Med16,Med27,Med30,Med6,Mkl2,Mll5,Mysm1,Ncoa2,Ncoa6,Ncor2,Nrip1,Pex14,Phf2,Pou3f1,Pou3f2,Ppargc1a,Ppargc1b,Pro…
GO Molecular Function	GO:0017124	SH3 domain binding	95	0.00094328	1	0.0323098	1.464	51.9127	76	0.0128592	0.0188259	139	0.00635479	1	0.148766	1.50707	22.5603	34	108	0.00804924	0.314815	region_1153,region_1154,region_1175,region_1181,region_1191,region_1192,region_1193,region_1194,region_1286,region_1287,region_1288,region_1543,region_1604,region_191,region_2047,region_2048,region_2049,region_2361,region_2406,region_2407,region_2408,region_2409,region_2410,region_2560,region_260,region_261,region_2658,region_2705,region_2732,region_2733,region_3051,region_3052,region_3053,region…	Afap1,Afap1l2,Arhgap10,Arhgap26,Arhgap42,Asap1,Baiap2,Dennd1a,Dock1,Dock4,Elmo1,Elmo2,Enah,Enkur,Evl,Fut8,Gja1,Khdrbs3,Mtss1,Mtss1l,Pak3,Plscr1,Prkce,Ptpn12,Qk,Sgip1,Sh3bgrl2,Sh3kbp1,Shank2,Sirpa,Synj2,Trp53bp2,Vasp,Wipf3
GO Molecular Function	GO:0043566	structure-specific DNA binding	96	0.000976286	1	0.033092	1.34827	87.5196	118	0.0216794	0.0292296	167	0.0127203	1	0.247855	1.33537	39.6894	53	190	0.0125474	0.278947	region_1044,region_1290,region_1315,region_1316,region_1317,region_1330,region_1478,region_1556,region_1557,region_1558,region_1604,region_1605,region_1712,region_1713,region_1714,region_1715,region_1716,region_1794,region_1818,region_1819,region_1820,region_1830,region_1831,region_1920,region_2203,region_2283,region_2373,region_2413,region_245,region_246,region_2476,region_2520,region_2521,regio…	Adar,Anxa1,Ascl1,Atoh1,Blm,Cebpg,Creb1,Cry1,Ctnnb1,Ercc4,Foxa1,Foxa2,Foxc1,Foxd1,Foxd2,Foxd3,Foxg1,Foxi1,Foxj3,Foxn2,Foxn3,Foxo3,Foxo6,Foxp1,Hmga2,Jun,Klf4,Klf6,Maf,Mcm6,Mlh1,Myc,Nfib,Nfkb1,Nr1h4,Nr3c1,Nr3c2,Nr5a1,Obfc2a,Pin4,Rad18,Rxra,Smad2,Smad3,Sp3,Ssbp2,Sub1,Top1,Trp63,Wrn,Wt1,Xrcc5,Zeb1
GO Molecular Function	GO:0001883	purine nucleoside binding	97	0.00102671	1	0.0344424	9.26384	0.431787	4	0.000106957	0.000990835	389	0.112663	1	0.942428	3.19145	0.626675	2	3	0.000473485	0.666667	region_1938,region_1939,region_1940,region_2652	Ada,Adora1
GO Molecular Function	GO:0016829	lyase activity	98	0.00115088	1	0.038214	1.4568	51.4825	75	0.0127527	0.0185782	845	0.270068	1	1	1.10703	33.4227	37	160	0.00875947	0.23125	region_1080,region_1081,region_1323,region_1345,region_1346,region_1347,region_1348,region_1349,region_1350,region_1351,region_1354,region_143,region_1528,region_1540,region_1547,region_1617,region_1618,region_1619,region_1620,region_1621,region_1622,region_183,region_1830,region_1831,region_184,region_1890,region_1891,region_1892,region_1979,region_1980,region_1981,region_1982,region_2096,region…	2310001A20Rik,Acly,Adcy1,Adcy2,Adcy8,Adsl,Aldoart1,Aplf,Car1,Car12,Car13,Car2,Car8,Clybl,Cry1,Cyp17a1,Ehhadh,Eno4,Gadl1,Glul,Gm5506,Gmds,Gucy1b2,Gucy2d,Gucy2f,Gucy2g,Hmga2,Hmgcll1,Mgst2,Npl,Pam,Ptplad2,Ptplb,Tha1,Thnsl1,Umps,Xrcc5
GO Molecular Function	GO:0046914	transition metal ion binding	99	0.00125342	1	0.0411982	1.10591	698.971	773	0.173141	0.191479	902	0.30429	1	1	1.02135	447.446	457	2142	0.108191	0.213352	region_1,region_1012,region_1015,region_1016,region_102,region_1034,region_1035,region_1036,region_1037,region_1049,region_105,region_1050,region_1051,region_1084,region_1085,region_1090,region_1094,region_1100,region_1101,region_1125,region_1129,region_114,region_1146,region_1147,region_115,region_1150,region_116,region_1167,region_1178,region_118,region_1182,region_1195,region_1196,region_1197,…	1110034B05Rik,2010111I01Rik,2700081O15Rik,4833403I15Rik,4933426I21Rik,5730507C01Rik,Ablim1,Acap2,Ada,Adam30,Adamts12,Adamts16,Adamts17,Adamts19,Adamts2,Adamts3,Adamts5,Adamts7,Adamts8,Adamts9,Adamtsl1,Adamtsl2,Aebp1,Aebp2,Agap1,Agbl1,Akap8l,Ankmy2,Apobec3,Arap2,Arap3,Arid2,Asap1,Ash1l,BC026585,Bbox1,Bcl11a,Bcl11b,Bnc2,Car1,Car12,Car13,Car2,Car8,Casz1,Cbfa2t2,Cbfa2t3,Cpa1,Cpa5,Cpd,Cpm,Cpxm2,Creb5,…
GO Molecular Function	GO:0016854	racemase and epimerase activity	100	0.00134516	1	0.0437716	3.86886	2.06779	8	0.00051221	0.00198167	354	0.0849018	1	0.780425	1.99465	2.5067	5	12	0.00118371	0.416667	region_1273,region_1274,region_1824,region_1825,region_1826,region_238,region_3575,region_996	Dse,Galm,Glce,Mcee,Rpe
GO Molecular Function	GO:0004656	procollagen-proline 4-dioxygenase activity	101	0.00144322	1	0.0464975	6.21546	0.804446	5	0.000199268	0.00123854	216	0.0307343	1	0.463006	3.59038	0.835567	3	4	0.000710227	0.75	region_1084,region_1085,region_269,region_56,region_57	P4ha1,P4ha2,P4ha3
GO Molecular Function	GO:0031492	nucleosomal DNA binding	102	0.00146062	1	0.0465967	5.02446	1.19416	6	0.000295803	0.00148625	967	0.374156	1	1	2.39358	0.417783	1	2	0.000236742	0.5	region_370,region_371,region_372,region_373,region_374,region_375	Hmga2
GO Molecular Function	GO:0000981	sequence-specific DNA binding RNA polymerase II transcription factor activity	103	0.00147347	1	0.0465502	1.34261	83.4198	112	0.0206638	0.0277434	31	1.00405e-05	0.0326719	0.00105393	1.76917	28.8271	51	138	0.0120739	0.369565	region_1284,region_1290,region_1333,region_1334,region_1335,region_1336,region_1403,region_1438,region_1439,region_166,region_167,region_168,region_169,region_1697,region_1698,region_1699,region_170,region_171,region_1818,region_1819,region_1820,region_1940,region_1941,region_2065,region_2066,region_2067,region_2068,region_2069,region_2087,region_2088,region_2089,region_221,region_230,region_2413…	Ahr,Atf1,Bcl11b,Creb1,Creb5,Foxa1,Foxa2,Foxc1,Foxd1,Foxd2,Foxd3,Foxg1,Foxi1,Foxj3,Foxn2,Foxn3,Foxo3,Foxo6,Foxp1,Gata2,Gata4,Hes1,Hey1,Hey2,Heyl,Hif1a,Hmga2,Jun,Klf11,Mef2c,Msx1,Myog,Nfib,Nkx2-1,Nr4a3,Nr5a1,Olig2,Pax6,Plscr1,Pou1f1,Pou4f1,Prox1,Six3,Sox11,Sox4,Sox9,Sp3,Tcf21,Tcf4,Wt1,Zfp90
GO Molecular Function	GO:0046982	protein heterodimerization activity	104	0.00155149	1	0.0485439	1.25574	141.75	178	0.0351126	0.0440921	51	0.000108699	0.353707	0.00693543	1.46473	55.983	82	268	0.0194129	0.30597	region_1059,region_1060,region_1061,region_1062,region_1113,region_1114,region_1115,region_1129,region_1286,region_1287,region_1288,region_1318,region_1411,region_1412,region_1413,region_1414,region_1415,region_1416,region_1417,region_1418,region_1419,region_1448,region_1539,region_1561,region_1588,region_1604,region_1605,region_1697,region_1698,region_1699,region_18,region_1870,region_1897,regio…	Add2,Adora1,Adora2a,Adra2a,Adra2c,Ahr,Alx4,Amph,Arnt2,Atf1,Bcl11a,Bcl2,Bin1,Bmp2,Cebpd,Cebpg,Dgkd,Dmbx1,Egfr,Epas1,Ext1,Foxp1,Fzd1,Fzd4,Gclm,Grin2b,Gtf2a1,Gucy2f,Hand2,Heyl,Hgf,Hif1a,Il12a,Il12b,Inhba,Irak1,Itga1,Itgal,Jam3,Kcnd2,Kcnk9,Maf,Max,Meis1,Mpp7,Myc,Nr3c1,Nr3c2,Otx2,P2ry1,Pbx1,Pbx3,Pdk1,Pdss1,Pdss2,Ppara,Ppp3ca,Prmt8,Pvrl1,Ralgapa2,Robo1,Robo2,Rragc,Rxra,Sdcbp,Sim2,Smc2,Sox5,Sox6,Spna2,S…
GO Molecular Function	GO:0046875	ephrin receptor binding	105	0.00175785	1	0.0544766	1.91103	13.6052	26	0.00337013	0.00644043	122	0.00362182	1	0.0966017	2.39358	4.17783	10	20	0.00236742	0.5	region_1215,region_1246,region_1247,region_1248,region_1249,region_1434,region_1435,region_1436,region_1839,region_1840,region_1841,region_1842,region_1843,region_1844,region_2628,region_2629,region_2898,region_2899,region_2923,region_2924,region_3187,region_3188,region_3293,region_749,region_750,region_751	Anks1,Aqp1,Efna5,Efnb1,Epha4,Epha7,Sdcbp,Sipa1l1,Src,Tiam1
GO Molecular Function	GO:0003714	transcription corepressor activity	106	0.00181489	1	0.0557138	1.39733	60.8301	85	0.0150682	0.0210552	40	3.04353e-05	0.0990365	0.00247591	1.84122	21.7247	40	104	0.0094697	0.384615	region_1151,region_1152,region_118,region_134,region_1420,region_1468,region_1469,region_1470,region_1471,region_1472,region_1473,region_1509,region_1573,region_1697,region_1698,region_1699,region_1883,region_19,region_20,region_2065,region_2066,region_2067,region_2068,region_2069,region_208,region_2098,region_2099,region_21,region_2100,region_2101,region_2102,region_2159,region_2214,region_2215,…	Aebp1,Aebp2,Ankrd1,Atf7ip,Basp1,Bcl11a,Bcor,Brd7,C1d,Cbfa2t2,Cited2,Ctbp2,Dmap1,Hdac4,Hdac7,Heyl,Hipk2,Jazf1,Kctd1,Lhx1,Lmcd1,Ncor2,Nrip1,Pex14,Prox1,Rbfox2,Rybp,Sap30,Ski,Sox3,Tbl1x,Tbl1xr1,Tbx15,Tbx18,Tcf4,Tle1,Tle4,Tob1,Wwtr1,Zfpm1
GO Molecular Function	GO:0042803	protein homodimerization activity	107	0.00182335	1	0.0554501	1.21814	183.887	224	0.0455504	0.0554868	48	9.13212e-05	0.297159	0.00619082	1.35566	94.4191	128	452	0.030303	0.283186	region_1011,region_1015,region_1016,region_1062,region_108,region_1087,region_109,region_1094,region_1148,region_1149,region_129,region_1306,region_1307,region_1308,region_1318,region_1320,region_1321,region_1323,region_1333,region_1334,region_1335,region_1336,region_1386,region_1438,region_1439,region_1448,region_1478,region_1526,region_1527,region_1539,region_1549,region_1550,region_1551,region…	1110034B05Rik,Abat,Actn4,Acvr1,Add2,Adra2a,Adra2c,Aldh1a3,Anxa1,Arid3a,Ascl1,Atg7,Atic,B4galt1,Bcl2,Bhlha15,Bmp2,Bmpr1a,Cacybp,Cadm1,Cav2,Cbln1,Cd2,Cd28,Cdh13,Cebpd,Cebpg,Cidea,Cited1,Crp,Csf1,Csf1r,Cubn,Dgkd,Dmbx1,Dpyd,Dscaml1,Dst,E2f8,Ect2,Eea1,Ext1,Foxp1,Fzd1,Fzd4,Gca,Gch1,Gdf6,Gdnf,Ghr,Golga5,Gucy2f,Hand2,Hes1,Heyl,Hlcs,Hpgds,Hsf2,Il12b,Impa2,Inhbb,Irak1,Jam3,Jun,Kcnk9,Klrb1c,Lhpp,Lrrk2,Mad2l…
GO Molecular Function	GO:0003712	transcription cofactor activity	108	0.00188562	1	0.0568131	1.25497	137.055	172	0.0339498	0.0426059	25	3.71785e-06	0.0120979	0.000483916	1.56065	57.0275	89	273	0.0210701	0.326007	region_1044,region_1151,region_1152,region_118,region_1220,region_1239,region_1300,region_1301,region_1317,region_134,region_1420,region_1468,region_1469,region_1470,region_1471,region_1472,region_1473,region_1509,region_1572,region_1573,region_1675,region_1676,region_1697,region_1698,region_1699,region_1743,region_1883,region_19,region_1943,region_20,region_2065,region_2066,region_2067,region_20…	Abra,Aebp1,Aebp2,Ankrd1,Atf7ip,Basp1,Bcl10,Bcl11a,Bcor,Brd7,C1d,Calcoco1,Cbfa2t2,Cited1,Cited2,Crebbp,Crtc3,Ctbp2,Ctnnb1,Ddx1,Dmap1,Elf3,Esrrb,Fhl5,Hand2,Hcfc1,Hdac4,Hdac7,Heyl,Hipk2,Isl1,Jazf1,Jun,Kat2b,Kctd1,Ldb2,Lhx1,Lmcd1,Lpin1,Maged1,Maml3,Med10,Med13l,Med14,Med16,Med27,Med30,Med6,Mkl2,Mll5,Mysm1,Ncoa2,Ncoa6,Ncor2,Nrip1,Pex14,Phf2,Pou3f1,Pou3f2,Ppargc1a,Ppargc1b,Prox1,Rbfox2,Rybp,Sall1,Sap30…
GO Molecular Function	GO:0000403	Y-form DNA binding	109	0.00191311	1	0.0571126	3.33128	2.70167	9	0.000669226	0.00222938	855	0.281016	1	1	1.91487	1.04446	2	5	0.000473485	0.4	region_3393,region_3394,region_3395,region_3396,region_3397,region_3398,region_3399,region_3745,region_3746	Rad18,Wrn
GO Molecular Function	GO:0042802	identical protein binding	110	0.00208669	1	0.0617281	1.16801	287.669	336	0.0712581	0.0832301	47	9.0136e-05	0.293302	0.00624048	1.27229	155.624	198	745	0.046875	0.265772	region_1011,region_1013,region_1014,region_1015,region_1016,region_104,region_1062,region_1064,region_1065,region_107,region_108,region_1087,region_109,region_1094,region_1148,region_1149,region_1176,region_1207,region_1208,region_1235,region_1272,region_129,region_1306,region_1307,region_1308,region_1318,region_1320,region_1321,region_1323,region_1330,region_1333,region_1334,region_1335,region_1…	1110034B05Rik,2700060E02Rik,Abat,Actn4,Acvr1,Add2,Adra2a,Adra2c,Aldh1a1,Aldh1a3,Amotl1,Amotl2,Anxa1,Apaf1,Aplp2,App,Arid3a,Ascl1,Atg7,Atic,Atl1,Atl2,Atxn1,Atxn10,B230120H23Rik,B4galt1,Bcl2,Bhlha15,Bmp2,Bmpr1a,Cacybp,Cadm1,Cav2,Cbln1,Ccdc91,Cd2,Cd200,Cd247,Cd28,Cdh13,Cebpd,Cebpg,Cep72,Cidea,Cited1,Cldn11,Cldn23,Col1a1,Crp,Csf1,Csf1r,Cubn,Dapk2,Dazl,Dgkd,Dmbx1,Dpyd,Dscaml1,Dst,Dtnbp1,E2f8,Ect2,Eea1…
GO Molecular Function	GO:0051219	phosphoprotein binding	111	0.00215212	1	0.0630902	1.66657	22.8014	38	0.0056481	0.00941293	352	0.0828111	1	0.765532	1.43615	10.4446	15	50	0.00355114	0.3	region_1161,region_1162,region_16,region_1608,region_1609,region_17,region_1770,region_2024,region_2455,region_2456,region_2457,region_2642,region_2934,region_2969,region_2970,region_2971,region_2972,region_2973,region_3233,region_376,region_3804,region_3805,region_3806,region_3807,region_3808,region_3809,region_480,region_544,region_545,region_546,region_547,region_548,region_549,region_550,regi…	Bag1,Cav2,Dpysl3,Dpysl4,Gprin1,Grb10,Grb14,Pafah1b1,Pik3r1,Plcg1,Ptpn3,Sh2d1b1,Tbk1,Tox3,Zap70
GO Molecular Function	GO:0004620	phospholipase activity	112	0.00215327	1	0.0625601	1.65433	23.5745	39	0.00583961	0.00966064	189	0.0214326	1	0.369003	1.52634	14.4135	22	69	0.00520833	0.318841	region_1229,region_1235,region_1236,region_1385,region_1513,region_1514,region_1515,region_1516,region_1706,region_1707,region_1798,region_187,region_1938,region_1939,region_1940,region_2108,region_2109,region_2110,region_2111,region_2567,region_2568,region_2569,region_2570,region_2571,region_2572,region_264,region_2642,region_2725,region_3122,region_3142,region_3827,region_3841,region_3842,regio…	Adora1,Enpp2,Enpp7,Gpld1,Lipg,Pla2g2c,Pla2g7,Plb1,Plcb1,Plcb4,Plce1,Plcg1,Plcg2,Plch2,Plcl1,Plcl2,Plcxd2,Pld1,Pld6,Pnpla8,Smpd3,Smpdl3a
GO Molecular Function	GO:0032145	succinate-semialdehyde dehydrogenase binding	113	0.00225555	1	0.0649519	11.8171	0.253868	3	6.28854e-05	0.000743126	552	0.208892	1	1	4.78717	0.208892	1	1	0.000236742	1	region_1306,region_1307,region_1308	Abat
GO Molecular Function	GO:0047298	(S)-3-amino-2-methylpropionate transaminase activity	113	0.00225555	1	0.0649519	11.8171	0.253868	3	6.28854e-05	0.000743126	552	0.208892	1	1	4.78717	0.208892	1	1	0.000236742	1	region_1306,region_1307,region_1308	Abat
GO Molecular Function	GO:0003867	4-aminobutyrate transaminase activity	113	0.00225555	1	0.0649519	11.8171	0.253868	3	6.28854e-05	0.000743126	552	0.208892	1	1	4.78717	0.208892	1	1	0.000236742	1	region_1306,region_1307,region_1308	Abat
GO Molecular Function	GO:0016857	racemase and epimerase activity, acting on carbohydrates and derivatives	116	0.00227299	1	0.0637612	3.97467	1.76115	7	0.000436252	0.00173396	310	0.0647664	1	0.679838	2.39358	1.67113	4	8	0.00094697	0.5	region_1273,region_1274,region_1824,region_1825,region_1826,region_238,region_3575	Dse,Galm,Glce,Rpe
GO Molecular Function	GO:0051117	ATPase binding	117	0.00229557	1	0.0638442	2.07354	9.64536	20	0.00238924	0.00495417	841	0.264078	1	1	1.36776	4.38673	6	21	0.00142045	0.285714	region_1309,region_1310,region_2813,region_2969,region_2970,region_2971,region_2972,region_2973,region_3265,region_3859,region_544,region_545,region_546,region_547,region_548,region_549,region_550,region_551,region_552,region_553	Atp6v0a4,Grin2a,Pik3r1,Pkd2,Ptpn3,Rab4a
GO Molecular Function	GO:0045545	syndecan binding	118	0.00245526	1	0.0677069	3.20771	2.80574	9	0.000695005	0.00222938	389	0.112663	1	0.942428	3.19145	0.626675	2	3	0.000473485	0.666667	region_2898,region_2899,region_2983,region_2984,region_2985,region_2986,region_2987,region_2988,region_2989	Sdcbp,Tnc
GO Molecular Function	GO:0008093	cytoskeletal adaptor activity	119	0.00254258	1	0.0695256	2.09958	9.04942	19	0.00224162	0.00470646	148	0.00896192	1	0.197041	2.57771	2.71559	7	13	0.0016572	0.538462	region_1604,region_191,region_3460,region_3461,region_3462,region_3463,region_3464,region_3782,region_3783,region_3784,region_3831,region_871,region_872,region_873,region_874,region_886,region_887,region_888,region_889	Arhgap10,Arhgap26,Arhgap42,Asap1,Baiap2,Mtss1,Mtss1l
GO Molecular Function	GO:0016763	transferase activity, transferring pentosyl groups	120	0.00274386	1	0.0744042	1.82349	14.8068	27	0.00366777	0.00668813	901	0.304044	1	1	1.19679	9.19124	11	44	0.00260417	0.25	region_1087,region_1116,region_1117,region_1118,region_1119,region_1120,region_1345,region_1346,region_1347,region_1348,region_1349,region_1350,region_1351,region_1511,region_2167,region_2445,region_3033,region_3422,region_3423,region_3749,region_647,region_648,region_649,region_942,region_943,region_944,region_945	Art2b,Gxylt1,Mtap,Nampt,Parp11,Tiparp,Tnks,Tnks2,Umps,Upp2,Xylt1
GO Molecular Function	GO:0030674	protein binding, bridging	121	0.00278527	1	0.074903	1.54486	31.0709	48	0.00769652	0.01189	99	0.00147652	1	0.0485311	1.78626	13.9957	25	67	0.00591856	0.373134	region_1478,region_16,region_1604,region_17,region_1807,region_1859,region_1860,region_191,region_1950,region_2205,region_2382,region_2383,region_2384,region_2387,region_2455,region_2456,region_2457,region_2625,region_2883,region_2946,region_3127,region_3128,region_333,region_334,region_335,region_336,region_3373,region_3374,region_3460,region_3461,region_3462,region_3463,region_3464,region_3782,…	Anxa1,Arhgap10,Arhgap26,Arhgap42,Asap1,Baiap2,Cd28,Cradd,Fhad1,Fscn1,Golga5,Grb10,Grb14,Irs1,Lor,Mtss1,Mtss1l,Nufip1,Ppp4r2,Rapgef1,Sh2d3c,Shb,Shb,Sla2,Tnnt2
GO Molecular Function	GO:0019777	Atg12 ligase activity	122	0.00285062	1	0.0760322	5.30366	0.942746	5	0.000233526	0.00123854	967	0.374156	1	1	2.39358	0.417783	1	2	0.000236742	0.5	region_522,region_523,region_524,region_525,region_526	Atg10
GO Molecular Function	GO:0043125	ErbB-3 class receptor binding	123	0.00287314	1	0.0760096	2.9145	3.43112	10	0.000849919	0.00247709	1221	0.504903	1	1	1.59572	0.626675	1	3	0.000236742	0.333333	region_544,region_545,region_546,region_547,region_548,region_549,region_550,region_551,region_552,region_553	Pik3r1
GO Molecular Function	GO:0015204	urea transmembrane transporter activity	124	0.00295967	1	0.0776675	3.78737	1.84825	7	0.000457828	0.00173396	389	0.112663	1	0.942428	3.19145	0.626675	2	3	0.000473485	0.666667	region_1718,region_1719,region_1720,region_1721,region_1722,region_1723,region_1724	Slc14a1,Slc14a2
GO Molecular Function	GO:0070053	thrombospondin receptor activity	125	0.00298994	1	0.0778341	4.34461	1.38102	6	0.000342091	0.00148625	389	0.112663	1	0.942428	3.19145	0.626675	2	3	0.000473485	0.666667	region_1389,region_1390,region_1391,region_1392,region_1393,region_2500	Cd47,F2
GO Molecular Function	GO:0043560	insulin receptor substrate binding	126	0.00299576	1	0.0773666	2.38347	5.87379	14	0.00145499	0.00346792	481	0.181313	1	1	1.74079	2.29781	4	11	0.00094697	0.363636	region_1013,region_1014,region_1504,region_2848,region_544,region_545,region_546,region_547,region_548,region_549,region_550,region_551,region_552,region_553	Igf1r,Jak2,Pik3r1,Ptpn11
GO Molecular Function	GO:0030247	polysaccharide binding	127	0.00311587	1	0.0798351	1.33285	75.0271	100	0.0185849	0.0247709	178	0.0179029	1	0.327282	1.35023	32.5871	44	156	0.0104167	0.282051	region_1010,region_113,region_1137,region_1138,region_1139,region_1140,region_1141,region_1142,region_1143,region_1203,region_1204,region_1205,region_125,region_1267,region_1268,region_1332,region_1427,region_1428,region_1487,region_1488,region_1511,region_1706,region_1707,region_1812,region_1813,region_1814,region_1815,region_1816,region_1829,region_1955,region_1956,region_1957,region_1958,regio…	A930038C07Rik,Adamts8,App,Ccl2,Cd44,Col25a1,Col5a1,Ctgf,Ecm2,Egflam,Enpp2,Fgf12,Fgfbp3,Fgfr1,Fgfr2,Fn1,Hapln1,Hsd17b12,Lamc2,Lipg,Lrpap1,Mamdc2,Mpo,Nav2,Ncam1,Nrp1,Nrp2,Pcolce2,Pcsk6,Prg4,Ptch1,Ptn,Ptprc,Ptx3,Shh,Smoc2,Spock2,Susd2,Tgfbr3,Thbs1,Thbs2,Thbs4,Tinag,Vit
GO Molecular Function	GO:0016746	transferase activity, transferring acyl groups	128	0.00316877	1	0.0805562	1.39487	54.4853	76	0.0134965	0.0188259	1209	0.485359	1	1	1.0135	46.374	47	222	0.0111269	0.211712	region_1143,region_119,region_1197,region_1239,region_1263,region_1264,region_1269,region_1270,region_1300,region_1301,region_143,region_1525,region_1539,region_1559,region_1688,region_1706,region_1707,region_1743,region_2071,region_2274,region_2466,region_2467,region_2516,region_2523,region_2534,region_2580,region_2581,region_2582,region_2583,region_2622,region_2633,region_2634,region_2635,regio…	1110002B05Rik,5330437I02Rik,A2ld1,Abhd5,Acaa2,Acly,Agpat4,Ate1,Cdyl,Clock,Cml2,Cpt2,Crebbp,Crot,Csl,Elovl4,Elovl6,Elp4,Epc1,F13a1,Ggt7,Gnpnat1,Gpam,Kat2b,Lass4,Lass6,Lclat1,Lpcat2,Lpcat4,Lpgat1,Mboat2,Mgea5,Myst4,Naa30,Nat3,Nat8,Ncoa2,Oxsm,Pdhx,Pigw,Qpct,Sptlc3,Tgm2,Zdhhc13,Zdhhc17,Zdhhc20,Zdhhc21
GO Molecular Function	GO:0004721	phosphoprotein phosphatase activity	129	0.00319189	1	0.0805147	1.35433	66.4535	90	0.0164611	0.0222938	87	0.00111468	1	0.0416914	1.51336	32.3782	49	155	0.0116004	0.316129	region_117,region_1240,region_1241,region_1242,region_1255,region_1256,region_1257,region_1510,region_1536,region_1744,region_1745,region_1897,region_1898,region_1899,region_1955,region_1956,region_1957,region_1958,region_202,region_2052,region_2053,region_2174,region_2175,region_2176,region_2177,region_222,region_223,region_2285,region_2286,region_2495,region_2646,region_2705,region_2725,region_…	Ctdspl,Dupd1,Dusp10,Dusp14,Dusp16,Dusp26,Dusp4,Dusp5,Dusp6,Dusp7,Epm2a,Eya1,Eya3,Eya4,Mtm1,Mtmr1,Mtmr3,Pdp1,Phlpp1,Phlpp2,Ppef2,Ppm1a,Ppm1h,Ppm1l,Ppp1cb,Ppp1r12a,Ppp1r3c,Ppp3ca,Ptp4a3,Ptpn11,Ptpn12,Ptpn13,Ptpn21,Ptpn23,Ptpn3,Ptprc,Ptprd,Ptprf,Ptprg,Ptprj,Ptprm,Ptprn2,Ptpro,Ptprs,Ptprt,Ptprz1,Rngtt,Ssh1,Ubash3b
GO Molecular Function	GO:0035497	cAMP response element binding	130	0.00324382	1	0.0811952	4.27208	1.40447	6	0.000347899	0.00148625	967	0.374156	1	1	2.39358	0.417783	1	2	0.000236742	0.5	region_370,region_371,region_372,region_373,region_374,region_375	Hmga2
GO Molecular Function	GO:0004630	phospholipase D activity	131	0.00344111	1	0.0854762	5.07212	0.985782	5	0.000244187	0.00123854	943	0.366486	1	1	1.59572	1.25335	2	6	0.000473485	0.333333	region_2108,region_2109,region_2110,region_2111,region_414	Gpld1,Pld1
GO Molecular Function	GO:0046935	1-phosphatidylinositol-3-kinase regulator activity	132	0.00358648	1	0.0884122	2.82285	3.54251	10	0.000877512	0.00247709	1221	0.504903	1	1	1.59572	0.626675	1	3	0.000236742	0.333333	region_544,region_545,region_546,region_547,region_548,region_549,region_550,region_551,region_552,region_553	Pik3r1
GO Molecular Function	GO:0019903	protein phosphatase binding	133	0.00375135	1	0.0917811	1.57892	25.9672	41	0.00643229	0.0101561	377	0.107911	1	0.931411	1.36776	11.6979	16	56	0.00378788	0.285714	region_1084,region_1085,region_1226,region_1267,region_1268,region_1435,region_1436,region_1574,region_1575,region_1576,region_18,region_1897,region_1898,region_1899,region_1971,region_2071,region_3556,region_3697,region_3698,region_3699,region_3715,region_3716,region_3717,region_3718,region_3719,region_3720,region_3824,region_3825,region_3826,region_531,region_544,region_545,region_546,region_54…	Ap3b1,Bcl2,Cdh2,Cdh5,Csk,Ctnnb1,Egfr,Ghr,Myo16,Nek2,Pik3r1,Ppme1,Ppp1r10,Smg7,Sod1,Strn
GO Molecular Function	GO:0004829	threonine-tRNA ligase activity	134	0.0037538	1	0.0911556	3.62424	1.93144	7	0.000478434	0.00173396	389	0.112663	1	0.942428	3.19145	0.626675	2	3	0.000473485	0.666667	region_1007,region_1008,region_1009,region_814,region_815,region_816,region_817	Tars,Tarsl2
GO Molecular Function	GO:0047485	protein N-terminus binding	135	0.00382002	1	0.0920767	1.50443	33.2352	50	0.00823264	0.0123854	190	0.0221854	1	0.379954	1.4921	16.0847	24	77	0.00568182	0.311688	region_1315,region_1316,region_1317,region_1588,region_189,region_190,region_1981,region_1982,region_1983,region_1984,region_1985,region_2031,region_2055,region_2056,region_2098,region_2099,region_2100,region_2101,region_2102,region_2292,region_2401,region_2402,region_2403,region_2404,region_2507,region_2508,region_2574,region_2625,region_2750,region_285,region_2856,region_286,region_2898,region_…	Actn4,Akap6,Cacna1e,Calm1,Chmp6,Csnk2a2,Dab2ip,Ercc3,Ercc4,Exoc4,Glrx,Ncor2,Pdlim5,Pex14,Pex19,Rbpj,Sdcbp,Sla2,Snap25,Tbl1xr1,Tgfb2,Traf6,Ywhaq,Zwint
GO Molecular Function	GO:0003837	beta-ureidopropionase activity	136	0.00386441	1	0.0924617	9.74535	0.307839	3	7.62544e-05	0.000743126	552	0.208892	1	1	4.78717	0.208892	1	1	0.000236742	1	region_290,region_291,region_292	Upb1
GO Molecular Function	GO:0047273	galactosylgalactosylglucosylceramide beta-D-acetylgalactosaminyltransferase activity	137	0.00397811	1	0.0944874	6.35139	0.629783	4	0.000156003	0.000990835	552	0.208892	1	1	4.78717	0.208892	1	1	0.000236742	1	region_2174,region_2175,region_2176,region_2177	B3galnt1
GO Molecular Function	GO:0005539	glycosaminoglycan binding	138	0.00422222	1	0.0995587	1.33516	68.9058	92	0.0170686	0.0227892	179	0.018987	1	0.345161	1.37279	28.4093	39	136	0.00923295	0.286765	region_1010,region_113,region_1137,region_1138,region_1139,region_1140,region_1141,region_1142,region_1143,region_1203,region_1204,region_1205,region_125,region_1267,region_1268,region_1332,region_1427,region_1428,region_1487,region_1488,region_1511,region_1706,region_1707,region_1812,region_1813,region_1814,region_1815,region_1816,region_1829,region_1955,region_1956,region_1957,region_1958,regio…	A930038C07Rik,Adamts8,App,Ccl2,Cd44,Col25a1,Col5a1,Ctgf,Ecm2,Egflam,Fgf12,Fgfbp3,Fgfr1,Fgfr2,Fn1,Hapln1,Hsd17b12,Lamc2,Lipg,Lrpap1,Mamdc2,Mpo,Nav2,Ncam1,Nrp1,Nrp2,Pcolce2,Pcsk6,Ptch1,Ptn,Ptprc,Shh,Smoc2,Spock2,Tgfbr3,Thbs1,Thbs2,Thbs4,Vit
GO Molecular Function	GO:0016840	carbon-nitrogen lyase activity	139	0.00433728	1	0.101536	3.52755	1.98438	7	0.000491548	0.00173396	885	0.285521	1	1	1.59572	1.88003	3	9	0.000710227	0.333333	region_1890,region_1891,region_1892,region_2612,region_2613,region_915,region_916	2310001A20Rik,Adsl,Pam
GO Molecular Function	GO:0017111	nucleoside-triphosphatase activity	140	0.00436533	1	0.101463	1.17938	217.064	256	0.0537687	0.0634134	912	0.325788	1	1	1.03562	145.806	151	698	0.0357481	0.216332	region_104,region_1042,region_1044,region_1049,region_1050,region_1088,region_1108,region_1109,region_1110,region_112,region_1226,region_1232,region_1254,region_1272,region_1319,region_1333,region_1334,region_1335,region_1387,region_1388,region_14,region_1427,region_144,region_1476,region_1517,region_1518,region_155,region_1588,region_1612,region_162,region_1682,region_1700,region_1735,region_173…	0610007P08Rik,1300010F03Rik,Abca1,Abca12,Abca13,Abca4,Abca8b,Abcb11,Abcc12,Abcc4,Abcd2,Abcd3,Abcf1,Actc1,Agap1,Arl4a,Atf7ip,Atl1,Atl2,Atp10a,Atp10b,Atp10d,Atp11b,Atp1a1,Atp1b1,Atp2a3,Atp2b1,Atp2b2,Atp5j,Atp6ap1l,Atp6v1c1,Atp6v1d,Atp6v1h,Atp8a2,Atp8b1,Blm,Bms1,Ccnh,Cgnl1,Chd1l,Chd6,Chd7,Chd9,Clpb,Clpx,Crbn,D1Pas1,Ddx1,Ddx10,Ddx11,Ddx20,Ddx25,Ddx31,Ddx3x,Ddx59,Dhx30,Dhx35,Dhx36,Diras2,Dnahc17,Dnahc…
GO Molecular Function	GO:0017017	MAP kinase tyrosine/serine/threonine phosphatase activity	141	0.00470193	1	0.108511	2.2615	6.19058	14	0.00153346	0.00346792	148	0.00896192	1	0.197041	2.57771	2.71559	7	13	0.0016572	0.538462	region_117,region_1536,region_2052,region_2053,region_3429,region_346,region_347,region_348,region_349,region_350,region_351,region_3666,region_3747,region_3748	Dusp10,Dusp14,Dusp16,Dusp4,Dusp5,Dusp6,Dusp7
GO Molecular Function	GO:0004958	prostaglandin F receptor activity	142	0.00474072	1	0.108636	6.04059	0.662188	4	0.00016403	0.000990835	967	0.374156	1	1	2.39358	0.417783	1	2	0.000236742	0.5	region_2310,region_2311,region_2312,region_2313	Ptgfr
GO Molecular Function	GO:0016755	transferase activity, transferring amino-acyl groups	143	0.00485041	1	0.110372	2.55447	4.30618	11	0.00106668	0.0027248	455	0.155554	1	1	1.59572	3.76005	6	18	0.00142045	0.333333	region_1143,region_1269,region_1270,region_2622,region_2633,region_2634,region_2635,region_2636,region_4033,region_4034,region_436	A2ld1,Ate1,F13a1,Ggt7,Qpct,Tgm2
GO Molecular Function	GO:0033549	MAP kinase phosphatase activity	144	0.00488464	1	0.110379	2.2513	6.21862	14	0.00154041	0.00346792	172	0.0147275	1	0.278624	2.39358	2.92448	7	14	0.0016572	0.5	region_117,region_1536,region_2052,region_2053,region_3429,region_346,region_347,region_348,region_349,region_350,region_351,region_3666,region_3747,region_3748	Dusp10,Dusp14,Dusp16,Dusp4,Dusp5,Dusp6,Dusp7
GO Molecular Function	GO:0016874	ligase activity	145	0.00499681	1	0.112135	1.217	147.904	180	0.0366372	0.0445876	784	0.211548	1	0.878032	1.07819	92.7479	100	444	0.0236742	0.225225	region_1007,region_1008,region_1009,region_105,region_1074,region_1075,region_1076,region_1125,region_114,region_1195,region_1196,region_1197,region_1299,region_143,region_1448,region_1449,region_1456,region_1510,region_1526,region_1527,region_1655,region_1656,region_1663,region_1664,region_1665,region_1682,region_1683,region_1684,region_1685,region_1686,region_1687,region_1746,region_1779,region…	1110018G07Rik,1810074P20Rik,4931440F15Rik,Acly,Acsf3,Acsl3,Acsl6,Acss1,Atg10,Bcor,Cps1,Cul1,Cul3,Dars,Ddb2,F13a1,Fars2,Farsb,Fbxl14,Fbxw11,G2e3,Gars,Gclm,Glul,Gm2058,Hectd2,Herc1,Hlcs,Iars,Klhl13,LOC100502936,Lars2,Lig3,Lnx1,Lrsam1,Malt1,Map3k1,March1,March11,March3,March4,Mycbp2,Mylip,Nars2,Ncoa5,Nedd4l,Park2,Pcca,Pcx,Pdzrn3,Peli1,Pet112l,Pja1,Pja2,Qrsl1,Rad18,Rag1,Rars,Rbbp6,Rbck1,Rffl,Rfwd2,Ri…
GO Molecular Function	GO:0004165	dodecenoyl-CoA delta-isomerase activity	146	0.00516825	1	0.115188	3.87499	1.54839	6	0.00038355	0.00148625	389	0.112663	1	0.942428	3.19145	0.626675	2	3	0.000473485	0.666667	region_1323,region_428,region_429,region_430,region_431,region_432	Ehhadh,Peci
GO Molecular Function	GO:0060090	binding, bridging	147	0.00524706	1	0.116149	1.49164	32.1793	48	0.00797109	0.01189	132	0.0055638	1	0.137156	1.63944	15.2491	25	73	0.00591856	0.342466	region_1478,region_16,region_1604,region_17,region_1807,region_1859,region_1860,region_191,region_1950,region_2205,region_2382,region_2383,region_2384,region_2387,region_2455,region_2456,region_2457,region_2625,region_2883,region_2946,region_3127,region_3128,region_333,region_334,region_335,region_336,region_3373,region_3374,region_3460,region_3461,region_3462,region_3463,region_3464,region_3782,…	Anxa1,Arhgap10,Arhgap26,Arhgap42,Asap1,Baiap2,Cd28,Cradd,Fhad1,Fscn1,Golga5,Grb10,Grb14,Irs1,Lor,Mtss1,Mtss1l,Nufip1,Ppp4r2,Rapgef1,Sh2d3c,Shb,Shb,Sla2,Tnnt2
GO Molecular Function	GO:0016462	pyrophosphatase activity	148	0.0052861	1	0.116223	1.17084	226.333	265	0.0560647	0.0656428	838	0.260644	1	1	1.04843	151.655	159	726	0.0376421	0.219008	region_104,region_1042,region_1044,region_1049,region_1050,region_1088,region_1108,region_1109,region_1110,region_112,region_1148,region_1149,region_1226,region_1232,region_1245,region_1254,region_1272,region_1319,region_1333,region_1334,region_1335,region_1387,region_1388,region_14,region_1427,region_144,region_1476,region_1517,region_1518,region_155,region_1588,region_1612,region_162,region_168…	0610007P08Rik,1300010F03Rik,Abca1,Abca12,Abca13,Abca4,Abca8b,Abcb11,Abcc12,Abcc4,Abcd2,Abcd3,Abcf1,Actc1,Agap1,Arl4a,Atf7ip,Atl1,Atl2,Atp10a,Atp10b,Atp10d,Atp11b,Atp1a1,Atp1b1,Atp2a3,Atp2b1,Atp2b2,Atp5j,Atp6ap1l,Atp6v1c1,Atp6v1d,Atp6v1h,Atp8a2,Atp8b1,Blm,Bms1,Ccnh,Cgnl1,Chd1l,Chd6,Chd7,Chd9,Clpb,Clpx,Crbn,D1Pas1,Ddx1,Ddx10,Ddx11,Ddx20,Ddx25,Ddx31,Ddx3x,Ddx59,Dhx30,Dhx35,Dhx36,Diras2,Dnahc17,Dnahc…
GO Molecular Function	GO:0005201	extracellular matrix structural constituent	149	0.00528758	1	0.115475	1.7536	14.8266	26	0.00367269	0.00644043	118	0.00321317	1	0.0886072	2.14597	6.05786	13	29	0.00307765	0.448276	region_135,region_1540,region_1663,region_1664,region_1665,region_1861,region_1862,region_1863,region_1976,region_1977,region_1978,region_2373,region_2374,region_2375,region_2376,region_2979,region_2980,region_2981,region_3522,region_3721,region_3722,region_3723,region_3724,region_639,region_640,region_643	Col1a1,Col27a1,Col4a1,Col4a2,Col4a3,Col4a4,Col5a1,Fbn2,Lamb1,Lamc1,Pxdn,Tecta,Tectb
GO Molecular Function	GO:0005523	tropomyosin binding	150	0.0053354	1	0.115743	3.8489	1.55889	6	0.00038615	0.00148625	194	0.0234761	1	0.393769	2.65954	1.88003	5	9	0.00118371	0.555556	region_1944,region_2204,region_3363,region_3364,region_3365,region_3607	Lmod1,Lmod3,S100a6,Tmod2,Tmod3
GO Molecular Function	GO:0005198	structural molecule activity	151	0.00556483	1	0.11992	1.23166	127.47	157	0.0315754	0.0388903	1683	0.840491	1	1	0.917121	99.2236	91	475	0.0215436	0.191579	region_1095,region_1110,region_1117,region_1118,region_1119,region_1120,region_1203,region_1204,region_1205,region_1220,region_1233,region_126,region_1290,region_1324,region_1341,region_1342,region_135,region_142,region_1434,region_144,region_1441,region_1442,region_147,region_1478,region_1540,region_1561,region_1595,region_1613,region_1655,region_1656,region_1663,region_1664,region_1665,region_1…	4930468A15Rik,Add2,Akap11,Akap6,Anxa1,BC035947,Bfsp2,Cdc42se2,Cldn11,Cldn23,Col12a1,Col15a1,Col1a1,Col22a1,Col27a1,Col4a1,Col4a2,Col4a3,Col4a4,Col5a1,Copb1,Cryaa,Cryba4,Crybb1,Crybb3,Crygf,Crygs,Ctnna1,Ctnna2,Ctnnb1,Ctse,Dlg1,Fbn2,Gfap,Gm15450,Gm4832,Gm5148,Ifltd1,Itsn1,Krt39,Krt40,Krtap11-1,Lamb1,Lamc1,Lmna,Lmnb1,Lor,Mobp,Mospd4,Mpp7,Mrpl19,Mrps10,Mrps23,Mrps30,Mrps6,Mybpc1,Nell2,Pdlim3,Pxdn,Rgs…
GO Molecular Function	GO:0016833	oxo-acid-lyase activity	152	0.00556521	1	0.119139	3.81453	1.57293	6	0.000389629	0.00148625	320	0.0649532	1	0.660493	2.8723	1.04446	3	5	0.000710227	0.6	region_1979,region_1980,region_3608,region_3609,region_3610,region_4032	Clybl,Hmgcll1,Npl
GO Molecular Function	GO:0032810	sterol response element binding	153	0.00559297	1	0.118951	8.52249	0.35201	3	8.71959e-05	0.000743126	967	0.374156	1	1	2.39358	0.417783	1	2	0.000236742	0.5	region_67,region_68,region_69	Srebf1
GO Molecular Function	GO:0035014	phosphatidylinositol 3-kinase regulator activity	154	0.00564031	1	0.119179	2.29296	5.66953	13	0.00140439	0.00322021	943	0.366486	1	1	1.59572	1.25335	2	6	0.000473485	0.333333	region_2965,region_2966,region_2967,region_544,region_545,region_546,region_547,region_548,region_549,region_550,region_551,region_552,region_553	Klf4,Pik3r1
GO Molecular Function	GO:0019887	protein kinase regulator activity	155	0.0061395	1	0.12889	1.49199	30.8313	46	0.00763717	0.0113946	212	0.0301012	1	0.462025	1.43065	18.1736	26	87	0.0061553	0.298851	region_1082,region_112,region_1173,region_1174,region_1177,region_1239,region_1543,region_1562,region_1563,region_1564,region_1565,region_1566,region_1567,region_1590,region_1591,region_1592,region_1593,region_1740,region_1741,region_1867,region_2314,region_2363,region_2474,region_251,region_2523,region_262,region_263,region_2652,region_2654,region_2717,region_2874,region_3034,region_3035,region_…	A830018L16Rik,Abi1,Afap1l2,Ak5,Apc,Cab39,Cables1,Ccnd1,Cd24a,Cdk5r1,Cdkn1c,Cdkn2b,Cks2,Efcab10,Elp4,Ibtk,Kat2b,Pkib,Pkig,Prkag2,Prkar1b,Rapgef4,Stk3,Stk4,Trib2,Wnt11
GO Molecular Function	GO:0070513	death domain binding	156	0.00633173	1	0.132073	2.5954	3.85296	10	0.000954412	0.00247709	310	0.0647664	1	0.679838	2.39358	1.67113	4	8	0.00094697	0.5	region_1897,region_1898,region_1899,region_333,region_334,region_335,region_336,region_424,region_831,region_832	Bcl2,Cradd,Dap,Ripk1
GO Molecular Function	GO:0003869	4-nitrophenylphosphatase activity	157	0.00637145	1	0.132055	5.54601	0.721239	4	0.000178657	0.000990835	552	0.208892	1	1	4.78717	0.208892	1	1	0.000236742	1	region_2219,region_2220,region_2221,region_2222	Atp1a1
GO Molecular Function	GO:0016818	hydrolase activity, acting on acid anhydrides, in phosphorus-containing anhydrides	158	0.00651329	1	0.134141	1.16544	227.382	265	0.0563245	0.0656428	895	0.286731	1	1	1.04269	152.491	159	730	0.0376421	0.217808	region_104,region_1042,region_1044,region_1049,region_1050,region_1088,region_1108,region_1109,region_1110,region_112,region_1148,region_1149,region_1226,region_1232,region_1245,region_1254,region_1272,region_1319,region_1333,region_1334,region_1335,region_1387,region_1388,region_14,region_1427,region_144,region_1476,region_1517,region_1518,region_155,region_1588,region_1612,region_162,region_168…	0610007P08Rik,1300010F03Rik,Abca1,Abca12,Abca13,Abca4,Abca8b,Abcb11,Abcc12,Abcc4,Abcd2,Abcd3,Abcf1,Actc1,Agap1,Arl4a,Atf7ip,Atl1,Atl2,Atp10a,Atp10b,Atp10d,Atp11b,Atp1a1,Atp1b1,Atp2a3,Atp2b1,Atp2b2,Atp5j,Atp6ap1l,Atp6v1c1,Atp6v1d,Atp6v1h,Atp8a2,Atp8b1,Blm,Bms1,Ccnh,Cgnl1,Chd1l,Chd6,Chd7,Chd9,Clpb,Clpx,Crbn,D1Pas1,Ddx1,Ddx10,Ddx11,Ddx20,Ddx25,Ddx31,Ddx3x,Ddx59,Dhx30,Dhx35,Dhx36,Diras2,Dnahc17,Dnahc…
GO Molecular Function	GO:0050683	AF-1 domain binding	159	0.00653162	1	0.133672	16.8202	0.118904	2	2.94537e-05	0.000495417	552	0.208892	1	1	4.78717	0.208892	1	1	0.000236742	1	region_3093,region_3094	Heyl
GO Molecular Function	GO:0001609	adenosine receptor activity, G-protein coupled	160	0.00657395	1	0.133698	4.33735	1.15278	5	0.000285553	0.00123854	943	0.366486	1	1	1.59572	1.25335	2	6	0.000473485	0.333333	region_1938,region_1939,region_1940,region_290,region_291	Adora1,Adora2a
GO Molecular Function	GO:0004677	DNA-dependent protein kinase activity	161	0.00662464	1	0.133892	3.67489	1.6327	6	0.000404434	0.00148625	1221	0.504903	1	1	1.59572	0.626675	1	3	0.000236742	0.333333	region_370,region_371,region_372,region_373,region_374,region_375	Hmga2
GO Molecular Function	GO:0005525	GTP binding	162	0.00689236	1	0.138443	1.24291	110.226	137	0.0273038	0.0339361	1150	0.407172	1	1	1.02854	78.7522	81	377	0.0191761	0.214854	region_0,region_1049,region_1050,region_1067,region_1068,region_1108,region_1109,region_1110,region_1153,region_1154,region_123,region_1234,region_124,region_1272,region_1319,region_1333,region_1334,region_1335,region_144,region_1476,region_1540,region_1588,region_1667,region_1668,region_1700,region_180,region_181,region_182,region_1851,region_1852,region_1853,region_1854,region_1855,region_1871,…	4930544G11Rik,5430435G22Rik,Agap1,Arf4,Arhgap5,Arl10,Arl15,Arl4a,Arl4c,Atl1,Atl2,Bms1,Diras2,Dnm1l,Dock1,Dock10,Dock4,Drg1,Eefsec,Eftud1,Ercc3,Gbp2,Gbp3,Gbp5,Gbp6,Gch1,Gimap3,Gm4951,Gnai3,Gnao1,Gnaq,Gnat2,Gnaz,Gucy2f,Gucy2g,Lrrk2,Mmaa,Mocs1,Mras,Niacr1,Nmur2,Nudt2,Ola1,Opa1,Rab10,Rab20,Rab21,Rab27b,Rab30,Rab3c,Rab4a,Rab6b,Rab8b,Ralb,Rap1a,Rap2a,Rap2b,Rasd2,Rasl11b,Rergl,Rheb,Rhob,Rhobtb1,Rhobtb3,…
GO Molecular Function	GO:0043236	laminin binding	163	0.00694654	1	0.138675	1.94376	9.26039	18	0.00229388	0.00445876	374	0.104602	1	0.910092	1.67551	4.17783	7	20	0.0016572	0.35	region_2543,region_2544,region_2545,region_2546,region_2720,region_2721,region_327,region_3690,region_3691,region_3692,region_3693,region_3694,region_3878,region_3879,region_400,region_401,region_529,region_530	Itga9,Itgb1,Nid1,Ntn4,Shh,Thbs1,Thbs4
GO Molecular Function	GO:0005140	interleukin-9 receptor binding	164	0.0070047	1	0.138984	16.2187	0.123315	2	3.05461e-05	0.000495417	552	0.208892	1	1	4.78717	0.208892	1	1	0.000236742	1	region_482,region_483	Il9
GO Molecular Function	GO:0070290	NAPE-specific phospholipase D activity	165	0.00719974	1	0.141988	5.35178	0.747414	4	0.000185141	0.000990835	1403	0.60834	1	1	1.19679	0.835567	1	4	0.000236742	0.25	region_2108,region_2109,region_2110,region_2111	Pld1
GO Molecular Function	GO:0030618	transforming growth factor beta receptor, pathway-specific cytoplasmic mediator activity	166	0.00740574	1	0.14517	3.18494	2.19784	7	0.000544424	0.00173396	252	0.0436276	1	0.56335	4.78717	0.417783	2	2	0.000473485	1	region_1712,region_1713,region_1714,region_1715,region_1716,region_3577,region_3578	Smad2,Smad3
GO Molecular Function	GO:0016817	hydrolase activity, acting on acid anhydrides	167	0.00745287	1	0.14522	1.16083	230.87	268	0.0571885	0.0663859	905	0.311007	1	1	1.03733	155.207	161	743	0.0381155	0.216689	region_104,region_1042,region_1044,region_1049,region_1050,region_1088,region_1108,region_1109,region_1110,region_112,region_1148,region_1149,region_1226,region_1232,region_1245,region_1254,region_1272,region_1319,region_1333,region_1334,region_1335,region_1387,region_1388,region_14,region_1427,region_1431,region_144,region_1476,region_1517,region_1518,region_155,region_1588,region_1612,region_16…	0610007P08Rik,1300010F03Rik,Abca1,Abca12,Abca13,Abca4,Abca8b,Abcb11,Abcc12,Abcc4,Abcd2,Abcd3,Abcf1,Actc1,Agap1,Arl4a,Atf7ip,Atl1,Atl2,Atp10a,Atp10b,Atp10d,Atp11b,Atp1a1,Atp1b1,Atp2a3,Atp2b1,Atp2b2,Atp5j,Atp6ap1l,Atp6v1c1,Atp6v1d,Atp6v1h,Atp8a2,Atp8b1,Bach1,Blm,Bms1,Ccnh,Cgnl1,Chd1l,Chd6,Chd7,Chd9,Clpb,Clpx,Crbn,D1Pas1,Ddx1,Ddx10,Ddx11,Ddx20,Ddx25,Ddx31,Ddx3x,Ddx59,Dhx30,Dhx35,Dhx36,Diras2,Dnahc17…
GO Molecular Function	GO:0004725	protein tyrosine phosphatase activity	168	0.00769289	1	0.149004	1.3633	50.6123	69	0.0125371	0.0170919	54	0.000120107	0.390828	0.00723756	1.78914	20.6803	37	99	0.00875947	0.373737	region_117,region_1240,region_1241,region_1242,region_1255,region_1256,region_1257,region_1536,region_1744,region_1745,region_1955,region_1956,region_1957,region_1958,region_202,region_2052,region_2053,region_222,region_223,region_2495,region_2646,region_2705,region_2808,region_2841,region_2848,region_2930,region_2969,region_2970,region_2971,region_2972,region_2973,region_3005,region_3082,region_…	Dupd1,Dusp10,Dusp14,Dusp16,Dusp26,Dusp4,Dusp5,Dusp6,Dusp7,Epm2a,Eya1,Eya3,Eya4,Mtm1,Mtmr1,Mtmr3,Ptp4a3,Ptpn11,Ptpn12,Ptpn13,Ptpn21,Ptpn23,Ptpn3,Ptprc,Ptprd,Ptprf,Ptprg,Ptprj,Ptprm,Ptprn2,Ptpro,Ptprs,Ptprt,Ptprz1,Rngtt,Ssh1,Ubash3b
GO Molecular Function	GO:0031490	chromatin DNA binding	169	0.00780282	1	0.150239	2.01043	7.9585	16	0.00197139	0.00396334	938	0.363414	1	1	1.25978	3.96894	5	19	0.00118371	0.263158	region_2641,region_3301,region_3302,region_3303,region_3304,region_3577,region_3578,region_370,region_371,region_372,region_373,region_374,region_375,region_420,region_421,region_422	Atoh1,Foxc1,Hmga2,Smad3,Top1
GO Molecular Function	GO:0003690	double-stranded DNA binding	170	0.00789247	1	0.151071	1.31292	66.2646	87	0.0164143	0.0215507	125	0.00384563	1	0.100109	1.48692	27.5737	41	132	0.00970644	0.310606	region_1044,region_1290,region_1330,region_1556,region_1557,region_1558,region_1604,region_1605,region_1712,region_1713,region_1714,region_1715,region_1716,region_1818,region_1819,region_1820,region_1830,region_1831,region_2283,region_2373,region_2413,region_245,region_246,region_2476,region_2520,region_2521,region_2611,region_2965,region_2966,region_2967,region_3006,region_3007,region_3008,regio…	Ascl1,Blm,Cebpg,Creb1,Cry1,Ctnnb1,Foxa1,Foxa2,Foxc1,Foxd1,Foxd2,Foxd3,Foxg1,Foxi1,Foxj3,Foxn2,Foxn3,Foxo3,Foxo6,Foxp1,Jun,Klf4,Klf6,Maf,Mlh1,Myc,Nfib,Nfkb1,Nr1h4,Nr3c1,Nr3c2,Nr5a1,Pin4,Rxra,Smad2,Smad3,Sp3,Trp63,Wt1,Xrcc5,Zeb1
GO Molecular Function	GO:0030267	glyoxylate reductase (NADP) activity	171	0.00795141	1	0.151309	7.48977	0.400547	3	9.92189e-05	0.000743126	552	0.208892	1	1	4.78717	0.208892	1	1	0.000236742	1	region_2943,region_2944,region_2945	Grhpr
GO Molecular Function	GO:0008465	glycerate dehydrogenase activity	171	0.00795141	1	0.151309	7.48977	0.400547	3	9.92189e-05	0.000743126	552	0.208892	1	1	4.78717	0.208892	1	1	0.000236742	1	region_2943,region_2944,region_2945	Grhpr
GO Molecular Function	GO:0016618	hydroxypyruvate reductase activity	171	0.00795141	1	0.151309	7.48977	0.400547	3	9.92189e-05	0.000743126	552	0.208892	1	1	4.78717	0.208892	1	1	0.000236742	1	region_2943,region_2944,region_2945	Grhpr
GO Molecular Function	GO:0016717	oxidoreductase activity, acting on paired donors, with oxidation of a pair of donors resulting in the reduction of molecular oxygen to two molecules of water	174	0.00805535	1	0.150644	3.52262	1.70328	6	0.000421916	0.00148625	88	0.00113593	1	0.0420035	3.35102	2.08892	7	10	0.0016572	0.7	region_1464,region_1523,region_1524,region_1730,region_3520,region_3521	Cyb5,Fads1,Fads2,Sc5d,Scd2,Scd3,Scd4
GO Molecular Function	GO:0030229	very-low-density lipoprotein particle receptor activity	175	0.0082313	1	0.153055	4.10278	1.21869	5	0.000301879	0.00123854	501	0.194591	1	1	2.39358	0.835567	2	4	0.000473485	0.5	region_1495,region_1496,region_1497,region_3065,region_3066	Lrp8,Vldlr
GO Molecular Function	GO:0043015	gamma-tubulin binding	176	0.00823275	1	0.152212	2.64872	3.39787	9	0.000841682	0.00222938	847	0.280371	1	1	1.47297	2.71559	4	13	0.00094697	0.307692	region_3216,region_3506,region_3507,region_3508,region_3509,region_958,region_990,region_991,region_992	Fez1,Ndn,Ofd1,Racgap1
GO Molecular Function	GO:0030144	alpha-1,6-mannosylglycoprotein 6-beta-N-acetylglucosaminyltransferase activity	177	0.00854484	1	0.15709	3.47758	1.72534	6	0.000427381	0.00148625	252	0.0436276	1	0.56335	4.78717	0.417783	2	2	0.000473485	1	region_179,region_1915,region_1916,region_1917,region_1918,region_1919	Mgat5,Mgat5b
GO Molecular Function	GO:0051722	protein C-terminal methylesterase activity	178	0.009249	1	0.16908	14.025	0.142602	2	3.53239e-05	0.000495417	552	0.208892	1	1	4.78717	0.208892	1	1	0.000236742	1	region_1084,region_1085	Ppme1
GO Molecular Function	GO:0016504	peptidase activator activity	179	0.00943565	1	0.171529	2.01866	7.43067	15	0.00184064	0.00371563	374	0.104602	1	0.910092	1.67551	4.17783	7	20	0.0016572	0.35	region_1427,region_1428,region_2188,region_2189,region_2190,region_2191,region_231,region_316,region_317,region_318,region_319,region_320,region_3580,region_3588,region_3641	Apaf1,App,Clpx,Pcolce2,Rps27l,Sfrp2,Tpd52l1
GO Molecular Function	GO:0003785	actin monomer binding	180	0.00948633	1	0.171492	2.77778	2.88	8	0.000713402	0.00198167	1575	0.749578	1	1	0.797861	2.5067	2	12	0.000473485	0.166667	region_3507,region_3508,region_3509,region_3510,region_871,region_872,region_873,region_874	Mtss1,Pknox2
GO Molecular Function	GO:0043499	eukaryotic cell surface binding	181	0.00973505	1	0.175016	1.87552	9.59736	18	0.00237735	0.00445876	836	0.255452	1	0.994308	1.34041	5.22229	7	25	0.0016572	0.28	region_1010,region_1293,region_1294,region_1295,region_1296,region_1297,region_1298,region_2126,region_2217,region_2218,region_251,region_2543,region_2544,region_2545,region_2546,region_2872,region_2873,region_2874	Anxa5,Cd2,Cd24a,Nrxn1,Pcsk6,Pdgfa,Thbs1
GO Molecular Function	GO:0016922	ligand-dependent nuclear receptor binding	182	0.0100364	1	0.179443	2.00372	7.48606	15	0.00185436	0.00371563	169	0.0144371	1	0.277977	2.61118	2.29781	6	11	0.00142045	0.545454	region_1743,region_19,region_20,region_2065,region_2066,region_2067,region_2068,region_2069,region_21,region_2622,region_2747,region_2748,region_2749,region_3583,region_3584	C1d,Ncoa2,Ncoa6,Ppargc1a,Prox1,Trip4
GO Molecular Function	GO:0016844	strictosidine synthase activity	183	0.0103392	1	0.183846	13.2275	0.1512	2	3.74536e-05	0.000495417	552	0.208892	1	1	4.78717	0.208892	1	1	0.000236742	1	region_2612,region_2613	2310001A20Rik
GO Molecular Function	GO:0005546	phosphatidylinositol-4,5-bisphosphate binding	184	0.0111573	1	0.197314	1.78297	11.2172	20	0.00277861	0.00495417	374	0.104602	1	0.910092	1.67551	4.17783	7	20	0.0016572	0.35	region_1489,region_1490,region_1491,region_1948,region_1949,region_2484,region_2485,region_2486,region_2506,region_2567,region_2568,region_2569,region_2570,region_2571,region_2848,region_3873,region_3874,region_3875,region_3876,region_3877	Apba1,Pard3,Phlda3,Plcb1,Rag2,Rph3a,Sestd1
GO Molecular Function	GO:0031267	small GTPase binding	185	0.0112917	1	0.198612	1.37282	42.9771	59	0.0106458	0.0146148	120	0.00328102	1	0.0889703	1.56504	21.7247	34	104	0.00804924	0.326923	region_108,region_109,region_1182,region_1234,region_1250,region_1754,region_1851,region_1852,region_1853,region_1854,region_1855,region_1945,region_1971,region_2104,region_2232,region_2439,region_2440,region_2441,region_2474,region_2586,region_2587,region_2588,region_2589,region_2590,region_2591,region_2592,region_2593,region_2594,region_2595,region_2848,region_2957,region_3119,region_3120,regio…	Abca1,Adcyap1r1,Bicd2,Cyfip1,Daam1,Daam2,Dgki,Diap2,Diap3,Dock10,Dock4,Ect2,Erc1,Exph5,Fert2,Fmnl2,Golga5,Ipo9,Kif16b,Myrip,Ncf2,Pak3,Rab11fip4,Rap1a,Rap1gap,Rapgef4,Rapgef6,Rhobtb3,Rims1,Rph3a,Srgap1,Sytl3,Vcl,Vps4a
GO Molecular Function	GO:0031708	endothelin B receptor binding	186	0.0113562	1	0.198673	2.9275	2.39112	7	0.0005923	0.00173396	152	0.00911003	1	0.195026	4.78717	0.626675	3	3	0.000710227	1	region_2674,region_3086,region_3087,region_3088,region_3089,region_3090,region_442	Edn1,Edn2,Edn3
GO Molecular Function	GO:0030971	receptor tyrosine kinase binding	187	0.0120803	1	0.21021	1.65306	15.1235	25	0.00374622	0.00619272	94	0.00140977	1	0.0488021	2.50756	4.38673	11	21	0.00260417	0.52381	region_1604,region_1605,region_1859,region_1860,region_2126,region_2387,region_2658,region_2848,region_3082,region_3732,region_544,region_545,region_546,region_547,region_548,region_549,region_550,region_551,region_552,region_553,region_668,region_669,region_848,region_849,region_850	Angpt1,Angpt2,Anxa5,Dock4,Elmo2,Irs1,Nr3c1,Pik3r1,Ptpn11,Ptprf,Sh2d3c
GO Molecular Function	GO:0032561	guanyl ribonucleotide binding	188	0.0121229	1	0.209829	1.21319	118.695	144	0.0294019	0.0356701	839	0.261108	1	1	1.06791	81.4678	87	390	0.0205966	0.223077	region_0,region_1049,region_1050,region_1067,region_1068,region_1087,region_1108,region_1109,region_1110,region_1153,region_1154,region_1188,region_1189,region_123,region_1234,region_124,region_1272,region_1319,region_1333,region_1334,region_1335,region_144,region_1476,region_1505,region_1540,region_1588,region_1667,region_1668,region_1700,region_1772,region_180,region_181,region_182,region_1851,…	4930544G11Rik,5430435G22Rik,Agap1,Arf4,Arhgap5,Arl10,Arl15,Arl4a,Arl4c,Atl1,Atl2,Bms1,Cnga3,Diras2,Dnm1l,Dock1,Dock10,Dock4,Drg1,Eefsec,Eftud1,Ercc3,Gbp2,Gbp3,Gbp5,Gbp6,Gch1,Gimap3,Gm4951,Gnai3,Gnao1,Gnaq,Gnat2,Gnaz,Gucy2f,Gucy2g,Lrrk2,Mmaa,Mocs1,Mras,Niacr1,Nmur2,Nudt2,Ola1,Opa1,Pde10a,Pde11a,Pde2a,Pde5a,Prkg1,Rab10,Rab20,Rab21,Rab27b,Rab30,Rab3c,Rab4a,Rab6b,Rab8b,Ralb,Rap1a,Rap2a,Rap2b,Rasd2,Ra…
GO Molecular Function	GO:0008743	L-threonine 3-dehydrogenase activity	189	0.0124204	1	0.213841	12.0077	0.166559	2	4.12581e-05	0.000495417	552	0.208892	1	1	4.78717	0.208892	1	1	0.000236742	1	region_3968,region_3969	Tdh
GO Molecular Function	GO:0017134	fibroblast growth factor binding	190	0.012582	1	0.215484	1.82385	9.86923	18	0.00244469	0.00445876	499	0.189399	1	1	1.51174	3.96894	6	19	0.00142045	0.31579	region_1137,region_1138,region_1139,region_1140,region_1141,region_1142,region_1143,region_1511,region_2543,region_2544,region_2545,region_2546,region_2727,region_2818,region_2819,region_2820,region_3736,region_3737	Fgfbp3,Fgfr1,Fgfr2,Fgfr3,Tgfbr3,Thbs1
GO Molecular Function	GO:0001634	pituitary adenylate cyclase-activating polypeptide receptor activity	191	0.0127713	1	0.21758	6.27558	0.478043	3	0.000118416	0.000743126	552	0.208892	1	1	4.78717	0.208892	1	1	0.000236742	1	region_3294,region_3295,region_3296	Adcyap1r1
GO Molecular Function	GO:0042975	peroxisome proliferator activated receptor binding	192	0.0127898	1	0.21676	2.63037	3.0414	8	0.00075338	0.00198167	1342	0.522523	1	1	1.19679	1.67113	2	8	0.000473485	0.25	region_1300,region_1301,region_611,region_612,region_613,region_614,region_615,region_616	Crebbp,Lpin1
GO Molecular Function	GO:0034713	type I transforming growth factor beta receptor binding	193	0.0129169	1	0.217781	2.45588	3.66468	9	0.000907773	0.00222938	143	0.00792169	1	0.18026	3.82973	1.04446	4	5	0.00094697	0.8	region_1708,region_1709,region_1712,region_1713,region_1714,region_1715,region_1716,region_3578,region_757	Smad2,Smad6,Smad7,Tgfb3
GO Molecular Function	GO:0031705	bombesin receptor binding	194	0.0130278	1	0.218518	2.84768	2.45814	7	0.000608903	0.00173396	216	0.0307343	1	0.463006	3.59038	0.835567	3	4	0.000710227	0.75	region_2674,region_3086,region_3087,region_3088,region_3089,region_3090,region_442	Edn1,Edn2,Edn3
GO Molecular Function	GO:0017153	sodium:dicarboxylate symporter activity	195	0.0130758	1	0.218199	2.61964	3.05386	8	0.000756468	0.00198167	194	0.0234761	1	0.393769	2.65954	1.88003	5	9	0.00118371	0.555556	region_1503,region_24,region_2514,region_2515,region_3067,region_3068,region_810,region_811	Slc1a1,Slc1a2,Slc1a3,Slc1a4,Slc1a7
GO Molecular Function	GO:0003951	NAD+ kinase activity	196	0.0133501	1	0.221639	4.4542	0.898029	4	0.00022245	0.000990835	389	0.112663	1	0.942428	3.19145	0.626675	2	3	0.000473485	0.666667	region_3269,region_3270,region_812,region_813	1110020G09Rik,Agk
GO Molecular Function	GO:0043559	insulin binding	197	0.0133827	1	0.221052	2.12046	5.65916	12	0.00140182	0.0029725	501	0.194591	1	1	2.39358	0.835567	2	4	0.000473485	0.5	region_1013,region_1014,region_544,region_545,region_546,region_547,region_548,region_549,region_550,region_551,region_552,region_553	Igf1r,Pik3r1
GO Molecular Function	GO:0017034	Rap guanyl-nucleotide exchange factor activity	198	0.0133987	1	0.220198	2.31034	4.32837	10	0.00107217	0.00247709	252	0.0436276	1	0.56335	4.78717	0.417783	2	2	0.000473485	1	region_2180,region_2181,region_2182,region_797,region_798,region_799,region_800,region_801,region_802,region_803	Rapgef2,Rapgef5
GO Molecular Function	GO:0016298	lipase activity	199	0.0134134	1	0.219332	1.46226	27.3549	40	0.00677605	0.00990835	373	0.104598	1	0.912496	1.29535	17.7558	23	85	0.00544508	0.270588	region_1229,region_1235,region_1236,region_1385,region_1465,region_1513,region_1514,region_1515,region_1516,region_1706,region_1707,region_1798,region_187,region_1938,region_1939,region_1940,region_2108,region_2109,region_2110,region_2111,region_2567,region_2568,region_2569,region_2570,region_2571,region_2572,region_264,region_2642,region_2725,region_3122,region_3142,region_3827,region_3841,regio…	Adora1,Dagla,Enpp2,Enpp7,Gpld1,Lipg,Pla2g2c,Pla2g7,Plb1,Plcb1,Plcb4,Plce1,Plcg1,Plcg2,Plch2,Plcl1,Plcl2,Plcxd2,Pld1,Pld6,Pnpla8,Smpd3,Smpdl3a
GO Molecular Function	GO:0051020	GTPase binding	200	0.0141274	1	0.229853	1.33491	48.6924	65	0.0120615	0.0161011	124	0.00365536	1	0.0959238	1.51594	25.067	38	120	0.00899621	0.316667	region_108,region_109,region_1153,region_1154,region_1182,region_1234,region_1250,region_1588,region_1754,region_1851,region_1852,region_1853,region_1854,region_1855,region_1945,region_1971,region_2104,region_2232,region_2439,region_2440,region_2441,region_2474,region_2586,region_2587,region_2588,region_2589,region_2590,region_2591,region_2592,region_2593,region_2594,region_2595,region_2848,regio…	Abca1,Adcyap1r1,Bicd2,Bin1,Cyfip1,Daam1,Daam2,Dgki,Diap2,Diap3,Dock1,Dock10,Dock4,Ect2,Erc1,Exph5,Fert2,Fmnl2,Gnb2,Golga5,Ipo9,Kif16b,Myrip,Ncf2,Pak3,Rab11fip4,Rap1a,Rap1gap,Rapgef4,Rapgef6,Rasa1,Rhobtb3,Rims1,Rph3a,Srgap1,Sytl3,Vcl,Vps4a
GO Molecular Function	GO:0043565	sequence-specific DNA binding	201	0.0146123	1	0.23656	1.11695	335.734	375	0.0831643	0.0928908	7	1.50689e-12	4.90344e-09	7.00491e-10	1.55418	136.406	212	653	0.0501894	0.324655	region_1015,region_1016,region_1088,region_1113,region_1114,region_1115,region_118,region_1188,region_120,region_121,region_1237,region_1258,region_1259,region_1280,region_1284,region_1285,region_1286,region_1287,region_1288,region_1290,region_1318,region_1330,region_1333,region_1334,region_1335,region_1336,region_1357,region_1403,region_1431,region_1452,region_1453,region_146,region_1465,region_…	Ahr,Alx4,Ascl1,Atf1,Atf6,Atoh1,Bach1,Bach2,Barhl1,Barx2,Bcl11b,Bcl2,Bsx,Calcoco1,Cebpd,Cebpg,Creb1,Creb5,Dbx2,Dlx1,Dlx2,Dlx6,Dmbx1,Dmrt1,Dmrta1,Dnmt3a,Dux,E2f1,Ehf,Elf3,Elf5,Emx2,En1,Eomes,Epas1,Erg,Esr2,Esrrb,Esrrg,Ets1,Ets2,Etv1,Etv4,Evx1,Evx2,Figla,Foxa1,Foxa2,Foxc1,Foxd1,Foxd2,Foxd3,Foxg1,Foxi1,Foxj3,Foxn2,Foxn3,Foxo3,Foxo6,Foxp1,Gata2,Gata4,Gbx2,Gli3,Gm98,Gsx1,Gsx2,Gtf2e1,Hand2,Hdac4,Hes1,He…
GO Molecular Function	GO:0004791	thioredoxin-disulfide reductase activity	202	0.0148481	1	0.239187	4.3127	0.927492	4	0.000229748	0.000990835	855	0.281016	1	1	1.91487	1.04446	2	5	0.000473485	0.4	region_1320,region_1321,region_97,region_98	Nxn,Txnrd2
GO Molecular Function	GO:0050780	dopamine receptor binding	203	0.01488	1	0.238519	2.39682	3.75498	9	0.000930141	0.00222938	923	0.349172	1	1	1.43615	2.08892	3	10	0.000710227	0.3	region_3233,region_33,region_34,region_3431,region_3432,region_3433,region_3434,region_3435,region_3436	Cav2,Grin2b,Nsg2
GO Molecular Function	GO:0004402	histone acetyltransferase activity	204	0.0149103	1	0.237835	1.82469	9.31667	17	0.00230782	0.00421105	843	0.268842	1	1	1.26719	7.10232	9	34	0.00213068	0.264706	region_1239,region_1300,region_1301,region_1525,region_1559,region_1743,region_2523,region_2781,region_2782,region_3908,region_3909,region_3910,region_428,region_429,region_430,region_431,region_432	Cdyl,Clock,Crebbp,Elp4,Epc1,Kat2b,Mgea5,Myst4,Ncoa2
GO Molecular Function	GO:0070411	I-SMAD binding	205	0.0150216	1	0.23844	1.95762	7.15154	14	0.0017715	0.00346792	113	0.0025598	1	0.0737131	3.04638	2.29781	7	11	0.0016572	0.636364	region_160,region_1708,region_1709,region_1712,region_1713,region_1714,region_1715,region_1716,region_2886,region_2950,region_3578,region_3697,region_3698,region_3699	Axin2,Ctnnb1,Smad2,Smad6,Smad7,Smurf1,Tgfbr1
GO Molecular Function	GO:0019838	growth factor binding	206	0.015029	1	0.2374	1.32434	50.5914	67	0.0125319	0.0165965	58	0.000169482	0.551496	0.00950855	1.74916	21.7247	38	104	0.00899621	0.365385	region_10,region_1010,region_1013,region_1014,region_1038,region_1039,region_1040,region_1137,region_1138,region_1139,region_1140,region_1141,region_1142,region_1143,region_1144,region_1145,region_1331,region_135,region_1511,region_1780,region_1832,region_224,region_225,region_226,region_2373,region_2374,region_2375,region_2376,region_2426,region_2445,region_2543,region_2544,region_2545,region_25…	A2m,Acvr1,Acvr2a,Col1a1,Col4a1,Col5a1,Col6a1,Ctgf,Esm1,Fgfbp3,Fgfr1,Fgfr2,Fgfr3,Flt1,Ghr,Ghrhr,Htra1,Igf1r,Igfbp1,Igfbp2,Igfbp3,Il1r2,Il1rap,Il6st,Lifr,Ltbp2,Nrp1,Ntrk3,Osmr,Pcsk6,Pdgfra,Sdcbp,Tgfb3,Tgfbr1,Tgfbr3,Thbs1,Wisp1,Wisp2
GO Molecular Function	GO:0000049	tRNA binding	207	0.0152748	1	0.240117	2.08061	5.76754	12	0.00142867	0.0029725	1337	0.507656	1	1	1.06381	5.64008	6	27	0.00142045	0.222222	region_1801,region_2162,region_3328,region_3329,region_3330,region_43,region_433,region_434,region_435,region_930,region_931,region_932	1110034B05Rik,Eefsec,Eif2a,Fars2,Rars,Trmu
GO Molecular Function	GO:0070410	co-SMAD binding	208	0.0152756	1	0.238975	2.01188	6.4616	13	0.0016006	0.00322021	72	0.000416212	1	0.0188104	3.72335	1.88003	7	9	0.0016572	0.777778	region_1258,region_1259,region_1712,region_1713,region_1714,region_1715,region_1716,region_2522,region_2523,region_3155,region_3194,region_3577,region_3578	Cited1,Pax6,Smad2,Smad3,Smad6,Tgif1,Usp9x
GO Molecular Function	GO:0016805	dipeptidase activity	209	0.0152852	1	0.237981	3.50634	1.42599	5	0.00035323	0.00123854	1575	0.749578	1	1	0.797861	2.5067	2	12	0.000473485	0.166667	region_3287,region_3288,region_3289,region_974,region_975	Pepd,Scrn1
GO Molecular Function	GO:0005072	transforming growth factor beta receptor, cytoplasmic mediator activity	210	0.0157502	1	0.244052	2.37329	3.79221	9	0.000939363	0.00222938	181	0.0198296	1	0.356494	3.19145	1.25335	4	6	0.00094697	0.666667	region_1708,region_1709,region_1712,region_1713,region_1714,region_1715,region_1716,region_3577,region_3578	Smad2,Smad3,Smad6,Smad7
GO Molecular Function	GO:0030546	receptor activator activity	211	0.0160022	1	0.246783	1.99906	6.50307	13	0.00161087	0.00322021	360	0.0971006	1	0.877681	1.79519	3.34227	6	16	0.00142045	0.375	region_1286,region_1287,region_1288,region_1675,region_1676,region_1743,region_2188,region_2189,region_2190,region_2191,region_300,region_3346,region_3347	Med16,Ncoa2,Ppargc1b,Prkce,Sfrp2,Wnt7a
GO Molecular Function	GO:0043022	ribosome binding	212	0.0160928	1	0.247009	2.06496	5.81126	12	0.0014395	0.0029725	1337	0.507656	1	1	1.06381	5.64008	6	27	0.00142045	0.222222	region_1049,region_1050,region_1226,region_2162,region_2353,region_2354,region_2355,region_2356,region_2951,region_2952,region_3331,region_3332	Abcf1,Dnajc1,Eftud1,Eif2a,Sec61a1,Sec61b
GO Molecular Function	GO:0005372	water transmembrane transporter activity	213	0.0164315	1	0.251024	2.51016	3.18705	8	0.00078946	0.00198167	481	0.181313	1	1	1.74079	2.29781	4	11	0.00094697	0.363636	region_1573,region_1718,region_1719,region_1720,region_1721,region_1722,region_3293,region_958	Aqp1,Aqp4,Aqp6,Slc14a1
GO Molecular Function	GO:0016842	amidine-lyase activity	214	0.0165752	1	0.252037	3.43325	1.45634	5	0.000360749	0.00123854	389	0.112663	1	0.942428	3.19145	0.626675	2	3	0.000473485	0.666667	region_1890,region_1891,region_1892,region_915,region_916	Adsl,Pam
GO Molecular Function	GO:0004447	iodide peroxidase activity	215	0.0173352	1	0.262366	3.39329	1.4735	5	0.000364998	0.00123854	252	0.0436276	1	0.56335	4.78717	0.417783	2	2	0.000473485	1	region_195,region_196,region_639,region_640,region_641	Iyd,Tpo
GO Molecular Function	GO:0019902	phosphatase binding	216	0.0175555	1	0.26447	1.40863	31.2359	44	0.00773742	0.0108992	435	0.117266	1	0.877206	1.32568	13.578	18	65	0.00426136	0.276923	region_1084,region_1085,region_1226,region_1267,region_1268,region_1341,region_1342,region_1435,region_1436,region_1574,region_1575,region_1576,region_18,region_1897,region_1898,region_1899,region_1971,region_2071,region_2701,region_3556,region_3697,region_3698,region_3699,region_3715,region_3716,region_3717,region_3718,region_3719,region_3720,region_3824,region_3825,region_3826,region_531,region…	Ap3b1,Bcl2,Cdh2,Cdh5,Csk,Ctnnb1,Dlg1,Egfr,Ghr,Magi2,Myo16,Nek2,Pik3r1,Ppme1,Ppp1r10,Smg7,Sod1,Strn
GO Molecular Function	GO:0004750	ribulose-phosphate 3-epimerase activity	217	0.0182601	1	0.273817	5.47692	0.547753	3	0.000135683	0.000743126	552	0.208892	1	1	4.78717	0.208892	1	1	0.000236742	1	region_1824,region_1825,region_1826	Rpe
GO Molecular Function	GO:0005310	dicarboxylic acid transmembrane transporter activity	218	0.0183284	1	0.273581	2.45867	3.2538	8	0.000805994	0.00198167	354	0.0849018	1	0.780425	1.99465	2.5067	5	12	0.00118371	0.416667	region_1503,region_24,region_2514,region_2515,region_3067,region_3068,region_810,region_811	Slc1a1,Slc1a2,Slc1a3,Slc1a4,Slc1a7
GO Molecular Function	GO:0003906	DNA-(apurinic or apyrimidinic site) lyase activity	219	0.0185219	1	0.275207	2.64911	2.6424	7	0.000654545	0.00173396	1550	0.703479	1	1	0.870394	2.29781	2	11	0.000473485	0.181818	region_3326,region_370,region_371,region_372,region_373,region_374,region_375	Aplf,Hmga2
GO Molecular Function	GO:0004768	stearoyl-CoA 9-desaturase activity	220	0.019107	1	0.282609	3.99129	1.00218	4	0.000248249	0.000990835	105	0.00196775	1	0.0609814	3.98931	1.25335	5	6	0.00118371	0.833333	region_1464,region_1523,region_1524,region_1730	Cyb5,Fads2,Scd2,Scd3,Scd4
GO Molecular Function	GO:0005026	transforming growth factor beta receptor activity, type II	221	0.0191857	1	0.28249	2.89886	2.06978	6	0.000512703	0.00148625	967	0.374156	1	1	2.39358	0.417783	1	2	0.000236742	0.5	region_3682,region_3683,region_3684,region_3685,region_3686,region_3687	Tgfbr2
GO Molecular Function	GO:0031749	D2 dopamine receptor binding	222	0.0192339	1	0.281925	2.89717	2.07099	6	0.000513002	0.00148625	967	0.374156	1	1	2.39358	0.417783	1	2	0.000236742	0.5	region_3431,region_3432,region_3433,region_3434,region_3435,region_3436	Grin2b
GO Molecular Function	GO:0003735	structural constituent of ribosome	223	0.0193098	1	0.281767	1.37785	34.837	48	0.00862942	0.01189	1819	0.970279	1	1	0.731796	32.796	24	157	0.00568182	0.152866	region_1095,region_1117,region_1118,region_1119,region_1120,region_1233,region_126,region_1290,region_1442,region_1669,region_1670,region_175,region_176,region_177,region_1832,region_2127,region_2128,region_2129,region_2130,region_2131,region_2132,region_2133,region_222,region_223,region_2276,region_2389,region_3318,region_3568,region_3569,region_3570,region_3571,region_3572,region_3573,region_35…	Gm15450,Gm4832,Gm5148,Mrpl19,Mrps10,Mrps23,Mrps30,Mrps6,Rpl10l,Rpl12,Rpl14,Rpl27a,Rpl29,Rpl34,Rpl37a,Rpl38,Rplp1,Rps12,Rps14,Rps15a,Rps16,Rps24,Rps27l,Rps29
GO Molecular Function	GO:0008013	beta-catenin binding	224	0.0193231	1	0.280702	1.35481	39.12	53	0.00969036	0.0131286	41	3.93445e-05	0.128027	0.00312261	2.20946	10.8624	24	52	0.00568182	0.461539	region_1358,region_1422,region_1423,region_1424,region_1526,region_1527,region_1541,region_1542,region_1574,region_1575,region_1576,region_1590,region_1591,region_1592,region_1593,region_1595,region_160,region_166,region_167,region_168,region_169,region_170,region_1708,region_1709,region_171,region_2098,region_2099,region_2100,region_2101,region_2102,region_2276,region_2495,region_2646,region_320…	Apc,Axin2,Calcoco1,Cdh2,Cdh5,Ctnna1,Cxadr,Dlg5,Gli3,Grin2b,Gsk3b,Lef1,Ptprj,Ptprt,Sall1,Shroom2,Smad3,Smad7,Sox9,Sufu,Tbl1xr1,Tcf7,Tcf7l1,Tcf7l2
GO Molecular Function	GO:0016830	carbon-carbon lyase activity	225	0.0198047	1	0.28642	1.63347	13.4683	22	0.00333621	0.00544959	1549	0.701925	1	1	0.890636	8.98235	8	43	0.00189394	0.186047	region_1345,region_1346,region_1347,region_1348,region_1349,region_1350,region_1351,region_1979,region_1980,region_1981,region_1982,region_2999,region_3000,region_3001,region_308,region_3608,region_3609,region_3610,region_3679,region_3680,region_3681,region_4032	Aldoart1,Clybl,Cry1,Gadl1,Glul,Hmgcll1,Npl,Umps
GO Molecular Function	GO:0035254	glutamate receptor binding	226	0.0200434	1	0.288589	1.61188	14.2691	23	0.00353457	0.0056973	173	0.0151086	1	0.284181	1.95033	5.64008	11	27	0.00260417	0.407407	region_1175,region_1309,region_1310,region_1358,region_1672,region_1673,region_2642,region_290,region_291,region_3401,region_3402,region_3403,region_3431,region_3432,region_3433,region_3434,region_3435,region_3436,region_3627,region_3697,region_3698,region_3699,region_3859	Adora2a,Atp2b2,Camk2a,Ctnnb1,Grin2a,Grin2b,Gsk3b,Plcg1,Rab4a,Rasgrf1,Shank2
GO Molecular Function	GO:0070123	transforming growth factor beta receptor activity, type III	227	0.0201917	1	0.289444	5.26865	0.569406	3	0.000141047	0.000743126	552	0.208892	1	1	4.78717	0.208892	1	1	0.000236742	1	region_2818,region_2819,region_2820	Tgfbr3
GO Molecular Function	GO:0005114	type II transforming growth factor beta receptor binding	228	0.0203987	1	0.291128	3.25095	1.53801	5	0.000380979	0.00123854	320	0.0649532	1	0.660493	2.8723	1.04446	3	5	0.000710227	0.6	region_2818,region_2819,region_2820,region_2950,region_757	Tgfb3,Tgfbr1,Tgfbr3
GO Molecular Function	GO:0016647	oxidoreductase activity, acting on the CH-NH group of donors, oxygen as acceptor	229	0.0204936	1	0.291206	5.23848	0.572685	3	0.000141859	0.000743126	389	0.112663	1	0.942428	3.19145	0.626675	2	3	0.000473485	0.666667	region_104,region_2561,region_2562	Pipox,Smox
GO Molecular Function	GO:0047276	N-acetyllactosaminide 3-alpha-galactosyltransferase activity	230	0.0206787	1	0.292559	5.22027	0.574682	3	0.000142354	0.000743126	967	0.374156	1	1	2.39358	0.417783	1	2	0.000236742	0.5	region_2401,region_2402,region_2403	Ggta1
GO Molecular Function	GO:0004034	aldose 1-epimerase activity	231	0.0207959	1	0.292942	9.12088	0.219277	2	5.43168e-05	0.000495417	552	0.208892	1	1	4.78717	0.208892	1	1	0.000236742	1	region_1273,region_1274	Galm
GO Molecular Function	GO:0016783	sulfurtransferase activity	232	0.0208183	1	0.291994	5.20669	0.576181	3	0.000142725	0.000743126	1642	0.80612	1	1	0.683881	1.46224	1	7	0.000236742	0.142857	region_930,region_931,region_932	Trmu
GO Molecular Function	GO:0010314	phosphatidylinositol-5-phosphate binding	233	0.0208768	1	0.291558	3.23103	1.5475	5	0.000383328	0.00123854	501	0.194591	1	1	2.39358	0.835567	2	4	0.000473485	0.5	region_1948,region_1949,region_2484,region_2485,region_2486	Phlda3,Sestd1
GO Molecular Function	GO:0005232	serotonin-activated cation-selective channel activity	234	0.020926	1	0.290997	9.09027	0.220016	2	5.44997e-05	0.000495417	252	0.0436276	1	0.56335	4.78717	0.417783	2	2	0.000473485	1	region_3533,region_3534	Htr3a,Htr3b
GO Molecular Function	GO:0044325	ion channel binding	235	0.021448	1	0.296987	2.13897	4.67515	10	0.00115807	0.00247709	181	0.0198296	1	0.356494	3.19145	1.25335	4	6	0.00094697	0.666667	region_241,region_242,region_2628,region_2629,region_3697,region_3698,region_3699,region_3824,region_3825,region_3826	Cdh5,Ctnnb1,Fyn,Src
GO Molecular Function	GO:0017125	deoxycytidyl transferase activity	236	0.0217983	1	0.300558	3.83088	1.04415	4	0.000258644	0.000990835	552	0.208892	1	1	4.78717	0.208892	1	1	0.000236742	1	region_1774,region_1775,region_1776,region_1777	Rev1
GO Molecular Function	GO:0019871	sodium channel inhibitor activity	237	0.0221157	1	0.303647	3.18182	1.57143	5	0.000389256	0.00123854	967	0.374156	1	1	2.39358	0.417783	1	2	0.000236742	0.5	region_1682,region_1683,region_1684,region_1685,region_1686	Nedd4l
GO Molecular Function	GO:0035755	cardiolipin hydrolase activity	238	0.0225792	1	0.308709	8.72485	0.22923	2	5.67823e-05	0.000495417	552	0.208892	1	1	4.78717	0.208892	1	1	0.000236742	1	region_65,region_66	Pld6
GO Molecular Function	GO:0030215	semaphorin receptor binding	239	0.0233226	1	0.317539	2.10899	4.74161	10	0.00117454	0.00247709	320	0.0649532	1	0.660493	2.8723	1.04446	3	5	0.000710227	0.6	region_1615,region_1616,region_1617,region_1618,region_1619,region_2550,region_2551,region_2552,region_2553,region_2700	Sema3c,Sema6a,Sema6d
GO Molecular Function	GO:0050692	DBD domain binding	240	0.0233352	1	0.316387	3.13647	1.59415	5	0.000394885	0.00123854	967	0.374156	1	1	2.39358	0.417783	1	2	0.000236742	0.5	region_2065,region_2066,region_2067,region_2068,region_2069	Prox1
GO Molecular Function	GO:0048154	S100 beta binding	241	0.0236026	1	0.318684	8.51812	0.234794	2	5.81604e-05	0.000495417	389	0.112663	1	0.942428	3.19145	0.626675	2	3	0.000473485	0.666667	region_2204,region_296	S100a6,S100b
GO Molecular Function	GO:0017016	Ras GTPase binding	242	0.0236869	1	0.318501	1.32985	41.3581	55	0.0102448	0.013624	123	0.00363959	1	0.0962865	1.57927	20.2625	32	97	0.00757576	0.329897	region_108,region_109,region_1182,region_1234,region_1250,region_1754,region_1851,region_1852,region_1853,region_1854,region_1855,region_1945,region_1971,region_2104,region_2232,region_2439,region_2440,region_2441,region_2474,region_2586,region_2587,region_2588,region_2589,region_2590,region_2591,region_2592,region_2593,region_2594,region_2595,region_2848,region_3119,region_3120,region_3121,regio…	Bicd2,Cyfip1,Daam1,Daam2,Dgki,Diap2,Diap3,Dock10,Dock4,Ect2,Erc1,Exph5,Fert2,Fmnl2,Golga5,Ipo9,Kif16b,Myrip,Ncf2,Pak3,Rab11fip4,Rap1a,Rap1gap,Rapgef4,Rapgef6,Rhobtb3,Rims1,Rph3a,Srgap1,Sytl3,Vcl,Vps4a
GO Molecular Function	GO:0005110	frizzled-2 binding	243	0.0238507	1	0.319384	2.20466	4.08227	9	0.00101121	0.00222938	464	0.163629	1	1	2.05164	1.46224	3	7	0.000710227	0.428571	region_3234,region_3414,region_3415,region_3416,region_3924,region_3925,region_3926,region_3927,region_3928	Wnt2,Wnt5a,Wnt5b
GO Molecular Function	GO:0008384	IkappaB kinase activity	244	0.0240319	1	0.320491	4.9238	0.609285	3	0.000150925	0.000743126	1221	0.504903	1	1	1.59572	0.626675	1	3	0.000236742	0.333333	region_1927,region_1928,region_1929	Ikbke
GO Molecular Function	GO:0071820	N-box binding	245	0.0244669	1	0.324961	3.69437	1.08273	4	0.000268201	0.000990835	552	0.208892	1	1	4.78717	0.208892	1	1	0.000236742	1	region_1333,region_1334,region_1335,region_1336	Hes1
GO Molecular Function	GO:0019958	C-X-C chemokine binding	246	0.0244845	1	0.323872	2.32475	3.44123	8	0.000852424	0.00198167	1388	0.590238	1	1	1.06381	1.88003	2	9	0.000473485	0.222222	region_1921,region_1922,region_1923,region_1924,region_1925,region_1926,region_3418,region_3419	A2m,Cxcr4
GO Molecular Function	GO:0004515	nicotinate-nucleotide adenylyltransferase activity	247	0.0246446	1	0.32467	3.68595	1.0852	4	0.000268814	0.000990835	1221	0.504903	1	1	1.59572	0.626675	1	3	0.000236742	0.333333	region_1972,region_1973,region_1974,region_1975	Nmnat2
GO Molecular Function	GO:0000309	nicotinamide-nucleotide adenylyltransferase activity	247	0.0246446	1	0.32467	3.68595	1.0852	4	0.000268814	0.000990835	1221	0.504903	1	1	1.59572	0.626675	1	3	0.000236742	0.333333	region_1972,region_1973,region_1974,region_1975	Nmnat2
GO Molecular Function	GO:0051577	MyoD binding	249	0.0246861	1	0.322605	3.68399	1.08578	4	0.000268957	0.000990835	389	0.112663	1	0.942428	3.19145	0.626675	2	3	0.000473485	0.666667	region_1300,region_1301,region_3197,region_3198	Crebbp,Tsc22d3
GO Molecular Function	GO:0008747	N-acetylneuraminate lyase activity	250	0.0255595	1	0.332682	8.15788	0.245162	2	6.07287e-05	0.000495417	552	0.208892	1	1	4.78717	0.208892	1	1	0.000236742	1	region_1979,region_1980	Npl
GO Molecular Function	GO:0070412	R-SMAD binding	251	0.0260984	1	0.338343	1.77526	8.44948	15	0.00209301	0.00371563	161	0.0091734	1	0.185405	2.39358	3.34227	8	16	0.00189394	0.5	region_1712,region_1713,region_1714,region_1715,region_1716,region_2522,region_2523,region_2886,region_3037,region_3577,region_3578,region_3697,region_3698,region_3699,region_724	Ctnnb1,Jun,Pax6,Ppm1a,Smad2,Smad3,Smad6,Smurf1
GO Molecular Function	GO:0017080	sodium channel regulator activity	252	0.0264752	1	0.341866	2.68697	2.233	6	0.000553133	0.00148625	1342	0.522523	1	1	1.19679	1.67113	2	8	0.000473485	0.25	region_1210,region_1682,region_1683,region_1684,region_1685,region_1686	Nedd4l,Prss30
GO Molecular Function	GO:0005347	ATP transmembrane transporter activity	253	0.0265703	1	0.341739	7.98756	0.250389	2	6.20236e-05	0.000495417	552	0.208892	1	1	4.78717	0.208892	1	1	0.000236742	1	region_917,region_918	Slc25a17
GO Molecular Function	GO:0030942	endoplasmic reticulum signal peptide binding	254	0.0266851	1	0.341864	7.96883	0.250978	2	6.21694e-05	0.000495417	552	0.208892	1	1	4.78717	0.208892	1	1	0.000236742	1	region_2547,region_2548	Srp14
GO Molecular Function	GO:0008312	7S RNA binding	255	0.0267935	1	0.341906	3.5896	1.11433	4	0.00027603	0.000990835	943	0.366486	1	1	1.59572	1.25335	2	6	0.000473485	0.333333	region_2047,region_2048,region_2547,region_2548	Srp14,Srp9
GO Molecular Function	GO:0017110	nucleoside-diphosphatase activity	256	0.0269021	1	0.341951	3.58498	1.11577	4	0.000276385	0.000990835	923	0.349172	1	1	1.43615	2.08892	3	10	0.000710227	0.3	region_1517,region_1518,region_2812,region_3696	Entpd1,Entpd3,Nudt9
GO Molecular Function	GO:0050839	cell adhesion molecule binding	257	0.0269485	1	0.341208	1.33443	38.2185	51	0.00946706	0.0126331	15	3.50638e-07	0.00114098	7.60651e-05	2.65954	9.40013	25	45	0.00591856	0.555556	region_112,region_1129,region_1182,region_1200,region_1201,region_1250,region_1255,region_1256,region_1257,region_1293,region_1294,region_1295,region_1296,region_1297,region_1298,region_1309,region_1310,region_1386,region_1422,region_1423,region_1424,region_1595,region_2103,region_2252,region_2646,region_2849,region_2898,region_2899,region_2948,region_3184,region_3185,region_3186,region_3316,regi…	Cadm1,Cdh13,Cdk5r1,Ctnna1,Ctnna2,Ctnnb1,Cxadr,Ezr,Fert2,Fgfr1,Grin2a,Grin2b,Itgal,Mllt4,Msn,Nlgn1,Nrxn1,P2rx4,Ptprm,Ptprt,Pvrl1,Pvrl3,Sdcbp,Tbc1d2,Vcam1
GO Molecular Function	GO:0030306	ADP-ribosylation factor binding	258	0.0272078	1	0.343156	3.00914	1.6616	5	0.000411593	0.00123854	943	0.366486	1	1	1.59572	1.25335	2	6	0.000473485	0.333333	region_108,region_109,region_3294,region_3295,region_3296	Adcyap1r1,Rab11fip4
GO Molecular Function	GO:0016706	oxidoreductase activity, acting on paired donors, with incorporation or reduction of molecular oxygen, 2-oxoglutarate as one donor, and incorporation of one atom each of oxygen into both donors	259	0.0273198	1	0.343238	1.53026	16.3371	25	0.00404684	0.00619272	786	0.216083	1	0.894574	1.27658	9.40013	12	45	0.00284091	0.266667	region_1084,region_1085,region_1801,region_2278,region_2279,region_2280,region_2531,region_269,region_2905,region_2906,region_2907,region_3320,region_3635,region_3636,region_3637,region_3814,region_56,region_57,region_692,region_693,region_694,region_695,region_696,region_697,region_968	1110034B05Rik,Asph,Bbox1,Egln2,Egln3,Ogfod1,P4ha1,P4ha2,P4ha3,Plod2,Tet2,Tet3
GO Molecular Function	GO:0019905	syntaxin binding	260	0.0276744	1	0.346356	1.76136	8.51614	15	0.00210952	0.00371563	832	0.246985	1	0.965974	1.3206	6.05786	8	29	0.00189394	0.275862	region_2244,region_2245,region_2574,region_2957,region_3136,region_3137,region_3138,region_3139,region_3233,region_3792,region_3793,region_3859,region_476,region_477,region_478	Abca1,Cacna1a,Cav2,Cplx2,Rab4a,Snap25,Stxbp3a,Vamp3
GO Molecular Function	GO:0030331	estrogen receptor binding	261	0.0276838	1	0.345145	1.64006	11.5849	19	0.00286969	0.00470646	807	0.22574	1	0.910234	1.43615	4.17783	6	20	0.00142045	0.3	region_1267,region_1268,region_1420,region_1675,region_1676,region_2276,region_3697,region_3698,region_3699,region_544,region_545,region_546,region_547,region_548,region_549,region_550,region_551,region_552,region_553	Ctnnb1,Lef1,Nrip1,Pik3r1,Ppargc1b,Strn
GO Molecular Function	GO:0005129	granulocyte macrophage colony-stimulating factor receptor binding	262	0.0283363	1	0.351932	7.71215	0.259331	2	6.42386e-05	0.000495417	552	0.208892	1	1	4.78717	0.208892	1	1	0.000236742	1	region_56,region_57	Csf2
GO Molecular Function	GO:0016715	oxidoreductase activity, acting on paired donors, with incorporation or reduction of molecular oxygen, reduced ascorbate as one donor, and incorporation of one atom of oxygen	263	0.0286381	1	0.354328	2.63676	2.27552	6	0.000563666	0.00148625	501	0.194591	1	1	2.39358	0.835567	2	4	0.000473485	0.5	region_1890,region_1891,region_1892,region_224,region_225,region_226	Moxd1,Pam
GO Molecular Function	GO:0072509	divalent inorganic cation transmembrane transporter activity	264	0.0290282	1	0.357795	1.56899	14.0218	22	0.00347332	0.00544959	457	0.157154	1	1	1.43615	6.26675	9	30	0.00213068	0.3	region_1276,region_1277,region_2597,region_2598,region_2599,region_3401,region_3402,region_3403,region_342,region_343,region_344,region_345,region_357,region_544,region_545,region_546,region_547,region_548,region_549,region_747,region_91,region_982	Atp2a3,Atp2b1,Atp2b2,Slc24a3,Slc30a5,Slc8a1,Slc8a3,Zdhhc13,Zdhhc17
GO Molecular Function	GO:0047134	protein-disulfide reductase activity	265	0.0293297	1	0.360146	7.56825	0.264262	2	6.546e-05	0.000495417	967	0.374156	1	1	2.39358	0.417783	1	2	0.000236742	0.5	region_97,region_98	Nxn
GO Molecular Function	GO:0030504	inorganic diphosphate transmembrane transporter activity	266	0.0296102	1	0.362224	3.47686	1.15047	4	0.00028498	0.000990835	552	0.208892	1	1	4.78717	0.208892	1	1	0.000236742	1	region_827,region_828,region_829,region_830	Ank
GO Molecular Function	GO:0046332	SMAD binding	267	0.0302413	1	0.368559	1.35561	32.4576	44	0.00804003	0.0108992	37	2.55759e-05	0.083224	0.0022493	2.21628	11.2802	25	54	0.00591856	0.462963	region_1258,region_1259,region_1300,region_1301,region_134,region_160,region_1708,region_1709,region_1712,region_1713,region_1714,region_1715,region_1716,region_208,region_2445,region_2522,region_2523,region_2565,region_2566,region_2611,region_2818,region_2819,region_2820,region_2886,region_2950,region_3037,region_3143,region_3155,region_3194,region_3266,region_3267,region_3577,region_3578,region…	Acvr1,Axin2,Bmp2,Bmpr1a,Cited1,Cited2,Crebbp,Ctnnb1,Foxa2,Hipk2,Jun,Pax6,Ppm1a,Ski,Smad2,Smad3,Smad6,Smad7,Smurf1,Tgfbr1,Tgfbr2,Tgfbr3,Tgif1,Tob1,Usp9x
GO Molecular Function	GO:0003924	GTPase activity	268	0.0305012	1	0.370339	1.28673	48.1842	62	0.0119356	0.0153579	1142	0.382246	1	1	1.0548	36.9738	39	177	0.00923295	0.220339	region_1049,region_1050,region_1108,region_1109,region_1110,region_1232,region_1272,region_1319,region_1333,region_1334,region_1335,region_144,region_1476,region_1700,region_1874,region_1875,region_1876,region_1877,region_1906,region_2164,region_2165,region_2232,region_2241,region_2292,region_2293,region_2294,region_2295,region_2717,region_2777,region_287,region_288,region_289,region_3098,region_…	Agap1,Arl4a,Atl1,Atl2,Bms1,Diras2,Dnm1l,Eefsec,Eftud1,Gbp2,Gbp3,Gbp5,Gbp6,Gnai3,Gnao1,Gnaq,Gnat2,Gnaz,Mras,Opa1,Rab21,Rab27b,Rab4a,Ralb,Rap1a,Rap2a,Rap2b,Rasd2,Rasl11b,Rergl,Rheb,Rhou,Rragc,Rras2,Tbcc,Tuba3b,Tubb2a,Tubb2b,Tubg1
GO Molecular Function	GO:0019199	transmembrane receptor protein kinase activity	269	0.0306084	1	0.370259	1.26159	57.071	72	0.014137	0.017835	27	6.6428e-06	0.0216157	0.000800581	2.0433	17.1291	35	82	0.00828598	0.426829	region_1013,region_1014,region_1038,region_1039,region_1040,region_1137,region_1138,region_1139,region_1140,region_1141,region_1142,region_1143,region_1225,region_1260,region_1261,region_1262,region_1400,region_1401,region_1402,region_1674,region_18,region_1839,region_1840,region_1841,region_1842,region_1843,region_1844,region_1859,region_1860,region_1963,region_1964,region_2022,region_2023,regio…	Acvr1,Acvr2a,Alk,Bmpr1a,Csf1r,Ddr1,Ddr2,Efemp1,Egfr,Epha3,Epha4,Epha5,Epha7,Epha8,Ephb1,Ephb2,Ephb4,Fgfr1,Fgfr2,Fgfr3,Flt1,Hmcn1,Igf1r,Irs1,Kit,Nrp1,Ntrk3,Pdgfra,Ret,Ror1,Ryk,Tgfbr1,Tgfbr2,Tgfbr3,Tie1
GO Molecular Function	GO:0070052	collagen V binding	270	0.0309038	1	0.372447	2.90615	1.72049	5	0.00042618	0.00123854	389	0.112663	1	0.942428	3.19145	0.626675	2	3	0.000473485	0.666667	region_2543,region_2544,region_2545,region_2546,region_467	Ecm2,Thbs1
GO Molecular Function	GO:0003746	translation elongation factor activity	271	0.0320485	1	0.384819	2.08776	4.31084	9	0.00106783	0.00222938	1709	0.865713	1	1	0.683881	5.84897	4	28	0.00094697	0.142857	region_1049,region_1050,region_1460,region_1461,region_1462,region_2679,region_3328,region_3329,region_3330	Eef1g,Eefsec,Eftud1,Tcea2
GO Molecular Function	GO:0030899	calcium-dependent ATPase activity	272	0.0327984	1	0.392375	4.35442	0.688956	3	0.00017066	0.000743126	967	0.374156	1	1	2.39358	0.417783	1	2	0.000236742	0.5	region_3401,region_3402,region_3403	Atp2b2
GO Molecular Function	GO:0035252	UDP-xylosyltransferase activity	273	0.0328718	1	0.391812	2.07784	4.33143	9	0.00107293	0.00222938	501	0.194591	1	1	2.39358	0.835567	2	4	0.000473485	0.5	region_1116,region_1117,region_1118,region_1119,region_1120,region_942,region_943,region_944,region_945	Gxylt1,Xylt1
GO Molecular Function	GO:0003678	DNA helicase activity	274	0.0330331	1	0.392298	1.80137	7.21672	13	0.00178764	0.00322021	457	0.157154	1	1	1.43615	6.26675	9	30	0.00213068	0.3	region_1044,region_1254,region_1588,region_1830,region_1831,region_1920,region_3331,region_3332,region_3674,region_3675,region_3745,region_3746,region_716	Atl1,Blm,Ddx11,Ercc3,Mcm6,Ruvbl1,Trank1,Wrn,Xrcc5
GO Molecular Function	GO:0000318	protein-methionine-R-oxide reductase activity	275	0.03307	1	0.391308	3.35526	1.19216	4	0.000295308	0.000990835	1221	0.504903	1	1	1.59572	0.626675	1	3	0.000236742	0.333333	region_372,region_373,region_374,region_375	Msrb3
GO Molecular Function	GO:0004704	NF-kappaB-inducing kinase activity	276	0.0335833	1	0.395942	4.31342	0.695504	3	0.000172282	0.000743126	1403	0.60834	1	1	1.19679	0.835567	1	4	0.000236742	0.25	region_1927,region_1928,region_1929	Ikbke
GO Molecular Function	GO:0008969	phosphohistidine phosphatase activity	277	0.0338844	1	0.39805	6.99146	0.286063	2	7.08603e-05	0.000495417	552	0.208892	1	1	4.78717	0.208892	1	1	0.000236742	1	region_1148,region_1149	Lhpp
GO Molecular Function	GO:0004816	asparagine-tRNA ligase activity	278	0.0343982	1	0.402632	4.27218	0.702218	3	0.000173946	0.000743126	967	0.374156	1	1	2.39358	0.417783	1	2	0.000236742	0.5	region_1074,region_1075,region_1076	Nars2
GO Molecular Function	GO:0004185	serine-type carboxypeptidase activity	279	0.034461	1	0.401922	4.26905	0.702732	3	0.000174073	0.000743126	501	0.194591	1	1	2.39358	0.835567	2	4	0.000473485	0.5	region_102,region_3285,region_3286	Cpd,Cpvl
GO Molecular Function	GO:0005159	insulin-like growth factor receptor binding	280	0.034519	1	0.40116	1.78949	7.26465	13	0.00179952	0.00322021	1152	0.412119	1	1	1.30559	2.29781	3	11	0.000710227	0.272727	region_1859,region_1860,region_312,region_544,region_545,region_546,region_547,region_548,region_549,region_550,region_551,region_552,region_553	Igf1,Irs1,Pik3r1
GO Molecular Function	GO:0046625	sphingolipid binding	281	0.0357657	1	0.41417	1.88781	5.82686	11	0.00144336	0.0027248	301	0.0594575	1	0.642773	2.17599	2.29781	5	11	0.00118371	0.454545	region_1976,region_1977,region_1978,region_1993,region_1994,region_1995,region_1996,region_2249,region_2250,region_572,region_643	Lamb1,Lamc1,Map3k1,S1pr1,Tnr
GO Molecular Function	GO:0019826	oxygen sensor activity	282	0.035899	1	0.414239	27.353	0.0365591	1	9.056e-06	0.000247709	552	0.208892	1	1	4.78717	0.208892	1	1	0.000236742	1	region_968	Egln2
GO Molecular Function	GO:0031802	type 5 metabotropic glutamate receptor binding	283	0.0365213	1	0.41993	6.70794	0.298154	2	7.38554e-05	0.000495417	552	0.208892	1	1	4.78717	0.208892	1	1	0.000236742	1	region_290,region_291	Adora2a
GO Molecular Function	GO:0015485	cholesterol binding	284	0.0366697	1	0.420152	2.28612	3.06196	7	0.000758475	0.00173396	360	0.0971006	1	0.877681	1.79519	3.34227	6	16	0.00142045	0.375	region_1056,region_2033,region_2095,region_3558,region_3670,region_493,region_494	Crp,Cyp11a1,Pmp2,Ptch1,Scap,Stard5
GO Molecular Function	GO:0016888	endodeoxyribonuclease activity, producing 5'-phosphomonoesters	285	0.0367912	1	0.420065	3.24085	1.23424	4	0.000305733	0.000990835	1630	0.789361	1	1	0.736487	2.71559	2	13	0.000473485	0.153846	region_3880,region_3881,region_994,region_995	Dnase1l3,Fan1
GO Molecular Function	GO:0051010	microtubule plus-end binding	286	0.0370958	1	0.422062	2.03077	4.43182	9	0.0010978	0.00222938	201	0.0238354	1	0.385873	2.39358	2.5067	6	12	0.00142045	0.5	region_1089,region_1590,region_1591,region_1592,region_1593,region_1762,region_1905,region_2867,region_3079	Apc,Clasp1,Clip2,Dst,Kif2c,Stim1
GO Molecular Function	GO:0047555	3',5'-cyclic-GMP phosphodiesterase activity	287	0.0371107	1	0.420761	2.03061	4.43216	9	0.00109789	0.00222938	201	0.0238354	1	0.385873	2.39358	2.5067	6	12	0.00142045	0.5	region_1188,region_1189,region_1219,region_1675,region_2266,region_2483,region_3297,region_3298,region_3299	Pde10a,Pde11a,Pde1c,Pde5a,Pde6a,Pde9a
GO Molecular Function	GO:0016877	ligase activity, forming carbon-sulfur bonds	288	0.0374836	1	0.423513	1.68953	8.8782	15	0.00219921	0.00371563	942	0.365643	1	1	1.19679	5.84897	7	28	0.0016572	0.25	region_143,region_1663,region_1664,region_1665,region_1846,region_1847,region_2612,region_2613,region_3356,region_3357,region_3358,region_3856,region_3857,region_3858,region_58	Acly,Acsf3,Acsl3,Acsl6,Acss1,Slc27a6,Suclg2
GO Molecular Function	GO:0008080	N-acetyltransferase activity	289	0.0377047	1	0.424537	1.50882	15.2437	23	0.003776	0.0056973	1402	0.596268	1	1	0.97131	14.4135	14	69	0.00331439	0.202899	region_1239,region_1300,region_1301,region_1525,region_1559,region_1743,region_2523,region_2781,region_2782,region_3321,region_3322,region_3768,region_3769,region_3908,region_3909,region_3910,region_3939,region_3944,region_428,region_429,region_430,region_431,region_432	Cdyl,Clock,Cml2,Crebbp,Elp4,Epc1,Gnpnat1,Kat2b,Mgea5,Myst4,Naa30,Nat3,Nat8,Ncoa2
GO Molecular Function	GO:0015106	bicarbonate transmembrane transporter activity	290	0.037833	1	0.424512	2.74727	1.81999	5	0.000450826	0.00123854	252	0.0436276	1	0.56335	4.78717	0.417783	2	2	0.000473485	1	region_1931,region_1932,region_2913,region_2914,region_2915	Slc26a7,Slc26a9
GO Molecular Function	GO:0043498	cell surface binding	291	0.0379063	1	0.423874	1.46765	17.7155	26	0.00438827	0.00644043	936	0.361451	1	1	1.14476	9.60902	11	46	0.00260417	0.23913	region_1010,region_1144,region_1145,region_1198,region_1293,region_1294,region_1295,region_1296,region_1297,region_1298,region_2126,region_2186,region_2187,region_2217,region_2218,region_2260,region_2261,region_2262,region_251,region_2543,region_2544,region_2545,region_2546,region_2872,region_2873,region_2874	Anxa5,Cd2,Cd24a,Dmbt1,F3,Nrxn1,Pcsk6,Pdgfa,Pdgfc,Plg,Thbs1
GO Molecular Function	GO:0005057	receptor signaling protein activity	292	0.0390309	1	0.434954	1.321	34.8221	46	0.00862575	0.0113946	340	0.0678668	1	0.649525	1.36776	16.0847	22	77	0.00520833	0.285714	region_1323,region_1434,region_1435,region_1436,region_1703,region_1704,region_1705,region_1708,region_1709,region_1712,region_1713,region_1714,region_1715,region_1716,region_18,region_1927,region_1928,region_1929,region_2224,region_2426,region_2445,region_2475,region_2665,region_2666,region_2667,region_2668,region_2669,region_2670,region_2671,region_2728,region_2806,region_2807,region_2927,regio…	Acvr1,Acvr2a,B230120H23Rik,Dok5,Egfr,Ikbke,Map3k1,Map3k13,Map3k15,Map3k7,Mapk10,Mapk4,Ngf,Rgs12,Rgs14,Smad2,Smad3,Smad6,Smad7,Sykb,Tgfbr2,Tiam1
GO Molecular Function	GO:0004461	lactose synthase activity	293	0.0398488	1	0.442553	6.39102	0.312939	2	7.75177e-05	0.000495417	389	0.112663	1	0.942428	3.19145	0.626675	2	3	0.000473485	0.666667	region_2933,region_954	B4galt1,Lalba
GO Molecular Function	GO:0016702	oxidoreductase activity, acting on single donors with incorporation of molecular oxygen, incorporation of two atoms of oxygen	294	0.0401824	1	0.44474	1.37799	25.3994	35	0.00629166	0.0086698	788	0.217866	1	0.899663	1.19679	16.7113	20	80	0.00473485	0.25	region_1084,region_1085,region_1240,region_1280,region_1281,region_1801,region_2278,region_2279,region_2280,region_2405,region_2531,region_269,region_277,region_278,region_2905,region_2906,region_2907,region_3002,region_3003,region_3320,region_3635,region_3636,region_3637,region_3735,region_3814,region_463,region_56,region_57,region_692,region_693,region_694,region_695,region_696,region_697,regio…	1110034B05Rik,Ado,Asph,Bbox1,Egln2,Egln3,Haao,Ido2,Jmjd1c,Kdm4b,Kdm4c,Ogfod1,P4ha1,P4ha2,P4ha3,Phf2,Plod2,Ptgs1,Tet2,Tet3
GO Molecular Function	GO:0004419	hydroxymethylglutaryl-CoA lyase activity	295	0.0403654	1	0.445251	4.00501	0.749061	3	0.000185549	0.000743126	967	0.374156	1	1	2.39358	0.417783	1	2	0.000236742	0.5	region_3608,region_3609,region_3610	Hmgcll1
GO Molecular Function	GO:0005313	L-glutamate transmembrane transporter activity	296	0.0403779	1	0.443884	1.99798	4.50455	9	0.00111582	0.00222938	88	0.00113593	1	0.0420035	3.35102	2.08892	7	10	0.0016572	0.7	region_1503,region_2470,region_2514,region_2515,region_315,region_3224,region_3821,region_810,region_811	Slc17a8,Slc1a1,Slc1a2,Slc1a3,Slc25a12,Slc25a13,Slc38a7
GO Molecular Function	GO:0004634	phosphopyruvate hydratase activity	297	0.0405262	1	0.444015	2.23522	3.13169	7	0.000775746	0.00173396	855	0.281016	1	1	1.91487	1.04446	2	5	0.000473485	0.4	region_1547,region_1617,region_1618,region_1619,region_1620,region_1621,region_1622	Eno4,Gm5506
GO Molecular Function	GO:0016701	oxidoreductase activity, acting on single donors with incorporation of molecular oxygen	298	0.0409559	1	0.447216	1.3757	25.4416	35	0.00630211	0.0086698	827	0.235867	1	0.928068	1.18202	16.9202	20	81	0.00473485	0.246914	region_1084,region_1085,region_1240,region_1280,region_1281,region_1801,region_2278,region_2279,region_2280,region_2405,region_2531,region_269,region_277,region_278,region_2905,region_2906,region_2907,region_3002,region_3003,region_3320,region_3635,region_3636,region_3637,region_3735,region_3814,region_463,region_56,region_57,region_692,region_693,region_694,region_695,region_696,region_697,regio…	1110034B05Rik,Ado,Asph,Bbox1,Egln2,Egln3,Haao,Ido2,Jmjd1c,Kdm4b,Kdm4c,Ogfod1,P4ha1,P4ha2,P4ha3,Phf2,Plod2,Ptgs1,Tet2,Tet3
GO Molecular Function	GO:0051018	protein kinase A binding	299	0.0410351	1	0.446582	1.61042	10.5562	17	0.00261487	0.00421105	232	0.0365842	1	0.513124	2.20946	2.71559	6	13	0.00142045	0.461539	region_1299,region_166,region_167,region_168,region_169,region_170,region_171,region_2157,region_2158,region_2970,region_2971,region_2972,region_2973,region_3996,region_689,region_690,region_691	Akap11,Akap2,Akap6,Nbea,Pja2,Sox9
GO Molecular Function	GO:0019834	phospholipase A2 inhibitor activity	300	0.0410516	1	0.445273	2.2287	3.14084	7	0.000778014	0.00173396	152	0.00911003	1	0.195026	4.78717	0.626675	3	3	0.000710227	1	region_1460,region_1461,region_1462,region_1478,region_2799,region_2800,region_2801	Anxa1,Anxa3,Scgb1a1
GO Molecular Function	GO:0046790	virion binding	301	0.0413915	1	0.447468	2.67846	1.86674	5	0.000462409	0.00123854	389	0.112663	1	0.942428	3.19145	0.626675	2	3	0.000473485	0.666667	region_3266,region_3267,region_3523,region_3524,region_3525	Hipk2,Pvrl1
GO Molecular Function	GO:0008526	phosphatidylinositol transporter activity	302	0.0414801	1	0.446941	3.11548	1.28391	4	0.000318036	0.000990835	252	0.0436276	1	0.56335	4.78717	0.417783	2	2	0.000473485	1	region_154,region_2825,region_2826,region_2827	Pitpnb,Pitpnc1
GO Molecular Function	GO:0008135	translation factor activity, nucleic acid binding	303	0.0416651	1	0.447453	1.42196	20.3944	29	0.00505187	0.00718355	1741	0.895065	1	1	0.781578	20.4714	16	98	0.00378788	0.163265	region_0,region_1049,region_1050,region_1097,region_1098,region_1460,region_1461,region_1462,region_2162,region_2289,region_2520,region_2521,region_2549,region_2679,region_3328,region_3329,region_3330,region_3367,region_3696,region_3857,region_3858,region_629,region_630,region_631,region_632,region_856,region_857,region_858,region_911	Eef1g,Eefsec,Eftud1,Eif1b,Eif2a,Eif3h,Eif3j,Eif3l,Eif3m,Eif4e,Eif4e3,Eif4enif1,Eif4g2,Gm16378,Sox11,Tcea2
GO Molecular Function	GO:0001968	fibronectin binding	304	0.0418007	1	0.447433	1.69823	8.24389	14	0.00204208	0.00346792	287	0.0465726	1	0.528039	1.97119	3.55116	7	17	0.0016572	0.411765	region_10,region_224,region_225,region_226,region_2505,region_2543,region_2544,region_2545,region_2546,region_299,region_3878,region_3879,region_529,region_530	Ctgf,Fstl3,Hsd17b12,Igfbp3,Itgb1,Thbs1,Thbs4
GO Molecular Function	GO:0000149	SNARE binding	305	0.0418859	1	0.446875	1.66325	9.01849	15	0.00223396	0.00371563	1189	0.452638	1	1	1.09421	7.31121	8	35	0.00189394	0.228571	region_2244,region_2245,region_2574,region_2957,region_3136,region_3137,region_3138,region_3139,region_3233,region_3792,region_3793,region_3859,region_476,region_477,region_478	Abca1,Cacna1a,Cav2,Cplx2,Rab4a,Snap25,Stxbp3a,Vamp3
GO Molecular Function	GO:0000217	DNA secondary structure binding	306	0.0425148	1	0.452102	1.89823	5.26806	10	0.00130495	0.00247709	1200	0.472986	1	1	1.19679	2.5067	3	12	0.000710227	0.25	region_1044,region_3393,region_3394,region_3395,region_3396,region_3397,region_3398,region_3399,region_3745,region_3746	Blm,Rad18,Wrn
GO Molecular Function	GO:0005086	ARF guanyl-nucleotide exchange factor activity	307	0.0426789	1	0.452368	1.693	8.26937	14	0.0020484	0.00346792	287	0.0465726	1	0.528039	1.97119	3.55116	7	17	0.0016572	0.411765	region_1599,region_1600,region_185,region_2884,region_3342,region_3343,region_3344,region_3418,region_3768,region_3769,region_3770,region_3771,region_3772,region_379	Cyth1,Cyth3,Iqsec1,Iqsec3,Mon2,Psd2,Psd3
GO Molecular Function	GO:0004713	protein tyrosine kinase activity	308	0.042715	1	0.451282	1.2082	74.4911	90	0.0184521	0.0222938	62	0.000242565	0.789307	0.0127308	1.60665	30.4982	49	146	0.0116004	0.335616	region_1013,region_1014,region_1038,region_1039,region_1040,region_1137,region_1138,region_1139,region_1140,region_1141,region_1142,region_1143,region_1225,region_1250,region_1260,region_1261,region_1262,region_1343,region_1400,region_1401,region_1402,region_1450,region_1451,region_1504,region_1674,region_1770,region_18,region_1839,region_1840,region_1841,region_1842,region_1843,region_1844,regio…	Aatk,Alk,Blk,Csf1r,Csk,D8Ertd82e,Ddr1,Ddr2,Dstyk,Dyrk1a,Efemp1,Egfr,Epha3,Epha4,Epha5,Epha7,Epha8,Ephb1,Ephb2,Ephb4,Fert2,Fgfr1,Fgfr2,Fgfr3,Flt1,Fyn,Hck,Hmcn1,Igf1r,Irs1,Jak2,Kit,Lmtk2,Melk,Nek10,Nrp1,Ntrk3,Pdgfra,Ptpn3,Ret,Ror1,Ryk,Src,Sykb,Tec,Tie1,Tnk2,Txk,Zap70
GO Molecular Function	GO:0010577	metalloenzyme activator activity	309	0.0428801	1	0.45156	3.0814	1.29811	4	0.000321554	0.000990835	967	0.374156	1	1	2.39358	0.417783	1	2	0.000236742	0.5	region_2188,region_2189,region_2190,region_2191	Sfrp2
GO Molecular Function	GO:0035375	zymogen binding	310	0.0434278	1	0.455852	6.09156	0.328323	2	8.13285e-05	0.000495417	552	0.208892	1	1	4.78717	0.208892	1	1	0.000236742	1	region_1144,region_1145	Dmbt1
GO Molecular Function	GO:0004176	ATP-dependent peptidase activity	311	0.0449083	1	0.469877	2.1835	3.20586	7	0.000794119	0.00173396	234	0.0386737	1	0.537796	2.73552	1.46224	4	7	0.00094697	0.571429	region_1778,region_3385,region_3386,region_3387,region_3580,region_3752,region_3753	Clpx,Crbn,Lonrf1,Lonrf2
GO Molecular Function	GO:0055106	ubiquitin-protein ligase regulator activity	312	0.0451042	1	0.470413	2.05334	3.89609	8	0.000965096	0.00198167	1403	0.60834	1	1	1.19679	0.835567	1	4	0.000236742	0.25	region_609,region_610,region_611,region_612,region_613,region_614,region_615,region_616	Trib2
GO Molecular Function	GO:0008970	phosphatidylcholine 1-acylhydrolase activity	313	0.0461384	1	0.479663	5.88827	0.339658	2	8.41363e-05	0.000495417	552	0.208892	1	1	4.78717	0.208892	1	1	0.000236742	1	region_1706,region_1707	Lipg
GO Molecular Function	GO:0046592	polyamine oxidase activity	314	0.0461411	1	0.478163	5.88808	0.339669	2	8.41391e-05	0.000495417	967	0.374156	1	1	2.39358	0.417783	1	2	0.000236742	0.5	region_2561,region_2562	Smox
GO Molecular Function	GO:0019829	cation-transporting ATPase activity	315	0.0466701	1	0.48211	1.70823	7.61022	13	0.00188512	0.00322021	1164	0.42704	1	1	1.14892	5.22229	6	25	0.00142045	0.24	region_1735,region_1736,region_3401,region_3402,region_3403,region_342,region_343,region_344,region_345,region_520,region_521,region_735,region_91	Atp2a3,Atp2b1,Atp2b2,Atp6ap1l,Atp6v1d,Atp6v1h
GO Molecular Function	GO:0016422	mRNA (2'-O-methyladenosine-N6-)-methyltransferase activity	316	0.0466841	1	0.480728	5.84949	0.34191	2	8.46941e-05	0.000495417	252	0.0436276	1	0.56335	4.78717	0.417783	2	2	0.000473485	1	region_2267,region_3953	Mettl14,Mettl3
GO Molecular Function	GO:0015172	acidic amino acid transmembrane transporter activity	317	0.0470888	1	0.483366	1.93894	4.6417	9	0.00114979	0.00222938	113	0.0025598	1	0.0737131	3.04638	2.29781	7	11	0.0016572	0.636364	region_1503,region_2470,region_2514,region_2515,region_315,region_3224,region_3821,region_810,region_811	Slc17a8,Slc1a1,Slc1a2,Slc1a3,Slc25a12,Slc25a13,Slc38a7
GO Molecular Function	GO:0050431	transforming growth factor beta binding	318	0.0476109	1	0.487189	2.3245	2.5812	6	0.000639386	0.00148625	310	0.0647664	1	0.679838	2.39358	1.67113	4	8	0.00094697	0.5	region_2445,region_2818,region_2819,region_2820,region_2950,region_757	Acvr1,Tgfb3,Tgfbr1,Tgfbr3
GO Molecular Function	GO:0042169	SH2 domain binding	319	0.0476366	1	0.485923	1.44465	17.3053	25	0.00428666	0.00619272	296	0.0541657	1	0.595456	1.64559	6.68454	11	32	0.00260417	0.34375	region_137,region_1504,region_1543,region_1859,region_1860,region_2091,region_2092,region_2093,region_2094,region_2628,region_2629,region_2732,region_2733,region_2842,region_3054,region_3055,region_3056,region_3057,region_3058,region_3059,region_3060,region_3061,region_3062,region_688,region_805	Afap1,Afap1l2,Arhgap5,Dab1,Ghr,Irs1,Jak2,Pag1,Skap1,Src,Trpv4
GO Molecular Function	GO:0048185	activin binding	320	0.0480561	1	0.48867	1.85599	5.38796	10	0.00133464	0.00247709	88	0.00113593	1	0.0420035	3.35102	2.08892	7	10	0.0016572	0.7	region_1708,region_1709,region_2426,region_2445,region_2818,region_2819,region_2820,region_2886,region_299,region_584	Acvr1,Acvr2a,Fst,Fstl3,Smad7,Smurf1,Tgfbr3
GO Molecular Function	GO:0019798	procollagen-proline dioxygenase activity	321	0.0482427	1	0.48904	2.56363	1.95036	5	0.00048312	0.00123854	464	0.163629	1	1	2.05164	1.46224	3	7	0.000710227	0.428571	region_1084,region_1085,region_269,region_56,region_57	P4ha1,P4ha2,P4ha3
GO Molecular Function	GO:0008173	RNA methyltransferase activity	322	0.049248	1	0.497681	1.92183	4.68304	9	0.00116003	0.00222938	378	0.109151	1	0.939622	1.59572	5.0134	8	24	0.00189394	0.333333	region_1178,region_118,region_1219,region_2246,region_2267,region_3871,region_3953,region_97,region_98	4921515J06Rik,Mettl14,Mettl3,Mrm1,Rnmtl1,Tarbp1,Tfb1m,Wdr4
GO Molecular Function	GO:0035226	glutamate-cysteine ligase catalytic subunit binding	323	0.0494974	1	0.498652	5.65982	0.353368	2	8.75324e-05	0.000495417	552	0.208892	1	1	4.78717	0.208892	1	1	0.000236742	1	region_2263,region_2264	Gclm
GO Molecular Function	GO:0005314	high-affinity glutamate transmembrane transporter activity	324	0.0495213	1	0.497353	2.93649	1.36217	4	0.000337421	0.000990835	252	0.0436276	1	0.56335	4.78717	0.417783	2	2	0.000473485	1	region_2514,region_2515,region_810,region_811	Slc1a2,Slc1a3
GO Molecular Function	GO:0005137	interleukin-5 receptor binding	325	0.0500389	1	0.501004	5.62515	0.355546	2	8.80718e-05	0.000495417	967	0.374156	1	1	2.39358	0.417783	1	2	0.000236742	0.5	region_2898,region_2899	Sdcbp
GO Molecular Function	GO:0017176	phosphatidylinositol N-acetylglucosaminyltransferase activity	326	0.050846	1	0.507525	3.6429	0.823521	3	0.000203993	0.000743126	1403	0.60834	1	1	1.19679	0.835567	1	4	0.000236742	0.25	region_2001,region_2002,region_2003	Pigc
GO Molecular Function	GO:0017108	5'-flap endonuclease activity	327	0.0511935	1	0.50943	5.55307	0.360161	2	8.9215e-05	0.000495417	1403	0.60834	1	1	1.19679	0.835567	1	4	0.000236742	0.25	region_994,region_995	Fan1
GO Molecular Function	GO:0001664	G-protein-coupled receptor binding	328	0.0513595	1	0.509524	1.22594	57.9149	71	0.014346	0.0175873	1215	0.491752	1	1	1.01316	39.4805	40	189	0.0094697	0.21164	region_1082,region_113,region_1325,region_1476,region_1539,region_1594,region_1938,region_1939,region_1940,region_2007,region_2163,region_2164,region_2241,region_2400,region_2627,region_2674,region_2730,region_2731,region_2763,region_2794,region_287,region_2870,region_2871,region_288,region_289,region_2898,region_2899,region_290,region_291,region_3086,region_3087,region_3088,region_3089,region_30…	Adora1,Adora2a,Adra2a,Adra2c,Avpr1a,Cav2,Ccl2,Ccl22,Ccl25,Cxcl11,Cxcl12,Edn1,Edn2,Edn3,Ghrh,Gnai3,Gnao1,Gnaq,Gnat2,Gnaz,Gnb2,Grin2b,Hc,Nsg2,P2ry1,Pmch,Pomc,Prok2,Rtp1,Ryk,Sdcbp,Uchl1,Wnt11,Wnt2,Wnt5a,Wnt5b,Wnt7a,Wnt7b,Wnt8a,Xcl1
GO Molecular Function	GO:0005178	integrin binding	329	0.0518453	1	0.51278	1.34715	25.9808	35	0.00643567	0.0086698	97	0.00143909	1	0.0482763	1.8968	11.0713	21	53	0.00497159	0.396226	region_1345,region_1346,region_1347,region_1358,region_147,region_149,region_1544,region_1762,region_1863,region_1993,region_1994,region_1995,region_1996,region_2252,region_2277,region_2449,region_2450,region_2543,region_2544,region_2545,region_2546,region_3063,region_312,region_3484,region_3485,region_3486,region_3524,region_3525,region_3878,region_3879,region_475,region_529,region_530,region_58…	Col4a3,Dst,Gfap,Gfra1,Gsk3b,Igf1,Itga1,Itgb1,Itgb3,Itgb5,Itgb6,Jam3,Lamb1,Npnt,Ppap2b,Sykb,Thbs1,Thbs4,Thy1,Tnr,Vcam1
GO Molecular Function	GO:0051372	nonmuscle alpha-actinin binding	330	0.0523361	1	0.516065	5.48409	0.364691	2	9.03372e-05	0.000495417	967	0.374156	1	1	2.39358	0.417783	1	2	0.000236742	0.5	region_290,region_291	Adora2a
GO Molecular Function	GO:0005005	transmembrane-ephrin receptor activity	331	0.0526653	1	0.517743	1.82455	5.4808	10	0.00135764	0.00247709	379	0.110077	1	0.945092	2.39358	1.25335	3	6	0.000710227	0.5	region_1839,region_1840,region_1841,region_1842,region_1843,region_1844,region_3117,region_3650,region_3651,region_3652	Epha4,Ephb1,Ephb2
GO Molecular Function	GO:0097161	DH domain binding	332	0.0529292	1	0.51877	2.26205	2.65246	6	0.000657038	0.00148625	552	0.208892	1	1	4.78717	0.208892	1	1	0.000236742	1	region_1839,region_1840,region_1841,region_1842,region_1843,region_1844	Epha4
GO Molecular Function	GO:0004826	phenylalanine-tRNA ligase activity	333	0.0529347	1	0.517266	2.87101	1.39324	4	0.000345117	0.000990835	855	0.281016	1	1	1.91487	1.04446	2	5	0.000473485	0.4	region_1845,region_433,region_434,region_435	Fars2,Farsb
GO Molecular Function	GO:0016812	hydrolase activity, acting on carbon-nitrogen (but not peptide) bonds, in cyclic amides	334	0.0532906	1	0.519185	2.25807	2.65714	6	0.000658197	0.00148625	923	0.349172	1	1	1.43615	2.08892	3	10	0.000710227	0.3	region_1161,region_1162,region_1608,region_1609,region_2723,region_2724	Dpysl3,Dpysl4,Dpysl5
GO Molecular Function	GO:0004437	inositol or phosphatidylinositol phosphatase activity	335	0.0538061	1	0.522642	1.55275	10.9483	17	0.002712	0.00421105	98	0.00144549	1	0.047996	2.30493	5.64008	13	27	0.00307765	0.481482	region_1163,region_1164,region_1165,region_1181,region_1506,region_1507,region_1691,region_1692,region_1773,region_1796,region_2897,region_3165,region_3174,region_3175,region_3709,region_3788,region_4	Impa2,Impad1,Inpp1,Inpp4a,Inpp4b,Inpp5a,Minpp1,Mtm1,Mtmr1,Mtmr3,Ocrl,Sacm1l,Synj2
GO Molecular Function	GO:0004990	oxytocin receptor activity	336	0.0539576	1	0.522553	5.38997	0.371059	2	9.19146e-05	0.000495417	552	0.208892	1	1	4.78717	0.208892	1	1	0.000236742	1	region_3393,region_3394	Oxtr
GO Molecular Function	GO:0016668	oxidoreductase activity, acting on a sulfur group of donors, NAD or NADP as acceptor	337	0.0547451	1	0.528608	2.83834	1.40928	4	0.00034909	0.000990835	1342	0.522523	1	1	1.19679	1.67113	2	8	0.000473485	0.25	region_1320,region_1321,region_97,region_98	Nxn,Txnrd2
GO Molecular Function	GO:0008022	protein C-terminus binding	338	0.054756	1	0.527148	1.25761	43.7338	55	0.0108332	0.013624	1163	0.426052	1	1	1.04719	26.7381	28	128	0.00662879	0.21875	region_1155,region_1156,region_1157,region_1158,region_1159,region_1175,region_1311,region_1315,region_1316,region_1317,region_1588,region_1752,region_1762,region_1830,region_1831,region_1971,region_2299,region_2338,region_2454,region_2455,region_2898,region_2899,region_3147,region_3148,region_3157,region_3194,region_3348,region_3401,region_3402,region_3403,region_3530,region_3531,region_3697,reg…	Amph,Atp2b2,Atxn1,Bcl10,Cadm1,Calcoco1,Ciita,Cited1,Ctnnb1,Dst,Efhc1,Ercc3,Ercc4,Fign,Foxn3,Gpr34,Grip2,Mchr1,Mid1ip1,Mki67,Ncf2,Optn,Pik3r1,Ppm1a,Sdcbp,Shank2,Vps4a,Xrcc5
GO Molecular Function	GO:0004715	non-membrane spanning protein tyrosine kinase activity	339	0.0552541	1	0.530374	1.45869	15.082	22	0.00373594	0.00544959	200	0.0237041	1	0.385666	1.66994	8.98235	15	43	0.00355114	0.348837	region_1250,region_1343,region_1450,region_1451,region_1504,region_1770,region_241,region_242,region_2616,region_2628,region_2629,region_2771,region_2772,region_2773,region_2940,region_2941,region_2942,region_3556,region_3751,region_3752,region_3967,region_475	Blk,Csk,D8Ertd82e,Dyrk1a,Fert2,Fyn,Hck,Jak2,Melk,Src,Sykb,Tec,Tnk2,Txk,Zap70
GO Molecular Function	GO:0032050	clathrin heavy chain binding	340	0.0559465	1	0.53544	3.50056	0.857004	3	0.000212288	0.000743126	967	0.374156	1	1	2.39358	0.417783	1	2	0.000236742	0.5	region_1064,region_1065,region_1066	Picalm
GO Molecular Function	GO:0016407	acetyltransferase activity	341	0.0567105	1	0.541161	1.42866	16.799	24	0.00416126	0.00594501	1625	0.775437	1	1	0.865151	17.338	15	83	0.00355114	0.180723	region_1239,region_1300,region_1301,region_1525,region_1559,region_1743,region_2523,region_2781,region_2782,region_3321,region_3322,region_3768,region_3769,region_3812,region_3908,region_3909,region_3910,region_3939,region_3944,region_428,region_429,region_430,region_431,region_432	Cdyl,Clock,Cml2,Crebbp,Elp4,Epc1,Gnpnat1,Kat2b,Lpcat2,Mgea5,Myst4,Naa30,Nat3,Nat8,Ncoa2
GO Molecular Function	GO:0004114	3',5'-cyclic-nucleotide phosphodiesterase activity	342	0.0567231	1	0.539698	1.48423	13.475	20	0.00333787	0.00495417	131	0.0053588	1	0.133111	2.19412	5.0134	11	24	0.00260417	0.458333	region_1087,region_1188,region_1189,region_1219,region_1675,region_215,region_216,region_2266,region_2483,region_3051,region_3052,region_3297,region_3298,region_3299,region_3445,region_3446,region_3447,region_563,region_564,region_565	Pde10a,Pde11a,Pde1c,Pde2a,Pde3a,Pde4b,Pde4d,Pde5a,Pde6a,Pde7b,Pde9a
GO Molecular Function	GO:0017137	Rab GTPase binding	343	0.0569453	1	0.540233	1.44022	15.9698	23	0.00395586	0.0056973	347	0.0818237	1	0.767303	1.51174	7.93789	12	38	0.00284091	0.31579	region_108,region_109,region_1182,region_1250,region_1754,region_2586,region_2587,region_2588,region_2589,region_2590,region_2591,region_2592,region_2593,region_2594,region_2595,region_2848,region_3415,region_3416,region_3552,region_3695,region_466,region_505,region_782	Bicd2,Erc1,Exph5,Fert2,Golga5,Kif16b,Myrip,Rab11fip4,Rhobtb3,Rims1,Rph3a,Sytl3
GO Molecular Function	GO:0008168	methyltransferase activity	344	0.0581294	1	0.549863	1.23472	50.214	62	0.0124384	0.0153579	551	0.198807	1	1	1.13594	36.9738	42	177	0.00994318	0.237288	region_1064,region_1065,region_1156,region_1157,region_1158,region_1159,region_1160,region_1178,region_118,region_1219,region_1276,region_1277,region_1284,region_1322,region_1430,region_1738,region_1820,region_1935,region_197,region_2004,region_2005,region_2042,region_2065,region_2066,region_2067,region_2202,region_2246,region_2250,region_2251,region_2267,region_229,region_2320,region_2321,region…	1700106N22Rik,4921515J06Rik,6430573F11Rik,Aldh1l1,Ash1l,Comt,Dmap1,Dnmt3a,Dot1l,Dph5,Eed,Fam119a,Mett10d,Mett5d1,Mettl11b,Mettl14,Mettl3,Mgmt,Mll5,Mrm1,Mtr,N6amt1,Nsun7,Pcmt1,Pcmtd1,Pcmtd2,Prmt8,Rbbp5,Rnmtl1,Sardh,Setmar,Smyd2,Smyd3,Tarbp1,Tfb1m,Thumpd2,Thumpd3,Trdmt1,Trmt11,Tyw3,Wbp7,Wdr4
GO Molecular Function	GO:0035939	microsatellite binding	345	0.0583064	1	0.54994	2.77778	1.44	4	0.000356701	0.000990835	252	0.0436276	1	0.56335	4.78717	0.417783	2	2	0.000473485	1	region_2087,region_2088,region_2089,region_230	Hey1,Hey2
GO Molecular Function	GO:0033130	acetylcholine receptor binding	346	0.0584427	1	0.549632	1.85687	4.84687	9	0.00120061	0.00222938	320	0.0649532	1	0.660493	2.8723	1.04446	3	5	0.000710227	0.6	region_1293,region_1294,region_1295,region_1296,region_1297,region_1298,region_1427,region_1428,region_1504	App,Jak2,Nrxn1
GO Molecular Function	GO:0005245	voltage-gated calcium channel activity	347	0.0589057	1	0.552389	1.46171	14.3668	21	0.00355877	0.00520188	215	0.0307285	1	0.465072	1.84122	5.43119	10	26	0.00236742	0.384615	region_1177,region_1211,region_156,region_157,region_158,region_1981,region_1982,region_1983,region_1984,region_1985,region_2351,region_2365,region_2695,region_2696,region_2697,region_2698,region_2699,region_3792,region_3793,region_3929,region_3930	Cacna1a,Cacna1b,Cacna1e,Cacna1h,Cacna2d1,Cacna2d3,Cacnb2,Cacng1,Cacng4,Tpcn2
GO Molecular Function	GO:0016757	transferase activity, transferring glycosyl groups	348	0.0589457	1	0.551176	1.15711	105.435	122	0.0261173	0.0302205	812	0.22824	1	0.914648	1.10028	51.8051	57	248	0.0134943	0.229839	region_1022,region_1023,region_1024,region_1025,region_1026,region_1027,region_1028,region_1077,region_1087,region_1097,region_1098,region_1099,region_1116,region_1117,region_1118,region_1119,region_1120,region_1168,region_1337,region_1338,region_1339,region_1340,region_1345,region_1346,region_1347,region_1348,region_1349,region_1350,region_1351,region_1410,region_1511,region_1584,region_1585,reg…	A130022J15Rik,AI480653,Alg8,Art2b,B3galnt1,B3galt1,B3gat1,B3gntl1,B4galnt4,B4galt1,C85492,Chsy3,Csgalnact1,Ext1,Extl2,Fut10,Fut8,Fut9,Galnt1,Galnt12,Galnt13,Galnt2,Galnt3,Galnt4,Galntl4,Gbe1,Ggta1,Glt25d2,Gtdc1,Gxylt1,Has2,Lalba,Mgat5,Mgat5b,Mtap,Nampt,Parp11,Pigc,Pigm,Pomt1,Rpn1,St3gal1,St3gal4,St3gal5,St6galnac3,St6galnac5,St8sia1,St8sia2,St8sia3,Stt3b,Tiparp,Tnks,Tnks2,Uggt2,Umps,Upp2,Xylt1
GO Molecular Function	GO:0008373	sialyltransferase activity	349	0.0594401	1	0.554206	1.46007	14.3828	21	0.00356275	0.00520188	246	0.0406676	1	0.537937	1.91487	4.17783	8	20	0.00189394	0.4	region_1022,region_1023,region_1024,region_1025,region_1026,region_1027,region_1028,region_1681,region_2315,region_2316,region_2317,region_2318,region_3309,region_3310,region_3449,region_3500,region_3501,region_3502,region_896,region_897,region_898	St3gal1,St3gal4,St3gal5,St6galnac3,St6galnac5,St8sia1,St8sia2,St8sia3
GO Molecular Function	GO:0000010	trans-hexaprenyltranstransferase activity	350	0.059789	1	0.555867	3.40417	0.881272	3	0.000218299	0.000743126	252	0.0436276	1	0.56335	4.78717	0.417783	2	2	0.000473485	1	region_2363,region_249,region_250	Pdss1,Pdss2
GO Molecular Function	GO:0050347	trans-octaprenyltranstransferase activity	350	0.059789	1	0.555867	3.40417	0.881272	3	0.000218299	0.000743126	252	0.0436276	1	0.56335	4.78717	0.417783	2	2	0.000473485	1	region_2363,region_249,region_250	Pdss1,Pdss2
GO Molecular Function	GO:0030273	melanin-concentrating hormone receptor activity	352	0.0599598	1	0.554287	5.07531	0.394065	2	9.76132e-05	0.000495417	552	0.208892	1	1	4.78717	0.208892	1	1	0.000236742	1	region_917,region_918	Mchr1
GO Molecular Function	GO:0004112	cyclic-nucleotide phosphodiesterase activity	353	0.0605593	1	0.558244	1.47194	13.5875	20	0.00336574	0.00495417	141	0.00778701	1	0.179709	2.10635	5.22229	11	25	0.00260417	0.44	region_1087,region_1188,region_1189,region_1219,region_1675,region_215,region_216,region_2266,region_2483,region_3051,region_3052,region_3297,region_3298,region_3299,region_3445,region_3446,region_3447,region_563,region_564,region_565	Pde10a,Pde11a,Pde1c,Pde2a,Pde3a,Pde4b,Pde4d,Pde5a,Pde6a,Pde7b,Pde9a
GO Molecular Function	GO:0050327	testosterone 17-beta-dehydrogenase (NAD+) activity	354	0.060783	1	0.558723	5.03581	0.397156	2	9.83789e-05	0.000495417	501	0.194591	1	1	2.39358	0.835567	2	4	0.000473485	0.5	region_3843,region_389	Hsd17b2,Hsd17b6
GO Molecular Function	GO:0008242	omega peptidase activity	355	0.0608645	1	0.557896	2.18093	2.75111	6	0.000681475	0.00148625	448	0.137002	1	0.995098	1.91487	2.08892	4	10	0.00094697	0.4	region_1457,region_1960,region_1961,region_1962,region_2119,region_2763	Otub1,Uchl1,Uchl5,Usp13
GO Molecular Function	GO:0017075	syntaxin-1 binding	356	0.0610811	1	0.558309	1.92347	4.15914	8	0.00103026	0.00198167	923	0.349172	1	1	1.43615	2.08892	3	10	0.000710227	0.3	region_2574,region_3136,region_3137,region_3138,region_3139,region_476,region_477,region_478	Cplx2,Snap25,Vamp3
GO Molecular Function	GO:0048407	platelet-derived growth factor binding	357	0.0613	1	0.55874	1.77267	5.64121	10	0.00139738	0.00247709	242	0.0389936	1	0.52432	2.39358	2.08892	5	10	0.00118371	0.5	region_135,region_2373,region_2374,region_2375,region_2376,region_2779,region_2780,region_297,region_3721,region_3722	Col1a1,Col4a1,Col5a1,Col6a1,Pdgfra
GO Molecular Function	GO:0051019	mitogen-activated protein kinase binding	358	0.0619751	1	0.563315	1.76894	5.65311	10	0.00140033	0.00247709	201	0.0238354	1	0.385873	2.39358	2.5067	6	12	0.00142045	0.5	region_1101,region_134,region_2495,region_2568,region_2569,region_2570,region_2571,region_2572,region_2866,region_572	Gtf2i,Map3k1,Micalcl,Plcb4,Ptprj,Spag9
GO Molecular Function	GO:0047280	nicotinamide phosphoribosyltransferase activity	359	0.062516	1	0.566649	3.34057	0.898049	3	0.000222455	0.000743126	552	0.208892	1	1	4.78717	0.208892	1	1	0.000236742	1	region_647,region_648,region_649	Nampt
GO Molecular Function	GO:0016741	transferase activity, transferring one-carbon groups	360	0.0636367	1	0.575205	1.22495	51.4306	63	0.0127398	0.0156057	785	0.215538	1	0.893453	1.12485	38.2272	43	183	0.0101799	0.234973	region_1064,region_1065,region_1156,region_1157,region_1158,region_1159,region_1160,region_1178,region_118,region_1219,region_1276,region_1277,region_1284,region_1322,region_1430,region_1738,region_1820,region_1828,region_1935,region_197,region_2004,region_2005,region_2042,region_2065,region_2066,region_2067,region_2202,region_2246,region_2250,region_2251,region_2267,region_229,region_2320,region…	1700106N22Rik,4921515J06Rik,6430573F11Rik,Aldh1l1,Ash1l,Atic,Comt,Dmap1,Dnmt3a,Dot1l,Dph5,Eed,Fam119a,Mett10d,Mett5d1,Mettl11b,Mettl14,Mettl3,Mgmt,Mll5,Mrm1,Mtr,N6amt1,Nsun7,Pcmt1,Pcmtd1,Pcmtd2,Prmt8,Rbbp5,Rnmtl1,Sardh,Setmar,Smyd2,Smyd3,Tarbp1,Tfb1m,Thumpd2,Thumpd3,Trdmt1,Trmt11,Tyw3,Wbp7,Wdr4
GO Molecular Function	GO:0008073	ornithine decarboxylase inhibitor activity	361	0.0636407	1	0.573648	3.3154	0.904869	3	0.000224144	0.000743126	389	0.112663	1	0.942428	3.19145	0.626675	2	3	0.000473485	0.666667	region_3581,region_3582,region_847	Azin1,Oaz2-ps
GO Molecular Function	GO:0004081	bis(5'-nucleosyl)-tetraphosphatase (asymmetrical) activity	362	0.0640177	1	0.575452	15.1153	0.0661582	1	1.63879e-05	0.000247709	552	0.208892	1	1	4.78717	0.208892	1	1	0.000236742	1	region_2935	Nudt2
GO Molecular Function	GO:0008480	sarcosine dehydrogenase activity	363	0.0640192	1	0.57388	4.88795	0.40917	2	0.000101355	0.000495417	552	0.208892	1	1	4.78717	0.208892	1	1	0.000236742	1	region_2371,region_2372	Sardh
GO Molecular Function	GO:0070626	(S)-2-(5-amino-1-(5-phospho-D-ribosyl)imidazole-4-carboxamido)succinate AMP-lyase (fumarate-forming) activity	364	0.0645056	1	0.576652	4.86669	0.410957	2	0.000101798	0.000495417	552	0.208892	1	1	4.78717	0.208892	1	1	0.000236742	1	region_915,region_916	Adsl
GO Molecular Function	GO:0004018	N6-(1,2-dicarboxyethyl)AMP AMP-lyase (fumarate-forming) activity	364	0.0645056	1	0.576652	4.86669	0.410957	2	0.000101798	0.000495417	552	0.208892	1	1	4.78717	0.208892	1	1	0.000236742	1	region_915,region_916	Adsl
GO Molecular Function	GO:0034875	caffeine oxidase activity	366	0.0647603	1	0.575765	14.9361	0.0669518	1	1.65846e-05	0.000247709	552	0.208892	1	1	4.78717	0.208892	1	1	0.000236742	1	region_3556	Cyp1a2
GO Molecular Function	GO:0016835	carbon-oxygen lyase activity	367	0.0650605	1	0.576858	1.39552	17.9145	25	0.00443758	0.00619272	1194	0.465212	1	1	1.0548	12.3246	13	59	0.00307765	0.220339	region_1323,region_1547,region_1617,region_1618,region_1619,region_1620,region_1621,region_1622,region_1830,region_1831,region_2096,region_2097,region_2362,region_2900,region_3326,region_3587,region_370,region_371,region_372,region_373,region_374,region_375,region_420,region_421,region_422	Aplf,Car1,Car12,Car13,Car2,Car8,Ehhadh,Eno4,Gm5506,Gmds,Hmga2,Thnsl1,Xrcc5
GO Molecular Function	GO:0017162	aryl hydrocarbon receptor binding	368	0.0653905	1	0.578208	3.27737	0.915368	3	0.000226745	0.000743126	967	0.374156	1	1	2.39358	0.417783	1	2	0.000236742	0.5	region_1059,region_1060,region_1061	Arnt2
GO Molecular Function	GO:0004999	vasoactive intestinal polypeptide receptor activity	369	0.0660794	1	0.582716	3.26276	0.919466	3	0.00022776	0.000743126	1221	0.504903	1	1	1.59572	0.626675	1	3	0.000236742	0.333333	region_3294,region_3295,region_3296	Adcyap1r1
GO Molecular Function	GO:0015232	heme transporter activity	370	0.0662433	1	0.582583	4.79264	0.417307	2	0.000103371	0.000495417	501	0.194591	1	1	2.39358	0.835567	2	4	0.000473485	0.5	region_2070,region_756	Mfsd7b,Mfsd7c
GO Molecular Function	GO:0016410	N-acyltransferase activity	371	0.066753	1	0.585484	1.38159	18.8189	26	0.00466161	0.00644043	1572	0.738913	1	1	0.890636	17.9647	16	86	0.00378788	0.186047	region_1239,region_1300,region_1301,region_1525,region_1559,region_1743,region_2466,region_2467,region_2523,region_2781,region_2782,region_3321,region_3322,region_3711,region_3768,region_3769,region_3908,region_3909,region_3910,region_3939,region_3944,region_428,region_429,region_430,region_431,region_432	Cdyl,Clock,Cml2,Crebbp,Elp4,Epc1,Gnpnat1,Kat2b,Lass4,Lass6,Mgea5,Myst4,Naa30,Nat3,Nat8,Ncoa2
GO Molecular Function	GO:0005262	calcium channel activity	372	0.0669781	1	0.585878	1.25341	39.891	50	0.00988135	0.0123854	145	0.00850744	1	0.190919	1.57552	16.5024	26	79	0.0061553	0.329114	region_1177,region_1211,region_1309,region_1310,region_156,region_157,region_158,region_159,region_1981,region_1982,region_1983,region_1984,region_1985,region_2351,region_2365,region_2535,region_2536,region_2537,region_2651,region_2695,region_2696,region_2697,region_2698,region_2699,region_2813,region_2842,region_2850,region_3026,region_3027,region_3028,region_3029,region_3030,region_3031,region_…	Cacna1a,Cacna1b,Cacna1e,Cacna1h,Cacna2d1,Cacna2d3,Cacna2d4,Cacnb2,Cacng1,Cacng4,Cacng5,Grin2a,Grin2b,Itpr1,Itpr2,Jph2,Orai1,Pkd2,Rasa3,Ryr2,Ryr3,Slc24a2,Tpcn2,Trpc1,Trpc6,Trpv4
GO Molecular Function	GO:0015194	L-serine transmembrane transporter activity	373	0.0672321	1	0.586524	3.23876	0.926279	3	0.000229447	0.000743126	152	0.00911003	1	0.195026	4.78717	0.626675	3	3	0.000710227	1	region_24,region_262,region_3821	Serinc1,Slc1a4,Slc38a7
GO Molecular Function	GO:0004467	long-chain fatty acid-CoA ligase activity	374	0.0678703	1	0.590508	2.11863	2.83202	6	0.000701517	0.00148625	1363	0.530771	1	1	1.10473	2.71559	3	13	0.000710227	0.230769	region_1663,region_1664,region_1665,region_1846,region_1847,region_58	Acsl3,Acsl6,Slc27a6
GO Molecular Function	GO:0050046	lathosterol oxidase activity	375	0.068496	1	0.594363	4.70085	0.425455	2	0.000105389	0.000495417	552	0.208892	1	1	4.78717	0.208892	1	1	0.000236742	1	region_3520,region_3521	Sc5d
GO Molecular Function	GO:0000248	C-5 sterol desaturase activity	375	0.068496	1	0.594363	4.70085	0.425455	2	0.000105389	0.000495417	552	0.208892	1	1	4.78717	0.208892	1	1	0.000236742	1	region_3520,region_3521	Sc5d
GO Molecular Function	GO:0005388	calcium-transporting ATPase activity	377	0.0685102	1	0.591332	1.87503	4.26661	8	0.00105688	0.00198167	885	0.285521	1	1	1.59572	1.88003	3	9	0.000710227	0.333333	region_3401,region_3402,region_3403,region_342,region_343,region_344,region_345,region_91	Atp2a3,Atp2b1,Atp2b2
GO Molecular Function	GO:0030291	protein serine/threonine kinase inhibitor activity	378	0.0685656	1	0.590244	1.79674	5.00907	9	0.00124079	0.00222938	360	0.0971006	1	0.877681	1.79519	3.34227	6	16	0.00142045	0.375	region_1173,region_1174,region_1239,region_262,region_263,region_2652,region_2717,region_3034,region_3035	Cdkn1c,Cdkn2b,Kat2b,Pkib,Pkig,Prkag2
GO Molecular Function	GO:0005132	interferon-alpha/beta receptor binding	379	0.0685772	1	0.588786	4.69763	0.425747	2	0.000105461	0.000495417	967	0.374156	1	1	2.39358	0.417783	1	2	0.000236742	0.5	region_2931,region_2932	Ifnk
GO Molecular Function	GO:0019205	nucleobase-containing compound kinase activity	380	0.0688733	1	0.589773	1.57242	8.90346	14	0.00220546	0.00346792	826	0.230899	1	0.909618	1.29383	7.729	10	37	0.00236742	0.27027	region_1717,region_2012,region_2314,region_3108,region_3109,region_3110,region_3140,region_3320,region_3528,region_3529,region_3908,region_407,region_629,region_630	Adk,Ak2,Ak5,Cmpk2,Dguok,Dscaml1,Nol9,Rnf165,Txndc3,Uck2
GO Molecular Function	GO:0016505	apoptotic protease activator activity	381	0.0689117	1	0.588553	1.97332	3.54731	7	0.000878701	0.00173396	885	0.285521	1	1	1.59572	1.88003	3	9	0.000710227	0.333333	region_231,region_316,region_317,region_318,region_319,region_320,region_3588	Apaf1,Rps27l,Tpd52l1
GO Molecular Function	GO:0017147	Wnt-protein binding	382	0.0689453	1	0.587298	1.48044	12.1585	18	0.00301177	0.00445876	305	0.0595125	1	0.63493	1.72338	5.22229	9	25	0.00213068	0.36	region_1062,region_1678,region_1679,region_1821,region_1822,region_2188,region_2189,region_2190,region_2191,region_2329,region_2684,region_2685,region_2686,region_2687,region_3049,region_3655,region_3656,region_407	Apcdd1,Fzd1,Fzd4,Fzd5,Ror1,Ryk,Sfrp2,Sfrp4,Wls
GO Molecular Function	GO:0017025	TBP-class protein binding	383	0.0691814	1	0.587771	2.10777	2.84661	6	0.000705131	0.00148625	1342	0.522523	1	1	1.19679	1.67113	2	8	0.000473485	0.25	region_368,region_369,region_764,region_765,region_766,region_767	Cand1,Gtf2a1
GO Molecular Function	GO:0004427	inorganic diphosphatase activity	384	0.0692484	1	0.586808	3.19806	0.938069	3	0.000232368	0.000743126	501	0.194591	1	1	2.39358	0.835567	2	4	0.000473485	0.5	region_1148,region_1149,region_2278	Lhpp,Ppa2
GO Molecular Function	GO:0004520	endodeoxyribonuclease activity	385	0.0697543	1	0.58956	1.72872	5.78464	10	0.0014329	0.00247709	1164	0.42704	1	1	1.14892	5.22229	6	25	0.00142045	0.24	region_1315,region_1316,region_1317,region_1562,region_2300,region_3326,region_3880,region_3881,region_994,region_995	Aplf,Dnase1l3,Dnase2b,Ercc4,Fan1,Rbbp8
GO Molecular Function	GO:0004767	sphingomyelin phosphodiesterase activity	386	0.0699152	1	0.589389	3.18494	0.941933	3	0.000233325	0.000743126	464	0.163629	1	1	2.05164	1.46224	3	7	0.000710227	0.428571	region_187,region_264,region_3827	Enpp7,Smpd3,Smpdl3a
GO Molecular Function	GO:0070051	fibrinogen binding	387	0.0700844	1	0.589288	2.60575	1.53507	4	0.000380249	0.000990835	967	0.374156	1	1	2.39358	0.417783	1	2	0.000236742	0.5	region_2543,region_2544,region_2545,region_2546	Thbs1
GO Molecular Function	GO:0004699	calcium-independent protein kinase C activity	388	0.0703852	1	0.590293	3.17579	0.944647	3	0.000233997	0.000743126	552	0.208892	1	1	4.78717	0.208892	1	1	0.000236742	1	region_1286,region_1287,region_1288	Prkce
GO Molecular Function	GO:0005509	calcium ion binding	389	0.0709425	1	0.593437	1.08518	291.196	316	0.0721317	0.0782759	9	1.05923e-08	3.44674e-05	3.82971e-06	1.46431	124.291	182	595	0.0430871	0.305882	region_1017,region_1018,region_1019,region_1020,region_103,region_108,region_1089,region_109,region_1091,region_1096,region_110,region_111,region_1116,region_112,region_115,region_1156,region_1157,region_1158,region_1159,region_1160,region_1169,region_117,region_1203,region_1204,region_1205,region_1216,region_1235,region_1236,region_1259,region_1264,region_1324,region_1344,region_1400,region_1401…	2610021K21Rik,Actn4,Ankrd5,Anxa1,Anxa11,Anxa3,Anxa5,Anxa8,Atp2b2,Cabp7,Calb1,Calm1,Calml3,Calr4,Capn12,Capn13,Capn9,Cbara1,Ccbe1,Cdh11,Cdh13,Cdh17,Cdh2,Cdh20,Cdh22,Cdh23,Cdh4,Cdh5,Cdh6,Cdh8,Cdhr2,Cdhr3,Cdhr5,Cdk5r1,Celsr1,Celsr2,Cib4,Clec3b,Clstn2,Cps1,Crb2,Cubn,Dchs1,Dgkb,Dgkg,Dlk1,Dner,Dsc2,Dsc3,Dst,Dtna,Dtnb,Edem3,Edil3,Efcab10,Efcab2,Efcab3,Efcab4b,Efcab5,Efemp1,Efha1,Efhc1,Efhc2,Efhd2,Egf,Eg…
GO Molecular Function	GO:0005315	inorganic phosphate transmembrane transporter activity	390	0.0709472	1	0.591955	2.59455	1.54169	4	0.00038189	0.000990835	1403	0.60834	1	1	1.19679	0.835567	1	4	0.000236742	0.25	region_827,region_828,region_829,region_830	Ank
GO Molecular Function	GO:0017077	oxidative phosphorylation uncoupler activity	391	0.0715635	1	0.595569	4.58287	0.436408	2	0.000108102	0.000495417	252	0.0436276	1	0.56335	4.78717	0.417783	2	2	0.000473485	1	region_1086,region_3791	Ucp1,Ucp3
GO Molecular Function	GO:0005115	receptor tyrosine kinase-like orphan receptor binding	392	0.0716734	1	0.594962	2.28013	2.19286	5	0.00054319	0.00123854	552	0.208892	1	1	4.78717	0.208892	1	1	0.000236742	1	region_3924,region_3925,region_3926,region_3927,region_3928	Wnt5a
GO Molecular Function	GO:0030545	receptor regulator activity	393	0.0717637	1	0.594196	1.56203	8.96267	14	0.00222013	0.00346792	913	0.328148	1	1	1.24112	5.64008	7	27	0.0016572	0.259259	region_1286,region_1287,region_1288,region_1675,region_1676,region_1743,region_2188,region_2189,region_2190,region_2191,region_2729,region_300,region_3346,region_3347	Lrpap1,Med16,Ncoa2,Ppargc1b,Prkce,Sfrp2,Wnt7a
GO Molecular Function	GO:0016494	C-X-C chemokine receptor activity	394	0.0723579	1	0.597595	2.08238	2.88131	6	0.000713726	0.00148625	1689	0.846634	1	1	0.598396	1.67113	1	8	0.000236742	0.125	region_1921,region_1922,region_1923,region_1924,region_1925,region_1926	Cxcr4
GO Molecular Function	GO:0001085	RNA polymerase II transcription factor binding	395	0.0734749	1	0.605285	1.35788	19.8839	27	0.00492542	0.00668813	94	0.00140977	1	0.0488021	2.50756	4.38673	11	21	0.00260417	0.52381	region_1697,region_1698,region_1699,region_208,region_230,region_2965,region_2966,region_2967,region_3480,region_3577,region_3578,region_3623,region_3624,region_3625,region_3626,region_3804,region_3805,region_3854,region_460,region_461,region_462,region_611,region_612,region_613,region_614,region_615,region_616	Cited2,Hey2,Id4,Klf4,Lpin1,Sall1,Smad3,Tbx18,Tbx20,Tcf4,Zfpm1
GO Molecular Function	GO:0008195	phosphatidate phosphatase activity	396	0.0736244	1	0.604984	1.66146	6.62067	11	0.00164	0.0027248	354	0.0849018	1	0.780425	1.99465	2.5067	5	12	0.00118371	0.416667	region_1135,region_1136,region_2253,region_3063,region_574,region_611,region_612,region_613,region_614,region_615,region_616	D3Bwg0562e,Lpin1,Ppap2a,Ppap2b,Ppapdc1a
GO Molecular Function	GO:0016520	growth hormone-releasing hormone receptor activity	397	0.0739616	1	0.606225	3.1087	0.965034	3	0.000239047	0.000743126	389	0.112663	1	0.942428	3.19145	0.626675	2	3	0.000473485	0.666667	region_2105,region_3294,region_3295	Ghrhr,Ghsr
GO Molecular Function	GO:0005024	transforming growth factor beta-activated receptor activity	398	0.0739638	1	0.604719	1.58441	8.20493	13	0.00203243	0.00322021	344	0.0731534	1	0.69198	1.91487	3.13338	6	15	0.00142045	0.4	region_2426,region_2445,region_2818,region_2819,region_2820,region_2950,region_3682,region_3683,region_3684,region_3685,region_3686,region_3687,region_3933	Acvr1,Acvr2a,Bmpr1a,Tgfbr1,Tgfbr2,Tgfbr3
GO Molecular Function	GO:0001882	nucleoside binding	399	0.0740059	1	0.603547	1.93911	3.60991	7	0.000894206	0.00173396	1143	0.385339	1	1	1.27658	3.13338	4	15	0.00094697	0.266667	region_1938,region_1939,region_1940,region_2652,region_486,region_487,region_972	Actn4,Ada,Adora1,Slc28a3
GO Molecular Function	GO:0004506	squalene monooxygenase activity	400	0.0740649	1	0.602518	4.49209	0.445227	2	0.000110287	0.000495417	552	0.208892	1	1	4.78717	0.208892	1	1	0.000236742	1	region_873,region_874	Sqle
GO Molecular Function	GO:0042623	ATPase activity, coupled	401	0.0742876	1	0.602823	1.16562	82.3593	96	0.0204011	0.02378	1162	0.418725	1	1	1.03253	53.2674	55	255	0.0130208	0.215686	region_1044,region_112,region_1254,region_1588,region_1612,region_1682,region_1735,region_1736,region_1778,region_1830,region_1831,region_1920,region_1951,region_1952,region_2006,region_2057,region_2058,region_2122,region_2123,region_2124,region_2125,region_2166,region_2219,region_2220,region_2221,region_2222,region_2231,region_2262,region_2263,region_2264,region_2380,region_2468,region_2637,regi…	0610007P08Rik,Abca4,Abcb11,Abcc12,Abcc4,Abcd3,Atp10a,Atp10b,Atp10d,Atp11b,Atp1a1,Atp1b1,Atp2a3,Atp2b1,Atp2b2,Atp6ap1l,Atp6v1c1,Atp6v1d,Atp6v1h,Atp8a2,Atp8b1,Blm,Ccnh,Chd6,Clpx,Crbn,D1Pas1,Ddx1,Ddx10,Ddx11,Ddx20,Ddx25,Ddx31,Ddx3x,Ddx59,Dhx30,Dhx35,Dhx36,Ercc3,Gtf2f2,Hfm1,Hspa8,Lonrf1,Lonrf2,Mcm6,Myh10,Myh9,Myo1d,Rad51l1,Top1,Top2b,Trank1,Wrn,Xrcc5,Ythdc2
GO Molecular Function	GO:0004164	diphthine synthase activity	402	0.074547	1	0.603422	4.47512	0.446915	2	0.000110705	0.000495417	552	0.208892	1	1	4.78717	0.208892	1	1	0.000236742	1	region_2250,region_2251	Dph5
GO Molecular Function	GO:0019210	kinase inhibitor activity	403	0.0756177	1	0.610571	1.42991	13.9869	20	0.00346468	0.00495417	446	0.133271	1	0.972344	1.45066	6.89343	10	33	0.00236742	0.30303	region_1173,region_1174,region_1239,region_1289,region_262,region_263,region_2652,region_2717,region_2761,region_3034,region_3035,region_3622,region_609,region_610,region_611,region_612,region_613,region_614,region_615,region_616	Cdkn1c,Cdkn2b,Ibtk,Kat2b,Pkib,Pkig,Prkag2,Rhoh,Socs5,Trib2
GO Molecular Function	GO:0042800	histone methyltransferase activity (H3-K4 specific)	404	0.0760349	1	0.612419	2.05451	2.9204	6	0.000723409	0.00148625	923	0.349172	1	1	1.43615	2.08892	3	10	0.000710227	0.3	region_1935,region_2711,region_2712,region_2713,region_2714,region_973	Mll5,Rbbp5,Wbp7
GO Molecular Function	GO:0003810	protein-glutamine gamma-glutamyltransferase activity	405	0.0765697	1	0.615205	2.23455	2.23759	5	0.000554271	0.00123854	1388	0.590238	1	1	1.06381	1.88003	2	9	0.000473485	0.222222	region_2633,region_2634,region_2635,region_2636,region_436	F13a1,Tgm2
GO Molecular Function	GO:0003908	methylated-DNA-[protein]-cysteine S-methyltransferase activity	406	0.0766962	1	0.614703	2.23341	2.23873	5	0.000554552	0.00123854	552	0.208892	1	1	4.78717	0.208892	1	1	0.000236742	1	region_1156,region_1157,region_1158,region_1159,region_1160	Mgmt
GO Molecular Function	GO:0016725	oxidoreductase activity, acting on CH or CH2 groups	407	0.0770114	1	0.615712	2.52028	1.58713	4	0.000393145	0.000990835	181	0.0198296	1	0.356494	3.19145	1.25335	4	6	0.00094697	0.666667	region_1089,region_3556,region_3882,region_621	Acox2,Cyp1a2,Rrm1,Rrm2
GO Molecular Function	GO:0008138	protein tyrosine/serine/threonine phosphatase activity	408	0.0770936	1	0.614859	1.40023	15.7117	22	0.00389192	0.00544959	249	0.041482	1	0.542099	1.59572	8.77345	14	42	0.00331439	0.333333	region_117,region_1536,region_202,region_2052,region_2053,region_2841,region_2930,region_3113,region_3429,region_346,region_347,region_348,region_349,region_350,region_351,region_3666,region_3741,region_3747,region_3748,region_3909,region_3910,region_907	Dupd1,Dusp10,Dusp14,Dusp16,Dusp26,Dusp4,Dusp5,Dusp6,Dusp7,Epm2a,Eya3,Ptp4a3,Rngtt,Ssh1
GO Molecular Function	GO:0043014	alpha-tubulin binding	409	0.0771968	1	0.614177	1.75238	5.13587	9	0.0012722	0.00222938	192	0.0227116	1	0.384914	2.23401	3.13338	7	15	0.0016572	0.466667	region_1871,region_1872,region_1873,region_2842,region_2933,region_2936,region_3216,region_85,region_958	1110017D15Rik,Arl4c,B4galt1,Ndel1,Ofd1,Racgap1,Trpv4
GO Molecular Function	GO:0015501	glutamate:sodium symporter activity	410	0.0773191	1	0.61365	3.04947	0.983776	3	0.00024369	0.000743126	252	0.0436276	1	0.56335	4.78717	0.417783	2	2	0.000473485	1	region_1503,region_2514,region_2515	Slc1a1,Slc1a2
GO Molecular Function	GO:0004035	alkaline phosphatase activity	411	0.0774139	1	0.612907	3.04785	0.9843	3	0.00024382	0.000743126	501	0.194591	1	1	2.39358	0.835567	2	4	0.000473485	0.5	region_1868,region_3120,region_3121	Alpl,Alppl2
GO Molecular Function	GO:0001078	RNA polymerase II core promoter proximal region sequence-specific DNA binding transcription factor activity involved in negative regulation of transcription	412	0.0779314	1	0.615507	1.49318	10.7154	16	0.0026543	0.00396334	436	0.124661	1	0.930385	1.68959	3.55116	6	17	0.00142045	0.352941	region_1333,region_1334,region_1335,region_1336,region_2087,region_2088,region_2089,region_221,region_2476,region_370,region_371,region_372,region_373,region_374,region_375,region_3827	Hes1,Hey1,Hmga2,Sp3,Tcf21,Zfp90
GO Molecular Function	GO:0008200	ion channel inhibitor activity	413	0.0783998	1	0.617707	1.74661	5.15284	9	0.0012764	0.00222938	1388	0.590238	1	1	1.06381	1.88003	2	9	0.000473485	0.222222	region_1682,region_1683,region_1684,region_1685,region_1686,region_2334,region_2335,region_2336,region_2337	Nedd4l,Prpf18
GO Molecular Function	GO:0005097	Rab GTPase activator activity	414	0.079623	1	0.625829	1.36309	18.3407	25	0.00454315	0.00619272	359	0.0967115	1	0.876599	1.44728	8.98235	13	43	0.00307765	0.302326	region_1236,region_1237,region_2,region_2277,region_2341,region_259,region_2755,region_2756,region_2757,region_2840,region_2948,region_3,region_3628,region_3629,region_3630,region_3631,region_3790,region_3791,region_4012,region_4013,region_4014,region_4015,region_4016,region_443,region_933	D630037F22Rik,Sgsm1,Tbc1d1,Tbc1d10a,Tbc1d2,Tbc1d22a,Tbc1d2b,Tbc1d4,Tbc1d5,Tbc1d7,Tbc1d9,Tbck,Usp6nl
GO Molecular Function	GO:0019956	chemokine binding	415	0.0798689	1	0.62625	1.73969	5.17335	9	0.00128148	0.00222938	1765	0.918656	1	1	0.57446	5.22229	3	25	0.000710227	0.12	region_1921,region_1922,region_1923,region_1924,region_1925,region_1926,region_3418,region_3419,region_3665	A2m,Ccrl1,Cxcr4
GO Molecular Function	GO:0004516	nicotinate phosphoribosyltransferase activity	416	0.0798809	1	0.624837	3.00651	0.997835	3	0.000247172	0.000743126	1221	0.504903	1	1	1.59572	0.626675	1	3	0.000236742	0.333333	region_647,region_648,region_649	Nampt
GO Molecular Function	GO:0005105	type 1 fibroblast growth factor receptor binding	417	0.0809336	1	0.631553	2.98937	1.00355	3	0.000248589	0.000743126	1403	0.60834	1	1	1.19679	0.835567	1	4	0.000236742	0.25	region_37,region_38,region_39	Fgf18
GO Molecular Function	GO:0030276	clathrin binding	418	0.0809358	1	0.63006	1.80528	4.43144	8	0.00109771	0.00198167	793	0.222947	1	0.914841	1.79519	1.67113	3	8	0.000710227	0.375	region_1064,region_1065,region_1066,region_52,region_53,region_843,region_844,region_845	Clint1,Ncald,Picalm
GO Molecular Function	GO:0003828	alpha-N-acetylneuraminate alpha-2,8-sialyltransferase activity	419	0.0813312	1	0.631627	1.73292	5.19353	9	0.00128648	0.00222938	320	0.0649532	1	0.660493	2.8723	1.04446	3	5	0.000710227	0.6	region_1022,region_1023,region_1024,region_1025,region_1026,region_1027,region_1028,region_1681,region_3449	St8sia1,St8sia2,St8sia3
GO Molecular Function	GO:0004017	adenylate kinase activity	420	0.082306	1	0.637675	2.46102	1.62534	4	0.000402611	0.000990835	1342	0.522523	1	1	1.19679	1.67113	2	8	0.000473485	0.25	region_2314,region_3108,region_3109,region_3110	Ak2,Ak5
GO Molecular Function	GO:0004598	peptidylamidoglycolate lyase activity	421	0.082398	1	0.636872	2.96602	1.01146	3	0.000250547	0.000743126	552	0.208892	1	1	4.78717	0.208892	1	1	0.000236742	1	region_1890,region_1891,region_1892	Pam
GO Molecular Function	GO:0004504	peptidylglycine monooxygenase activity	421	0.082398	1	0.636872	2.96602	1.01146	3	0.000250547	0.000743126	552	0.208892	1	1	4.78717	0.208892	1	1	0.000236742	1	region_1890,region_1891,region_1892	Pam
GO Molecular Function	GO:0004689	phosphorylase kinase activity	423	0.0824009	1	0.633883	2.46	1.62602	4	0.000402778	0.000990835	216	0.0307343	1	0.463006	3.59038	0.835567	3	4	0.000710227	0.75	region_1130,region_2857,region_3795,region_3796	Phkb,Phkg1,Phkg2
GO Molecular Function	GO:0043021	ribonucleoprotein binding	424	0.0824226	1	0.632554	1.58795	7.55692	12	0.00187191	0.0029725	1798	0.94706	1	1	0.611128	9.81791	6	47	0.00142045	0.12766	region_1049,region_1050,region_1226,region_2162,region_2353,region_2354,region_2355,region_2356,region_2951,region_2952,region_3331,region_3332	Abcf1,Dnajc1,Eftud1,Eif2a,Sec61a1,Sec61b
GO Molecular Function	GO:0015051	X-opioid receptor activity	425	0.0829637	1	0.635209	11.5464	0.0866072	1	2.14534e-05	0.000247709	552	0.208892	1	1	4.78717	0.208892	1	1	0.000236742	1	region_2680	Oprl1
GO Molecular Function	GO:0019870	potassium channel inhibitor activity	426	0.0831341	1	0.635019	2.45217	1.63121	4	0.000404064	0.000990835	967	0.374156	1	1	2.39358	0.417783	1	2	0.000236742	0.5	region_2334,region_2335,region_2336,region_2337	Prpf18
GO Molecular Function	GO:0004740	pyruvate dehydrogenase (acetyl-transferring) kinase activity	427	0.0835159	1	0.636442	2.44813	1.6339	4	0.000404732	0.000990835	216	0.0307343	1	0.463006	3.59038	0.835567	3	4	0.000710227	0.75	region_2474,region_3181,region_3182,region_3223	Pdk1,Pdk3,Pdk4
GO Molecular Function	GO:0050693	LBD domain binding	428	0.0841411	1	0.639708	1.87803	3.7273	7	0.000923285	0.00173396	152	0.00911003	1	0.195026	4.78717	0.626675	3	3	0.000710227	1	region_2065,region_2066,region_2067,region_2068,region_2069,region_208,region_3194	Cited1,Cited2,Prox1
GO Molecular Function	GO:0035250	UDP-galactosyltransferase activity	429	0.0843359	1	0.639695	1.4752	10.846	16	0.00268665	0.00396334	440	0.129896	1	0.960638	1.59572	4.38673	7	21	0.0016572	0.333333	region_1969,region_1970,region_2174,region_2175,region_2176,region_2177,region_2401,region_2402,region_2403,region_2463,region_2464,region_2465,region_2933,region_3482,region_3483,region_954	B3galnt1,B3galt1,B3gat1,B4galt1,Ggta1,Glt25d2,Lalba
GO Molecular Function	GO:0050211	procollagen galactosyltransferase activity	430	0.0843469	1	0.638291	4.16213	0.480524	2	0.00011903	0.000495417	967	0.374156	1	1	2.39358	0.417783	1	2	0.000236742	0.5	region_1969,region_1970	Glt25d2
GO Molecular Function	GO:0018738	S-formylglutathione hydrolase activity	431	0.0845801	1	0.63857	4.15534	0.481308	2	0.000119224	0.000495417	552	0.208892	1	1	4.78717	0.208892	1	1	0.000236742	1	region_3984,region_3985	Esd
GO Molecular Function	GO:0004629	phospholipase C activity	432	0.0851246	1	0.641193	1.39439	15.0603	21	0.00373057	0.00520188	165	0.0121476	1	0.239566	2.08138	4.80451	10	23	0.00236742	0.434783	region_1235,region_1236,region_1385,region_1513,region_1514,region_1515,region_1516,region_1798,region_1938,region_1939,region_1940,region_2567,region_2568,region_2569,region_2570,region_2571,region_2572,region_2642,region_3142,region_3841,region_3842	Adora1,Plcb1,Plcb4,Plce1,Plcg1,Plcg2,Plch2,Plcl1,Plcl2,Plcxd2
GO Molecular Function	GO:0004714	transmembrane receptor protein tyrosine kinase activity	433	0.0857122	1	0.644128	1.20738	48.8661	59	0.0121046	0.0146148	38	2.91321e-05	0.0947958	0.00249462	2.07206	13.9957	29	67	0.00686553	0.432836	region_1013,region_1014,region_1038,region_1039,region_1040,region_1137,region_1138,region_1139,region_1140,region_1141,region_1142,region_1143,region_1225,region_1260,region_1261,region_1262,region_1400,region_1401,region_1402,region_1674,region_18,region_1839,region_1840,region_1841,region_1842,region_1843,region_1844,region_1859,region_1860,region_1963,region_1964,region_2022,region_2023,regio…	Alk,Csf1r,Ddr1,Ddr2,Efemp1,Egfr,Epha3,Epha4,Epha5,Epha7,Epha8,Ephb1,Ephb2,Ephb4,Fgfr1,Fgfr2,Fgfr3,Flt1,Hmcn1,Igf1r,Irs1,Kit,Nrp1,Ntrk3,Pdgfra,Ret,Ror1,Ryk,Tie1
GO Molecular Function	GO:0019787	small conjugating protein ligase activity	434	0.0858425	1	0.643621	1.16093	78.3857	91	0.0194168	0.0225415	904	0.310259	1	1	1.07336	46.5829	50	223	0.0118371	0.224215	region_105,region_1125,region_1195,region_1196,region_1197,region_1449,region_1510,region_1526,region_1527,region_1682,region_1683,region_1684,region_1685,region_1686,region_1687,region_1746,region_1805,region_1806,region_1830,region_1831,region_1850,region_1851,region_1852,region_1853,region_1854,region_1896,region_212,region_2192,region_2193,region_2194,region_2388,region_2487,region_2488,regio…	1110018G07Rik,1810074P20Rik,4931440F15Rik,Atg10,Bcor,Cul1,Cul3,Ddb2,Fbxl14,Fbxw11,G2e3,Gm2058,Hectd2,Klhl13,Lnx1,Lrsam1,Malt1,Map3k1,March1,March4,Mylip,Nedd4l,Park2,Pdzrn3,Peli1,Pja1,Rag1,Rbbp6,Rbck1,Rnf144b,Rnf152,Rnf180,Rnf182,Skp2,Smurf1,Sumo1,Tnfaip3,Traf4,Traf6,Trim2,Trim32,Trim8,Trim9,Ttc3,Ube2e3,Ube2w,Ube3a,Ube4b,Ubr4,Ubr5
GO Molecular Function	GO:0004860	protein kinase inhibitor activity	435	0.0861945	1	0.644775	1.43423	12.5503	18	0.00310881	0.00445876	832	0.246985	1	0.965974	1.3206	6.05786	8	29	0.00189394	0.275862	region_1173,region_1174,region_1239,region_262,region_263,region_2652,region_2717,region_3034,region_3035,region_3622,region_609,region_610,region_611,region_612,region_613,region_614,region_615,region_616	Cdkn1c,Cdkn2b,Ibtk,Kat2b,Pkib,Pkig,Prkag2,Trib2
GO Molecular Function	GO:0004514	nicotinate-nucleotide diphosphorylase (carboxylating) activity	436	0.086522	1	0.64574	2.90305	1.0334	3	0.000255981	0.000743126	1221	0.504903	1	1	1.59572	0.626675	1	3	0.000236742	0.333333	region_647,region_648,region_649	Nampt
GO Molecular Function	GO:0015112	nitrate transmembrane transporter activity	437	0.0883091	1	0.657569	10.8163	0.0924532	1	2.29015e-05	0.000247709	552	0.208892	1	1	4.78717	0.208892	1	1	0.000236742	1	region_958	Aqp6
GO Molecular Function	GO:0016887	ATPase activity	438	0.0889964	1	0.661174	1.13647	103.83	118	0.0257197	0.0292296	898	0.296181	1	1	1.06381	67.6809	72	324	0.0170455	0.222222	region_1044,region_112,region_1226,region_1254,region_14,region_1427,region_1588,region_1612,region_162,region_1682,region_1735,region_1736,region_1778,region_1828,region_1830,region_1831,region_185,region_1920,region_1951,region_1952,region_2006,region_2057,region_2058,region_2122,region_2123,region_2124,region_2125,region_2166,region_2209,region_2219,region_2220,region_2221,region_2222,region_2…	0610007P08Rik,1300010F03Rik,Abca1,Abca12,Abca13,Abca4,Abca8b,Abcb11,Abcc12,Abcc4,Abcd2,Abcd3,Abcf1,Actc1,Atf7ip,Atp10a,Atp10b,Atp10d,Atp11b,Atp1a1,Atp1b1,Atp2a3,Atp2b1,Atp2b2,Atp5j,Atp6ap1l,Atp6v1c1,Atp6v1d,Atp6v1h,Atp8a2,Atp8b1,Blm,Ccnh,Chd1l,Chd6,Clpx,Crbn,D1Pas1,Ddx1,Ddx10,Ddx11,Ddx20,Ddx25,Ddx31,Ddx3x,Ddx59,Dhx30,Dhx35,Dhx36,Dnahc17,Dnahc9,Ercc3,Gtf2f2,Hfm1,Hspa8,Kif1b,Lonrf1,Lonrf2,Macf1,Mcm…
GO Molecular Function	GO:0051861	glycolipid binding	439	0.0890107	1	0.659774	2.13242	2.34476	5	0.000580816	0.00123854	1152	0.412119	1	1	1.30559	2.29781	3	11	0.000710227	0.272727	region_1976,region_1977,region_1978,region_2843,region_643	Gltp,Lamb1,Lamc1
GO Molecular Function	GO:0061133	endopeptidase activator activity	440	0.0906995	1	0.670764	2.37597	1.68352	4	0.000417023	0.000990835	1403	0.60834	1	1	1.19679	0.835567	1	4	0.000236742	0.25	region_2188,region_2189,region_2190,region_2191	Sfrp2
GO Molecular Function	GO:0004065	arylsulfatase activity	441	0.0912958	1	0.673643	1.83952	3.80534	7	0.000942616	0.00173396	501	0.194591	1	1	2.39358	0.835567	2	4	0.000473485	0.5	region_1740,region_1741,region_2659,region_2660,region_2661,region_2662,region_2663	Sulf1,Sulf2
GO Molecular Function	GO:0047291	lactosylceramide alpha-2,3-sialyltransferase activity	442	0.0920811	1	0.6779	3.95099	0.506202	2	0.000125391	0.000495417	552	0.208892	1	1	4.78717	0.208892	1	1	0.000236742	1	region_3309,region_3310	St3gal5
GO Molecular Function	GO:0035539	8-oxo-7,8-dihydrodeoxyguanosine triphosphate pyrophosphatase activity	443	0.0922308	1	0.677469	10.3344	0.0967639	1	2.39693e-05	0.000247709	552	0.208892	1	1	4.78717	0.208892	1	1	0.000236742	1	region_2881	Nudt1
GO Molecular Function	GO:0005343	organic acid:sodium symporter activity	444	0.0923522	1	0.676834	1.47491	10.1701	15	0.00251923	0.00371563	164	0.0109898	1	0.218054	2.02534	5.43119	11	26	0.00260417	0.423077	region_1503,region_24,region_2514,region_2515,region_2774,region_2775,region_2808,region_3067,region_3068,region_3081,region_3348,region_3403,region_3404,region_810,region_811	Slc10a4,Slc10a6,Slc1a1,Slc1a2,Slc1a3,Slc1a4,Slc1a7,Slc6a1,Slc6a11,Slc6a6,Slc6a9
GO Molecular Function	GO:0047620	acylglycerol kinase activity	445	0.0935607	1	0.684149	3.91359	0.511039	2	0.000126589	0.000495417	552	0.208892	1	1	4.78717	0.208892	1	1	0.000236742	1	region_3269,region_3270	Agk
GO Molecular Function	GO:0003680	AT DNA binding	446	0.0936091	1	0.682969	1.93925	3.09397	6	0.000766404	0.00148625	967	0.374156	1	1	2.39358	0.417783	1	2	0.000236742	0.5	region_370,region_371,region_372,region_373,region_374,region_375	Hmga2
GO Molecular Function	GO:0032794	GTPase activating protein binding	447	0.093689	1	0.682022	2.80246	1.07049	3	0.00026517	0.000743126	855	0.281016	1	1	1.91487	1.04446	2	5	0.000473485	0.4	region_2398,region_2399,region_481	Gapvd1,Rgs14
GO Molecular Function	GO:0015085	calcium ion transmembrane transporter activity	448	0.0937181	1	0.680712	1.49432	9.36883	14	0.00232074	0.00346792	292	0.0529767	1	0.590363	2.05164	2.92448	6	14	0.00142045	0.428571	region_1276,region_1277,region_2597,region_2598,region_2599,region_3401,region_3402,region_3403,region_342,region_343,region_344,region_345,region_747,region_91	Atp2a3,Atp2b1,Atp2b2,Slc24a3,Slc8a1,Slc8a3
GO Molecular Function	GO:0047391	alkylglycerophosphoethanolamine phosphodiesterase activity	449	0.0937271	1	0.679261	3.90944	0.511582	2	0.000126723	0.000495417	552	0.208892	1	1	4.78717	0.208892	1	1	0.000236742	1	region_861,region_862	Enpp2
GO Molecular Function	GO:0031694	alpha-2A adrenergic receptor binding	450	0.0942674	1	0.681658	2.79478	1.07343	3	0.000265898	0.000743126	501	0.194591	1	1	2.39358	0.835567	2	4	0.000473485	0.5	region_2730,region_2731,region_2763	Adra2c,Uchl1
GO Molecular Function	GO:0008172	S-methyltransferase activity	451	0.0948123	1	0.684078	1.93226	3.10518	6	0.000769179	0.00148625	943	0.366486	1	1	1.59572	1.25335	2	6	0.000473485	0.333333	region_1156,region_1157,region_1158,region_1159,region_1160,region_399	Mgmt,Mtr
GO Molecular Function	GO:0004861	cyclin-dependent protein kinase inhibitor activity	452	0.094918	1	0.683326	2.08953	2.39288	5	0.000592737	0.00123854	1152	0.412119	1	1	1.30559	2.29781	3	11	0.000710227	0.272727	region_1173,region_1174,region_1239,region_3034,region_3035	Cdkn1c,Cdkn2b,Kat2b
GO Molecular Function	GO:0005519	cytoskeletal regulatory protein binding	453	0.09517	1	0.683628	2.33447	1.71345	4	0.000424436	0.000990835	252	0.0436276	1	0.56335	4.78717	0.417783	2	2	0.000473485	1	region_1823,region_541,region_542,region_543	Mtap1b,Mtap2
GO Molecular Function	GO:0004003	ATP-dependent DNA helicase activity	454	0.0952651	1	0.682803	1.62321	6.16064	10	0.00152604	0.00247709	460	0.157915	1	1	1.52319	4.59562	7	22	0.0016572	0.318182	region_1044,region_1254,region_1588,region_1830,region_1831,region_1920,region_3674,region_3675,region_3745,region_3746	Blm,Ddx11,Ercc3,Mcm6,Trank1,Wrn,Xrcc5
GO Molecular Function	GO:0034236	protein kinase A catalytic subunit binding	455	0.0953211	1	0.681703	1.73744	4.60447	8	0.00114057	0.00198167	216	0.0307343	1	0.463006	3.59038	0.835567	3	4	0.000710227	0.75	region_1299,region_166,region_167,region_168,region_169,region_170,region_171,region_3996	Akap11,Pja2,Sox9
GO Molecular Function	GO:0004117	calmodulin-dependent cyclic-nucleotide phosphodiesterase activity	456	0.0957881	1	0.683541	2.77488	1.08113	3	0.000267805	0.000743126	552	0.208892	1	1	4.78717	0.208892	1	1	0.000236742	1	region_3297,region_3298,region_3299	Pde1c
GO Molecular Function	GO:0047288	monosialoganglioside sialyltransferase activity	457	0.0958191	1	0.682266	2.77448	1.08128	3	0.000267843	0.000743126	552	0.208892	1	1	4.78717	0.208892	1	1	0.000236742	1	region_3500,region_3501,region_3502	St3gal4
GO Molecular Function	GO:0015645	fatty acid ligase activity	458	0.0969625	1	0.688899	1.92	3.125	6	0.000774091	0.00148625	1486	0.634662	1	1	0.957434	3.13338	3	15	0.000710227	0.2	region_1663,region_1664,region_1665,region_1846,region_1847,region_58	Acsl3,Acsl6,Slc27a6
GO Molecular Function	GO:0017046	peptide hormone binding	459	0.0973722	1	0.690303	1.30739	21.4167	28	0.00530509	0.00693584	140	0.00642728	1	0.149388	2.00752	6.47564	13	31	0.00307765	0.419355	region_1013,region_1014,region_1291,region_1292,region_192,region_2105,region_2893,region_3221,region_3222,region_3294,region_3295,region_3611,region_3671,region_3672,region_378,region_4019,region_4020,region_544,region_545,region_546,region_547,region_548,region_549,region_550,region_551,region_552,region_553,region_805	Avpr1a,Calcr,Ednrb,Fshr,Gcgr,Ghr,Ghrhr,Ghsr,Hcrtr2,Igf1r,Pik3r1,Pth1r,Rxfp2
GO Molecular Function	GO:0035255	ionotropic glutamate receptor binding	460	0.0974959	1	0.689678	1.53943	7.79509	12	0.00193091	0.0029725	813	0.22909	1	0.916925	1.49599	3.34227	5	16	0.00118371	0.3125	region_1175,region_1358,region_3431,region_3432,region_3433,region_3434,region_3435,region_3436,region_3697,region_3698,region_3699,region_3859	Ctnnb1,Grin2b,Gsk3b,Rab4a,Shank2
GO Molecular Function	GO:0051721	protein phosphatase 2A binding	461	0.0982854	1	0.693754	1.7248	4.63822	8	0.00114893	0.00198167	917	0.332674	1	1	1.36776	2.92448	4	14	0.00094697	0.285714	region_1084,region_1085,region_1267,region_1268,region_1897,region_1898,region_1899,region_1971	Bcl2,Ppme1,Smg7,Strn
GO Molecular Function	GO:0070524	11-beta-hydroxysteroid dehydrogenase (NADP+) activity	462	0.0983919	1	0.693003	9.65493	0.103574	1	2.56562e-05	0.000247709	552	0.208892	1	1	4.78717	0.208892	1	1	0.000236742	1	region_2072	Hsd11b1
GO Molecular Function	GO:0005200	structural constituent of cytoskeleton	463	0.0999438	1	0.702413	1.53226	7.83159	12	0.00193995	0.0029725	457	0.157154	1	1	1.43615	6.26675	9	30	0.00213068	0.3	region_144,region_147,region_1950,region_2205,region_31,region_314,region_32,region_3589,region_3590,region_3591,region_3592,region_729	Gfap,Lor,Mybpc1,Spnb1,Spnb2,Tln2,Tnnt2,Tpm1,Tubg1
GO Molecular Function	GO:0004972	N-methyl-D-aspartate selective glutamate receptor activity	464	0.100227	1	0.702889	1.65534	5.43696	9	0.00134678	0.00222938	379	0.110077	1	0.945092	2.39358	1.25335	3	6	0.000710227	0.5	region_1309,region_1310,region_178,region_3431,region_3432,region_3433,region_3434,region_3435,region_3436	Grin2a,Grin2b,Grin2c
GO Molecular Function	GO:0031072	heat shock protein binding	465	0.101197	1	0.708161	1.25812	28.6141	36	0.00708797	0.00891751	1192	0.455583	1	1	1.04547	18.1736	19	87	0.00449811	0.218391	region_1276,region_1277,region_1343,region_1604,region_1605,region_2120,region_2121,region_2283,region_2353,region_2354,region_2355,region_2356,region_2524,region_2525,region_270,region_2793,region_280,region_281,region_2938,region_3149,region_3150,region_3151,region_3152,region_3153,region_3154,region_3328,region_3329,region_3330,region_3392,region_3665,region_4028,region_656,region_657,region_6…	Ahr,Bcor,Cdk1,D630042P16Rik,Dnajb12,Dnajb5,Dnajb8,Dnajb9,Dnajc1,Dnajc13,Dnajc19,Dnajc24,Dnajc3,Hif1a,Nfkb1,Nr3c1,Ppef2,Slc8a1,Tfrc
GO Molecular Function	GO:0015114	phosphate ion transmembrane transporter activity	466	0.102326	1	0.714525	2.03989	2.45111	5	0.000607162	0.00123854	1496	0.650505	1	1	0.957434	2.08892	2	10	0.000473485	0.2	region_481,region_827,region_828,region_829,region_830	Ank,Slc34a1
GO Molecular Function	GO:0015450	P-P-bond-hydrolysis-driven protein transmembrane transporter activity	467	0.102346	1	0.713136	2.03976	2.45127	5	0.0006072	0.00123854	448	0.137002	1	0.995098	1.91487	2.08892	4	10	0.00094697	0.4	region_138,region_2715,region_3331,region_3332,region_3872	Mrpl45,Sec61a1,Tomm20,Tomm7
GO Molecular Function	GO:0008757	S-adenosylmethionine-dependent methyltransferase activity	468	0.103099	1	0.716849	1.28609	23.3266	30	0.0057782	0.00743126	884	0.283095	1	1	1.14239	18.3825	21	88	0.00497159	0.238636	region_1178,region_1219,region_1284,region_1322,region_1738,region_1935,region_197,region_2042,region_2065,region_2066,region_2067,region_2202,region_2250,region_2251,region_2267,region_2682,region_2683,region_2711,region_2712,region_2713,region_2714,region_303,region_3388,region_3424,region_3425,region_3953,region_399,region_591,region_592,region_973	1700106N22Rik,Ash1l,Comt,Dnmt3a,Dot1l,Dph5,Mettl14,Mettl3,Mll5,Mtr,Pcmt1,Pcmtd1,Pcmtd2,Prmt8,Rbbp5,Setmar,Smyd2,Smyd3,Tfb1m,Wbp7,Wdr4
GO Molecular Function	GO:0016779	nucleotidyltransferase activity	469	0.103716	1	0.719596	1.25495	28.6865	36	0.0071059	0.00891751	1641	0.802016	1	1	0.866643	24.2314	21	116	0.00497159	0.181034	region_1083,region_1506,region_1507,region_1553,region_1622,region_1623,region_1624,region_1625,region_1760,region_1761,region_1774,region_1775,region_1776,region_1777,region_1972,region_1973,region_1974,region_1975,region_2023,region_2889,region_29,region_2930,region_302,region_3181,region_3309,region_3319,region_3448,region_3596,region_3597,region_3598,region_488,region_489,region_495,region_49…	Cmas,Grinl1a,Ispd,Mtpap,Nmnat2,Papd7,Papss2,Pcyt1b,Pnpt1,Pol,Pold3,Pole4,Polm,Polr1a,Polr1d,Polr2e,Prim2,Rev1,Rngtt,Uap1,Zcchc6
GO Molecular Function	GO:0015186	L-glutamine transmembrane transporter activity	470	0.104434	1	0.723038	3.66336	0.545946	2	0.000135236	0.000495417	389	0.112663	1	0.942428	3.19145	0.626675	2	3	0.000473485	0.666667	region_3821,region_950	Slc38a1,Slc38a7
GO Molecular Function	GO:0005521	lamin binding	471	0.104625	1	0.722825	2.02531	2.46875	5	0.000611531	0.00123854	1586	0.754907	1	1	0.797861	1.25335	1	6	0.000236742	0.166667	region_2567,region_2568,region_2569,region_2570,region_2571	Plcb1
GO Molecular Function	GO:0035276	ethanol binding	472	0.105381	1	0.726504	2.65821	1.12858	3	0.000279559	0.000743126	1221	0.504903	1	1	1.59572	0.626675	1	3	0.000236742	0.333333	region_1286,region_1287,region_1288	Prkce
GO Molecular Function	GO:0047184	1-acylglycerophosphocholine O-acyltransferase activity	473	0.106395	1	0.731942	2.64669	1.13349	3	0.000280776	0.000743126	501	0.194591	1	1	2.39358	0.835567	2	4	0.000473485	0.5	region_3812,region_621,region_622	Lpcat2,Mboat2
GO Molecular Function	GO:0003682	chromatin binding	474	0.106884	1	0.733757	1.11614	120.953	135	0.029961	0.0334407	112	0.00255293	1	0.0741716	1.3706	50.3429	69	241	0.0163352	0.286307	region_1047,region_1064,region_1065,region_1134,region_1258,region_1259,region_1300,region_1301,region_1330,region_1331,region_1403,region_146,region_1468,region_1469,region_1470,region_1471,region_1472,region_1473,region_1541,region_1542,region_1556,region_1557,region_1558,region_1604,region_1605,region_166,region_167,region_168,region_169,region_170,region_171,region_1712,region_1713,region_171…	AK028549,Atoh1,Barx2,Calcoco1,Cbfa2t3,Cbx2,Cited1,Cited2,Crebbp,Ctnnb1,Ddx1,Dhx30,Dlx1,Dlx2,Dnmt3a,Eed,Foxc1,Foxp1,Gata2,Gata4,Gli3,Gm606,Hcfc1,Hdac7,Hdgfrp3,Hmga2,Hmgn3,Hoxd10,Hoxd13,Isl1,Jarid2,Lef1,Mbd5,Mcmbp,Mef2c,Meox1,Ncoa2,Ncoa6,Ncor2,Nr3c1,Nr5a1,Phc1,Pitx2,Pou1f1,Ppp2r3a,Rag2,Rbpj,Sall1,Satb2,Smad2,Smad3,Smad6,Sox2,Sox9,Sp3,Srebf1,Tbl1x,Tcf7,Tcf7l1,Tcf7l2,Tgif1,Tle1,Tle4,Top1,Top2b,Tox3,T…
GO Molecular Function	GO:0031957	very long-chain fatty acid-CoA ligase activity	475	0.107151	1	0.734044	2.63818	1.13715	3	0.000281681	0.000743126	1513	0.69017	1	1	0.957434	1.04446	1	5	0.000236742	0.2	region_1663,region_1664,region_1665	Slc27a6
GO Molecular Function	GO:0004115	3',5'-cyclic-AMP phosphodiesterase activity	476	0.107988	1	0.738222	1.58088	6.32559	10	0.0015669	0.00247709	448	0.137002	1	0.995098	1.91487	2.08892	4	10	0.00094697	0.4	region_215,region_216,region_3051,region_3052,region_3297,region_3298,region_3299,region_3445,region_3446,region_3447	Pde1c,Pde3a,Pde4b,Pde7b
GO Molecular Function	GO:0008174	mRNA methyltransferase activity	477	0.108509	1	0.740225	3.57933	0.558763	2	0.000138411	0.000495417	501	0.194591	1	1	2.39358	0.835567	2	4	0.000473485	0.5	region_2267,region_3953	Mettl14,Mettl3
GO Molecular Function	GO:0004801	sedoheptulose-7-phosphate:D-glyceraldehyde-3-phosphate glyceronetransferase activity	478	0.108974	1	0.741841	8.66705	0.11538	1	2.85805e-05	0.000247709	552	0.208892	1	1	4.78717	0.208892	1	1	0.000236742	1	region_1170	Taldo1
GO Molecular Function	GO:0019201	nucleotide kinase activity	479	0.109116	1	0.741258	1.85589	3.23294	6	0.000800829	0.00148625	1363	0.530771	1	1	1.10473	2.71559	3	13	0.000710227	0.230769	region_2314,region_3108,region_3109,region_3110,region_629,region_630	Ak2,Ak5,Cmpk2
GO Molecular Function	GO:0042813	Wnt-activated receptor activity	480	0.110183	1	0.746947	1.45294	9.63565	14	0.00238683	0.00346792	499	0.189399	1	1	1.51174	3.96894	6	19	0.00142045	0.31579	region_1062,region_1821,region_1822,region_2188,region_2189,region_2190,region_2191,region_2684,region_2685,region_2686,region_2687,region_3655,region_3656,region_407	Fzd1,Fzd4,Fzd5,Ryk,Sfrp2,Sfrp4
GO Molecular Function	GO:0004118	cGMP-stimulated cyclic-nucleotide phosphodiesterase activity	481	0.111393	1	0.75358	2.20157	1.81688	4	0.000450058	0.000990835	152	0.00911003	1	0.195026	4.78717	0.626675	3	3	0.000710227	1	region_1087,region_1188,region_1189,region_2483	Pde10a,Pde11a,Pde2a
GO Molecular Function	GO:0015191	L-methionine transmembrane transporter activity	482	0.111466	1	0.752509	8.46165	0.11818	1	2.92743e-05	0.000247709	552	0.208892	1	1	4.78717	0.208892	1	1	0.000236742	1	region_3821	Slc38a7
GO Molecular Function	GO:0015190	L-leucine transmembrane transporter activity	482	0.111466	1	0.752509	8.46165	0.11818	1	2.92743e-05	0.000247709	552	0.208892	1	1	4.78717	0.208892	1	1	0.000236742	1	region_3821	Slc38a7
GO Molecular Function	GO:0033677	DNA/RNA helicase activity	484	0.11182	1	0.75178	3.51443	0.569083	2	0.000140967	0.000495417	967	0.374156	1	1	2.39358	0.417783	1	2	0.000236742	0.5	region_607,region_608	Ddx1
GO Molecular Function	GO:0008094	DNA-dependent ATPase activity	485	0.112046	1	0.751747	1.33285	16.506	22	0.00408869	0.00544959	1494	0.642926	1	1	0.940337	11.6979	11	56	0.00260417	0.196429	region_1044,region_1254,region_1588,region_1830,region_1831,region_1920,region_2641,region_3674,region_3675,region_3745,region_3746,region_3898,region_514,region_515,region_516,region_736,region_737,region_738,region_739,region_740,region_741,region_742	Blm,Ccnh,Ddx11,Ercc3,Mcm6,Rad51l1,Top1,Top2b,Trank1,Wrn,Xrcc5
GO Molecular Function	GO:0016603	glutaminyl-peptide cyclotransferase activity	486	0.112301	1	0.751907	3.50523	0.570575	2	0.000141336	0.000495417	967	0.374156	1	1	2.39358	0.417783	1	2	0.000236742	0.5	region_1269,region_1270	Qpct
GO Molecular Function	GO:0015271	outward rectifier potassium channel activity	487	0.11275	1	0.753364	1.61178	5.58388	9	0.00138317	0.00222938	234	0.0386737	1	0.537796	2.73552	1.46224	4	7	0.00094697	0.571429	region_1173,region_1174,region_2227,region_2228,region_2229,region_2230,region_2231,region_2233,region_3235	Kcna2,Kcnd2,Kcnd3,Kcnq1
GO Molecular Function	GO:0048603	fibroblast growth factor 2 binding	488	0.112752	1	0.751834	1.74093	4.02083	7	0.000995995	0.00173396	855	0.281016	1	1	1.91487	1.04446	2	5	0.000473485	0.4	region_2543,region_2544,region_2545,region_2546,region_2818,region_2819,region_2820	Tgfbr3,Thbs1
GO Molecular Function	GO:0051082	unfolded protein binding	489	0.114265	1	0.760365	1.31152	18.2994	24	0.00453293	0.00594501	1628	0.784773	1	1	0.865765	19.6358	17	94	0.00402462	0.180851	region_1220,region_1300,region_1301,region_2353,region_2354,region_2355,region_2356,region_2524,region_2525,region_2665,region_270,region_2938,region_3071,region_3135,region_3328,region_3329,region_3330,region_3392,region_3512,region_3580,region_3872,region_4028,region_531,region_671	Calr4,Clpx,Cryaa,D630042P16Rik,Dnajb12,Dnajb5,Dnajb8,Dnajb9,Dnajc1,Dnajc24,Dnajc3,Hspa8,Pfdn4,Tbca,Tomm20,Trap1,Ube4b
GO Molecular Function	GO:0032934	sterol binding	490	0.114499	1	0.760368	1.66202	4.81343	8	0.00119233	0.00198167	440	0.129896	1	0.960638	1.59572	4.38673	7	21	0.0016572	0.333333	region_1056,region_2033,region_2095,region_2596,region_3558,region_3670,region_493,region_494	1700010M22Rik,Crp,Cyp11a1,Pmp2,Ptch1,Scap,Stard5
GO Molecular Function	GO:0004528	phosphodiesterase I activity	491	0.115381	1	0.764664	3.44772	0.580093	2	0.000143694	0.000495417	1221	0.504903	1	1	1.59572	0.626675	1	3	0.000236742	0.333333	region_994,region_995	Fan1
GO Molecular Function	GO:0002166	beta-dystroglycan binding	492	0.115521	1	0.764037	2.54902	1.17692	3	0.000291534	0.000743126	252	0.0436276	1	0.56335	4.78717	0.417783	2	2	0.000473485	1	region_1823,region_3906,region_3907	Mtap2,Vcl
GO Molecular Function	GO:0031770	growth hormone-releasing hormone receptor binding	493	0.115864	1	0.76475	8.12066	0.123143	1	3.05035e-05	0.000247709	552	0.208892	1	1	4.78717	0.208892	1	1	0.000236742	1	region_2627	Ghrh
GO Molecular Function	GO:0015179	L-amino acid transmembrane transporter activity	494	0.11616	1	0.765149	1.38571	12.2681	17	0.00303891	0.00421105	138	0.00577189	1	0.1361	1.97119	7.10232	14	34	0.00331439	0.411765	region_1503,region_1673,region_24,region_2470,region_2514,region_2515,region_262,region_315,region_3224,region_3403,region_3404,region_3768,region_3769,region_3821,region_810,region_811,region_950	Nat3,Serinc1,Slc17a8,Slc1a1,Slc1a2,Slc1a3,Slc1a4,Slc25a12,Slc25a13,Slc38a1,Slc38a7,Slc6a1,Slc6a11,Slc6a7
GO Molecular Function	GO:0016209	antioxidant activity	495	0.116469	1	0.765634	1.41866	10.5734	15	0.00261911	0.00371563	1372	0.536064	1	1	1.01267	10.8624	11	52	0.00260417	0.211538	region_125,region_1320,region_1321,region_1435,region_1436,region_195,region_196,region_2000,region_2150,region_2405,region_639,region_640,region_641,region_97,region_98	Iyd,Lpo,Mgst2,Mpo,Nxn,Prdx6,Ptgs1,Pxdn,Sod1,Tpo,Txnrd2
GO Molecular Function	GO:0001665	alpha-N-acetylgalactosaminide alpha-2,6-sialyltransferase activity	496	0.116819	1	0.76639	2.16224	1.84993	4	0.000458244	0.000990835	1221	0.504903	1	1	1.59572	0.626675	1	3	0.000236742	0.333333	region_2315,region_2316,region_2317,region_2318	St6galnac5
GO Molecular Function	GO:0043199	sulfate binding	497	0.117256	1	0.767708	2.53159	1.18502	3	0.000293541	0.000743126	1221	0.504903	1	1	1.59572	0.626675	1	3	0.000236742	0.333333	region_2083,region_2084,region_2085	Cd34
GO Molecular Function	GO:0008499	UDP-galactose:beta-N-acetylglucosamine beta-1,3-galactosyltransferase activity	498	0.117416	1	0.767211	1.5968	5.63627	9	0.00139615	0.00222938	320	0.0649532	1	0.660493	2.8723	1.04446	3	5	0.000710227	0.6	region_2174,region_2175,region_2176,region_2177,region_2463,region_2464,region_2465,region_3482,region_3483	B3galnt1,B3galt1,B3gat1
GO Molecular Function	GO:0004859	phospholipase inhibitor activity	499	0.117698	1	0.767516	1.72104	4.0673	7	0.0010075	0.00173396	464	0.163629	1	1	2.05164	1.46224	3	7	0.000710227	0.428571	region_1460,region_1461,region_1462,region_1478,region_2799,region_2800,region_2801	Anxa1,Anxa3,Scgb1a1
GO Molecular Function	GO:0003681	bent DNA binding	500	0.118288	1	0.76982	7.94356	0.125888	1	3.11836e-05	0.000247709	552	0.208892	1	1	4.78717	0.208892	1	1	0.000236742	1	region_3193	Pin4
GO Biological Process	GO:0009987	cellular process	1	4.63619e-44	3.97924e-40	3.97924e-40	1.11644	3072.26	3430	0.761025	0.849641	477	0.000107351	0.921393	0.00193164	1.04007	2601.75	2706	12455	0.640625	0.217262	region_0,region_10,region_100,region_1007,region_1008,region_1009,region_101,region_1010,region_1011,region_1013,region_1014,region_1015,region_1016,region_102,region_1022,region_1023,region_1024,region_1025,region_1026,region_1027,region_1028,region_1029,region_103,region_1030,region_1031,region_1032,region_1033,region_1034,region_1035,region_1036,region_1037,region_1038,region_1039,region_104,r…
921,region_3922,region_3923,region_3924,region_3925,region_3926,region_3927,region_3928,region_3929,region_393,region_3930,region_3932,region_3933,region_3934,region_3935,region_3938,region_3939,region_394,region_3940,region_3941,region_3942,region_3943,region_395,region_3953,region_3955,region_3958,region_3959,region_396,region_3960,region_3961,region_3963,region_3964,region_3965,region_3966,reg…	0610007P08Rik,1110017D15Rik,1110018G07Rik,1110020G09Rik,1110034B05Rik,1110054O05Rik,1190002H23Rik,1190002N15Rik,1300010F03Rik,1300014I06Rik,1500015O10Rik,1700106N22Rik,1700123L14Rik,1810011O10Rik,1810074P20Rik,2010111I01Rik,2310046K01Rik,2610039C10Rik,2810002N01Rik,4632434I11Rik,4831426I19Rik,4921515J06Rik,4930506M07Rik,4930544G11Rik,4930596D02Rik,4931440F15Rik,4933400A11Rik,5430435G22Rik,6430573…
GO Biological Process	GO:0032502	developmental process	2	1.27433e-41	1.09375e-37	5.46877e-38	1.2848	1470.27	1889	0.364198	0.467922	2	2.13192e-52	1.82983e-48	9.14915e-49	1.47119	733.419	1079	3511	0.255445	0.30732	region_10,region_100,region_1000,region_1001,region_1002,region_1007,region_1008,region_1009,region_101,region_1010,region_1011,region_1013,region_1014,region_1015,region_1016,region_1018,region_1019,region_1020,region_1021,region_103,region_1038,region_1039,region_1040,region_1043,region_1044,region_105,region_1058,region_1059,region_1060,region_1061,region_1062,region_1064,region_1065,region_10…	1500015O10Rik,1700106J16Rik,4930447C04Rik,4930506M07Rik,9030409G11Rik,A2m,A930038C07Rik,AI464131,AK028549,AK053790,Abhd5,Abi1,Ablim1,Abr,Acsl3,Acsl6,Actc1,Actl6b,Acvr1,Acvr2a,Ada,Adamts2,Adcy1,Adcyap1r1,Add2,Adora2a,Adra1a,Adra1b,Adra2c,Aff3,Ahi1,Ahr,Aldh1a1,Aldh1a2,Aldh1a3,Aldh6a1,Alpl,Alx4,Ambra1,Angpt1,Angpt2,Ank3,Anks1,Ano1,Antxr1,Anxa1,Anxa3,Apaf1,Apba2,Apbb2,Apc,Apcdd1,Aplp2,App,Aqp1,Aqp11,…
GO Biological Process	GO:0007275	multicellular organismal development	3	1.3649e-39	1.17149e-35	3.90497e-36	1.29162	1383.53	1787	0.342712	0.442655	1	4.60642e-53	3.95369e-49	3.95369e-49	1.50338	667.827	1004	3197	0.237689	0.314044	region_100,region_1000,region_1001,region_1002,region_1007,region_1008,region_1009,region_101,region_1010,region_1011,region_1013,region_1014,region_1015,region_1016,region_1018,region_1019,region_1020,region_1021,region_1038,region_1039,region_1040,region_1043,region_1044,region_105,region_1059,region_1060,region_1061,region_1062,region_1064,region_1065,region_1066,region_1069,region_107,region_…	1700106J16Rik,4930447C04Rik,4930506M07Rik,9030409G11Rik,A930038C07Rik,AI464131,AK028549,AK053790,Abi1,Ablim1,Abr,Acsl3,Acsl6,Actc1,Actl6b,Acvr1,Acvr2a,Ada,Adamts2,Adcy1,Adcyap1r1,Add2,Adora2a,Adra1a,Adra1b,Adra2c,Aff3,Ahr,Aldh1a1,Aldh1a2,Aldh1a3,Alpl,Alx4,Ambra1,Angpt1,Angpt2,Ank3,Anks1,Ano1,Anxa1,Anxa3,Apaf1,Apba2,Apbb2,Apc,Apcdd1,Aplp2,App,Aqp1,Aqp11,Aqp6,Areg,Arf4,Arhgap24,Arid3b,Arnt2,Asb1,As…
GO Biological Process	GO:0048856	anatomical structure development	4	8.87816e-36	7.62013e-32	1.90503e-32	1.28939	1305.27	1683	0.323327	0.416894	4	1.03994e-50	8.9258e-47	2.23145e-47	1.51411	620.826	940	2972	0.222538	0.316285	region_100,region_1007,region_1008,region_1009,region_101,region_1011,region_1013,region_1014,region_1015,region_1016,region_1018,region_1019,region_1020,region_1021,region_1038,region_1039,region_1040,region_1043,region_1044,region_105,region_1058,region_1059,region_1060,region_1061,region_1062,region_1064,region_1065,region_1066,region_1069,region_107,region_1070,region_1071,region_1072,region_…	1700106J16Rik,4930506M07Rik,9030409G11Rik,A930038C07Rik,AI464131,AK028549,AK053790,Abi1,Ablim1,Abr,Acsl3,Acsl6,Actc1,Actl6b,Acvr1,Acvr2a,Ada,Adamts2,Adcy1,Add2,Adora2a,Adra1a,Adra1b,Adra2c,Aff3,Ahi1,Ahr,Aldh1a1,Aldh1a2,Aldh1a3,Alpl,Alx4,Ambra1,Angpt1,Angpt2,Ank3,Anks1,Ano1,Antxr1,Anxa1,Anxa3,Apaf1,Apbb2,Apc,Apcdd1,Aplp2,App,Aqp1,Aqp11,Aqp6,Areg,Arf4,Arhgap24,Arnt2,Asap1,Asb1,Ascl1,Asph,Atf1,Atg5,…
GO Biological Process	GO:0048731	system development	5	6.13071e-32	5.26199e-28	1.0524e-28	1.28761	1215.43	1565	0.301072	0.387664	3	2.8558e-52	2.45113e-48	8.17044e-49	1.5597	555.234	866	2658	0.205019	0.325809	region_100,region_101,region_1011,region_1013,region_1014,region_1015,region_1016,region_1018,region_1019,region_1020,region_1021,region_1038,region_1039,region_1040,region_1043,region_1044,region_105,region_1059,region_1060,region_1061,region_1062,region_1064,region_1065,region_1066,region_107,region_1078,region_1082,region_1083,region_1086,region_1088,region_1091,region_1093,region_11,region_11…	1700106J16Rik,4930506M07Rik,9030409G11Rik,A930038C07Rik,AI464131,AK028549,Ablim1,Abr,Acsl3,Acsl6,Actc1,Actl6b,Acvr1,Acvr2a,Ada,Adamts2,Adcy1,Add2,Adora2a,Adra1a,Adra1b,Adra2c,Ahr,Aldh1a1,Aldh1a2,Aldh1a3,Alpl,Alx4,Ambra1,Angpt1,Angpt2,Ank3,Anks1,Ano1,Anxa1,Anxa3,Apaf1,Apbb2,Apc,Apcdd1,Aplp2,App,Aqp1,Aqp11,Aqp6,Areg,Arf4,Arhgap24,Arnt2,Asb1,Ascl1,Atf1,Atg5,Atg7,Atic,Atl1,Atoh1,Atoh8,Atp2b2,Atxn10,A…
GO Biological Process	GO:0044237	cellular metabolic process	6	1.05633e-29	9.06651e-26	1.51108e-26	1.18981	1885.17	2243	0.466973	0.555611	221	1.16893e-07	0.00100329	4.53978e-06	1.10305	1370.75	1512	6562	0.357955	0.230418	region_0,region_1007,region_1008,region_1009,region_101,region_1010,region_1011,region_1013,region_1014,region_1015,region_1016,region_1022,region_1023,region_1024,region_1025,region_1026,region_1027,region_1028,region_103,region_1032,region_1033,region_1034,region_1035,region_1036,region_1037,region_1038,region_1039,region_104,region_1040,region_1043,region_1044,region_1049,region_105,region_105…	0610007P08Rik,1110018G07Rik,1110020G09Rik,1110034B05Rik,1110054O05Rik,1300010F03Rik,1500015O10Rik,1700106N22Rik,1810074P20Rik,2010111I01Rik,4921515J06Rik,4931440F15Rik,6430573F11Rik,9430031J16Rik,A2ld1,A930038C07Rik,AK028549,AW146020,Aass,Aatk,Abat,Abca1,Abca12,Abca13,Abca4,Abca8b,Abcb11,Abcc12,Abcc4,Abcd2,Abcd3,Abcf1,Abhd5,Abi1,Abra,Acaa2,Acer2,Acer3,Acly,Acot7,Acox2,Acoxl,Acsf3,Acsl3,Acsl6,Acss…
GO Biological Process	GO:0048518	positive regulation of biological process	7	4.8563e-29	4.16816e-25	5.95452e-26	1.29808	1080.05	1402	0.267539	0.347288	14	1.54967e-33	1.33008e-29	9.50056e-31	1.44233	549.803	793	2632	0.187737	0.301292	region_10,region_100,region_101,region_1011,region_1013,region_1014,region_1015,region_1016,region_1038,region_1039,region_1040,region_1041,region_1042,region_1044,region_105,region_1056,region_1059,region_1060,region_1061,region_1062,region_1064,region_1065,region_1066,region_107,region_1079,region_1082,region_1087,region_1088,region_1089,region_1090,region_1093,region_1095,region_1099,region_11…	2810002N01Rik,A930038C07Rik,AI464131,AK028549,Abca1,Abcf1,Abhd5,Ablim1,Abr,Abra,Acer2,Acer3,Actn4,Acvr1,Acvr2a,Ada,Adamts9,Adcyap1r1,Adk,Adora1,Adora2a,Adra1a,Adra1b,Adra2a,Adra2c,Aen,Afap1l2,Aff1,Ahr,Ahrr,Aldh1a1,Aldh1a2,Aldh1a3,Alx4,Ambra1,Amph,Angpt1,Angpt2,Anxa1,Anxa3,Anxa5,Ap3b1,Apbb2,Apc,Apln,App,Aqp1,Areg,Arhgap5,Arnt2,Arntl,Ascl1,Atf1,Atf7ip,Atg10,Atg7,Atoh1,Atp1a1,Atp2b2,Atp6ap2,Atxn1,Av…
GO Biological Process	GO:0050789	regulation of biological process	8	5.20814e-29	4.47014e-25	5.58768e-26	1.14284	2398.41	2741	0.594108	0.67897	2010	0.099179	1	0.423509	1.02064	1806.7	1844	8649	0.436553	0.213204	region_10,region_100,region_1000,region_1001,region_1002,region_1003,region_1004,region_1005,region_1006,region_101,region_1010,region_1011,region_1013,region_1014,region_1015,region_1016,region_1018,region_1019,region_1020,region_1021,region_1029,region_103,region_1030,region_1031,region_1032,region_1033,region_1038,region_1039,region_1040,region_1041,region_1042,region_1044,region_105,region_10…	1500015O10Rik,1700023I07Rik,1810074P20Rik,2810002N01Rik,4632434I11Rik,4921515J06Rik,4930403L05Rik,4930447C04Rik,4930474N05Rik,4930544G11Rik,4930596D02Rik,4931440F15Rik,4933415F23Rik,4933426I21Rik,5430435G22Rik,5730507C01Rik,A2m,A830018L16Rik,A930038C07Rik,AI464131,AK028549,AK053790,AW146020,Abca1,Abcf1,Abhd5,Abi1,Ablim1,Abr,Abra,Acaa2,Acap2,Acer2,Acer3,Actl6b,Actn4,Acvr1,Acvr2a,Ada,Adam30,Adamts1…
GO Biological Process	GO:0050794	regulation of cellular process	9	1.23382e-28	1.05898e-24	1.17665e-25	1.14738	2327.92	2671	0.576646	0.66163	1206	0.0179043	1	0.127424	1.03513	1711.87	1772	8195	0.419508	0.216229	region_10,region_100,region_1000,region_1001,region_1002,region_1003,region_1004,region_1005,region_1006,region_101,region_1010,region_1011,region_1013,region_1014,region_1015,region_1016,region_1018,region_1019,region_1020,region_1021,region_103,region_1032,region_1033,region_1038,region_1039,region_1040,region_1041,region_1042,region_1044,region_105,region_1056,region_1058,region_1059,region_10…	1500015O10Rik,1700023I07Rik,1810074P20Rik,2810002N01Rik,4632434I11Rik,4930403L05Rik,4930447C04Rik,4930474N05Rik,4930544G11Rik,4930596D02Rik,4931440F15Rik,4933415F23Rik,4933426I21Rik,5430435G22Rik,5730507C01Rik,A830018L16Rik,A930038C07Rik,AI464131,AK028549,AK053790,AW146020,Abca1,Abcf1,Abhd5,Abi1,Ablim1,Abr,Abra,Acaa2,Acap2,Acer2,Acer3,Actl6b,Actn4,Acvr1,Acvr2a,Ada,Adam30,Adamts19,Adamts2,Adamts3,…
GO Biological Process	GO:0065007	biological regulation	10	1.48842e-28	1.27751e-24	1.27751e-25	1.13639	2467.47	2804	0.611213	0.694575	1855	0.0692631	1	0.320477	1.02293	1877.94	1921	8990	0.454782	0.213682	region_10,region_100,region_1000,region_1001,region_1002,region_1003,region_1004,region_1005,region_1006,region_101,region_1010,region_1011,region_1013,region_1014,region_1015,region_1016,region_1018,region_1019,region_1020,region_1021,region_1029,region_103,region_1030,region_1031,region_1032,region_1033,region_1038,region_1039,region_1040,region_1041,region_1042,region_1044,region_105,region_10…
9,region_99,region_990,region_991,region_992,region_993,region_997,region_998,region_999	1500015O10Rik,1700023I07Rik,1810074P20Rik,2810002N01Rik,4632434I11Rik,4831426I19Rik,4921515J06Rik,4930403L05Rik,4930447C04Rik,4930474N05Rik,4930544G11Rik,4930596D02Rik,4931440F15Rik,4933415F23Rik,4933426I21Rik,5430435G22Rik,5730507C01Rik,A2m,A830018L16Rik,A930038C07Rik,AI464131,AK028549,AK053790,AW146020,Abat,Abca1,Abcf1,Abhd5,Abi1,Ablim1,Abr,Abra,Acaa2,Acap2,Acer2,Acer3,Acta2,Actl6b,Actn4,Acvr1,…
GO Biological Process	GO:0048522	positive regulation of cellular process	11	2.2327e-28	1.91633e-24	1.74211e-25	1.311	999.996	1311	0.247708	0.324746	12	9.87458e-34	8.47535e-30	7.06279e-31	1.47158	496.745	731	2378	0.173059	0.307401	region_10,region_100,region_101,region_1011,region_1013,region_1014,region_1015,region_1016,region_1038,region_1039,region_1040,region_1041,region_1042,region_1044,region_105,region_1059,region_1060,region_1061,region_1062,region_1064,region_1065,region_1066,region_107,region_1079,region_1082,region_1088,region_1090,region_1093,region_1095,region_1099,region_11,region_1102,region_1103,region_1104…	2810002N01Rik,A930038C07Rik,AI464131,AK028549,Abca1,Abcf1,Abhd5,Ablim1,Abr,Abra,Acer2,Acer3,Actn4,Acvr1,Acvr2a,Ada,Adamts9,Adcyap1r1,Adk,Adora1,Adora2a,Adra1a,Adra1b,Adra2a,Adra2c,Aen,Afap1l2,Aff1,Ahr,Ahrr,Aldh1a1,Aldh1a2,Aldh1a3,Alx4,Ambra1,Amph,Angpt1,Anxa1,Anxa3,Anxa5,Ap3b1,Apbb2,Apc,Apln,App,Aqp1,Areg,Arhgap5,Arnt2,Arntl,Ascl1,Atf1,Atf7ip,Atg10,Atg7,Atoh1,Atxn1,Avpr1a,Axin2,Aym1,B230120H23Rik…
GO Biological Process	GO:0044260	cellular macromolecule metabolic process	12	8.47934e-28	7.27782e-24	6.06485e-25	1.22738	1485.28	1823	0.367917	0.451573	271	1.06501e-06	0.00914095	3.37305e-05	1.11804	999.965	1118	4787	0.264678	0.233549	region_0,region_1007,region_1008,region_1009,region_101,region_1010,region_1013,region_1014,region_1015,region_1016,region_1022,region_1023,region_1024,region_1025,region_1026,region_1027,region_1028,region_103,region_1034,region_1035,region_1036,region_1037,region_1038,region_1039,region_1040,region_1044,region_1049,region_105,region_1050,region_1056,region_1058,region_1059,region_1060,region_10…	0610007P08Rik,1110018G07Rik,1110034B05Rik,1110054O05Rik,1500015O10Rik,1810074P20Rik,4921515J06Rik,4931440F15Rik,A930038C07Rik,AK028549,AW146020,Aatk,Abca1,Abcf1,Abi1,Abra,Actl6b,Acvr1,Acvr2a,Adar,Adora1,Adra2a,Adra2c,Aebp1,Aebp2,Aff1,Aff3,Agbl1,Ahr,Ahrr,Akap17b,Akt3,Alg8,Alk,Alpk2,Alx4,Anapc1,Anapc13,Anp32a,Anxa1,Aoah,Apaf1,Aplf,Apobec3,App,Aqr,Arid3a,Arid3b,Arnt2,Arntl,Arntl2,Art2b,Ascc2,Ascl1,A…
GO Biological Process	GO:0048869	cellular developmental process	13	2.08431e-27	1.78897e-23	1.37613e-24	1.30551	998.076	1303	0.247232	0.322764	7	4.11355e-39	3.53066e-35	5.04379e-36	1.54174	450.788	695	2158	0.164536	0.322057	region_10,region_1013,region_1014,region_1015,region_1016,region_1038,region_1039,region_1040,region_1043,region_1044,region_1062,region_1064,region_1065,region_1066,region_107,region_1078,region_1082,region_1083,region_1086,region_1087,region_1088,region_1101,region_1111,region_1112,region_1113,region_1114,region_1115,region_112,region_113,region_1137,region_1138,region_1139,region_1140,region_1…	4930506M07Rik,9030409G11Rik,A2m,A930038C07Rik,AI464131,AK028549,Abhd5,Ablim1,Acsl6,Actc1,Acvr1,Ada,Adcy1,Adcyap1r1,Adora2a,Adra2c,Ahi1,Ahr,Aldh1a2,Aldh6a1,Ambra1,Angpt1,Angpt2,Ank3,Anks1,Antxr1,Anxa1,Apbb2,Apc,App,Areg,Arhgap24,Arl4a,Asap1,Ascl1,Atf1,Atg5,Atg7,Atl1,Atoh1,Atoh8,Atp2b2,Atxn10,Avpr1a,Axin2,B4galt1,Bag1,Barhl1,Barx2,Basp1,Bbs10,Bbs2,Bbs9,Bcl11a,Bcl11b,Bcl2,Bfsp2,Bhlha15,Bin1,Blm,Bmp2…
GO Biological Process	GO:0008152	metabolic process	14	4.72337e-27	4.05407e-23	2.89577e-24	1.16012	2114.44	2453	0.523766	0.607629	562	0.000346868	1	0.00529745	1.05954	1612.02	1708	7717	0.404356	0.22133	region_0,region_1007,region_1008,region_1009,region_101,region_1010,region_1011,region_1012,region_1013,region_1014,region_1015,region_1016,region_102,region_1022,region_1023,region_1024,region_1025,region_1026,region_1027,region_1028,region_103,region_1032,region_1033,region_1034,region_1035,region_1036,region_1037,region_1038,region_1039,region_104,region_1040,region_1042,region_1043,region_104…	0610007P08Rik,0610007P14Rik,1110018G07Rik,1110020G09Rik,1110034B05Rik,1110054O05Rik,1300010F03Rik,1500015O10Rik,1700106N22Rik,1810074P20Rik,2010111I01Rik,2310001A20Rik,4833403I15Rik,4833424O15Rik,4921515J06Rik,4921523A10Rik,4930444G20Rik,4931440F15Rik,6430573F11Rik,9430031J16Rik,A2ld1,A930038C07Rik,AI464131,AK028549,AW146020,Aass,Aatk,Abat,Abca1,Abca12,Abca13,Abca4,Abca8b,Abcb11,Abcc12,Abcc4,Abcd…
GO Biological Process	GO:0030154	cell differentiation	15	4.7862e-27	4.108e-23	2.73866e-24	1.30863	973.535	1274	0.241153	0.315581	8	6.02277e-39	5.16934e-35	6.46167e-36	1.55204	434.913	675	2082	0.159801	0.324207	region_10,region_1013,region_1014,region_1015,region_1016,region_1038,region_1039,region_1040,region_1043,region_1044,region_1062,region_1064,region_1065,region_1066,region_107,region_1078,region_1082,region_1083,region_1087,region_1088,region_1101,region_1111,region_1112,region_1113,region_1114,region_1115,region_112,region_113,region_1137,region_1138,region_1139,region_1140,region_1141,region_1…	4930506M07Rik,9030409G11Rik,A2m,A930038C07Rik,AI464131,AK028549,Abhd5,Ablim1,Acsl6,Actc1,Acvr1,Ada,Adcy1,Adcyap1r1,Adora2a,Adra2c,Ahr,Aldh1a2,Aldh6a1,Ambra1,Angpt1,Angpt2,Ank3,Anks1,Antxr1,Anxa1,Apbb2,Apc,App,Areg,Arhgap24,Arl4a,Ascl1,Atf1,Atg5,Atg7,Atl1,Atoh1,Atoh8,Atp2b2,Atxn10,Avpr1a,Axin2,B4galt1,Bag1,Barhl1,Barx2,Basp1,Bbs2,Bbs9,Bcl11a,Bcl11b,Bcl2,Bfsp2,Bhlha15,Bin1,Blm,Bmp2,Bmp5,Bmp8a,Bmpr1…
GO Biological Process	GO:0032501	multicellular organismal process	16	5.04516e-27	4.33026e-23	2.70641e-24	1.20046	1686.86	2025	0.417849	0.50161	467	9.32766e-05	0.800593	0.00171433	1.08833	1078.72	1174	5164	0.277936	0.227343	region_10,region_100,region_1000,region_1001,region_1002,region_1007,region_1008,region_1009,region_101,region_1010,region_1011,region_1013,region_1014,region_1015,region_1016,region_1018,region_1019,region_1020,region_1021,region_1029,region_1030,region_1031,region_1038,region_1039,region_1040,region_1043,region_1044,region_105,region_1059,region_1060,region_1061,region_1062,region_1064,region_1…	1700106J16Rik,2310046K01Rik,4930447C04Rik,4930506M07Rik,9030409G11Rik,A930038C07Rik,AI464131,AK028549,AK053790,Abat,Abca1,Abca4,Abi1,Ablim1,Abr,Acsl3,Acsl6,Acta2,Actc1,Actl6b,Acvr1,Acvr2a,Ada,Adamts2,Adcy1,Adcy8,Adcyap1r1,Add2,Adora1,Adora2a,Adra1a,Adra1b,Adra1d,Adra2a,Adra2c,Aff3,Ahr,Aldh1a1,Aldh1a2,Aldh1a3,Alpl,Alx4,Ambra1,Amph,Angpt1,Angpt2,Ank2,Ank3,Anks1,Ano1,Anxa1,Anxa3,Anxa5,Anxa8,Ap3b1,Ap…
GO Biological Process	GO:0044238	primary metabolic process	17	1.05355e-26	9.04262e-23	5.31919e-24	1.17743	1904.99	2243	0.471882	0.555611	403	2.55635e-05	0.219411	0.000544445	1.07914	1406.68	1518	6734	0.359375	0.225423	region_0,region_1007,region_1008,region_1009,region_101,region_1010,region_1011,region_1012,region_1013,region_1014,region_1015,region_1016,region_102,region_1022,region_1023,region_1024,region_1025,region_1026,region_1027,region_1028,region_103,region_1034,region_1035,region_1036,region_1037,region_1038,region_1039,region_1040,region_1042,region_1043,region_1044,region_1049,region_105,region_105…	0610007P08Rik,0610007P14Rik,1110018G07Rik,1110034B05Rik,1110054O05Rik,1300010F03Rik,1500015O10Rik,1810074P20Rik,2010111I01Rik,4833403I15Rik,4921515J06Rik,4930444G20Rik,4931440F15Rik,A2ld1,A930038C07Rik,AI464131,AK028549,AW146020,Aass,Aatk,Abat,Abca1,Abca12,Abca13,Abca4,Abca8b,Abcb11,Abcc12,Abcc4,Abcd2,Abcd3,Abcf1,Abhd10,Abhd5,Abi1,Abra,Acaa2,Acer2,Acer3,Acly,Acot7,Acox2,Acoxl,Acsf3,Acsl3,Acsl6,Ac…
GO Biological Process	GO:0048513	organ development	18	5.06527e-25	4.34752e-21	2.41529e-22	1.30366	936.598	1221	0.232003	0.302452	9	2.46122e-37	2.11246e-33	2.34718e-34	1.55259	417.366	648	1998	0.153409	0.324324	region_100,region_101,region_1011,region_1013,region_1014,region_1015,region_1016,region_1038,region_1039,region_1040,region_1044,region_105,region_1062,region_1064,region_1065,region_1066,region_107,region_1078,region_1082,region_1083,region_1086,region_1088,region_1093,region_11,region_1100,region_1102,region_1103,region_1111,region_1112,region_1113,region_1114,region_1115,region_112,region_113…	1700106J16Rik,9030409G11Rik,AI464131,AK028549,Abr,Acsl3,Actc1,Acvr1,Acvr2a,Ada,Adamts2,Add2,Adra1a,Adra1b,Ahr,Aldh1a1,Aldh1a2,Aldh1a3,Alpl,Alx4,Angpt1,Angpt2,Ano1,Anxa1,Anxa3,Apaf1,Apc,Apcdd1,Aplp2,App,Aqp1,Aqp11,Aqp6,Areg,Arf4,Asb1,Ascl1,Atg5,Atg7,Atic,Atoh1,Atp2b2,Avpr1a,Axin2,B4galt1,Barhl1,Barx2,Basp1,Bbs2,Bcl11a,Bcl11b,Bcl2,Bcl2l11,Bcor,Bdh1,Bfsp2,Blm,Bmp2,Bmp5,Bmp8a,Bmpr1a,Bsx,C2cd3,Cacna1a…
GO Biological Process	GO:0043170	macromolecule metabolic process	19	7.50836e-25	6.44443e-21	3.3918e-22	1.19835	1622.23	1944	0.40184	0.481546	497	0.000139225	1	0.00240435	1.08347	1125.09	1219	5386	0.288589	0.226327	region_0,region_1007,region_1008,region_1009,region_101,region_1010,region_1012,region_1013,region_1014,region_1015,region_1016,region_102,region_1022,region_1023,region_1024,region_1025,region_1026,region_1027,region_1028,region_103,region_1034,region_1035,region_1036,region_1037,region_1038,region_1039,region_1040,region_1044,region_1049,region_105,region_1050,region_1056,region_1058,region_105…	0610007P08Rik,1110018G07Rik,1110034B05Rik,1110054O05Rik,1500015O10Rik,1810074P20Rik,2010111I01Rik,4833403I15Rik,4921515J06Rik,4930444G20Rik,4931440F15Rik,A930038C07Rik,AK028549,AW146020,Aatk,Abca1,Abcf1,Abhd10,Abhd5,Abi1,Abra,Actl6b,Acvr1,Acvr2a,Adam30,Adamts12,Adamts16,Adamts17,Adamts19,Adamts2,Adamts3,Adamts5,Adamts7,Adamts8,Adamts9,Adar,Adora1,Adra2a,Adra2c,Aebp1,Aebp2,Aff1,Aff3,Agbl1,Ahr,Ahrr…
GO Biological Process	GO:0023051	regulation of signaling	20	1.3509e-24	1.15948e-20	5.7974e-22	1.36523	699.518	955	0.173277	0.236562	11	7.61403e-34	6.53512e-30	5.94102e-31	1.61249	318.142	513	1523	0.121449	0.336835	region_100,region_101,region_1013,region_1014,region_1018,region_1019,region_1020,region_1021,region_1032,region_1033,region_1042,region_105,region_1062,region_107,region_1082,region_1083,region_1086,region_1090,region_1092,region_1095,region_1100,region_1129,region_113,region_1131,region_1132,region_1133,region_1137,region_1138,region_1139,region_1140,region_1141,region_1142,region_1143,region_1…	1700023I07Rik,4930403L05Rik,4930474N05Rik,4930596D02Rik,AI464131,Abr,Abra,Acap2,Acvr1,Acvr2a,Ada,Adora1,Adora2a,Adra1a,Adra2a,Adra2c,Afap1,Afap1l2,Agap1,Akap11,Akap13,Akap6,Angpt1,Apc,Apcdd1,Apln,Aplp2,App,Arap2,Arap3,Arhgap10,Arhgap15,Arhgef18,Arhgef26,Arhgef3,Arhgef33,Arhgef37,Arhgef40,Asap1,Ascl1,Atp2b2,Atp6ap2,Atxn1,Avpr1a,Axin2,B230120H23Rik,Bche,Bcl10,Bhlhe40,Blk,Bmp2,Bmper,Bmpr1a,C2cd3,Cac…
GO Biological Process	GO:0031323	regulation of cellular metabolic process	21	9.20603e-24	7.90154e-20	3.76264e-21	1.2236	1364.82	1670	0.338078	0.413674	83	3.40466e-15	2.92222e-11	3.52075e-13	1.22368	809.038	990	3873	0.234375	0.255616	region_100,region_1000,region_1001,region_1002,region_1003,region_1004,region_1005,region_1006,region_101,region_1013,region_1014,region_1015,region_1016,region_103,region_1038,region_1039,region_1040,region_1044,region_105,region_1056,region_1059,region_106,region_1060,region_1061,region_1062,region_1064,region_1065,region_1066,region_107,region_1082,region_1087,region_1088,region_1090,region_10…	1700023I07Rik,1810074P20Rik,4930403L05Rik,4930447C04Rik,4931440F15Rik,4933415F23Rik,4933426I21Rik,5730507C01Rik,AK028549,AW146020,Abca1,Abcf1,Abhd5,Abi1,Ablim1,Abr,Abra,Acap2,Acer2,Actl6b,Acvr1,Acvr2a,Adar,Adcy1,Adcy2,Adcyap1r1,Adora1,Adora2a,Adra1b,Adra2a,Adra2c,Aebp1,Aebp2,Afap1l2,Aff1,Aff3,Agap1,Agk,Ahr,Ahrr,Akap6,Alx4,Amph,Angpt1,Ankrd1,Ankrd26,Anp32a,Anxa1,Anxa3,Apbb2,Apc,Apln,Aplp2,App,Arap…
GO Biological Process	GO:0048519	negative regulation of biological process	22	5.23687e-23	4.49481e-19	2.04309e-20	1.28629	953.128	1226	0.236098	0.303691	24	4.04393e-27	3.47091e-23	1.44621e-24	1.42478	483.584	689	2315	0.163115	0.297624	region_100,region_101,region_1010,region_1013,region_1014,region_1015,region_1016,region_1038,region_1039,region_1040,region_1042,region_1044,region_1059,region_1060,region_1061,region_1062,region_1064,region_1065,region_1066,region_1067,region_1068,region_107,region_1082,region_1083,region_1087,region_1094,region_1099,region_1100,region_1113,region_1114,region_1115,region_112,region_1125,region_…	1500015O10Rik,1810074P20Rik,4632434I11Rik,4921515J06Rik,A2m,A930038C07Rik,AK028549,Abhd5,Abr,Acaa2,Acer2,Actn4,Acvr1,Ada,Adar,Adcyap1r1,Add2,Adora1,Adora2a,Adra1a,Adra1b,Adra1d,Adra2a,Ahr,Ahrr,Aldh1a2,Ambra1,Angpt1,Angpt2,Ankrd26,Anxa1,Anxa5,Aoah,Apbb2,Apc,Apcdd1,Apln,Apobec3,App,Aqp1,Arap3,Areg,Arhgap10,Arnt2,Ascl1,Asph,Atf7ip,Atg5,Atg7,Atp1a1,Atp8b1,Atxn1,Aven,Avpr1a,Axin2,B230120H23Rik,B4galt1…
GO Biological Process	GO:0048523	negative regulation of cellular process	23	3.62454e-22	3.11094e-18	1.35258e-19	1.29687	876.727	1137	0.217173	0.281645	26	5.80409e-26	4.98165e-22	1.91602e-23	1.43819	440.135	633	2107	0.149858	0.300427	region_100,region_101,region_1010,region_1013,region_1014,region_1015,region_1016,region_1038,region_1039,region_1040,region_1042,region_1044,region_1059,region_1060,region_1061,region_1062,region_1064,region_1065,region_1066,region_1067,region_1068,region_107,region_1082,region_1083,region_1087,region_1094,region_1099,region_1100,region_1113,region_1114,region_1115,region_112,region_1125,region_…	1500015O10Rik,1810074P20Rik,4632434I11Rik,A930038C07Rik,AK028549,Abr,Acaa2,Acer2,Actn4,Acvr1,Ada,Adar,Adcyap1r1,Add2,Adora1,Adora2a,Adra1a,Adra1b,Adra2a,Ahr,Ahrr,Aldh1a2,Ambra1,Angpt1,Angpt2,Anxa1,Apbb2,Apc,Apcdd1,Apobec3,App,Aqp1,Arap3,Areg,Arhgap10,Arnt2,Ascl1,Asph,Atf7ip,Atg5,Atg7,Atp1a1,Atp8b1,Atxn1,Aven,Avpr1a,Axin2,B230120H23Rik,B4galt1,BC024139,Bag1,Barhl1,Barx2,Basp1,Bche,Bcl10,Bcl11a,Bcl…
GO Biological Process	GO:0007399	nervous system development	24	7.72932e-22	6.63407e-18	2.7642e-19	1.33004	737.573	981	0.182703	0.243002	5	1.30567e-47	1.12066e-43	2.24131e-44	1.79608	279.497	502	1338	0.118845	0.375187	region_100,region_101,region_1011,region_1013,region_1014,region_1015,region_1016,region_1018,region_1019,region_1020,region_1021,region_1038,region_1039,region_1040,region_1043,region_1059,region_1060,region_1061,region_1062,region_1064,region_1065,region_1066,region_107,region_1078,region_1086,region_1088,region_1091,region_1111,region_1112,region_1113,region_1114,region_1115,region_112,region_…	4930506M07Rik,A930038C07Rik,Ablim1,Abr,Acsl3,Acsl6,Actl6b,Adcy1,Adora2a,Adra2c,Aldh1a2,Aldh1a3,Ambra1,Ank3,Anks1,Anxa1,Anxa3,Apaf1,Apbb2,Apc,Aplp2,App,Aqp1,Areg,Arf4,Arnt2,Ascl1,Atf1,Atg7,Atl1,Atoh1,Atoh8,Atp2b2,Atxn10,Avpr1a,Bag1,Barhl1,Bbs2,Bcl10,Bcl11a,Bcl11b,Bcl2,Bdh1,Bmp2,Bmpr1a,Boc,Bsx,C2cd3,Cables1,Cacna1a,Cadm1,Camk1d,Camk2b,Camk2g,Ccl2,Ccnd2,Cd24a,Cdh2,Cdh23,Cdh4,Cdk5r1,Cdk5rap2,Cdkn1c,C…
GO Biological Process	GO:0080090	regulation of primary metabolic process	25	7.95298e-22	6.82605e-18	2.73042e-19	1.21347	1363.85	1655	0.337838	0.409958	88	1.16681e-14	1.00148e-10	1.13804e-12	1.21866	811.544	989	3885	0.234138	0.254569	region_100,region_1000,region_1001,region_1002,region_1003,region_1004,region_1005,region_1006,region_101,region_1013,region_1014,region_1015,region_1016,region_1029,region_103,region_1030,region_1031,region_1038,region_1039,region_1040,region_1044,region_105,region_1056,region_1059,region_106,region_1060,region_1061,region_1062,region_1064,region_1065,region_1066,region_107,region_1082,region_10…	1810074P20Rik,4930447C04Rik,4931440F15Rik,4933426I21Rik,5730507C01Rik,A2m,AK028549,AW146020,Abca1,Abcf1,Abhd5,Abi1,Ablim1,Abr,Abra,Acap2,Acer2,Actl6b,Acvr1,Acvr2a,Adar,Adcy1,Adcy2,Adcyap1r1,Adora1,Adora2a,Adra1b,Adra2a,Adra2c,Aebp1,Aebp2,Afap1l2,Aff1,Aff3,Agap1,Agk,Ahr,Ahrr,Alx4,Amph,Angpt1,Ankrd1,Ankrd26,Anp32a,Anxa1,Anxa3,Apbb2,Apc,Aplp2,App,Arap2,Arap3,Arhgap10,Arhgap12,Arhgap15,Arhgap18,Arhga…
GO Biological Process	GO:0019222	regulation of metabolic process	26	9.08139e-22	7.79456e-18	2.99791e-19	1.20006	1474.93	1770	0.365352	0.438444	112	1.56936e-12	1.34698e-08	1.20267e-10	1.18653	900.95	1069	4313	0.253078	0.247855	region_100,region_1000,region_1001,region_1002,region_1003,region_1004,region_1005,region_1006,region_101,region_1013,region_1014,region_1015,region_1016,region_1029,region_103,region_1030,region_1031,region_1038,region_1039,region_1040,region_1044,region_105,region_1056,region_1059,region_106,region_1060,region_1061,region_1062,region_1064,region_1065,region_1066,region_107,region_1082,region_10…	1700023I07Rik,1810074P20Rik,2810002N01Rik,4921515J06Rik,4930403L05Rik,4930447C04Rik,4931440F15Rik,4933415F23Rik,4933426I21Rik,5730507C01Rik,A2m,AK028549,AW146020,Abca1,Abcf1,Abhd5,Abi1,Ablim1,Abr,Abra,Acap2,Acer2,Actl6b,Acvr1,Acvr2a,Adar,Adcy1,Adcy2,Adcyap1r1,Adora1,Adora2a,Adra1a,Adra1b,Adra2a,Adra2c,Aebp1,Aebp2,Afap1l2,Aff1,Aff3,Agap1,Agk,Ahr,Ahrr,Akap6,Aldh1a2,Alx4,Amph,Angpt1,Ankrd1,Ankrd26,A…
GO Biological Process	GO:0009653	anatomical structure morphogenesis	27	2.14619e-21	1.84207e-17	6.8225e-19	1.31947	761.667	1005	0.188671	0.248947	6	4.26405e-40	3.65983e-36	6.09972e-37	1.68425	308.742	520	1478	0.123106	0.351827	region_100,region_1007,region_1008,region_1009,region_101,region_1011,region_1013,region_1014,region_1015,region_1016,region_1018,region_1019,region_1020,region_1021,region_1062,region_1064,region_1065,region_1066,region_1069,region_107,region_1070,region_1071,region_1072,region_1073,region_1074,region_1075,region_1076,region_1078,region_1082,region_1086,region_1113,region_1114,region_1115,region…	4930506M07Rik,AK028549,AK053790,Abi1,Ablim1,Abr,Actc1,Acvr1,Ada,Adcy1,Adora2a,Aff3,Ahi1,Ahr,Aldh1a1,Aldh1a2,Aldh1a3,Alpl,Alx4,Angpt1,Angpt2,Ank3,Antxr1,Anxa3,Apaf1,Apbb2,Apc,App,Aqp1,Aqp6,Areg,Arhgap24,Asap1,Asph,Atg7,Atic,Atl1,Atoh1,Atp2b2,Axin2,B4galt1,Barx2,Bbs10,Bbs2,Bcl10,Bcl11b,Bcl2,Bcl2l11,Bcor,Bmp2,Bmper,Bmpr1a,Boc,Bsx,C2cd3,Cacna1a,Cadm1,Calb1,Cap1,Car2,Ccbe1,Ccl2,Ccnd1,Cd44,Cdh13,Cdh2,C…
GO Biological Process	GO:0048583	regulation of response to stimulus	28	5.90747e-20	5.07038e-16	1.81085e-17	1.31832	720.615	950	0.178503	0.235323	23	1.83779e-27	1.57738e-23	6.85816e-25	1.51887	346.969	527	1661	0.124763	0.317279	region_100,region_101,region_1013,region_1014,region_1018,region_1019,region_1020,region_1021,region_1032,region_1033,region_1038,region_1039,region_1040,region_1042,region_105,region_1056,region_1062,region_107,region_1082,region_1083,region_1086,region_1087,region_1090,region_1095,region_1100,region_1129,region_113,region_1131,region_1132,region_1133,region_1137,region_1138,region_1139,region_1…	1700023I07Rik,4930403L05Rik,4930474N05Rik,4930596D02Rik,A2m,AI464131,Abr,Abra,Acap2,Acvr1,Acvr2a,Ada,Adora1,Adora2a,Adra1a,Adra2a,Adra2c,Afap1,Afap1l2,Agap1,Akap11,Akap13,Akap6,Angpt1,Angpt2,Ankrd26,Anxa1,Aoah,Apc,Apcdd1,Aplp2,App,Arap2,Arap3,Arhgap10,Arhgap15,Arhgef18,Arhgef26,Arhgef3,Arhgef33,Arhgef37,Arhgef40,Asap1,Ascl1,Atp6ap2,Atxn1,Axin2,B230120H23Rik,Bcl10,Bcl2,Bmp2,Bmper,Bmpr1a,Btla,C2cd3…
GO Biological Process	GO:0060255	regulation of macromolecule metabolic process	29	4.71854e-19	4.04993e-15	1.39653e-16	1.21024	1261.73	1527	0.312542	0.378251	165	7.65485e-10	6.57016e-06	3.98191e-08	1.17971	761.202	898	3644	0.212595	0.246432	region_1000,region_1001,region_1002,region_1003,region_1004,region_1005,region_1006,region_101,region_1013,region_1014,region_1015,region_1016,region_1029,region_103,region_1030,region_1031,region_1044,region_105,region_1056,region_1059,region_106,region_1060,region_1061,region_1062,region_1064,region_1065,region_1066,region_107,region_1082,region_1086,region_1087,region_1088,region_1090,region_1…	1810074P20Rik,4921515J06Rik,4930447C04Rik,4931440F15Rik,4933426I21Rik,5730507C01Rik,A2m,AK028549,AW146020,Abcf1,Abi1,Ablim1,Abra,Acer2,Actl6b,Acvr1,Acvr2a,Adar,Adora1,Adora2a,Adra1b,Adra2a,Adra2c,Aebp1,Aebp2,Afap1l2,Aff1,Aff3,Agk,Ahr,Ahrr,Aldh1a2,Alx4,Angpt1,Ankrd1,Anp32a,Anxa3,Apbb2,Apc,Aplp2,App,Arid2,Arid3a,Arid3b,Arnt2,Arntl,Arntl2,Ascc2,Ascl1,Ash1l,Asxl2,Asxl3,Atf1,Atf6,Atf7ip,Atg10,Atg5,Atg…
GO Biological Process	GO:0009966	regulation of signal transduction	30	1.46271e-18	1.25545e-14	4.18482e-16	1.34347	598.45	804	0.148241	0.199158	20	3.91971e-28	3.36429e-24	1.68214e-25	1.60431	271.768	436	1301	0.10322	0.335127	region_100,region_101,region_1013,region_1014,region_1018,region_1019,region_1020,region_1021,region_1032,region_1033,region_1042,region_105,region_1062,region_107,region_1082,region_1083,region_1086,region_1090,region_1095,region_1100,region_1129,region_1131,region_1132,region_1133,region_1137,region_1138,region_1139,region_1140,region_1141,region_1142,region_1143,region_1144,region_1145,region_…	1700023I07Rik,4930403L05Rik,4930474N05Rik,4930596D02Rik,AI464131,Abr,Abra,Acap2,Acvr1,Acvr2a,Ada,Adora1,Adra1a,Adra2a,Adra2c,Afap1,Afap1l2,Agap1,Akap11,Akap13,Akap6,Angpt1,Apc,Apcdd1,Aplp2,App,Arap2,Arap3,Arhgap10,Arhgap15,Arhgef18,Arhgef26,Arhgef3,Arhgef33,Arhgef37,Arhgef40,Asap1,Ascl1,Atp6ap2,Atxn1,Axin2,B230120H23Rik,Bcl10,Bmp2,Bmper,Bmpr1a,C2cd3,Cacng4,Cacng5,Camk2b,Cav2,Ccnd1,Cd24a,Cd40,Cd44…
GO Biological Process	GO:0051239	regulation of multicellular organismal process	31	1.5476e-18	1.3283e-14	4.28485e-16	1.30931	705.717	924	0.174812	0.228883	27	2.98822e-25	2.56479e-21	9.49923e-23	1.52449	313.546	478	1501	0.113163	0.318454	region_10,region_1038,region_1039,region_1040,region_107,region_1082,region_1088,region_1113,region_1114,region_1115,region_112,region_113,region_1137,region_1138,region_1139,region_1140,region_1141,region_1142,region_1143,region_1144,region_1145,region_1166,region_1176,region_1177,region_118,region_1195,region_1196,region_1197,region_1198,region_1203,region_1204,region_1205,region_1220,region_12…	A930038C07Rik,AK028549,Acvr1,Acvr2a,Ada,Adora1,Adora2a,Adra1a,Adra1b,Adra1d,Adra2a,Adra2c,Afap1l2,Ahr,Angpt2,Ank,Ankrd26,Anxa3,Anxa5,Ap3b1,Apc,Apln,App,Aqp1,Areg,Ascl1,Atf1,Atoh1,Atp1a1,Atp2b2,Atp6ap2,Avpr1a,Axin2,B4galt1,Bai3,Bbs2,Bche,Bcl10,Bcl11a,Bcl2,Bcor,Bhlhe40,Bmp2,Bmp2k,Bmpr1a,Boc,Btg1,Cacna1a,Cacna1b,Cacna1e,Cadm1,Calb1,Calcr,Calcrl,Camk1d,Camk2a,Camk2b,Camk2d,Car2,Ccl2,Ccnd1,Ccnd2,Cd24a…
GO Biological Process	GO:0050793	regulation of developmental process	32	6.33137e-18	5.43422e-14	1.69819e-15	1.34164	584.359	784	0.144751	0.194204	30	1.19187e-24	1.02299e-20	3.40995e-22	1.59436	245.239	391	1174	0.0925663	0.333049	region_10,region_1038,region_1039,region_1040,region_107,region_1113,region_1114,region_1115,region_112,region_113,region_1137,region_1138,region_1139,region_1140,region_1141,region_1142,region_1143,region_1144,region_1145,region_1150,region_1166,region_1177,region_118,region_1182,region_1198,region_1203,region_1204,region_1205,region_1220,region_1255,region_1256,region_1257,region_1258,region_12…	A930038C07Rik,AK028549,Acvr1,Acvr2a,Ada,Adamts9,Adra2c,Ahr,Akap2,Angpt2,Ank,Anxa3,Ap3b1,Apc,App,Aqp1,Arap3,Areg,Arhgap15,Arhgef18,Ascl1,Atf1,Atoh1,Axin2,B4galt1,Bai3,Bcl11a,Bcl2,Bcl2l11,Bcor,Bmp2,Bmp2k,Bmpr1a,Boc,Btg1,Cacna1a,Camk1d,Camk2b,Car2,Ccl2,Ccnd1,Ccnd2,Cd24a,Cd276,Cd28,Cd40,Cd74,Cd83,Cdc42ep3,Cdc42ep4,Cdc42se2,Cdh2,Cdh4,Cdk1,Cdk5r1,Cdk5rap2,Cdkn2b,Cdon,Cebpd,Cited1,Cited2,Clec2d,Clec2i,C…
GO Biological Process	GO:0007417	central nervous system development	33	1.06995e-17	9.18337e-14	2.78284e-15	1.43563	385.892	554	0.0955889	0.137231	15	8.75095e-33	7.51094e-29	5.00729e-30	2.00248	127.842	256	612	0.0606061	0.418301	region_100,region_101,region_1011,region_1013,region_1014,region_1015,region_1016,region_1059,region_1060,region_1061,region_1062,region_107,region_1086,region_1088,region_1113,region_1114,region_1115,region_112,region_1137,region_1138,region_1139,region_1140,region_1141,region_1142,region_1143,region_1166,region_1175,region_118,region_1181,region_1217,region_123,region_124,region_1240,region_124…	Abr,Acsl3,Adora2a,Aldh1a2,Aldh1a3,Anxa3,Apaf1,Aplp2,App,Aqp1,Arf4,Arnt2,Ascl1,Atg7,Atoh1,Atp2b2,Avpr1a,Barhl1,Bbs2,Bcl11b,Bcl2,Bdh1,Bmp2,Bmpr1a,Bsx,C2cd3,Cacna1a,Cadm1,Cdk5r1,Cdk5rap2,Cdon,Celsr1,Chd7,Cited1,Cited2,Cln8,Cntn2,Cntn4,Creb1,Ctnna2,Ctnnb1,Cxcl12,Cxcr4,Cyp11a1,Cyp17a1,Cyp26a1,Dab1,Dcc,Dclk1,Dcx,Disc1,Dlx1,Dlx2,Dmbx1,Dner,Dscaml1,E2f1,Efna5,Egfr,En1,Eomes,Epha4,Epha5,Epha7,Ephb1,Ephb2,…
GO Biological Process	GO:0051179	localization	34	1.70515e-17	1.46353e-13	4.30449e-15	1.22053	1108.53	1353	0.274593	0.33515	63	1.21039e-17	1.03888e-13	1.64902e-15	1.27321	673.885	858	3226	0.203125	0.265964	region_0,region_1,region_100,region_1000,region_1001,region_1002,region_1010,region_1015,region_1016,region_102,region_1024,region_1025,region_1026,region_1027,region_1028,region_1029,region_103,region_1030,region_1031,region_1038,region_1039,region_1040,region_1056,region_1058,region_1062,region_1064,region_1065,region_1066,region_1067,region_1068,region_1077,region_1078,region_108,region_1082,r…	1190002N15Rik,1700123L14Rik,2310046K01Rik,4831426I19Rik,5430435G22Rik,A930038C07Rik,Aagab,Abca1,Abca13,Abca4,Abca8b,Abcb11,Abcc12,Abcc4,Abcd2,Abcd3,Abra,Actn4,Acvr1,Ada,Add2,Adora1,Aftph,Agap1,Ahi1,Akap2,Amph,Angpt1,Ank,Ank2,Ank3,Ankfy1,Anks1,Ano1,Ano10,Ano6,Anxa1,Anxa11,Anxa3,Ap1m1,Ap1s3,Ap3b1,Ap3m1,Ap3s1,Apba1,Apba2,Apbb2,Apc,App,Aqp1,Aqp11,Aqp4,Aqp6,Arf4,Arl4c,Arntl,Ascl1,Atg10,Atg4c,Atg7,Atoh…
GO Biological Process	GO:0006139	nucleobase-containing compound metabolic process	35	7.75538e-17	6.65644e-13	1.90184e-14	1.22156	1068.3	1305	0.264628	0.32326	880	0.00498197	1	0.0485912	1.07983	707.516	764	3387	0.180871	0.225568	region_1007,region_1008,region_1009,region_101,region_1010,region_1015,region_1016,region_103,region_1044,region_1049,region_1050,region_1056,region_1059,region_1060,region_1061,region_1064,region_1065,region_1074,region_1075,region_1076,region_108,region_1080,region_1081,region_1083,region_1087,region_1088,region_1089,region_109,region_1097,region_1098,region_1099,region_1102,region_1103,region_…	0610007P08Rik,1110034B05Rik,1110054O05Rik,1300010F03Rik,4921515J06Rik,AK028549,AW146020,Abca1,Abca12,Abca13,Abca4,Abca8b,Abcb11,Abcc12,Abcc4,Abcd2,Abcd3,Abcf1,Abra,Actc1,Actl6b,Ada,Adar,Adcy1,Adcy2,Adcy8,Adk,Adsl,Aebp1,Aebp2,Aff1,Aff3,Agap1,Ahr,Ahrr,Ak2,Ak5,Akap17b,Aldh6a1,Alx4,Anp32a,Apaf1,Aplf,Apobec3,App,Aqp1,Aqr,Arid3a,Arid3b,Arl4a,Arnt2,Arntl,Arntl2,Ascc2,Ascl1,Ash1l,Asxl2,Asxl3,Atf1,Atf7ip,…
GO Biological Process	GO:0050896	response to stimulus	36	1.49659e-16	1.28452e-12	3.56812e-14	1.14145	1836.26	2096	0.454857	0.519197	6302	0.95199	1	1	0.967097	1345.26	1301	6440	0.308002	0.202019	region_100,region_1000,region_1001,region_1002,region_101,region_1011,region_1013,region_1014,region_1015,region_1016,region_102,region_1032,region_1033,region_1038,region_1039,region_1040,region_1041,region_1043,region_1044,region_105,region_1056,region_1058,region_1059,region_1060,region_1061,region_1062,region_1067,region_1068,region_1069,region_107,region_1070,region_1071,region_1072,region_1…	0610007P08Rik,1110054O05Rik,1500015O10Rik,2310046K01Rik,4930544G11Rik,4930596D02Rik,5430435G22Rik,6330512M04Rik,A830018L16Rik,AK053790,Abat,Abca1,Abca4,Abcc4,Abcd3,Ablim1,Abr,Acer2,Acsl3,Acta2,Actc1,Actn4,Acvr1,Acvr2a,Ada,Adam30,Adamts19,Adamts2,Adamts3,Adcy1,Adcy2,Adcy8,Adcyap1r1,Adora1,Adora2a,Adra1a,Adra1b,Adra1d,Adra2a,Adra2c,Adsl,Aen,Afap1,Afap1l2,Agap1,Agk,Ahr,Ahrr,Ak5,Akap13,Akap2,Aldh1a1,…
GO Biological Process	GO:0048468	cell development	37	2.25637e-16	1.93664e-12	5.23417e-14	1.35181	511.165	691	0.12662	0.171167	16	8.00492e-32	6.87062e-28	4.29414e-29	1.78356	193.434	345	926	0.0816761	0.37257	region_1013,region_1014,region_1062,region_1064,region_1065,region_1066,region_107,region_1078,region_1087,region_1113,region_1114,region_1115,region_112,region_1137,region_1138,region_1139,region_1140,region_1141,region_1142,region_1143,region_1173,region_1174,region_118,region_1183,region_1184,region_1215,region_1220,region_123,region_1235,region_124,region_1246,region_1247,region_1248,region_1…	4930506M07Rik,AI464131,Ablim1,Actc1,Acvr1,Adcy1,Adora2a,Aldh1a2,Angpt2,Ank3,Anks1,Antxr1,Apbb2,Apc,App,Areg,Ascl1,Atg5,Atg7,Atl1,Atoh1,Atp2b2,Atxn10,B4galt1,Bbs2,Bcl11b,Bcl2,Bfsp2,Bhlha15,Bmp2,Bmp8a,Bmpr1a,Boc,Cacna1a,Capza3,Cav2,Cd24a,Cdh23,Cdh4,Cdk1,Cdk5r1,Cdkn1c,Celsr2,Chl1,Chn2,Chst11,Cited2,Cnga3,Cntn2,Cntn4,Col4a1,Creb1,Crebbp,Cryaa,Ctnna1,Ctnna2,Ctnnb1,Cul3,Cxadr,Cxcl12,Cxcr4,Cyfip1,Cyp26a…
GO Biological Process	GO:0044267	cellular protein metabolic process	38	2.91115e-16	2.49864e-12	6.57537e-14	1.28292	721.014	925	0.178601	0.22913	469	9.62054e-05	0.825731	0.00176062	1.1473	469.798	539	2249	0.127604	0.239662	region_0,region_1007,region_1008,region_1009,region_1013,region_1014,region_1022,region_1023,region_1024,region_1025,region_1026,region_1027,region_1028,region_1034,region_1035,region_1036,region_1037,region_1038,region_1039,region_1040,region_1049,region_105,region_1050,region_1058,region_1064,region_1065,region_1074,region_1075,region_1076,region_1077,region_1078,region_1080,region_1081,region_…	1110018G07Rik,1500015O10Rik,1810074P20Rik,4931440F15Rik,A930038C07Rik,Aatk,Abca1,Abcf1,Abi1,Acvr1,Acvr2a,Adora1,Adra2a,Adra2c,Agbl1,Akt3,Alg8,Alk,Alpk2,Anapc1,Anapc13,Anxa1,App,Art2b,Ash1l,Asph,Ate1,Atg10,Atg5,Atg7,B230120H23Rik,B3galnt1,B3galt1,B4galt1,Bbs10,Bcl11a,Bcl2,Bcor,Blk,Bmp2,Bmp2k,Bmpr1a,Brd4,Btg1,Calr4,Camk1d,Camk1g,Camk2a,Camk2b,Camk2d,Camk2g,Cand1,Ccnd1,Ccnh,Cd74,Cd81,Cdc16,Cdc7,Cdk1…
GO Biological Process	GO:0010646	regulation of cell communication	39	3.02423e-16	2.5957e-12	6.65563e-14	1.35028	511.006	690	0.126581	0.170919	28	5.96973e-25	5.12382e-21	1.82994e-22	1.62351	227.901	370	1091	0.0875947	0.339138	region_1013,region_1014,region_1042,region_105,region_107,region_1082,region_1083,region_1090,region_1092,region_1095,region_1100,region_1129,region_113,region_1131,region_1132,region_1133,region_1137,region_1138,region_1139,region_1140,region_1141,region_1142,region_1143,region_1144,region_1145,region_1150,region_1173,region_1174,region_1176,region_1177,region_1195,region_1196,region_1197,region…	AI464131,Abra,Acvr1,Acvr2a,Ada,Adora1,Adora2a,Adra1a,Adra2a,Adra2c,Afap1l2,Angpt1,Apc,Apcdd1,Apln,Arap3,Ascl1,Atp2b2,Atxn1,Avpr1a,Axin2,Bche,Bcl10,Bhlhe40,Blk,Bmp2,Bmper,Bmpr1a,Cacna1a,Cacna1e,Calb1,Camk2a,Camk2b,Cav2,Ccl2,Ccnd1,Cd24a,Cd40,Cd44,Cd74,Cdh13,Cdh2,Cdkn1c,Cdkn2b,Cdon,Celsr1,Chd7,Chrdl2,Chrna4,Chst11,Cidea,Cilp,Cited2,Cnr1,Cntn2,Col1a1,Cplx2,Creb1,Crhr2,Csf1,Csf1r,Csf2,Csnk1d,Csnk1e,Ct…
GO Biological Process	GO:0016043	cellular component organization	40	4.6757e-16	4.01315e-12	1.00329e-13	1.22253	1021.65	1249	0.253072	0.309388	89	1.52791e-14	1.31141e-10	1.47349e-12	1.27039	570.692	725	2732	0.171638	0.265373	region_100,region_101,region_1013,region_1014,region_1038,region_1039,region_1040,region_1044,region_1049,region_1050,region_1062,region_1064,region_1065,region_1066,region_107,region_1078,region_1082,region_1086,region_1087,region_1089,region_1091,region_1093,region_1111,region_1112,region_1113,region_1114,region_1115,region_112,region_113,region_1134,region_1137,region_1138,region_1139,region_1…	1110017D15Rik,2610039C10Rik,4831426I19Rik,4930506M07Rik,4933400A11Rik,A930038C07Rik,Abca1,Abca4,Ablim1,Abr,Actc1,Actl6b,Actn4,Adamts2,Adcy1,Add2,Adora2a,Adsl,Aebp2,Ahi1,Ahr,Akap2,Aldh1a1,Amph,Anapc1,Anapc13,Angpt1,Ank3,Ankfy1,Antxr1,Anxa11,Anxa3,Anxa5,Ap1s3,Ap3b1,Apaf1,Apbb2,Apc,App,Aqp1,Aqp11,Areg,Arhgap10,Arhgap26,Arhgap42,Arhgap5,Arhgef18,Asap1,Ash1l,Atf1,Atg4c,Atg5,Atg7,Atl1,Atl2,Atoh1,Atp2b2…
GO Biological Process	GO:0034645	cellular macromolecule biosynthetic process	41	5.41386e-16	4.64672e-12	1.13335e-13	1.25442	836.244	1049	0.207145	0.259846	320	3.63857e-06	0.0312298	9.75932e-05	1.17208	495.7	581	2373	0.137547	0.244838	region_0,region_1007,region_1008,region_1009,region_101,region_1015,region_1016,region_1022,region_1023,region_1024,region_1025,region_1026,region_1027,region_1028,region_1044,region_1049,region_1050,region_1056,region_1059,region_1060,region_1061,region_1064,region_1065,region_1074,region_1075,region_1076,region_1077,region_1083,region_1088,region_1089,region_1095,region_1097,region_1098,region_…	AK028549,AW146020,Abca1,Abcf1,Abra,Actl6b,Adar,Aebp1,Aebp2,Aff1,Aff3,Ahr,Ahrr,Alg8,Alx4,Anp32a,Arid3a,Arid3b,Arnt2,Arntl,Arntl2,Ascc2,Ascl1,Ash1l,Asxl2,Asxl3,Atf1,Atf7ip,Atg10,Atg7,Atoh1,Atoh8,B3galnt1,B3galt1,B4galt1,Bach1,Bach2,Banp,Barhl1,Barx2,Bbx,Bcl11a,Bcl11b,Bclaf1,Bcor,Bhlha15,Bhlha9,Bhlhe40,Blm,Bnc2,Brd7,Bsx,C1d,Calcoco1,Camta1,Cand1,Casz1,Cbfa2t3,Cbx2,Ccnh,Ccnk,Ccnl1,Cdca7,Cdca7l,Cdk8,C…
GO Biological Process	GO:0040011	locomotion	42	9.74173e-16	8.36133e-12	1.99079e-13	1.43969	337.573	486	0.0836198	0.120386	36	2.77907e-22	2.38527e-18	6.62576e-20	1.79423	130.975	235	627	0.0556345	0.374801	region_1015,region_1016,region_1038,region_1039,region_1040,region_1056,region_1062,region_11,region_112,region_113,region_1150,region_1153,region_1154,region_118,region_1198,region_12,region_1215,region_1217,region_1246,region_1247,region_1248,region_1249,region_1250,region_1255,region_1256,region_1257,region_1272,region_129,region_13,region_1309,region_1310,region_1333,region_1334,region_1335,r…	A930038C07Rik,Ablim1,Acvr1,Angpt1,Ank3,Anks1,Apbb2,Apc,App,Ascl1,Atoh1,Atp2b2,B4galt1,Barhl1,Boc,Cacna1e,Cap1,Ccl2,Ccl22,Ccl25,Cd24a,Cd34,Cd47,Cdh13,Cdh2,Cdh4,Cdk5r1,Celsr1,Celsr2,Chl1,Cmtm5,Cntn2,Col5a1,Csf3r,Ctnna2,Cul3,Cxadr,Cxcl11,Cxcl12,Cxcl17,Cxcr4,Cyp1b1,Dab1,Dcc,Dclk1,Dcx,Disc1,Dock1,Dock4,Dpysl5,Dst,Edn2,Edn3,Ednrb,Efna5,Efnb1,Efnb2,Egfr,Elmo2,Enah,Enpp2,Epha3,Epha4,Epha5,Epha7,Epha8,Eph…
GO Biological Process	GO:0071840	cellular component organization or biogenesis	43	1.31346e-15	1.12734e-11	2.62172e-13	1.21523	1046.71	1272	0.25928	0.315086	105	6.75081e-13	5.79422e-09	5.51831e-11	1.2454	596.595	743	2856	0.1759	0.260154	region_100,region_101,region_1012,region_1013,region_1014,region_1038,region_1039,region_1040,region_1044,region_1049,region_1050,region_1062,region_1064,region_1065,region_1066,region_107,region_1078,region_108,region_1082,region_1086,region_1087,region_1089,region_109,region_1091,region_1093,region_1111,region_1112,region_1113,region_1114,region_1115,region_112,region_113,region_1134,region_113…	1110017D15Rik,2610039C10Rik,4831426I19Rik,4930506M07Rik,4933400A11Rik,A930038C07Rik,Abca1,Abca4,Ablim1,Abr,Actc1,Actl6b,Actn4,Adamts2,Adcy1,Add2,Adora2a,Adsl,Aebp2,Ahi1,Ahr,Akap2,Aldh1a1,Amph,Anapc1,Anapc13,Angpt1,Ank3,Ankfy1,Antxr1,Anxa11,Anxa3,Anxa5,Ap1s3,Ap3b1,Apaf1,Apbb2,Apc,App,Aqp1,Aqp11,Areg,Arhgap10,Arhgap26,Arhgap42,Arhgap5,Arhgef18,Asap1,Ash1l,Atf1,Atg4c,Atg5,Atg7,Atl1,Atl2,Atoh1,Atp2b2…
GO Biological Process	GO:0009059	macromolecule biosynthetic process	44	2.18574e-15	1.87602e-11	4.26368e-13	1.24722	844.279	1053	0.209135	0.260837	317	3.38422e-06	0.0290467	9.16301e-05	1.1718	500.087	586	2394	0.138731	0.244779	region_0,region_1007,region_1008,region_1009,region_101,region_1015,region_1016,region_1022,region_1023,region_1024,region_1025,region_1026,region_1027,region_1028,region_1044,region_1049,region_1050,region_1056,region_1059,region_1060,region_1061,region_1064,region_1065,region_1074,region_1075,region_1076,region_1077,region_1083,region_1088,region_1089,region_1095,region_1097,region_1098,region_…	AK028549,AW146020,Abca1,Abcf1,Abra,Actl6b,Adar,Aebp1,Aebp2,Aff1,Aff3,Ahr,Ahrr,Alg8,Alx4,Angpt1,Anp32a,Arid3a,Arid3b,Arnt2,Arntl,Arntl2,Ascc2,Ascl1,Ash1l,Asxl2,Asxl3,Atf1,Atf7ip,Atg10,Atg7,Atoh1,Atoh8,B3galnt1,B3galt1,B4galt1,Bach1,Bach2,Banp,Barhl1,Barx2,Bbx,Bcl11a,Bcl11b,Bclaf1,Bcor,Bhlha15,Bhlha9,Bhlhe40,Blm,Bnc2,Brd7,Bsx,C1d,Calcoco1,Camta1,Cand1,Casz1,Cbfa2t3,Cbx2,Ccnh,Ccnk,Ccnl1,Cdca7,Cdca7l…
GO Biological Process	GO:0009888	tissue development	45	2.22838e-15	1.91262e-11	4.25026e-13	1.34325	501.024	673	0.124108	0.166708	25	2.99165e-26	2.56773e-22	1.02709e-23	1.68437	203.043	342	972	0.0809659	0.351852	region_1011,region_1013,region_1014,region_1015,region_1016,region_1018,region_1019,region_1020,region_1021,region_1058,region_107,region_1082,region_1083,region_1086,region_1087,region_1111,region_1112,region_1113,region_1114,region_1115,region_1137,region_1138,region_1139,region_1140,region_1141,region_1142,region_1143,region_1156,region_1157,region_1158,region_1159,region_1160,region_1177,regi…	9030409G11Rik,AI464131,Actc1,Acvr1,Acvr2a,Adamts2,Ahr,Aldh1a1,Aldh1a2,Aldh1a3,Alpl,Alx4,Angpt1,Angpt2,Anxa1,Apaf1,Apc,Apcdd1,App,Aqp1,Areg,Ascl1,Atg5,Atg7,Atp2b2,Avpr1a,Axin2,B4galt1,Barx2,Basp1,Bcl10,Bcl11b,Bcl2,Bdh1,Bmp2,Bmp5,Bmp8a,Bmpr1a,C2cd3,Cacybp,Calb1,Car2,Cav2,Cbfa2t2,Ccnd1,Cd44,Cdk1,Cdon,Cdsn,Celsr1,Chrdl2,Chst11,Cited1,Cited2,Cobl,Col1a1,Col4a1,Col5a1,Creb5,Crygs,Csf1,Ctnnb1,Ctsb,Cxadr…
GO Biological Process	GO:0016070	RNA metabolic process	46	2.90625e-15	2.49443e-11	5.42268e-13	1.25172	815.676	1021	0.20205	0.252911	450	7.04285e-05	0.604488	0.00134331	1.14744	486.3	558	2328	0.132102	0.239691	region_1007,region_1008,region_1009,region_101,region_1010,region_1015,region_1016,region_103,region_1044,region_1056,region_1059,region_1060,region_1061,region_1064,region_1065,region_1074,region_1075,region_1076,region_108,region_1088,region_109,region_1097,region_1098,region_1102,region_1103,region_1104,region_1105,region_1106,region_1113,region_1114,region_1115,region_1129,region_1151,region_…	1110034B05Rik,4921515J06Rik,AK028549,AW146020,Abra,Actl6b,Adar,Aebp1,Aebp2,Aff1,Aff3,Ahr,Ahrr,Akap17b,Alx4,Anp32a,App,Aqr,Arid3a,Arid3b,Arnt2,Arntl,Arntl2,Ascc2,Ascl1,Ash1l,Asxl2,Asxl3,Atf1,Atf7ip,Atoh1,Atoh8,Axin2,Bach1,Bach2,Banp,Barhl1,Barx2,Bbx,Bcl11a,Bcl11b,Bclaf1,Bcor,Bhlha15,Bhlha9,Bhlhe40,Bnc2,Brd7,Bsx,C1d,Calcoco1,Calcr,Camta1,Cand1,Casz1,Cbfa2t3,Cbx2,Ccdc55,Ccnh,Ccnk,Ccnl1,Cdca7,Cdca7l,…
GO Biological Process	GO:0044249	cellular biosynthetic process	47	5.0168e-15	4.30592e-11	9.16154e-13	1.21494	1016.51	1235	0.2518	0.30592	338	5.80359e-06	0.0498122	0.000147373	1.146	630.018	722	3016	0.170928	0.23939	region_0,region_1007,region_1008,region_1009,region_101,region_1011,region_1015,region_1016,region_1022,region_1023,region_1024,region_1025,region_1026,region_1027,region_1028,region_1044,region_1049,region_1050,region_1056,region_1059,region_1060,region_1061,region_1064,region_1065,region_1074,region_1075,region_1076,region_1077,region_1079,region_1080,region_1081,region_1083,region_1088,region_…	2010111I01Rik,AK028549,AW146020,Abca1,Abcf1,Abhd5,Abra,Acer2,Acer3,Acly,Acsl3,Acss1,Actl6b,Ada,Adar,Adc,Adcy1,Adcy2,Adcy8,Adk,Adsl,Aebp1,Aebp2,Aff1,Aff3,Agk,Agpat4,Ahr,Ahrr,Ak5,Aldh1a1,Aldh1a2,Aldh1a3,Aldh8a1,Alg8,Alx4,Angpt1,Anp32a,Aqp1,Arid3a,Arid3b,Arnt2,Arntl,Arntl2,Ascc2,Ascl1,Ash1l,Asxl2,Asxl3,Atf1,Atf7ip,Atg10,Atg7,Atic,Atoh1,Atoh8,Atp1a1,Atp1b1,Atp2a3,Atp2b1,Atp2b2,Atp5g3,Atp5j,Atp5o,Azin…
GO Biological Process	GO:0034641	cellular nitrogen compound metabolic process	48	5.93855e-15	5.09706e-11	1.06189e-12	1.19471	1162.62	1389	0.287992	0.344067	1066	0.0092873	1	0.0747775	1.06898	774.571	828	3708	0.196023	0.223301	region_1007,region_1008,region_1009,region_101,region_1010,region_1015,region_1016,region_103,region_1044,region_1049,region_1050,region_1056,region_1059,region_1060,region_1061,region_1064,region_1065,region_1074,region_1075,region_1076,region_1079,region_108,region_1080,region_1081,region_1083,region_1087,region_1088,region_1089,region_109,region_1097,region_1098,region_1099,region_1102,region_…	0610007P08Rik,1110034B05Rik,1110054O05Rik,1300010F03Rik,4921515J06Rik,A2ld1,AK028549,AW146020,Aass,Abat,Abca1,Abca12,Abca13,Abca4,Abca8b,Abcb11,Abcc12,Abcc4,Abcd2,Abcd3,Abcf1,Abra,Acer2,Acer3,Actc1,Actl6b,Ada,Adar,Adc,Adcy1,Adcy2,Adcy8,Adk,Adsl,Aebp1,Aebp2,Aff1,Aff3,Agap1,Ahr,Ahrr,Ak2,Ak5,Akap17b,Aldh1l1,Aldh6a1,Alx4,Anp32a,Apaf1,Aplf,Apobec3,App,Aqp1,Aqr,Arid3a,Arid3b,Arl4a,Arnt2,Arntl,Arntl2,As…
GO Biological Process	GO:0051171	regulation of nitrogen compound metabolic process	49	7.99834e-15	6.86497e-11	1.40101e-12	1.19395	1160.85	1386	0.287552	0.343324	167	8.56907e-10	7.35483e-06	4.40409e-08	1.19417	668.245	798	3199	0.18892	0.249453	region_100,region_1000,region_1001,region_1002,region_1003,region_1004,region_1005,region_1006,region_101,region_1013,region_1014,region_1015,region_1016,region_103,region_1038,region_1039,region_1040,region_1044,region_1056,region_1059,region_106,region_1060,region_1061,region_1062,region_1064,region_1065,region_1066,region_107,region_1082,region_1087,region_1088,region_1094,region_1099,region_1…	1810074P20Rik,4930447C04Rik,4933426I21Rik,5730507C01Rik,AK028549,AW146020,Abca1,Ablim1,Abr,Abra,Acap2,Actl6b,Acvr1,Adar,Adcy1,Adcy2,Adcyap1r1,Adora1,Adora2a,Adra2a,Aebp1,Aebp2,Afap1l2,Aff1,Aff3,Agap1,Ahr,Ahrr,Alx4,Amph,Ankrd1,Anp32a,Anxa3,Apbb2,Apc,App,Arap2,Arap3,Arhgap10,Arhgap12,Arhgap15,Arhgap18,Arhgap21,Arhgap23,Arhgap24,Arhgap25,Arhgap26,Arhgap32,Arhgap42,Arhgap5,Arid2,Arid3a,Arid3b,Arnt2,A…
GO Biological Process	GO:0019219	regulation of nucleobase-containing compound metabolic process	50	1.11656e-14	9.58345e-11	1.91669e-12	1.19364	1154.45	1378	0.285969	0.341343	166	8.40338e-10	7.21262e-06	4.34495e-08	1.19528	662.605	792	3172	0.1875	0.249685	region_100,region_1000,region_1001,region_1002,region_1003,region_1004,region_1005,region_1006,region_101,region_1013,region_1014,region_1015,region_1016,region_103,region_1038,region_1039,region_1040,region_1044,region_1056,region_1059,region_106,region_1060,region_1061,region_1062,region_1064,region_1065,region_1066,region_107,region_1082,region_1087,region_1088,region_1094,region_1099,region_1…	1810074P20Rik,4930447C04Rik,4933426I21Rik,5730507C01Rik,AK028549,AW146020,Abca1,Ablim1,Abr,Abra,Acap2,Actl6b,Acvr1,Adar,Adcy1,Adcy2,Adcyap1r1,Adora1,Adora2a,Adra2a,Aebp1,Aebp2,Afap1l2,Aff1,Aff3,Agap1,Ahr,Ahrr,Alx4,Amph,Ankrd1,Anp32a,Anxa3,Apbb2,App,Arap2,Arap3,Arhgap10,Arhgap12,Arhgap15,Arhgap18,Arhgap21,Arhgap23,Arhgap24,Arhgap25,Arhgap26,Arhgap32,Arhgap42,Arhgap5,Arid2,Arid3a,Arid3b,Arnt2,Arntl…
GO Biological Process	GO:0006807	nitrogen compound metabolic process	51	1.11792e-14	9.59512e-11	1.8814e-12	1.18907	1192.53	1418	0.2954	0.351251	876	0.00465313	1	0.0455911	1.075	794.415	854	3803	0.202178	0.22456	region_1007,region_1008,region_1009,region_101,region_1010,region_1015,region_1016,region_103,region_104,region_1044,region_1049,region_1050,region_1056,region_1059,region_1060,region_1061,region_1064,region_1065,region_1074,region_1075,region_1076,region_1079,region_108,region_1080,region_1081,region_1083,region_1087,region_1088,region_1089,region_109,region_1090,region_1097,region_1098,region_1…	0610007P08Rik,1110034B05Rik,1110054O05Rik,1300010F03Rik,4921515J06Rik,A2ld1,A930038C07Rik,AK028549,AW146020,Aass,Abat,Abca1,Abca12,Abca13,Abca4,Abca8b,Abcb11,Abcc12,Abcc4,Abcd2,Abcd3,Abcf1,Abra,Acer2,Acer3,Actc1,Actl6b,Ada,Adar,Adc,Adcy1,Adcy2,Adcy8,Adk,Adsl,Aebp1,Aebp2,Aff1,Aff3,Agap1,Ahr,Ahrr,Ak2,Ak5,Akap17b,Aldh1l1,Aldh6a1,Alx4,Angpt1,Anp32a,Apaf1,Aplf,Apobec3,App,Aqp1,Aqr,Arid3a,Arid3b,Arl4a,…
GO Biological Process	GO:0090304	nucleic acid metabolic process	52	1.55425e-14	1.33401e-10	2.56541e-12	1.2256	921.182	1129	0.228185	0.279663	1257	0.021204	1	0.144785	1.07023	588.657	630	2818	0.149148	0.223563	region_1007,region_1008,region_1009,region_101,region_1010,region_1015,region_1016,region_103,region_1044,region_1056,region_1059,region_1060,region_1061,region_1064,region_1065,region_1074,region_1075,region_1076,region_108,region_1083,region_1088,region_1089,region_109,region_1097,region_1098,region_1099,region_1102,region_1103,region_1104,region_1105,region_1106,region_1113,region_1114,region_…	0610007P08Rik,1110034B05Rik,1110054O05Rik,4921515J06Rik,AK028549,AW146020,Abra,Actl6b,Adar,Aebp1,Aebp2,Aff1,Aff3,Ahr,Ahrr,Akap17b,Alx4,Anp32a,Apaf1,Aplf,Apobec3,App,Aqr,Arid3a,Arid3b,Arnt2,Arntl,Arntl2,Ascc2,Ascl1,Ash1l,Asxl2,Asxl3,Atf1,Atf7ip,Atoh1,Atoh8,Axin2,BC035947,Bach1,Bach2,Banp,Barhl1,Barx2,Bbx,Bcl11a,Bcl11b,Bclaf1,Bcor,Bhlha15,Bhlha9,Bhlhe40,Blm,Bnc2,Brd7,Bsx,C1d,Calcoco1,Calcr,Camta1,C…
GO Biological Process	GO:0009058	biosynthetic process	53	1.58495e-14	1.36036e-10	2.56671e-12	1.20646	1046.87	1263	0.259318	0.312856	324	4.02882e-06	0.0345794	0.000106727	1.14573	651.116	746	3117	0.17661	0.239333	region_0,region_1007,region_1008,region_1009,region_101,region_1011,region_1015,region_1016,region_1022,region_1023,region_1024,region_1025,region_1026,region_1027,region_1028,region_1044,region_1049,region_1050,region_1056,region_1059,region_1060,region_1061,region_1064,region_1065,region_1074,region_1075,region_1076,region_1077,region_1079,region_1080,region_1081,region_1083,region_1088,region_…	0610007P14Rik,2010111I01Rik,2310001A20Rik,AK028549,AW146020,Abca1,Abcf1,Abhd5,Abra,Acer2,Acer3,Acly,Acsl3,Acss1,Actl6b,Ada,Adar,Adc,Adcy1,Adcy2,Adcy8,Adk,Adsl,Aebp1,Aebp2,Aff1,Aff3,Agk,Agpat4,Ahr,Ahrr,Ak5,Aldh1a1,Aldh1a2,Aldh1a3,Aldh1l1,Aldh8a1,Alg8,Alx4,Angpt1,Anp32a,Aqp1,Arid3a,Arid3b,Arnt2,Arntl,Arntl2,Ascc2,Ascl1,Ash1l,Asxl2,Asxl3,Atf1,Atf7ip,Atg10,Atg7,Atic,Atoh1,Atoh8,Atp1a1,Atp1b1,Atp2a3,A…
GO Biological Process	GO:0010604	positive regulation of macromolecule metabolic process	54	2.01924e-14	1.73311e-10	3.20947e-12	1.29758	594.952	772	0.147375	0.191231	47	2.07425e-20	1.78033e-16	3.78794e-18	1.5038	271.977	409	1302	0.0968277	0.314132	region_1013,region_1014,region_1015,region_1016,region_1044,region_1059,region_1060,region_1061,region_1062,region_1064,region_1065,region_1066,region_1082,region_1087,region_1088,region_1090,region_1102,region_1103,region_1104,region_1105,region_1106,region_1113,region_1114,region_1115,region_113,region_1137,region_1138,region_1139,region_1140,region_1141,region_1142,region_1143,region_1156,regi…	Abcf1,Ablim1,Abra,Acvr1,Acvr2a,Adora1,Adra1b,Adra2a,Afap1l2,Aff1,Ahr,Ahrr,Aldh1a2,Alx4,Angpt1,Anxa3,Apc,App,Arnt2,Arntl,Ascl1,Atf1,Atf7ip,Atg10,Atg7,Atoh1,Atxn1,Axin2,Aym1,Bag1,Barx2,Bcl10,Bcl11b,Bhlha15,Blm,Bmp2,Bmpr1a,Brd4,Brd7,Bsx,Cab39,Cacybp,Calcoco1,Cand1,Ccl2,Ccnd1,Ccnd2,Ccnh,Cd24a,Cd276,Cd28,Cd40,Cd44,Cd74,Cd81,Cdh13,Cdk1,Cdk5rap2,Cdkn1c,Cdon,Cebpd,Cebpg,Celf4,Ciita,Cited1,Cited2,Clock,Cn…
GO Biological Process	GO:0006357	regulation of transcription from RNA polymerase II promoter	55	2.48075e-14	2.12922e-10	3.87132e-12	1.34477	464.021	624	0.114942	0.15457	48	4.0639e-20	3.48805e-16	7.26676e-18	1.59912	196.358	314	940	0.0743371	0.334043	region_1015,region_1016,region_1059,region_1060,region_1061,region_1062,region_1082,region_1087,region_1088,region_1102,region_1103,region_1104,region_1105,region_1106,region_1113,region_1114,region_1115,region_1137,region_1138,region_1139,region_1140,region_1141,region_1142,region_1143,region_1173,region_1174,region_1176,region_1188,region_120,region_121,region_1220,region_1221,region_1237,regio…	AK028549,Ablim1,Abra,Ahr,Ahrr,Alx4,Ankrd1,App,Arnt2,Arntl,Arntl2,Ascl1,Atf1,Atf7ip,Atoh1,Atxn1,Aym1,Bag1,Barx2,Bcl11b,Bcor,Bhlha15,Bmp2,Brd4,Bsx,Calcoco1,Cand1,Cbx2,Ccnh,Cd28,Cdkn1c,Cdon,Cebpd,Cebpg,Ciita,Cited2,Clock,Creb1,Creb5,Crebbp,Csrnp3,Ctnnb1,Cytl1,Dach1,Ddx20,Dlx1,Dlx2,Dmbx1,Dnmt3a,E2f1,Edn1,Ednrb,Elp4,En1,Eomes,Epas1,Epc1,Ercc3,Esrrb,Ets1,Ets2,Evx1,Eya1,Fadd,Fgfr1,Fgfr2,Fgfr3,Foxa1,Foxa…
GO Biological Process	GO:0043412	macromolecule modification	56	2.97238e-14	2.5512e-10	4.55571e-12	1.28746	622.154	801	0.154113	0.198415	218	6.56047e-08	0.000563085	2.58296e-06	1.23815	374.752	464	1794	0.109849	0.25864	region_1013,region_1014,region_1022,region_1023,region_1024,region_1025,region_1026,region_1027,region_1028,region_1034,region_1035,region_1036,region_1037,region_1038,region_1039,region_1040,region_105,region_1064,region_1065,region_1077,region_1078,region_1080,region_1081,region_1082,region_1084,region_1085,region_1087,region_1099,region_112,region_1125,region_1130,region_1137,region_1138,regio…	1110018G07Rik,1110034B05Rik,1810074P20Rik,4921515J06Rik,4931440F15Rik,A930038C07Rik,Aatk,Abca1,Abi1,Acvr1,Acvr2a,Adar,Adora1,Adra2a,Adra2c,Agbl1,Akt3,Alg8,Alk,Alpk2,Anapc1,Anapc13,Anxa1,Apobec3,App,Art2b,Ash1l,Asph,Ate1,Atf7ip,Atg10,Atg5,Atg7,B230120H23Rik,B3galnt1,B3galt1,B4galt1,Bcl11a,Bcl2,Bcor,Blk,Bmp2,Bmp2k,Bmpr1a,Brd4,Btg1,Camk1d,Camk1g,Camk2a,Camk2b,Camk2d,Camk2g,Cand1,Ccnd1,Ccnh,Cd74,Cd81…
GO Biological Process	GO:2000026	regulation of multicellular organismal development	57	4.8489e-14	4.16181e-10	7.30143e-12	1.32877	492.186	654	0.121919	0.162001	44	7.38279e-21	6.33665e-17	1.44015e-18	1.61097	196.776	317	942	0.0750473	0.336518	region_10,region_1038,region_1039,region_1040,region_107,region_1113,region_1114,region_1115,region_112,region_113,region_1137,region_1138,region_1139,region_1140,region_1141,region_1142,region_1143,region_1144,region_1145,region_1166,region_1177,region_118,region_1198,region_1203,region_1204,region_1205,region_1220,region_1255,region_1256,region_1257,region_1258,region_1259,region_1289,region_12…	A930038C07Rik,AK028549,Acvr1,Acvr2a,Ada,Adra2c,Ahr,Angpt2,Ank,Anxa3,Ap3b1,Apc,App,Aqp1,Ascl1,Atf1,Atoh1,Axin2,B4galt1,Bai3,Bcl11a,Bcl2,Bcor,Bmp2,Bmp2k,Bmpr1a,Boc,Btg1,Cacna1a,Camk1d,Camk2b,Car2,Ccl2,Ccnd1,Ccnd2,Cd24a,Cd276,Cd28,Cd40,Cd74,Cd83,Cdh2,Cdh4,Cdk1,Cdk5r1,Cdk5rap2,Cdkn2b,Cdon,Cited1,Cited2,Clec2d,Clec2i,Cnr1,Cntn2,Cntn4,Col1a1,Col4a2,Col4a3,Crhr2,Csf1,Ctla4,Ctnna1,Ctnnb1,Cxadr,Cxcr4,D0H4…
GO Biological Process	GO:0000902	cell morphogenesis	58	5.15533e-14	4.42482e-10	7.62899e-12	1.43908	300.191	432	0.0743599	0.10701	18	1.05417e-29	9.04791e-26	5.02662e-27	2.08749	99.6414	208	477	0.0492424	0.436059	region_1013,region_1014,region_1062,region_1064,region_1065,region_1066,region_107,region_1078,region_1086,region_1113,region_1114,region_1115,region_112,region_1137,region_1138,region_1139,region_1140,region_1141,region_1142,region_1143,region_118,region_1220,region_1246,region_1247,region_1248,region_1249,region_1255,region_1256,region_1257,region_1285,region_129,region_1333,region_1334,region_…	4930506M07Rik,Ablim1,Adcy1,Adora2a,Ahi1,Ahr,Ank3,Antxr1,Apbb2,Apc,App,Asap1,Atg7,Atl1,Atoh1,Atp2b2,Bbs10,Bbs2,Bcl11b,Bcl2,Bmp2,Boc,C2cd3,Cacna1a,Cadm1,Cap1,Cdh23,Cdh4,Cdk5r1,Celsr2,Chl1,Cntn2,Creb1,Cryaa,Csnk1a1,Ctnna1,Ctnna2,Ctnnb1,Cul3,Cxcl12,Cxcr4,Cyfip1,D0H4S114,D3Bwg0562e,Dcc,Dclk1,Dcx,Dpysl5,Dtnbp1,Ect2,Efna5,Efnb1,Egfr,Enah,Eomes,Epha3,Epha4,Epha5,Epha7,Epha8,Ephb1,Ephb2,Esrrb,Etv1,Etv4,Ev…
GO Biological Process	GO:0007420	brain development	59	5.38063e-14	4.6182e-10	7.82745e-12	1.43306	307.035	440	0.0760552	0.108992	22	1.49581e-27	1.28385e-23	5.83569e-25	2.03604	100.686	205	482	0.0485322	0.425311	region_100,region_101,region_1011,region_1013,region_1014,region_1015,region_1016,region_1062,region_107,region_1086,region_1088,region_112,region_1137,region_1138,region_1139,region_1140,region_1141,region_1142,region_1143,region_1166,region_1175,region_118,region_1181,region_1217,region_123,region_124,region_1240,region_1241,region_1242,region_1246,region_1247,region_1248,region_1249,region_126…	Abr,Acsl3,Aldh1a2,Aldh1a3,Anxa3,Apaf1,Aplp2,App,Aqp1,Arf4,Ascl1,Atg7,Atoh1,Atp2b2,Avpr1a,Barhl1,Bbs2,Bcl11b,Bcl2,Bdh1,Bmp2,Bmpr1a,Bsx,C2cd3,Cacna1a,Cadm1,Cdk5r1,Cdk5rap2,Cdon,Cited1,Cntn2,Cntn4,Creb1,Ctnna2,Ctnnb1,Cxcl12,Cxcr4,Cyp11a1,Cyp17a1,Dab1,Dclk1,Dcx,Disc1,Dlx1,Dlx2,Dmbx1,Dscaml1,E2f1,Efna5,Egfr,En1,Eomes,Epha5,Epha7,Ephb2,Esr2,Ets1,Ext1,Fabp7,Fgfr1,Fgfr2,Fgfr3,Foxa2,Foxc1,Foxg1,Fyn,Fzd1,F…
GO Biological Process	GO:0010557	positive regulation of macromolecule biosynthetic process	60	8.10043e-14	6.9526e-10	1.15877e-11	1.3368	465.289	622	0.115256	0.154075	66	3.68594e-17	3.16364e-13	4.7934e-15	1.53523	203.878	313	976	0.0741004	0.320697	region_1013,region_1014,region_1015,region_1016,region_1044,region_1059,region_1060,region_1061,region_1062,region_1064,region_1065,region_1066,region_1082,region_1088,region_1102,region_1103,region_1104,region_1105,region_1106,region_1113,region_1114,region_1115,region_113,region_1137,region_1138,region_1139,region_1140,region_1141,region_1142,region_1143,region_1160,region_1173,region_1174,regi…	Abcf1,Ablim1,Abra,Acvr1,Afap1l2,Aff1,Ahr,Alx4,App,Arnt2,Arntl,Ascl1,Atf1,Atf7ip,Atoh1,Atxn1,Aym1,Bag1,Barx2,Bcl10,Bcl11b,Bhlha15,Blm,Bmp2,Brd7,Bsx,Cacybp,Calcoco1,Cand1,Ccl2,Ccnh,Cd276,Cd28,Cdk1,Cdk5rap2,Cdkn1c,Cdon,Cebpd,Cebpg,Ciita,Cited1,Cited2,Clock,Col1a1,Creb1,Creb5,Crebbp,Csf2,Csrnp3,Ctgf,Ctnnb1,Cytl1,Dazl,Dlx2,E2f1,Ebf1,Ebf3,Ehf,Elf3,En1,Eomes,Epas1,Epc1,Ercc3,Esrrb,Esrrg,Ets1,Ets2,Etv1,E…
GO Biological Process	GO:0010556	regulation of macromolecule biosynthetic process	61	1.40507e-13	1.20598e-09	1.97701e-11	1.20088	1029.25	1236	0.254953	0.306168	299	1.92281e-06	0.0165034	5.51955e-05	1.15699	609.337	705	2917	0.166903	0.241687	region_1000,region_1001,region_1002,region_1003,region_1004,region_1005,region_1006,region_101,region_1013,region_1014,region_1015,region_1016,region_1044,region_1056,region_1059,region_106,region_1060,region_1061,region_1062,region_1064,region_1065,region_1066,region_1082,region_1087,region_1088,region_1094,region_1097,region_1098,region_1099,region_1100,region_1102,region_1103,region_1104,regio…	1810074P20Rik,4930447C04Rik,4933426I21Rik,5730507C01Rik,AK028549,AW146020,Abcf1,Ablim1,Abra,Acer2,Actl6b,Acvr1,Adar,Adora2a,Aebp1,Aebp2,Afap1l2,Aff1,Aff3,Ahr,Ahrr,Alx4,Ankrd1,Anp32a,Anxa3,Apbb2,App,Arid2,Arid3a,Arid3b,Arnt2,Arntl,Arntl2,Ascc2,Ascl1,Ash1l,Asxl2,Asxl3,Atf1,Atf6,Atf7ip,Atoh1,Atoh8,Atp8b1,Atxn1,Axin2,Aym1,Bach1,Bach2,Bag1,Banp,Barhl1,Barx2,Basp1,Bbx,Bcl10,Bcl11a,Bcl11b,Bcl2,Bclaf1,Bc…
GO Biological Process	GO:0043085	positive regulation of catalytic activity	62	1.48127e-13	1.27138e-09	2.05061e-11	1.40469	333.882	469	0.0827056	0.116175	100	1.29364e-13	1.11034e-09	1.11034e-11	1.53851	157.296	242	753	0.0572917	0.321381	region_100,region_101,region_105,region_107,region_1082,region_112,region_1131,region_1132,region_1133,region_1146,region_1172,region_1177,region_1212,region_1213,region_1236,region_1237,region_1286,region_1287,region_1288,region_1291,region_1292,region_1319,region_1323,region_1324,region_134,region_1340,region_1341,region_1342,region_1387,region_1388,region_139,region_140,region_1411,region_1412…	2810002N01Rik,Abhd5,Abi1,Abr,Acap2,Adcy1,Adcy2,Adcyap1r1,Adora1,Adora2a,Adra1a,Adra2a,Adra2c,Afap1l2,Agap1,Agk,Akap6,Amph,Angpt1,Apaf1,App,Arap2,Arap3,Arhgap10,Arhgap12,Arhgap15,Arhgap18,Arhgap21,Arhgap23,Arhgap24,Arhgap25,Arhgap26,Arhgap32,Arhgap42,Arhgap5,Asap1,Axin2,B230120H23Rik,Bcl2,Bin1,Bmp2,Btg1,Calcr,Calcrl,Ccnd1,Ccnd2,Cd24a,Cd74,Cd81,Cdk5r1,Chn2,Chrm3,Clpx,Col4a3,Csf1,Csf1r,Ctgf,D630037F…
GO Biological Process	GO:0009893	positive regulation of metabolic process	63	1.65443e-13	1.42e-09	2.25397e-11	1.27633	629.933	804	0.15604	0.199158	41	2.51126e-21	2.15541e-17	5.25711e-19	1.49471	293.702	439	1406	0.10393	0.312233	region_1013,region_1014,region_1015,region_1016,region_1044,region_1059,region_1060,region_1061,region_1062,region_1064,region_1065,region_1066,region_1082,region_1087,region_1088,region_1090,region_1102,region_1103,region_1104,region_1105,region_1106,region_1113,region_1114,region_1115,region_113,region_1137,region_1138,region_1139,region_1140,region_1141,region_1142,region_1143,region_1156,regi…	Abca1,Abcf1,Abhd5,Ablim1,Abra,Acvr1,Acvr2a,Adcyap1r1,Adora1,Adora2a,Adra1b,Adra2a,Afap1l2,Aff1,Ahr,Ahrr,Aldh1a2,Alx4,Angpt1,Anxa1,Anxa3,Apc,Apln,App,Areg,Arnt2,Arntl,Ascl1,Atf1,Atf7ip,Atg10,Atg7,Atoh1,Atxn1,Avpr1a,Axin2,Aym1,Bag1,Barx2,Bcl10,Bcl11b,Bhlha15,Blm,Bmp2,Bmpr1a,Brd4,Brd7,Bsx,Cab39,Cacybp,Calcoco1,Camk1d,Cand1,Ccl2,Ccnd1,Ccnd2,Ccnh,Cd24a,Cd276,Cd28,Cd40,Cd44,Cd74,Cd81,Cdh13,Cdk1,Cdk5rap…
GO Biological Process	GO:0019538	protein metabolic process	64	1.79649e-13	1.54193e-09	2.40926e-11	1.22425	869.922	1065	0.215487	0.26381	1086	0.0105137	1	0.0830929	1.07988	588.03	635	2815	0.150331	0.225577	region_0,region_1007,region_1008,region_1009,region_1010,region_1012,region_1013,region_1014,region_102,region_1022,region_1023,region_1024,region_1025,region_1026,region_1027,region_1028,region_1034,region_1035,region_1036,region_1037,region_1038,region_1039,region_1040,region_1049,region_105,region_1050,region_1058,region_1062,region_1064,region_1065,region_1074,region_1075,region_1076,region_1…	1110018G07Rik,1500015O10Rik,1810074P20Rik,2010111I01Rik,4833403I15Rik,4930444G20Rik,4931440F15Rik,A930038C07Rik,Aatk,Abca1,Abcf1,Abhd10,Abhd5,Abi1,Acvr1,Acvr2a,Adam30,Adamts12,Adamts16,Adamts17,Adamts19,Adamts2,Adamts3,Adamts5,Adamts7,Adamts8,Adamts9,Adora1,Adra2a,Adra2c,Aebp1,Agbl1,Akt3,Alg8,Alk,Alpk2,Anapc1,Anapc13,Anxa1,Apaf1,App,Art2b,Ash1l,Asph,Ate1,Atg10,Atg4c,Atg5,Atg7,Atp6ap2,B230120H23Ri…
GO Biological Process	GO:0009790	embryo development	65	1.8789e-13	1.61266e-09	2.48101e-11	1.3557	413.07	560	0.102321	0.138717	60	4.68047e-18	4.01725e-14	6.69541e-16	1.59385	178.185	284	853	0.0672348	0.332943	region_100,region_1000,region_1001,region_1002,region_1007,region_1008,region_1009,region_101,region_1010,region_1011,region_1018,region_1019,region_1020,region_1021,region_1059,region_1060,region_1061,region_1062,region_1069,region_107,region_1070,region_1071,region_1072,region_1073,region_1074,region_1075,region_1076,region_1082,region_1086,region_1113,region_1114,region_1115,region_112,region_…	AK028549,AK053790,Abi1,Abr,Acvr1,Acvr2a,Ada,Aff3,Ahr,Aldh1a1,Aldh1a2,Aldh1a3,Alx4,Ambra1,Angpt1,Apaf1,Apba2,Aplp2,Arnt2,Atoh1,Atp2b2,Axin2,Bcl10,Bcl2l11,Bmp2,Bmpr1a,Brd4,C2cd3,Cdh23,Cdk5r1,Cdon,Celsr1,Chd7,Chrna9,Chst11,Cited1,Cited2,Cml2,Cobl,Col1a1,Cryaa,Csf2,Ctnnb1,Cubn,Cul3,Dlg1,Dlk1,Dlx1,Dlx2,Dlx6,Dmbt1,Dnmt3a,Dsc3,Dscaml1,Dusp4,Dusp5,Edn1,Efnb1,Egfr,Elf3,En1,Enah,Eomes,Epas1,Ephb2,Esrrb,Etl…
GO Biological Process	GO:0006351	transcription, DNA-dependent	66	2.56803e-13	2.20414e-09	3.33961e-11	1.26221	675.797	853	0.167401	0.211295	214	4.87311e-08	0.000418259	1.95448e-06	1.24499	363.054	452	1738	0.107008	0.260069	region_101,region_1015,region_1016,region_1044,region_1056,region_1059,region_1060,region_1061,region_1064,region_1065,region_1088,region_1102,region_1103,region_1104,region_1105,region_1106,region_1113,region_1114,region_1115,region_1129,region_1151,region_1152,region_1160,region_1178,region_118,region_1188,region_120,region_1206,region_121,region_1226,region_1233,region_1237,region_1239,region_…	AK028549,AW146020,Abra,Actl6b,Adar,Aebp1,Aebp2,Aff1,Aff3,Ahr,Ahrr,Alx4,Anp32a,Arid3a,Arid3b,Arnt2,Arntl,Arntl2,Ascc2,Ascl1,Ash1l,Asxl2,Asxl3,Atf1,Atf7ip,Atoh1,Atoh8,Bach1,Bach2,Banp,Barhl1,Barx2,Bbx,Bcl11a,Bcl11b,Bclaf1,Bcor,Bhlha15,Bhlha9,Bhlhe40,Bnc2,Brd7,Bsx,C1d,Calcoco1,Camta1,Cand1,Casz1,Cbfa2t3,Cbx2,Ccnh,Ccnk,Ccnl1,Cdca7,Cdca7l,Cdk8,Cdyl,Cebpd,Cebpg,Chd7,Chd9,Ciita,Cited1,Cited2,Clock,Cnot2…
GO Biological Process	GO:0032989	cellular component morphogenesis	67	2.74473e-13	2.3558e-09	3.51612e-11	1.41178	317.33	448	0.0786054	0.110974	19	1.69745e-28	1.45692e-24	7.66802e-26	2.00142	110.921	222	531	0.0525568	0.418079	region_1013,region_1014,region_1062,region_1064,region_1065,region_1066,region_107,region_1078,region_1086,region_1113,region_1114,region_1115,region_112,region_1137,region_1138,region_1139,region_1140,region_1141,region_1142,region_1143,region_118,region_1220,region_1246,region_1247,region_1248,region_1249,region_1255,region_1256,region_1257,region_1285,region_129,region_1333,region_1334,region_…	4930506M07Rik,Ablim1,Actc1,Adcy1,Adora2a,Ahi1,Ahr,Ank3,Antxr1,Apbb2,Apc,App,Asap1,Atg7,Atl1,Atoh1,Atp2b2,Bbs10,Bbs2,Bcl11b,Bcl2,Bmp2,Boc,C2cd3,Cacna1a,Cadm1,Cap1,Cdh23,Cdh4,Cdk5r1,Celsr2,Chl1,Chn2,Cntn2,Creb1,Cryaa,Csnk1a1,Ctnna1,Ctnna2,Ctnnb1,Cul3,Cxcl12,Cxcr4,Cyfip1,D0H4S114,D3Bwg0562e,Dcc,Dclk1,Dcx,Dpysl5,Dtnbp1,Ect2,Efna5,Efnb1,Egfr,Enah,Eomes,Epha3,Epha4,Epha5,Epha7,Epha8,Ephb1,Ephb2,Esrrb,E…
GO Biological Process	GO:0060429	epithelium development	68	2.86781e-13	2.46144e-09	3.61977e-11	1.44664	275.12	398	0.0681496	0.0985881	43	5.92515e-21	5.08556e-17	1.18269e-18	1.88138	101.521	191	486	0.0452178	0.393004	region_1011,region_1013,region_1014,region_1015,region_1016,region_1018,region_1019,region_1020,region_1021,region_1082,region_1086,region_1087,region_1111,region_1112,region_1113,region_1114,region_1137,region_1138,region_1139,region_1140,region_1141,region_1142,region_1143,region_1156,region_1157,region_1158,region_1159,region_1160,region_1177,region_118,region_1182,region_1188,region_1225,regi…	9030409G11Rik,Acvr1,Ahr,Aldh1a1,Aldh1a2,Aldh1a3,Angpt1,Anxa1,Apaf1,Aqp1,Areg,Ascl1,B4galt1,Basp1,Bcl10,Bcl11b,Bcl2,Bmp2,C2cd3,Calb1,Car2,Cbfa2t2,Ccnd1,Cd44,Celsr1,Cited1,Cited2,Cobl,Col4a1,Crygs,Csf1,Ctnnb1,Cxcl12,Cxcr4,Ddr1,Dlg1,Dlx6,Edn1,Egfr,Ehf,Elf3,Elf5,Enah,Esr2,Etv4,Eya1,Ezr,Fgfr1,Fgfr2,Fgfr3,Flt1,Foxa1,Foxa2,Foxd1,Foxd2,Foxd3,Frem2,Fzd1,Gata4,Gbx2,Gdnf,Gja1,Gli3,Gprc5d,Gsdmc,Hand2,Heg1,He…
GO Biological Process	GO:0032774	RNA biosynthetic process	69	3.18733e-13	2.73569e-09	3.96476e-11	1.26095	676.473	853	0.167568	0.211295	217	6.09665e-08	0.000523276	2.41141e-06	1.24285	363.68	452	1741	0.107008	0.259621	region_101,region_1015,region_1016,region_1044,region_1056,region_1059,region_1060,region_1061,region_1064,region_1065,region_1088,region_1102,region_1103,region_1104,region_1105,region_1106,region_1113,region_1114,region_1115,region_1129,region_1151,region_1152,region_1160,region_1178,region_118,region_1188,region_120,region_1206,region_121,region_1226,region_1233,region_1237,region_1239,region_…	AK028549,AW146020,Abra,Actl6b,Adar,Aebp1,Aebp2,Aff1,Aff3,Ahr,Ahrr,Alx4,Anp32a,Arid3a,Arid3b,Arnt2,Arntl,Arntl2,Ascc2,Ascl1,Ash1l,Asxl2,Asxl3,Atf1,Atf7ip,Atoh1,Atoh8,Bach1,Bach2,Banp,Barhl1,Barx2,Bbx,Bcl11a,Bcl11b,Bclaf1,Bcor,Bhlha15,Bhlha9,Bhlhe40,Bnc2,Brd7,Bsx,C1d,Calcoco1,Camta1,Cand1,Casz1,Cbfa2t3,Cbx2,Ccnh,Ccnk,Ccnl1,Cdca7,Cdca7l,Cdk8,Cdyl,Cebpd,Cebpg,Chd7,Chd9,Ciita,Cited1,Cited2,Clock,Cnot2…
GO Biological Process	GO:2000112	regulation of cellular macromolecule biosynthetic process	70	3.32456e-13	2.85347e-09	4.07638e-11	1.19897	1019.21	1222	0.252466	0.3027	288	1.48379e-06	0.0127354	4.42201e-05	1.16078	597.013	693	2858	0.164062	0.242477	region_1000,region_1001,region_1002,region_1003,region_1004,region_1005,region_1006,region_101,region_1013,region_1014,region_1015,region_1016,region_1044,region_1056,region_1059,region_106,region_1060,region_1061,region_1062,region_1064,region_1065,region_1066,region_1082,region_1087,region_1088,region_1094,region_1097,region_1098,region_1099,region_1100,region_1102,region_1103,region_1104,regio…	1810074P20Rik,4930447C04Rik,4933426I21Rik,5730507C01Rik,AK028549,AW146020,Abcf1,Ablim1,Abra,Acer2,Actl6b,Acvr1,Adar,Adora2a,Aebp1,Aebp2,Afap1l2,Aff1,Aff3,Ahr,Ahrr,Alx4,Ankrd1,Anp32a,Anxa3,Apbb2,App,Arid2,Arid3a,Arid3b,Arnt2,Arntl,Arntl2,Ascc2,Ascl1,Ash1l,Asxl2,Asxl3,Atf1,Atf6,Atf7ip,Atoh1,Atoh8,Atp8b1,Atxn1,Axin2,Aym1,Bach1,Bach2,Bag1,Banp,Barhl1,Barx2,Basp1,Bbx,Bcl10,Bcl11a,Bcl11b,Bcl2,Bclaf1,Bc…
GO Biological Process	GO:0000904	cell morphogenesis involved in differentiation	71	4.57535e-13	3.92702e-09	5.53102e-11	1.47448	243.476	359	0.060311	0.0889274	21	4.65961e-28	3.99935e-24	1.90445e-25	2.25523	72.2765	163	346	0.038589	0.471098	region_1013,region_1014,region_1062,region_1064,region_1065,region_1066,region_112,region_1137,region_1138,region_1139,region_1140,region_1141,region_1142,region_1143,region_118,region_1220,region_1246,region_1247,region_1248,region_1249,region_1255,region_1256,region_1257,region_1285,region_129,region_1333,region_1334,region_1335,region_1336,region_1344,region_1348,region_1349,region_1350,region…	4930506M07Rik,Ablim1,Adcy1,Ank3,Antxr1,Apbb2,Apc,App,Atg7,Atl1,Atoh1,Atp2b2,Bcl11b,Bcl2,Bmp2,Boc,Cacna1a,Cdh23,Cdh4,Cdk5r1,Celsr2,Chl1,Cntn2,Creb1,Cryaa,Ctnna1,Ctnna2,Ctnnb1,Cul3,Cxcl12,Cxcr4,Cyfip1,D0H4S114,D3Bwg0562e,Dcc,Dclk1,Dcx,Dpysl5,Efna5,Efnb1,Enah,Eomes,Epha3,Epha4,Epha5,Epha7,Epha8,Ephb1,Ephb2,Esrrb,Etv1,Etv4,Evl,Ext1,Fas,Fgfr2,Fgfr3,Foxc1,Foxd1,Foxd2,Foxd3,Foxg1,Foxp1,Fzd1,Fzd4,Fzd5,Ga…
GO Biological Process	GO:0010628	positive regulation of gene expression	72	4.86475e-13	4.17542e-09	5.79919e-11	1.32779	459.41	610	0.1138	0.151102	51	1.13311e-19	9.72547e-16	1.90695e-17	1.59745	192.807	308	923	0.0729167	0.333695	region_1015,region_1016,region_1044,region_1059,region_1060,region_1061,region_1062,region_1064,region_1065,region_1066,region_1082,region_1087,region_1088,region_1102,region_1103,region_1104,region_1105,region_1106,region_1113,region_1114,region_1115,region_1137,region_1138,region_1139,region_1140,region_1141,region_1142,region_1143,region_1160,region_1173,region_1174,region_1176,region_118,regi…	Ablim1,Abra,Acvr1,Afap1l2,Aff1,Ahr,Aldh1a2,Alx4,App,Arnt2,Arntl,Ascl1,Atf1,Atf7ip,Atoh1,Atxn1,Aym1,Bag1,Barx2,Bcl10,Bcl11b,Bhlha15,Blm,Bmp2,Brd7,Bsx,Calcoco1,Cand1,Ccnh,Cd28,Cd44,Cdh13,Cdk1,Cdk5rap2,Cdkn1c,Cdon,Cebpd,Ciita,Cited1,Cited2,Clock,Cntn1,Col1a1,Creb1,Creb5,Crebbp,Csf1,Csf2,Csrnp3,Ctgf,Ctnnb1,Cytl1,Dlx2,E2f1,Ebf1,Ebf3,Ehf,Elf3,En1,Eomes,Epas1,Epc1,Ercc3,Esrrb,Esrrg,Ets1,Ets2,Etv1,Etv4,E…
GO Biological Process	GO:0006796	phosphate-containing compound metabolic process	73	5.23759e-13	4.49543e-09	6.15812e-11	1.34056	429.67	576	0.106433	0.14268	180	3.41148e-09	2.92808e-05	1.62671e-07	1.33771	237.719	318	1138	0.0752841	0.279438	region_1013,region_1014,region_1032,region_1033,region_1038,region_1039,region_1040,region_1077,region_1078,region_1080,region_1081,region_1082,region_112,region_1130,region_1135,region_1136,region_1137,region_1138,region_1139,region_1140,region_1141,region_1142,region_1143,region_1148,region_1149,region_1161,region_1162,region_1166,region_117,region_1172,region_1173,region_1174,region_1177,regio…	1110020G09Rik,9430031J16Rik,Aatk,Abi1,Acvr1,Acvr2a,Adk,Adora1,Adra2a,Adra2c,Agk,Ak2,Ak5,Akap13,Akap2,Akap6,Akap8l,Akt3,Alk,Alpk2,Alpl,Alppl2,App,B230120H23Rik,Bcl2,Blk,Bmp2,Bmp2k,Bmpr1a,Brd4,Camk1d,Camk1g,Camk2a,Camk2b,Camk2d,Camk2g,Ccnd1,Ccnh,Cd74,Cd81,Cdc7,Cdk1,Cdk14,Cdk17,Cdk19,Cdk5r1,Cdk8,Cdkl1,Cdkn1c,Cdkn2b,Cks2,Cmpk2,Creb1,Csf1r,Csk,Csnk1a1,Csnk1d,Csnk1e,Csnk1g3,Csnk2a2,Ctdspl,D3Bwg0562e,D8…
GO Biological Process	GO:0006464	protein modification process	74	5.29329e-13	4.54323e-09	6.1395e-11	1.27738	603.578	771	0.149511	0.190983	215	5.49146e-08	0.000471332	2.19224e-06	1.24663	356.16	444	1705	0.105114	0.260411	region_1013,region_1014,region_1022,region_1023,region_1024,region_1025,region_1026,region_1027,region_1028,region_1034,region_1035,region_1036,region_1037,region_1038,region_1039,region_1040,region_105,region_1064,region_1065,region_1077,region_1078,region_1080,region_1081,region_1082,region_1084,region_1085,region_1087,region_1099,region_112,region_1125,region_1130,region_1137,region_1138,regio…	1110018G07Rik,1810074P20Rik,4931440F15Rik,A930038C07Rik,Aatk,Abca1,Abi1,Acvr1,Acvr2a,Adora1,Adra2a,Adra2c,Agbl1,Akt3,Alg8,Alk,Alpk2,Anapc1,Anapc13,Anxa1,App,Art2b,Ash1l,Asph,Ate1,Atg10,Atg5,Atg7,B230120H23Rik,B3galnt1,B3galt1,B4galt1,Bcl11a,Bcl2,Bcor,Blk,Bmp2,Bmp2k,Bmpr1a,Brd4,Btg1,Camk1d,Camk1g,Camk2a,Camk2b,Camk2d,Camk2g,Cand1,Ccnd1,Ccnh,Cd74,Cd81,Cdc16,Cdc7,Cdk1,Cdk14,Cdk17,Cdk19,Cdk5r1,Cdk8,C…
GO Biological Process	GO:0010467	gene expression	75	6.35005e-13	5.45025e-09	7.26699e-11	1.22012	862.214	1052	0.213578	0.260589	724	0.00177401	1	0.0210309	1.10704	532.047	589	2547	0.139441	0.231252	region_0,region_1007,region_1008,region_1009,region_101,region_1010,region_1015,region_1016,region_103,region_1044,region_1049,region_1050,region_1056,region_1059,region_1060,region_1061,region_1064,region_1065,region_1074,region_1075,region_1076,region_108,region_1086,region_1088,region_109,region_1095,region_1097,region_1098,region_1102,region_1103,region_1104,region_1105,region_1106,region_111…	1110034B05Rik,AK028549,AW146020,Abcf1,Abra,Actl6b,Adamts2,Adamts3,Adar,Aebp1,Aebp2,Aff1,Aff3,Ahr,Ahrr,Akap17b,Alx4,Anp32a,App,Aqr,Arid3a,Arid3b,Arnt2,Arntl,Arntl2,Ascc2,Ascl1,Ash1l,Asxl2,Asxl3,Atf1,Atf7ip,Atoh1,Atoh8,Atp6ap2,Bach1,Bach2,Banp,Barhl1,Barx2,Bbx,Bcl11a,Bcl11b,Bclaf1,Bcor,Bhlha15,Bhlha9,Bhlhe40,Bnc2,Brd7,Bsx,C1d,C2cd3,Calcoco1,Camta1,Cand1,Casz1,Cbfa2t3,Cbx2,Ccdc55,Ccnh,Ccnk,Ccnl1,Cdc…
GO Biological Process	GO:0016477	cell migration	76	7.02069e-13	6.02586e-09	7.92876e-11	1.48857	227.734	339	0.0564118	0.0839732	40	1.93726e-21	1.66275e-17	4.15687e-19	1.96984	87.3167	172	418	0.0407197	0.411483	region_1015,region_1016,region_1038,region_1039,region_1040,region_1056,region_11,region_112,region_113,region_1150,region_1153,region_1154,region_118,region_1198,region_12,region_1215,region_1217,region_1272,region_13,region_1333,region_1334,region_1335,region_1336,region_1358,region_1389,region_1390,region_1391,region_1392,region_1393,region_1400,region_1401,region_1402,region_1411,region_1412,…	A930038C07Rik,Acvr1,Anks1,Apbb2,Apc,Ascl1,Atoh1,B4galt1,Barhl1,Cap1,Ccl2,Ccl25,Cd24a,Cd34,Cd47,Cdh13,Cdh2,Cdk5r1,Celsr1,Celsr2,Chl1,Cntn2,Col5a1,Csf3r,Ctnna2,Cul3,Cxadr,Cxcl12,Cxcr4,Cyp1b1,Dab1,Dcc,Dclk1,Dcx,Disc1,Dock1,Dock4,Edn2,Edn3,Ednrb,Efnb1,Efnb2,Egfr,Elmo2,Epha3,Epha8,Ephb1,Ephb4,Esr2,Fam40b,Fat1,Fermt1,Fgfr1,Fktn,Flt1,Foxc1,Foxd1,Foxd2,Foxd3,Fscn1,Fut8,Fyn,Gbx2,Gdnf,Gja1,Gli3,Gsk3b,Hand2…
GO Biological Process	GO:0044093	positive regulation of molecular function	77	7.69461e-13	6.60428e-09	8.57699e-11	1.35337	398.264	539	0.0986534	0.133515	78	9.54998e-16	8.19675e-12	1.05087e-13	1.5349	186.331	286	892	0.0677083	0.320628	region_100,region_101,region_1044,region_105,region_1062,region_107,region_1082,region_1089,region_112,region_1131,region_1132,region_1133,region_1146,region_1172,region_1177,region_1212,region_1213,region_1221,region_1236,region_1237,region_1250,region_1286,region_1287,region_1288,region_1291,region_1292,region_1300,region_1301,region_1319,region_1323,region_1324,region_1333,region_1334,region_1…	2810002N01Rik,Abhd5,Abi1,Abr,Abra,Acap2,Adcy1,Adcy2,Adcyap1r1,Add2,Adora1,Adora2a,Adra1a,Adra2a,Adra2c,Afap1l2,Agap1,Agk,Akap6,Amph,Angpt1,Anxa3,Apaf1,App,Arap2,Arap3,Arhgap10,Arhgap12,Arhgap15,Arhgap18,Arhgap21,Arhgap23,Arhgap24,Arhgap25,Arhgap26,Arhgap32,Arhgap42,Arhgap5,Asap1,Axin2,B230120H23Rik,Bcl10,Bcl2,Bin1,Bmp2,Brd4,Btg1,Calcr,Calcrl,Camk1d,Ccnd1,Ccnd2,Cd24a,Cd74,Cd81,Cdk5r1,Chn2,Chrm3,Cl…
GO Biological Process	GO:0045595	regulation of cell differentiation	78	8.62195e-13	7.40022e-09	9.48746e-11	1.33019	445.049	592	0.110242	0.146644	53	1.44976e-19	1.24433e-15	2.34779e-17	1.6345	171.918	281	823	0.0665246	0.341434	region_10,region_1038,region_1039,region_1040,region_107,region_1113,region_1114,region_1115,region_112,region_1137,region_1138,region_1139,region_1140,region_1141,region_1142,region_1143,region_1144,region_1145,region_1166,region_1177,region_118,region_1220,region_1258,region_1259,region_1285,region_1289,region_129,region_1300,region_1301,region_1318,region_1330,region_1333,region_1334,region_13…	A930038C07Rik,AK028549,Acvr1,Acvr2a,Ada,Adamts9,Adra2c,Ap3b1,Apc,App,Areg,Ascl1,Atf1,Atoh1,Axin2,B4galt1,Bcl11a,Bcl2,Bmp2,Bmpr1a,Boc,Btg1,Cacna1a,Camk1d,Camk2b,Car2,Ccnd1,Ccnd2,Cd24a,Cd276,Cd74,Cd83,Cdh2,Cdh4,Cdk5r1,Cdk5rap2,Cdkn2b,Cdon,Cebpd,Cited1,Clec2d,Clec2i,Cnr1,Cntn2,Cntn4,Col1a1,Crebbp,Crp,Csf1,Csf2,Ctla4,Ctnna1,Ctnnb1,Cxcr4,D0H4S114,Dab1,Ddr2,Dguok,Disc1,Dlx1,Dlx2,Dmbt1,Dusp10,Dusp6,Ect2…
GO Biological Process	GO:0045944	positive regulation of transcription from RNA polymerase II promoter	79	8.66367e-13	7.43603e-09	9.41269e-11	1.40232	317.331	445	0.0786056	0.11023	54	1.73746e-19	1.49126e-15	2.7616e-17	1.77521	118.859	211	569	0.0499527	0.370826	region_1059,region_1060,region_1061,region_1088,region_1102,region_1103,region_1104,region_1105,region_1106,region_1137,region_1138,region_1139,region_1140,region_1141,region_1142,region_1143,region_1176,region_1188,region_1239,region_1284,region_1285,region_1286,region_1287,region_1288,region_129,region_1300,region_1301,region_1311,region_1317,region_1318,region_1330,region_1333,region_1334,regi…	Ablim1,Abra,Ahr,Alx4,App,Arnt2,Arntl,Ascl1,Atf1,Atoh1,Atxn1,Aym1,Bag1,Barx2,Bcl11b,Bhlha15,Bmp2,Bsx,Calcoco1,Cand1,Ccnh,Cd28,Cdon,Cebpd,Ciita,Cited2,Clock,Creb1,Creb5,Crebbp,Csrnp3,Ctnnb1,Cytl1,Dlx2,E2f1,En1,Eomes,Epas1,Epc1,Ercc3,Esrrb,Ets1,Ets2,Evx1,Eya1,Fadd,Fgfr2,Foxa1,Foxa2,Foxc1,Foxd1,Foxd2,Foxd3,Foxg1,Foxi1,Foxo3,Foxo6,Foxp1,Fstl3,Gata2,Gata4,Gdnf,Gli3,Glis1,Glis3,Glis3,Gsk3b,Gsx1,Gtf2f2,H…
GO Biological Process	GO:0045935	positive regulation of nucleobase-containing compound metabolic process	80	9.73748e-13	8.35768e-09	1.04471e-10	1.3188	470.124	620	0.116454	0.153579	57	1.3719e-18	1.1775e-14	2.06579e-16	1.5658	200.536	314	960	0.0743371	0.327083	region_1013,region_1014,region_1015,region_1016,region_1044,region_1059,region_1060,region_1061,region_1062,region_1064,region_1065,region_1066,region_1082,region_1088,region_1102,region_1103,region_1104,region_1105,region_1106,region_1113,region_1114,region_1115,region_1137,region_1138,region_1139,region_1140,region_1141,region_1142,region_1143,region_1156,region_1157,region_1158,region_1159,reg…	Abca1,Ablim1,Abra,Acvr1,Adcyap1r1,Adora2a,Afap1l2,Aff1,Ahr,Alx4,Anxa3,App,Arnt2,Arntl,Ascl1,Atf1,Atf7ip,Atoh1,Atxn1,Aym1,Bag1,Barx2,Bcl10,Bcl11b,Bhlha15,Blm,Bmp2,Brd4,Brd7,Bsx,Cacybp,Calcoco1,Cand1,Ccnh,Cd28,Cd40,Cdk1,Cdk5rap2,Cdkn1c,Cdon,Cebpd,Cebpg,Celf4,Ciita,Cited1,Cited2,Clock,Col1a1,Creb1,Creb5,Crebbp,Csf2,Csrnp3,Ctnnb1,Cytl1,Dlx2,E2f1,Ebf1,Ebf3,Ehf,Elf3,En1,Eomes,Epas1,Epc1,Ercc3,Esrrb,Esr…
GO Biological Process	GO:0042127	regulation of cell proliferation	81	1.43637e-12	1.23284e-08	1.52202e-10	1.32884	440.233	585	0.10905	0.14491	65	1.54741e-17	1.32814e-13	2.0433e-15	1.56895	186.749	293	894	0.0693655	0.32774	region_1015,region_1016,region_1044,region_1059,region_1060,region_1061,region_107,region_1079,region_1082,region_11,region_1102,region_1103,region_1117,region_1118,region_1119,region_1120,region_1129,region_113,region_1137,region_1138,region_1139,region_1140,region_1141,region_1142,region_1143,region_1172,region_1173,region_1174,region_1175,region_1177,region_118,region_1183,region_1184,region_1…	AK028549,Acer2,Acer3,Ada,Adk,Adora1,Adora2a,Ahr,Aldh1a2,Ambra1,Angpt1,Anxa1,Apc,Apln,Aqp1,Areg,Arhgap5,Arnt2,Ascl1,Asph,Avpr1a,Axin2,B4galt1,Bcl11b,Bcl2,Blm,Bmp2,Bmpr1a,Brd7,Btg1,Btla,Calcrl,Cav2,Ccl2,Ccnd1,Ccnd2,Cd24a,Cd276,Cd28,Cd40,Cd47,Cd74,Cd81,Cdc7,Cdca7l,Cdh13,Cdh5,Cdk1,Cdkn1c,Cdkn2b,Cdon,Chst11,Clec2i,Comt,Csf1,Csf1r,Csf2,Csk,Ctgf,Ctla4,Ctnna1,Ctnnb1,Cxadr,Dab2ip,Dach1,Ddr1,Ddr2,Dhcr7,Dis…
GO Biological Process	GO:0051173	positive regulation of nitrogen compound metabolic process	82	1.53888e-12	1.32082e-08	1.61076e-10	1.31389	474.927	624	0.117643	0.15457	58	1.58896e-18	1.3638e-14	2.35138e-16	1.55827	204.714	319	980	0.0755208	0.32551	region_1013,region_1014,region_1015,region_1016,region_1044,region_1059,region_1060,region_1061,region_1062,region_1064,region_1065,region_1066,region_1082,region_1088,region_1102,region_1103,region_1104,region_1105,region_1106,region_1113,region_1114,region_1115,region_1137,region_1138,region_1139,region_1140,region_1141,region_1142,region_1143,region_1156,region_1157,region_1158,region_1159,reg…	Abca1,Ablim1,Abra,Acvr1,Adcyap1r1,Adora2a,Afap1l2,Aff1,Ahr,Alx4,Anxa3,App,Arnt2,Arntl,Ascl1,Atf1,Atf7ip,Atoh1,Atxn1,Aym1,Bag1,Barx2,Bcl10,Bcl11b,Bhlha15,Blm,Bmp2,Brd4,Brd7,Bsx,Cacybp,Calcoco1,Cand1,Ccnh,Cd28,Cd40,Cdk1,Cdk5rap2,Cdkn1c,Cdon,Cebpd,Cebpg,Celf4,Ciita,Cited1,Cited2,Clock,Col1a1,Comt,Creb1,Creb5,Crebbp,Csf2,Csrnp3,Ctnnb1,Cytl1,Ddah1,Dlx2,E2f1,Ebf1,Ebf3,Egfr,Ehf,Elf3,En1,Eomes,Epas1,Epc1…
GO Biological Process	GO:0031325	positive regulation of cellular metabolic process	83	1.78211e-12	1.52958e-08	1.84287e-10	1.27234	597.323	760	0.147962	0.188259	52	1.30236e-19	1.11782e-15	2.14965e-17	1.48742	276.99	412	1326	0.0975379	0.310709	region_1013,region_1014,region_1015,region_1016,region_1044,region_1059,region_1060,region_1061,region_1062,region_1064,region_1065,region_1066,region_1082,region_1088,region_1090,region_1102,region_1103,region_1104,region_1105,region_1106,region_1113,region_1114,region_1115,region_1137,region_1138,region_1139,region_1140,region_1141,region_1142,region_1143,region_1156,region_1157,region_1158,reg…	Abca1,Abcf1,Abhd5,Ablim1,Abra,Acvr1,Acvr2a,Adcyap1r1,Adora1,Adora2a,Adra1b,Adra2a,Afap1l2,Aff1,Ahr,Ahrr,Alx4,Angpt1,Anxa1,Anxa3,Apln,App,Areg,Arnt2,Arntl,Ascl1,Atf1,Atf7ip,Atg10,Atg7,Atoh1,Atxn1,Avpr1a,Axin2,Aym1,Bag1,Barx2,Bcl10,Bcl11b,Bhlha15,Blm,Bmp2,Bmpr1a,Brd4,Brd7,Bsx,Cab39,Cacybp,Calcoco1,Cand1,Ccnd1,Ccnd2,Ccnh,Cd24a,Cd276,Cd28,Cd40,Cd44,Cd74,Cd81,Cdk1,Cdk5rap2,Cdkn1c,Cdon,Cebpd,Cebpg,Celf…
GO Biological Process	GO:0065009	regulation of molecular function	84	2.23508e-12	1.91837e-08	2.28377e-10	1.26423	622.515	787	0.154202	0.194947	101	2.19528e-13	1.88421e-09	1.86555e-11	1.36103	318.142	433	1523	0.10251	0.284307	region_100,region_101,region_1015,region_1016,region_1044,region_105,region_106,region_1062,region_107,region_1082,region_1089,region_1099,region_112,region_1131,region_1132,region_1133,region_1146,region_1156,region_1157,region_1158,region_1159,region_1160,region_1172,region_1173,region_1174,region_1177,region_1211,region_1212,region_1213,region_1220,region_1221,region_1236,region_1237,region_12…	1700023I07Rik,1810074P20Rik,2810002N01Rik,4930403L05Rik,4930447C04Rik,4931440F15Rik,A2m,AK028549,Abhd5,Abi1,Abr,Abra,Acap2,Acvr2a,Adcy1,Adcy2,Adcyap1r1,Add2,Adora1,Adora2a,Adra1a,Adra2a,Adra2c,Afap1l2,Agap1,Agk,Akap6,Amph,Angpt1,Anxa3,Apaf1,Apc,Aplp2,App,Arap2,Arap3,Arhgap10,Arhgap12,Arhgap15,Arhgap18,Arhgap21,Arhgap23,Arhgap24,Arhgap25,Arhgap26,Arhgap32,Arhgap42,Arhgap5,Asap1,Axin2,B230120H23Rik…
GO Biological Process	GO:0009891	positive regulation of biosynthetic process	85	4.03703e-12	3.46498e-08	4.07645e-10	1.30048	493.665	642	0.122285	0.159029	71	1.48546e-16	1.27497e-12	1.79573e-14	1.50311	219.545	330	1051	0.078125	0.313987	region_1013,region_1014,region_1015,region_1016,region_1044,region_1059,region_1060,region_1061,region_1062,region_1064,region_1065,region_1066,region_1082,region_1088,region_1102,region_1103,region_1104,region_1105,region_1106,region_1113,region_1114,region_1115,region_113,region_1137,region_1138,region_1139,region_1140,region_1141,region_1142,region_1143,region_1160,region_1173,region_1174,regi…	Abca1,Abcf1,Ablim1,Abra,Acvr1,Adcyap1r1,Adora2a,Afap1l2,Aff1,Ahr,Alx4,Anxa1,App,Arnt2,Arntl,Ascl1,Atf1,Atf7ip,Atoh1,Atxn1,Avpr1a,Aym1,Bag1,Barx2,Bcl10,Bcl11b,Bhlha15,Blm,Bmp2,Brd4,Brd7,Bsx,Cacybp,Calcoco1,Cand1,Ccl2,Ccnh,Cd276,Cd28,Cdk1,Cdk5rap2,Cdkn1c,Cdon,Cebpd,Cebpg,Ciita,Cited1,Cited2,Clock,Col1a1,Creb1,Creb5,Crebbp,Csf2,Csrnp3,Ctgf,Ctnnb1,Cyp17a1,Cyp7a1,Cytl1,Dazl,Ddah1,Dlx2,E2f1,Ebf1,Ebf3,E…
GO Biological Process	GO:0031328	positive regulation of cellular biosynthetic process	86	6.15125e-12	5.27962e-08	6.13909e-10	1.2989	490.413	637	0.12148	0.15779	69	1.04887e-16	9.00245e-13	1.3047e-14	1.50955	216.621	327	1037	0.0774148	0.315333	region_1013,region_1014,region_1015,region_1016,region_1044,region_1059,region_1060,region_1061,region_1062,region_1064,region_1065,region_1066,region_1082,region_1088,region_1102,region_1103,region_1104,region_1105,region_1106,region_1113,region_1114,region_1115,region_1137,region_1138,region_1139,region_1140,region_1141,region_1142,region_1143,region_1160,region_1173,region_1174,region_1176,reg…	Abca1,Abcf1,Ablim1,Abra,Acvr1,Adcyap1r1,Adora2a,Afap1l2,Aff1,Ahr,Alx4,Anxa1,App,Arnt2,Arntl,Ascl1,Atf1,Atf7ip,Atoh1,Atxn1,Avpr1a,Aym1,Bag1,Barx2,Bcl10,Bcl11b,Bhlha15,Blm,Bmp2,Brd4,Brd7,Bsx,Cacybp,Calcoco1,Cand1,Ccnh,Cd276,Cd28,Cdk1,Cdk5rap2,Cdkn1c,Cdon,Cebpd,Cebpg,Ciita,Cited1,Cited2,Clock,Col1a1,Creb1,Creb5,Crebbp,Csf2,Csrnp3,Ctnnb1,Cyp17a1,Cyp7a1,Cytl1,Dazl,Ddah1,Dlx2,E2f1,Ebf1,Ebf3,Egfr,Ehf,El…
GO Biological Process	GO:0045893	positive regulation of transcription, DNA-dependent	87	8.28831e-12	7.11385e-08	8.17684e-10	1.32029	431.723	570	0.106941	0.141194	59	1.72171e-18	1.47774e-14	2.50465e-16	1.60132	178.602	286	855	0.0677083	0.334503	region_1015,region_1016,region_1044,region_1059,region_1060,region_1061,region_1062,region_1064,region_1065,region_1066,region_1082,region_1088,region_1102,region_1103,region_1104,region_1105,region_1106,region_1113,region_1114,region_1115,region_1137,region_1138,region_1139,region_1140,region_1141,region_1142,region_1143,region_1160,region_1173,region_1174,region_1176,region_118,region_1188,regi…	Ablim1,Abra,Acvr1,Afap1l2,Aff1,Ahr,Alx4,App,Arnt2,Arntl,Ascl1,Atf1,Atf7ip,Atoh1,Atxn1,Aym1,Bag1,Barx2,Bcl10,Bcl11b,Bhlha15,Blm,Bmp2,Brd7,Bsx,Calcoco1,Cand1,Ccnh,Cd28,Cdk5rap2,Cdkn1c,Cdon,Cebpd,Ciita,Cited1,Cited2,Clock,Col1a1,Creb1,Creb5,Crebbp,Csrnp3,Ctnnb1,Cytl1,Dlx2,E2f1,Ebf1,Ebf3,Ehf,Elf3,En1,Eomes,Epas1,Epc1,Ercc3,Esrrb,Esrrg,Ets1,Ets2,Etv1,Etv4,Evx1,Eya1,Fadd,Fbxw11,Fgfr2,Fntb,Foxa1,Foxa2,F…
GO Biological Process	GO:0022603	regulation of anatomical structure morphogenesis	88	9.33904e-12	8.0157e-08	9.10875e-10	1.44012	247.897	357	0.0614061	0.088432	76	5.44373e-16	4.67235e-12	6.14783e-14	1.77074	97.1347	172	465	0.0407197	0.369893	region_1038,region_1039,region_1040,region_107,region_112,region_113,region_1137,region_1138,region_1139,region_1140,region_1141,region_1142,region_1143,region_1150,region_1166,region_118,region_1182,region_1198,region_1203,region_1204,region_1205,region_1255,region_1256,region_1257,region_1259,region_1269,region_1270,region_1271,region_129,region_1319,region_1333,region_1334,region_1335,region_1…	Akap2,Angpt2,Anxa3,Apc,Aqp1,Arap3,Arhgap15,Arhgef18,Axin2,B4galt1,Bai3,Bcl11a,Bcl2,Bcor,Bmp2,Bmpr1a,Btg1,Cacna1a,Camk2b,Ccl2,Cdc42ep3,Cdc42ep4,Cdc42se2,Cdh2,Cdh4,Cdk5r1,Cited1,Cited2,Cntn2,Col1a1,Col4a2,Col4a3,Crhr2,Csf1,Csf1r,Ctnnb1,Cyfip1,Dab1,Ddah1,Dusp6,Edn1,Epha3,Epha4,Ephb2,Ets1,Etv4,Eya1,Ezr,F2,F3,Fam40b,Fermt2,Fgd4,Fgfr1,Fgfr2,Fmnl2,Fn1,Foxa2,Foxo6,Foxp1,Fyn,Gas7,Gata2,Gata4,Gdnf,Gja1,Gsk…
GO Biological Process	GO:0051254	positive regulation of RNA metabolic process	89	9.59055e-12	8.23157e-08	9.24896e-10	1.31565	440.088	579	0.109014	0.143423	56	1.22903e-18	1.05488e-14	1.88371e-16	1.59755	182.154	291	872	0.068892	0.333716	region_1015,region_1016,region_1044,region_1059,region_1060,region_1061,region_1062,region_1064,region_1065,region_1066,region_1082,region_1088,region_1102,region_1103,region_1104,region_1105,region_1106,region_1113,region_1114,region_1115,region_1137,region_1138,region_1139,region_1140,region_1141,region_1142,region_1143,region_1160,region_1173,region_1174,region_1176,region_118,region_1188,regi…	Ablim1,Abra,Acvr1,Afap1l2,Aff1,Ahr,Alx4,App,Arnt2,Arntl,Ascl1,Atf1,Atf7ip,Atoh1,Atxn1,Aym1,Bag1,Barx2,Bcl10,Bcl11b,Bhlha15,Blm,Bmp2,Brd4,Brd7,Bsx,Calcoco1,Cand1,Ccnh,Cd28,Cdk5rap2,Cdkn1c,Cdon,Cebpd,Celf4,Ciita,Cited1,Cited2,Clock,Col1a1,Creb1,Creb5,Crebbp,Csrnp3,Ctnnb1,Cytl1,Dlx2,E2f1,Ebf1,Ebf3,Ehf,Elf3,En1,Eomes,Epas1,Epc1,Ercc3,Esrrb,Esrrg,Ets1,Ets2,Etv1,Etv4,Evx1,Eya1,Fadd,Fbxw11,Fgfr2,Fntb,Fo…
GO Biological Process	GO:0048598	embryonic morphogenesis	90	1.15925e-11	9.94983e-08	1.10554e-09	1.42529	261	372	0.0646519	0.0921476	67	3.82801e-17	3.28558e-13	4.90385e-15	1.80687	96.2991	174	461	0.0411932	0.37744	region_100,region_101,region_1011,region_1018,region_1019,region_1020,region_1021,region_1069,region_1070,region_1071,region_1072,region_1073,region_1074,region_1075,region_1076,region_1086,region_1137,region_1138,region_1139,region_1140,region_1141,region_1142,region_1143,region_118,region_1188,region_1220,region_1258,region_1259,region_1285,region_129,region_1330,region_1333,region_1334,region_…	AK028549,AK053790,Abr,Acvr1,Aff3,Aldh1a1,Aldh1a2,Aldh1a3,Alx4,Apaf1,Atoh1,Atp2b2,Bcl10,Bmpr1a,C2cd3,Cdh23,Cdon,Celsr1,Chd7,Chrna9,Chst11,Cited2,Cml2,Cobl,Cryaa,Ctnnb1,Cul3,Dlg1,Dlx2,Dlx6,Dscaml1,Dusp4,Dusp5,Edn1,En1,Enah,Eomes,Ephb2,Esrrb,Ext1,Eya1,Fbn2,Fgfr1,Fgfr2,Flt1,Foxa2,Foxc1,Foxg1,Foxi1,Gas1,Gata2,Gata4,Gbx2,Gdnf,Gja1,Gja5,Gjb6,Gli3,Gnaq,Hand2,Hes1,Hif1a,Hipk2,Hlx,Hmga2,Hoxd10,Hoxd11,Hoxd1…
GO Biological Process	GO:0048646	anatomical structure formation involved in morphogenesis	91	1.27179e-11	1.09158e-07	1.19953e-09	1.37294	327.036	449	0.0810098	0.111221	61	6.32165e-18	5.42588e-14	8.89488e-16	1.71082	127.424	218	610	0.0516098	0.357377	region_1007,region_1008,region_1009,region_1011,region_1018,region_1019,region_1020,region_1021,region_1086,region_113,region_1137,region_1138,region_1139,region_1140,region_1141,region_1142,region_1143,region_1166,region_118,region_1188,region_120,region_121,region_1255,region_1256,region_1257,region_1258,region_1259,region_1272,region_1285,region_1286,region_1287,region_1288,region_129,region_1…	Abi1,Actc1,Acvr1,Ada,Ahr,Aldh1a1,Aldh1a3,Angpt1,Angpt2,Apaf1,Arhgap24,Atp2b2,Axin2,B4galt1,Bbs10,Bbs2,Bcl10,Bcl2l11,Bmper,Bmpr1a,C2cd3,Cacna1a,Calb1,Ccbe1,Ccl2,Cdh13,Cdon,Celsr1,Chn2,Cited2,Cobl,Col1a1,Col4a1,Col4a2,Col8a1,Ctnnb1,Cul3,Cxcl12,Cxcl17,Cxcr4,Cyp1b1,Dlx6,Dusp4,Dusp5,Edn1,Efnb2,Egf,Emcn,Enah,Eomes,Epas1,Ephb1,Ephb2,Ephb4,Esm1,Esrrb,Ets1,Eya1,Fbn2,Fgf18,Fgfr1,Fgfr2,Flt1,Fn1,Foxa2,Foxc1,…
GO Biological Process	GO:0006928	cellular component movement	92	1.47501e-11	1.266e-07	1.37608e-09	1.39655	292.148	408	0.0723676	0.101065	70	1.42569e-16	1.22367e-12	1.7481e-14	1.69006	123.664	209	592	0.0494792	0.35304	region_1015,region_1016,region_1038,region_1039,region_1040,region_1042,region_1056,region_11,region_112,region_113,region_1150,region_1153,region_1154,region_118,region_1198,region_12,region_1215,region_1217,region_1272,region_13,region_1333,region_1334,region_1335,region_1336,region_1358,region_1389,region_1390,region_1391,region_1392,region_1393,region_1400,region_1401,region_1402,region_1411,…	A930038C07Rik,Abi1,Actc1,Actr10,Acvr1,Anks1,Apbb2,Apc,App,Ascl1,Atoh1,B4galt1,Barhl1,Bicd2,Cacna1e,Cap1,Ccl2,Ccl25,Cd24a,Cd34,Cd47,Cdh13,Cdh2,Cdk5r1,Celsr1,Celsr2,Chl1,Cntn2,Col5a1,Csf3r,Ctnna2,Cul3,Cxadr,Cxcl12,Cxcr4,Cyp1b1,Dab1,Dcc,Dclk1,Dcx,Disc1,Dnahc17,Dnahc9,Dock1,Dock4,Dst,Dync1i1,Edn2,Edn3,Ednrb,Efnb1,Efnb2,Egfr,Elmo1,Elmo2,Enah,Epha3,Epha8,Ephb1,Ephb4,Esr2,Evl,Fam40b,Fat1,Fermt1,Fgfr1,Fk…
GO Biological Process	GO:0048729	tissue morphogenesis	93	1.66557e-11	1.42956e-07	1.53716e-09	1.43813	244.068	351	0.0604577	0.0869458	37	3.3497e-22	2.87504e-18	7.77039e-20	2.00148	85.4367	171	409	0.0404829	0.418093	region_1011,region_1013,region_1014,region_1018,region_1019,region_1020,region_1021,region_1082,region_1086,region_1137,region_1138,region_1139,region_1140,region_1141,region_1142,region_1143,region_118,region_1188,region_1224,region_1225,region_1258,region_1259,region_1285,region_129,region_1324,region_1330,region_1333,region_1334,region_1335,region_1336,region_1341,region_1342,region_135,region…	Actc1,Acvr1,Ahr,Aldh1a1,Aldh1a2,Aldh1a3,Angpt1,Apaf1,Areg,Bcl10,Bcl2,Bmp2,Bmpr1a,C2cd3,Car2,Cd44,Cdsn,Celsr1,Cited1,Cited2,Cobl,Col1a1,Crygs,Csf1,Ctnnb1,Cxcl12,Cxcr4,Ddr1,Dlg1,Edn1,Egfr,Enah,Eomes,Esr2,Etv4,Eya1,Fgfr1,Fgfr2,Fgfr3,Flt1,Foxa1,Foxa2,Foxc1,Foxd1,Foxd2,Foxd3,Frem2,Fst,Gata4,Gbx2,Gdnf,Gja1,Gli3,Hand2,Hes1,Hey1,Hey2,Heyl,Hif1a,Hmga2,Hoxd11,Hoxd13,Igf1,Igf1r,Inhba,Irx1,Irx2,Isl1,Jag1,Kif…
GO Biological Process	GO:0006468	protein phosphorylation	94	1.76041e-11	1.51096e-07	1.6074e-09	1.39795	288.279	403	0.0714093	0.0998266	179	3.1888e-09	2.73695e-05	1.52902e-07	1.43818	148.104	213	709	0.0504261	0.300423	region_1013,region_1014,region_1038,region_1039,region_1040,region_1078,region_1080,region_1081,region_1082,region_112,region_1130,region_1137,region_1138,region_1139,region_1140,region_1141,region_1142,region_1143,region_1161,region_1162,region_1172,region_1177,region_1183,region_1184,region_1201,region_1202,region_1220,region_1221,region_1225,region_123,region_124,region_1250,region_1260,region…	Aatk,Abi1,Acvr1,Acvr2a,Adora1,Adra2a,Adra2c,Akt3,Alk,Alpk2,App,B230120H23Rik,Bcl2,Blk,Bmp2,Bmp2k,Bmpr1a,Brd4,Camk1d,Camk1g,Camk2a,Camk2b,Camk2d,Camk2g,Ccnd1,Ccnh,Cd74,Cd81,Cdc7,Cdk1,Cdk14,Cdk17,Cdk19,Cdk5r1,Cdk8,Cdkl1,Creb1,Csf1r,Csk,Csnk1a1,Csnk1d,Csnk1e,Csnk1g3,Csnk2a2,D8Ertd82e,Dapk1,Dapk2,Dclk1,Dclk2,Dclk3,Ddr1,Ddr2,Dguok,Dstyk,Dyrk1a,Efemp1,Egf,Egfr,Eif2a,Epha3,Epha4,Epha5,Epha7,Epha8,Ephb1,…
GO Biological Process	GO:0031326	regulation of cellular biosynthetic process	95	2.06792e-11	1.7749e-07	1.86832e-09	1.17446	1086.46	1276	0.269125	0.316076	245	4.69862e-07	0.00403282	1.64605e-05	1.16258	635.658	739	3043	0.174953	0.242852	region_1000,region_1001,region_1002,region_1003,region_1004,region_1005,region_1006,region_101,region_1013,region_1014,region_1015,region_1016,region_1044,region_1056,region_1059,region_106,region_1060,region_1061,region_1062,region_1064,region_1065,region_1066,region_107,region_1082,region_1087,region_1088,region_1094,region_1097,region_1098,region_1099,region_1100,region_1102,region_1103,region…	1810074P20Rik,4930447C04Rik,4933426I21Rik,5730507C01Rik,AK028549,AW146020,Abca1,Abcf1,Ablim1,Abra,Acer2,Actl6b,Acvr1,Adar,Adcy1,Adcy2,Adcyap1r1,Adora1,Adora2a,Adra2a,Aebp1,Aebp2,Afap1l2,Aff1,Aff3,Ahr,Ahrr,Alx4,Ankrd1,Anp32a,Anxa1,Anxa3,Apbb2,App,Arid2,Arid3a,Arid3b,Arnt2,Arntl,Arntl2,Ascc2,Ascl1,Ash1l,Asxl2,Asxl3,Atf1,Atf6,Atf7ip,Atoh1,Atoh8,Atp1a1,Atp8b1,Atxn1,Avpr1a,Axin2,Aym1,Bach1,Bach2,Bag1,…
GO Biological Process	GO:0035295	tube development	96	2.24034e-11	1.92288e-07	2.003e-09	1.41826	261.588	371	0.0647976	0.0918999	38	4.01777e-22	3.44845e-18	9.07488e-20	2.00752	84.1834	169	403	0.0400095	0.419355	region_1018,region_1019,region_1020,region_1021,region_105,region_1082,region_1086,region_11,region_1111,region_1112,region_1113,region_1114,region_1137,region_1138,region_1139,region_1140,region_1141,region_1142,region_1143,region_1175,region_118,region_1188,region_12,region_1225,region_1251,region_1252,region_1253,region_1258,region_1259,region_1276,region_1277,region_1286,region_1287,region_12…	Acvr1,Ada,Adamts2,Ahr,Aldh1a2,Angpt1,Apaf1,Aqp1,Areg,Ascl1,B4galt1,Bcl10,Bcl2,Bcl2l11,Bmp2,Bmper,Bmpr1a,C2cd3,Calb1,Cd44,Celsr1,Chd7,Cited1,Cited2,Cobl,Csf1,Ctgf,Ctnnb1,Cxcl12,Cxcr4,Cyp1a2,Ddr1,Dhcr7,Dlg1,Edn1,Egf,Enah,Epas1,Etv4,Eya1,Fgf18,Fgfr1,Fgfr2,Fgfr3,Flt1,Foxa1,Foxa2,Foxc1,Foxd1,Foxd2,Foxd3,Foxp1,Fstl3,Fzd1,Gata4,Gbx2,Gdnf,Gja1,Gja5,Gli3,Hand2,Heg1,Hes1,Hey1,Heyl,Hif1a,Hoxd11,Hs6st1,Hsd11…
GO Biological Process	GO:0009889	regulation of biosynthetic process	97	2.43378e-11	2.08891e-07	2.15352e-09	1.17287	1094.75	1284	0.271178	0.318058	248	5.36656e-07	0.00460612	1.85731e-05	1.1609	640.88	744	3068	0.176136	0.242503	region_1000,region_1001,region_1002,region_1003,region_1004,region_1005,region_1006,region_101,region_1013,region_1014,region_1015,region_1016,region_1044,region_1056,region_1059,region_106,region_1060,region_1061,region_1062,region_1064,region_1065,region_1066,region_107,region_1082,region_1087,region_1088,region_1094,region_1097,region_1098,region_1099,region_1100,region_1102,region_1103,region…	1810074P20Rik,4930447C04Rik,4933426I21Rik,5730507C01Rik,AK028549,AW146020,Abca1,Abcf1,Ablim1,Abra,Acer2,Actl6b,Acvr1,Adar,Adcy1,Adcy2,Adcyap1r1,Adora1,Adora2a,Adra2a,Aebp1,Aebp2,Afap1l2,Aff1,Aff3,Ahr,Ahrr,Alx4,Ankrd1,Anp32a,Anxa1,Anxa3,Apbb2,App,Arid2,Arid3a,Arid3b,Arnt2,Arntl,Arntl2,Ascc2,Ascl1,Ash1l,Asxl2,Asxl3,Atf1,Atf6,Atf7ip,Atoh1,Atoh8,Atp1a1,Atp8b1,Atxn1,Avpr1a,Axin2,Aym1,Bach1,Bach2,Bag1,…
GO Biological Process	GO:0016310	phosphorylation	98	2.54262e-11	2.18233e-07	2.22687e-09	1.34713	360.025	485	0.0891813	0.120139	256	7.44428e-07	0.00638942	2.49587e-05	1.3065	200.536	262	960	0.0620265	0.272917	region_1013,region_1014,region_1032,region_1033,region_1038,region_1039,region_1040,region_1077,region_1078,region_1080,region_1081,region_1082,region_112,region_1130,region_1137,region_1138,region_1139,region_1140,region_1141,region_1142,region_1143,region_1161,region_1162,region_1166,region_1172,region_1173,region_1174,region_1177,region_1183,region_1184,region_1201,region_1202,region_1220,regi…	1110020G09Rik,9430031J16Rik,Aatk,Abi1,Acvr1,Acvr2a,Adk,Adora1,Adra2a,Adra2c,Agk,Ak2,Ak5,Akap13,Akap2,Akap6,Akap8l,Akt3,Alk,Alpk2,App,B230120H23Rik,Bcl2,Blk,Bmp2,Bmp2k,Bmpr1a,Brd4,Camk1d,Camk1g,Camk2a,Camk2b,Camk2d,Camk2g,Ccnd1,Ccnh,Cd74,Cd81,Cdc7,Cdk1,Cdk14,Cdk17,Cdk19,Cdk5r1,Cdk8,Cdkl1,Cdkn1c,Cdkn2b,Cks2,Cmpk2,Creb1,Csf1r,Csk,Csnk1a1,Csnk1d,Csnk1e,Csnk1g3,Csnk2a2,D8Ertd82e,Dapk1,Dapk2,Dclk1,Dclk…
GO Biological Process	GO:0010468	regulation of gene expression	99	2.57435e-11	2.20956e-07	2.23188e-09	1.17633	1062.63	1250	0.263222	0.309636	354	8.32515e-06	0.0714548	0.00020185	1.14351	628.764	719	3010	0.170218	0.23887	region_1000,region_1001,region_1002,region_1003,region_1004,region_1005,region_1006,region_101,region_1015,region_1016,region_103,region_1044,region_1056,region_1059,region_106,region_1060,region_1061,region_1062,region_1064,region_1065,region_1066,region_1082,region_1087,region_1088,region_1094,region_1097,region_1098,region_1099,region_1100,region_1102,region_1103,region_1104,region_1105,region…	1810074P20Rik,4921515J06Rik,4930447C04Rik,4933426I21Rik,5730507C01Rik,A2m,AK028549,AW146020,Abcf1,Ablim1,Abra,Actl6b,Acvr1,Adar,Adora2a,Aebp1,Aebp2,Afap1l2,Aff1,Aff3,Ahr,Ahrr,Aldh1a2,Alx4,Ankrd1,Anp32a,Anxa3,Apbb2,App,Arid2,Arid3a,Arid3b,Arnt2,Arntl,Arntl2,Ascc2,Ascl1,Ash1l,Asxl2,Asxl3,Atf1,Atf6,Atf7ip,Atoh1,Atoh8,Atp8b1,Atxn1,Axin2,Aym1,Bach1,Bach2,Bag1,Banp,Barhl1,Barx2,Basp1,Bbx,Bcl10,Bcl11a,B…
GO Biological Process	GO:0048870	cell motility	100	2.88966e-11	2.4802e-07	2.4802e-09	1.43127	245.236	351	0.0607472	0.0869458	55	7.69858e-19	6.60769e-15	1.2014e-16	1.85076	96.7169	179	463	0.0423769	0.386609	region_1015,region_1016,region_1038,region_1039,region_1040,region_1056,region_11,region_112,region_113,region_1150,region_1153,region_1154,region_118,region_1198,region_12,region_1215,region_1217,region_1272,region_13,region_1333,region_1334,region_1335,region_1336,region_1358,region_1389,region_1390,region_1391,region_1392,region_1393,region_1400,region_1401,region_1402,region_1411,region_1412,…	A930038C07Rik,Acvr1,Anks1,Apbb2,Apc,Ascl1,Atoh1,B4galt1,Barhl1,Cacna1e,Cap1,Ccl2,Ccl25,Cd24a,Cd34,Cd47,Cdh13,Cdh2,Cdk5r1,Celsr1,Celsr2,Chl1,Cntn2,Col5a1,Csf3r,Ctnna2,Cul3,Cxadr,Cxcl12,Cxcr4,Cyp1b1,Dab1,Dcc,Dclk1,Dcx,Disc1,Dock1,Dock4,Dst,Edn2,Edn3,Ednrb,Efnb1,Efnb2,Egfr,Elmo2,Epha3,Epha8,Ephb1,Ephb4,Esr2,Fam40b,Fat1,Fermt1,Fgfr1,Fktn,Flt1,Foxc1,Foxd1,Foxd2,Foxd3,Fscn1,Fut8,Fyn,Gbx2,Gdnf,Gja1,Gli3…
GO Biological Process	GO:0030030	cell projection organization	101	3.28642e-11	2.82073e-07	2.79281e-09	1.38014	304.317	420	0.075382	0.104038	34	4.94717e-23	4.24615e-19	1.24887e-20	1.90367	107.162	204	513	0.0482954	0.397661	region_1013,region_1014,region_1064,region_1065,region_1066,region_107,region_1078,region_1086,region_112,region_1137,region_1138,region_1139,region_1140,region_1141,region_1142,region_1143,region_118,region_1211,region_1246,region_1247,region_1248,region_1249,region_1255,region_1256,region_1257,region_1267,region_1268,region_129,region_1319,region_1348,region_1349,region_1350,region_1351,region_…	4930506M07Rik,Ablim1,Adcy1,Adora2a,Ahi1,Ank3,Apbb2,Apc,App,Areg,Arhgap10,Arhgap26,Arhgap42,Asap1,Atg7,Atl1,Atoh1,Atp2b2,Atxn10,Baiap2,Bbs10,Bbs2,Bcl11b,Bcl2,Boc,C2cd3,Cacna1a,Cc2d2a,Cd24a,Cdh13,Cdh23,Cdh4,Cdk5r1,Celsr2,Chl1,Cntn2,Cntn4,Creb1,Csf1r,Ctnna1,Ctnna2,Cxcl12,Cxcr4,Cyfip1,D0H4S114,D3Bwg0562e,Dab1,Dcc,Dclk1,Dcx,Dpysl5,Dtnbp1,Efna5,Efnb1,Enah,Epha3,Epha4,Epha5,Epha7,Epha8,Ephb1,Ephb2,Etv1,…
GO Biological Process	GO:0032268	regulation of cellular protein metabolic process	102	3.55348e-11	3.04995e-07	2.99015e-09	1.35134	347.804	470	0.0861541	0.116423	210	3.32569e-08	0.000285444	1.35926e-06	1.36005	185.287	252	887	0.0596591	0.284104	region_1015,region_1016,region_1044,region_105,region_106,region_107,region_1082,region_1090,region_1097,region_1098,region_112,region_1125,region_1172,region_1177,region_1185,region_1186,region_1187,region_1191,region_1192,region_1193,region_1194,region_1195,region_1196,region_1197,region_1220,region_1226,region_1235,region_1239,region_1246,region_1247,region_1248,region_1249,region_1286,region_…	1810074P20Rik,4931440F15Rik,Abcf1,Abi1,Acer2,Acvr2a,Adora1,Adora2a,Adra2a,Adra2c,Afap1l2,Agk,Ahrr,Angpt1,Apc,Aplp2,App,Atg10,Atg5,Atg7,Axin2,B230120H23Rik,Bcl10,Bcor,Blm,Bmp2,Bmper,Bmpr1a,Brd7,Cab39,Ccna1,Ccnd1,Ccnd2,Ccnh,Ccnk,Ccnl1,Cd24a,Cd44,Cd74,Cd81,Cdk5r1,Cdk5rap1,Cdkn2b,Cdon,Cpeb2,Cryaa,Csf1,Csf1r,Csf2,Csnk1d,Csnk1e,Ctgf,Dab1,Dab2ip,Dazl,Ddr2,Ddx25,Dgkb,Dgkd,Dgkg,Dgki,Dlg1,Dnajc1,Dok7,Dusp1…
GO Biological Process	GO:0043549	regulation of kinase activity	103	4.25534e-11	3.65235e-07	3.54598e-09	1.50822	180.345	272	0.0446729	0.0673768	164	7.17521e-10	6.15848e-06	3.75517e-08	1.60712	87.7345	141	420	0.0333807	0.335714	region_1015,region_1016,region_1044,region_105,region_106,region_107,region_112,region_1172,region_1173,region_1174,region_1177,region_1239,region_1289,region_1319,region_1323,region_1324,region_134,region_1341,region_1342,region_1358,region_140,region_1427,region_1428,region_1435,region_1436,region_1476,region_1504,region_1513,region_1514,region_1515,region_1516,region_1536,region_1537,region_15…	Abi1,Adora1,Adora2a,Adra2a,Adra2c,Afap1l2,Agk,Angpt1,Apc,Aplp2,App,Axin2,B230120H23Rik,Blm,Ccna1,Ccnd1,Ccnd2,Ccnh,Ccnk,Ccnl1,Cd24a,Cd74,Cd81,Cdk5r1,Cdk5rap1,Cdkn1c,Cdkn2b,Csf1,Csf1r,Dab1,Dab2ip,Ddr2,Dgkb,Dgkd,Dgkg,Dgki,Dlg1,Dok7,Dusp10,Dusp16,Dusp4,Dusp5,Dusp6,Dusp7,Ect2,Edn1,Edn2,Edn3,Egf,Egfr,Epha4,Epha8,Fam58b,Fgd4,Fgfr1,Fgfr3,Flt1,Foxa2,Gab1,Gadd45g,Ghr,Gnaq,Gsk3b,Hgf,Ibtk,Irak1,Irs1,Irs2,Itg…
GO Biological Process	GO:0043009	chordate embryonic development	104	5.98646e-11	5.13818e-07	4.94055e-09	1.41651	252.734	358	0.0626045	0.0886797	114	1.66407e-12	1.42827e-08	1.25287e-10	1.62987	107.37	175	514	0.0414299	0.340467	region_1000,region_1001,region_1002,region_1007,region_1008,region_1009,region_1018,region_1019,region_1020,region_1021,region_1059,region_1060,region_1061,region_107,region_1082,region_1086,region_1113,region_1114,region_1115,region_1137,region_1138,region_1139,region_1140,region_1141,region_1142,region_1143,region_1144,region_1145,region_118,region_1188,region_1198,region_1221,region_1251,regio…	AK028549,Abi1,Acvr1,Acvr2a,Ada,Aldh1a2,Alx4,Ambra1,Angpt1,Apaf1,Apba2,Arnt2,Axin2,Bcl10,Bcl2l11,Bmp2,Bmpr1a,Brd4,C2cd3,Celsr1,Chd7,Chst11,Cited1,Cited2,Cobl,Col1a1,Csf2,Ctnnb1,Cubn,Cul3,Dlg1,Dlk1,Dlx1,Dlx2,Dmbt1,Dsc3,Dscaml1,Edn1,Egfr,Elf3,En1,Enah,Eomes,Epas1,Esrrb,Etl4,Etnk2,Eya1,Fgfr1,Fgfr2,Foxa2,Foxc1,Foxd3,Foxp1,Fzd5,G2e3,Gab1,Gas1,Gata2,Gata4,Gbx2,Gja1,Gli3,Grin2b,Hand2,Hc,Heg1,Hes1,Hif1a,H…
GO Biological Process	GO:0007154	cell communication	105	1.08469e-10	9.3099e-07	8.86657e-09	1.13952	1390.93	1585	0.344546	0.392618	6094	0.853098	1	1	0.973751	943.773	919	4518	0.217566	0.203409	region_100,region_101,region_1011,region_1013,region_1014,region_1015,region_1016,region_1029,region_1030,region_1031,region_1032,region_1033,region_1038,region_1039,region_1040,region_1041,region_105,region_1058,region_1059,region_1060,region_1061,region_1062,region_1067,region_1068,region_1069,region_107,region_1070,region_1071,region_1072,region_1073,region_1074,region_1075,region_1076,region_…	1300014I06Rik,4930544G11Rik,4930596D02Rik,5430435G22Rik,A830018L16Rik,AK053790,Abat,Abca1,Abr,Acvr1,Acvr2a,Adam30,Adamts19,Adamts2,Adamts3,Adcy1,Adcy2,Adcy8,Adcyap1r1,Adora1,Adora2a,Adra1a,Adra1b,Adra1d,Adra2a,Adra2c,Aen,Agap1,Agk,Ahr,Ahrr,Ak5,Akap13,Akap2,Aldh1a2,Alk,Amph,Angpt1,Angpt2,Angptl1,Angptl2,Ank2,Ank3,Anks1,Anxa1,Apba1,Apc,Apcdd1,Aplnr,App,Aqp1,Arap2,Arap3,Areg,Arf4,Arhgap10,Arhgap12,A…
GO Biological Process	GO:0009792	embryo development ending in birth or egg hatching	106	1.11473e-10	9.56775e-07	9.02618e-09	1.40496	258.371	363	0.0640007	0.0899183	108	9.17962e-13	7.87887e-09	7.29525e-11	1.63241	109.041	178	522	0.0421402	0.340996	region_1000,region_1001,region_1002,region_1007,region_1008,region_1009,region_1018,region_1019,region_1020,region_1021,region_1059,region_1060,region_1061,region_107,region_1082,region_1086,region_1113,region_1114,region_1115,region_1137,region_1138,region_1139,region_1140,region_1141,region_1142,region_1143,region_1144,region_1145,region_118,region_1188,region_1198,region_1221,region_1251,regio…	AK028549,Abi1,Acvr1,Acvr2a,Ada,Aldh1a2,Alx4,Ambra1,Angpt1,Apaf1,Apba2,Arnt2,Axin2,Bcl10,Bcl2l11,Bmp2,Bmpr1a,Brd4,C2cd3,Celsr1,Chd7,Chst11,Cited1,Cited2,Cobl,Col1a1,Csf2,Ctnnb1,Cubn,Cul3,Dlg1,Dlk1,Dlx1,Dlx2,Dmbt1,Dsc3,Dscaml1,Edn1,Egfr,Elf3,En1,Enah,Eomes,Epas1,Esrrb,Etl4,Etnk2,Evx1,Eya1,Fgfr1,Fgfr2,Foxa2,Foxc1,Foxd3,Foxg1,Foxp1,Fzd5,G2e3,Gab1,Gas1,Gata2,Gata4,Gbx2,Gja1,Gli3,Grin2b,Hand2,Hc,Heg1,H…
GO Biological Process	GO:0051094	positive regulation of developmental process	107	1.16433e-10	9.99347e-07	9.33969e-09	1.35719	321.251	436	0.0795766	0.108001	86	6.37243e-15	5.46946e-11	6.35984e-13	1.67378	115.308	193	552	0.0456913	0.349638	region_10,region_1038,region_1039,region_1040,region_1113,region_1114,region_1115,region_1137,region_1138,region_1139,region_1140,region_1141,region_1142,region_1143,region_1144,region_1145,region_118,region_1203,region_1204,region_1205,region_1258,region_1259,region_1289,region_129,region_1293,region_1294,region_1295,region_1296,region_1297,region_1298,region_1317,region_1318,region_1333,region_…	Acvr1,Acvr2a,Ada,Adamts9,Adra2c,Angpt2,Anxa3,Ap3b1,Apc,Aqp1,Ascl1,Atoh1,Axin2,B4galt1,Bcl11a,Bcl2,Bmp2,Bmpr1a,Boc,Btg1,Camk2b,Car2,Cd276,Cd74,Cd83,Cdh4,Cdk1,Cdkn2b,Cdon,Cebpd,Cited2,Col1a1,Csf1,Csf2,Ctnnb1,Cxcr4,Dab1,Ddah1,Ddr2,Disc1,Dlg1,Dmbt1,Ect2,Edn1,Eomes,Ephb1,Ephb2,Ets1,F3,Fbn2,Fez1,Fgf18,Fgfr1,Fgfr2,Fgfr3,Fndc3b,Foxa1,Foxa2,Foxd1,Foxd2,Foxg1,Foxo3,Foxp1,Fst,Gata2,Gata4,Gdf6,Gdnf,Gfap,Ghr,…
GO Biological Process	GO:0051338	regulation of transferase activity	108	1.36302e-10	1.16988e-06	1.08322e-08	1.48287	187.475	278	0.0464391	0.068863	174	1.96648e-09	1.68783e-05	9.70019e-08	1.57746	91.2857	144	437	0.0340909	0.32952	region_1015,region_1016,region_1044,region_105,region_106,region_107,region_112,region_1172,region_1173,region_1174,region_1177,region_1239,region_1289,region_1319,region_1323,region_1324,region_134,region_1341,region_1342,region_1358,region_140,region_1427,region_1428,region_1435,region_1436,region_1476,region_1504,region_1513,region_1514,region_1515,region_1516,region_1536,region_1537,region_15…	Abi1,Adora1,Adora2a,Adra2a,Adra2c,Afap1l2,Agk,Angpt1,Apc,Aplp2,App,Axin2,B230120H23Rik,Blm,Ccna1,Ccnd1,Ccnd2,Ccnh,Ccnk,Ccnl1,Cd24a,Cd74,Cd81,Cdk5r1,Cdk5rap1,Cdkn1c,Cdkn2b,Cln8,Csf1,Csf1r,Dab1,Dab2ip,Ddr2,Dgkb,Dgkd,Dgkg,Dgki,Dlg1,Dok7,Dusp10,Dusp16,Dusp4,Dusp5,Dusp6,Dusp7,Ect2,Edn1,Edn2,Edn3,Egf,Egfr,Epha4,Epha8,Fam58b,Fgd4,Fgfr1,Fgfr3,Flt1,Foxa2,Gab1,Gadd45g,Ghr,Gnaq,Gsk3b,Hgf,Ibtk,Irak1,Irs1,Irs…
GO Biological Process	GO:0009892	negative regulation of metabolic process	109	1.45878e-10	1.25207e-06	1.14869e-08	1.29099	452.365	584	0.112055	0.144662	131	1.04323e-11	8.95401e-08	6.83512e-10	1.41261	216.621	306	1037	0.0724432	0.295082	region_1015,region_1016,region_1044,region_1082,region_1087,region_1094,region_1099,region_1100,region_1113,region_1114,region_1115,region_112,region_1125,region_1137,region_1138,region_1139,region_1140,region_1141,region_1142,region_1143,region_1151,region_1152,region_1173,region_1174,region_118,region_1195,region_1196,region_1197,region_120,region_121,region_1220,region_1225,region_1237,region_…	1810074P20Rik,4921515J06Rik,A2m,AK028549,Acer2,Adar,Adora1,Adra1b,Adra2a,Ahr,Ahrr,Ascl1,Atf7ip,Atg5,Atp1a1,Atp8b1,Atxn1,Barx2,Basp1,Bcl11a,Bclaf1,Bcor,Bhlhe40,Blm,Bmp2,Brd7,C1d,Cacna1a,Cbfa2t2,Cbx2,Cd276,Cdk5r1,Cdkn1c,Cdkn2b,Cebpd,Cidea,Ciita,Cited1,Cited2,Cnr1,Comt,Cryaa,Ctbp2,Ctnnb1,Dach1,Dap,Ddx20,Depdc1a,Dkk3,Dlx1,Dlx2,Dmap1,Dmbx1,Dnmt3a,Drosha,Dusp10,Dusp5,Dusp6,E2f1,Edn1,Ednrb,Elf3,Enpp7,Ep…
GO Biological Process	GO:0051056	regulation of small GTPase mediated signal transduction	110	2.02546e-10	1.73845e-06	1.58041e-08	1.54522	148.199	229	0.0367102	0.0567253	182	4.90328e-09	4.20849e-05	2.31236e-07	1.67862	64.3387	108	308	0.0255682	0.350649	region_100,region_101,region_1032,region_1033,region_107,region_1082,region_1166,region_1236,region_1237,region_1246,region_1247,region_1248,region_1249,region_1275,region_1319,region_1340,region_1348,region_1349,region_1350,region_1351,region_1352,region_1400,region_1401,region_1402,region_1434,region_1435,region_1436,region_1441,region_1513,region_1514,region_1515,region_1516,region_1574,region…	4930474N05Rik,4930596D02Rik,Abr,Abra,Acap2,Agap1,Akap13,Arap2,Arap3,Arhgap10,Arhgap15,Arhgef18,Arhgef26,Arhgef3,Arhgef33,Arhgef37,Arhgef40,Asap1,Cdh2,Cdon,Chn2,Csf1,Cul3,Cyth1,Cyth3,D630037F22Rik,Dab2ip,Dgki,Dock4,Ect2,Efna5,Epha3,Epha4,Epha5,Fgd3,Fgd4,Fgd6,Gapvd1,Garnl3,Igf1,Iqgap2,Iqsec1,Iqsec3,Itsn1,Itsn2,Jun,Kalrn,Kitl,Kndc1,Lekr1,Ndel1,Nf1,Notch2,Nrg1,Pafah1b1,Pkp4,Plce1,Plekhg1,Plekhg2,Plek…
GO Biological Process	GO:0070848	response to growth factor stimulus	111	2.1118e-10	1.81255e-06	1.63293e-08	1.71931	90.1525	155	0.0223316	0.0383949	265	9.75479e-07	0.00837254	3.15945e-05	1.83617	30.4982	56	146	0.0132576	0.383562	region_1113,region_1114,region_1115,region_113,region_1137,region_1138,region_1139,region_1140,region_1141,region_1142,region_1143,region_118,region_1258,region_1259,region_129,region_1309,region_1310,region_135,region_1508,region_1556,region_1557,region_1558,region_166,region_1669,region_167,region_168,region_169,region_170,region_171,region_1818,region_1819,region_1820,region_1827,region_1940,r…	Anxa3,Ascl1,Bmp2,Ccl2,Cited1,Col1a1,Col4a2,Cps1,Creb1,Ctnnb1,Cyp11a1,Dab2ip,Dusp6,Fas,Fez1,Fgf18,Fgfr1,Fgfr2,Fgfr3,Flt1,Foxc1,Fyn,Fzd1,Grin2a,Grin2b,Heyl,Hmcn1,Htr3a,Htr3b,Itgb1,Kif16b,Lhx1,Mef2c,Myog,Ndst1,Nog,Nrp1,P2ry1,Pax9,Pdgfra,Phox2b,Pik3r1,Plcg1,Prkd1,Sftpc,Sox2,Sox5,Sox6,Sox9,Tgfb3,Tgif1,Wnt2,Wnt5a,Wnt7a,Xcl1,Zeb1
GO Biological Process	GO:0001501	skeletal system development	112	2.16323e-10	1.85671e-06	1.65777e-08	1.4917	177.65	265	0.0440054	0.0656428	91	3.77412e-14	3.23933e-10	3.5597e-12	1.89622	64.3387	122	308	0.0288826	0.396104	region_1082,region_1083,region_1113,region_1114,region_1115,region_1137,region_1138,region_1139,region_1140,region_1141,region_1142,region_1143,region_118,region_1265,region_1266,region_1285,region_129,region_1330,region_1341,region_1342,region_135,region_1443,region_1444,region_1445,region_1446,region_1476,region_1477,region_1480,region_1481,region_1482,region_1506,region_1507,region_1556,region…	AK028549,Acvr2a,Alx4,Axin2,Barx2,Bmp2,Bmp5,Bmp8a,Bmpr1a,Chd7,Chrdl2,Chst11,Cited2,Clec3b,Col1a1,Ctnnb1,Cytl1,Dlg1,Dlk1,Dlx1,Dlx2,Dnm3os,Dscaml1,Edn1,Etl4,Eya1,Fbn2,Fgf18,Fgfr1,Fgfr2,Fgfr3,Foxc1,Foxd1,Foxd2,Foxd3,Gas1,Ghr,Gja5,Gli3,Gnaq,Hand2,Hdac4,Hif1a,Hmga2,Hoxd10,Hoxd11,Hoxd12,Hoxd13,Hsd17b2,Igf1,Impad1,Insig1,Insig2,Iqcj-schip1,Lect1,Lep,Lhx1,Lrrc17,Mef2c,Mmp2,Msx1,Myc,Mycn,Ndst1,Nfib,Nodal,N…
GO Biological Process	GO:0009887	organ morphogenesis	113	2.50934e-10	2.15377e-06	1.90599e-08	1.32075	374.029	494	0.0926503	0.122368	42	2.95622e-21	2.53733e-17	6.04125e-19	1.72474	147.269	254	705	0.0601326	0.360284	region_100,region_101,region_1011,region_1013,region_1014,region_107,region_1082,region_1086,region_113,region_1137,region_1138,region_1139,region_1140,region_1141,region_1142,region_1143,region_1155,region_1156,region_1157,region_1158,region_1159,region_1177,region_118,region_120,region_121,region_1220,region_1224,region_1225,region_1255,region_1256,region_1257,region_1284,region_1285,region_129…	AK028549,Abr,Actc1,Ahr,Aldh1a1,Aldh1a2,Aldh1a3,Alpl,Alx4,Angpt1,Angpt2,Anxa3,Aqp1,Aqp6,Atic,Atoh1,Atp2b2,Axin2,Barx2,Bbs2,Bcl11b,Bcl2,Bcl2l11,Bcor,Bmp2,Bmpr1a,C2cd3,Calb1,Car2,Ccl2,Ccnd1,Cd44,Cdh23,Cdk1,Cdon,Cdsn,Celsr1,Chd7,Chrna9,Chst11,Cited2,Cnga3,Col1a1,Col5a1,Col8a1,Cryaa,Csf1,Ctnna1,Ctnna2,Ctnnb1,Cul1,Cxcr4,Ddr1,Dlg1,Dlx1,Dlx2,Dlx6,Dscaml1,Edn1,Efnb2,Ephb1,Ephb2,Ephb4,Esr2,Eya1,Fbn2,Fgf18,…
GO Biological Process	GO:0006355	regulation of transcription, DNA-dependent	114	2.62482e-10	2.25288e-06	1.97621e-08	1.17804	966.014	1138	0.23929	0.281892	298	1.87863e-06	0.0161243	5.41084e-05	1.16615	554.817	647	2656	0.153172	0.243599	region_1000,region_1001,region_1002,region_1003,region_1004,region_1005,region_1006,region_101,region_1015,region_1016,region_1044,region_1056,region_1059,region_106,region_1060,region_1061,region_1062,region_1064,region_1065,region_1066,region_1082,region_1087,region_1088,region_1094,region_1099,region_1100,region_1102,region_1103,region_1104,region_1105,region_1106,region_1113,region_1114,regio…	1810074P20Rik,4930447C04Rik,4933426I21Rik,5730507C01Rik,AK028549,AW146020,Ablim1,Abra,Actl6b,Acvr1,Adar,Adora2a,Aebp1,Aebp2,Afap1l2,Aff1,Aff3,Ahr,Ahrr,Alx4,Ankrd1,Anp32a,Anxa3,Apbb2,App,Arid2,Arid3a,Arid3b,Arnt2,Arntl,Arntl2,Ascc2,Ascl1,Ash1l,Asxl2,Asxl3,Atf1,Atf6,Atf7ip,Atoh1,Atoh8,Atp8b1,Atxn1,Axin2,Aym1,Bach1,Bach2,Bag1,Banp,Barhl1,Barx2,Basp1,Bbx,Bcl10,Bcl11a,Bcl11b,Bclaf1,Bcor,Bhlha15,Bhlha9…
GO Biological Process	GO:0050790	regulation of catalytic activity	115	3.29336e-10	2.82669e-06	2.45799e-08	1.27357	484.466	617	0.120006	0.152836	197	1.0734e-08	9.21303e-05	4.67667e-07	1.31607	251.506	331	1204	0.0783617	0.274917	region_100,region_101,region_1015,region_1016,region_1044,region_105,region_106,region_107,region_1082,region_1099,region_112,region_1131,region_1132,region_1133,region_1146,region_1156,region_1157,region_1158,region_1159,region_1160,region_1172,region_1173,region_1174,region_1177,region_1212,region_1213,region_1220,region_1236,region_1237,region_1239,region_1246,region_1247,region_1248,region_12…	1700023I07Rik,2810002N01Rik,4930403L05Rik,4931440F15Rik,A2m,Abhd5,Abi1,Abr,Acap2,Acvr2a,Adcy1,Adcy2,Adcyap1r1,Adora1,Adora2a,Adra1a,Adra2a,Adra2c,Afap1l2,Agap1,Agk,Akap6,Amph,Angpt1,Apaf1,Apc,Aplp2,App,Arap2,Arap3,Arhgap10,Arhgap12,Arhgap15,Arhgap18,Arhgap21,Arhgap23,Arhgap24,Arhgap25,Arhgap26,Arhgap32,Arhgap42,Arhgap5,Asap1,Axin2,B230120H23Rik,Bcl2,Bin1,Blm,Bmp2,Btg1,Calcr,Calcrl,Cand1,Ccna1,Ccn…
GO Biological Process	GO:0051252	regulation of RNA metabolic process	116	3.5531e-10	3.04963e-06	2.62899e-08	1.17428	985.286	1157	0.244064	0.286599	325	4.03406e-06	0.0346244	0.000106537	1.15807	568.186	658	2720	0.155777	0.241912	region_1000,region_1001,region_1002,region_1003,region_1004,region_1005,region_1006,region_101,region_1015,region_1016,region_103,region_1044,region_1056,region_1059,region_106,region_1060,region_1061,region_1062,region_1064,region_1065,region_1066,region_1082,region_1087,region_1088,region_1094,region_1099,region_1100,region_1102,region_1103,region_1104,region_1105,region_1106,region_1113,region…	1810074P20Rik,4930447C04Rik,4933426I21Rik,5730507C01Rik,AK028549,AW146020,Ablim1,Abra,Actl6b,Acvr1,Adar,Adora2a,Aebp1,Aebp2,Afap1l2,Aff1,Aff3,Ahr,Ahrr,Alx4,Ankrd1,Anp32a,Anxa3,Apbb2,App,Arid2,Arid3a,Arid3b,Arnt2,Arntl,Arntl2,Ascc2,Ascl1,Ash1l,Asxl2,Asxl3,Atf1,Atf6,Atf7ip,Atoh1,Atoh8,Atp8b1,Atxn1,Axin2,Aym1,Bach1,Bach2,Bag1,Banp,Barhl1,Barx2,Basp1,Bbx,Bcl10,Bcl11a,Bcl11b,Bclaf1,Bcor,Bhlha15,Bhlha9…
GO Biological Process	GO:0008285	negative regulation of cell proliferation	117	3.6171e-10	3.10456e-06	2.65347e-08	1.45348	200.209	291	0.0495936	0.0720832	146	4.05246e-11	3.47823e-07	2.38235e-09	1.68738	80.0055	135	383	0.0319602	0.35248	region_1015,region_1016,region_107,region_1082,region_1137,region_1138,region_1139,region_1140,region_1141,region_1142,region_1143,region_1173,region_1174,region_1183,region_1184,region_1225,region_1239,region_1255,region_1256,region_1257,region_1258,region_1259,region_1267,region_1268,region_129,region_1322,region_1333,region_1334,region_1335,region_1336,region_1341,region_1342,region_1382,regio…	AK028549,Adora1,Adora2a,Aldh1a2,Ambra1,Apc,Asph,Axin2,B4galt1,Bcl11b,Bcl2,Bmp2,Brd7,Btg1,Btla,Cav2,Cd24a,Cd276,Cdh13,Cdh5,Cdkn1c,Cdkn2b,Comt,Csk,Ctla4,Ctnna1,Ctnnb1,Cxadr,Dab2ip,Dach1,Ddr1,Dlg1,Dpt,Enpp7,Esr2,Etv4,Fgfr2,Fgfr3,Fktn,Fntb,Foxo6,Fth1,Fzd5,Gas1,Gata2,Gja1,Gli3,Hdac4,Hes1,Id2,Igf1,Il12a,Il12b,Il15,Il20rb,Inhba,Itgb1,Jak2,Jarid2,Jun,Kat2b,Klf11,Klf13,Klf4,Lect1,Lrrk2,Mef2c,Morc3,Msx1,Mt…
GO Biological Process	GO:0051128	regulation of cellular component organization	118	3.6674e-10	3.14773e-06	2.66757e-08	1.30906	391.885	513	0.0970733	0.127075	136	1.86632e-11	1.60186e-07	1.17784e-09	1.43459	192.389	276	921	0.0653409	0.299674	region_10,region_100,region_101,region_1038,region_1039,region_1040,region_1064,region_1065,region_1066,region_107,region_1078,region_1082,region_1093,region_1099,region_112,region_1137,region_1138,region_1139,region_1140,region_1141,region_1142,region_1143,region_1144,region_1145,region_1150,region_1166,region_1172,region_1182,region_1195,region_1196,region_1197,region_1203,region_1204,region_12…	2810002N01Rik,A930038C07Rik,Abr,Actn4,Add2,Ahr,Akap2,Amph,Angpt1,Anxa1,Apbb2,Apc,Aqp1,Arap3,Arhgap15,Arhgef18,Atf1,Atf7ip,Avpr1a,Axin2,Baiap2,Bcl11a,Bcl2,Bcl2l11,Bcor,Bin1,Bmf,Bmp2,Brd7,Cacna1a,Camk1d,Camk2b,Cand1,Capn6,Capza3,Cav2,Cd24a,Cd28,Cd47,Cd81,Cdc42ep3,Cdc42ep4,Cdc42se2,Cdh13,Cdh2,Cdh4,Cdhr2,Cdk5r1,Cdk5rap2,Celsr1,Cited1,Clasp1,Clec2i,Cnr1,Cntn2,Col1a1,Col5a1,Crbn,Cryaa,Csf1r,Csf2,Ctgf,C…
GO Biological Process	GO:0051246	regulation of protein metabolic process	119	3.81535e-10	3.27471e-06	2.75186e-08	1.30991	389.341	510	0.0964432	0.126331	242	3.49915e-07	0.00300332	1.24104e-05	1.30266	217.247	283	1040	0.0669981	0.272115	region_1015,region_1016,region_1029,region_1030,region_1031,region_1044,region_105,region_106,region_107,region_1082,region_1086,region_1090,region_1097,region_1098,region_1104,region_1105,region_1106,region_112,region_1125,region_1172,region_1177,region_1183,region_1184,region_1185,region_1186,region_1187,region_1191,region_1192,region_1193,region_1194,region_1195,region_1196,region_1197,region_…	1810074P20Rik,4931440F15Rik,A2m,Abcf1,Abi1,Acer2,Acvr2a,Adora1,Adora2a,Adra2a,Adra2c,Afap1l2,Agk,Ahrr,Angpt1,Apc,Aplp2,App,Arntl,Atg10,Atg5,Atg7,Atp6ap2,Axin2,B230120H23Rik,Bcl10,Bcor,Blm,Bmp2,Bmper,Bmpr1a,Brd7,C2cd3,Cab39,Ccna1,Ccnd1,Ccnd2,Ccnh,Ccnk,Ccnl1,Cd24a,Cd276,Cd28,Cd44,Cd74,Cd81,Cdk5r1,Cdk5rap1,Cdkn2b,Cdon,Cebpg,Clec2i,Cntn2,Cpeb2,Cryaa,Csf1,Csf1r,Csf2,Csnk1d,Csnk1e,Ctgf,Dab1,Dab2ip,Dazl…
GO Biological Process	GO:0030900	forebrain development	120	3.88906e-10	3.33798e-06	2.78165e-08	1.46559	190.367	279	0.0471557	0.0691107	31	1.02816e-23	8.82471e-20	2.84668e-21	2.29714	57.0275	131	273	0.0310133	0.479853	region_1011,region_1015,region_1016,region_107,region_112,region_1137,region_1138,region_1139,region_1140,region_1141,region_1142,region_1143,region_118,region_1240,region_1241,region_1242,region_1265,region_1266,region_1276,region_1277,region_1284,region_129,region_1309,region_1310,region_1333,region_1334,region_1335,region_1336,region_1403,region_1411,region_1412,region_1413,region_1414,region_…	Aldh1a2,Aldh1a3,Anxa3,Apaf1,Aplp2,App,Aqp1,Ascl1,Atg7,Atoh1,Avpr1a,Bbs2,Bcl11b,Bmp2,Bmpr1a,Cdk5r1,Cdon,Cntn2,Creb1,Ctnnb1,Cyp11a1,Cyp17a1,Dab1,Dclk1,Disc1,Dlx1,Dlx2,E2f1,Egfr,Eomes,Epha5,Ephb2,Ets1,Ext1,Fabp7,Fgfr1,Fgfr2,Fgfr3,Foxg1,Fyn,Gata2,Ghrh,Ghrhr,Gli3,Gnao1,Gnaq,Grin2a,Grin2b,Gsx1,Gsx2,Hes1,Hmga2,Htr5a,Id2,Id4,Isl1,Lef1,Lhx1,Lhx2,Lhx5,Lhx8,Lmx1a,Lrp8,Lrrk2,Mecom,Mecom,Mkks,Msx1,Myh10,Ncor2…
GO Biological Process	GO:0022008	neurogenesis	121	4.12735e-10	3.5425e-06	2.92769e-08	1.26027	521.316	657	0.129135	0.162745	10	1.30988e-34	1.12427e-30	1.12427e-31	1.8433	184.451	340	883	0.0804924	0.385051	region_1013,region_1014,region_1015,region_1016,region_1038,region_1039,region_1040,region_1064,region_1065,region_1066,region_107,region_1078,region_1088,region_1113,region_1114,region_1115,region_112,region_113,region_1137,region_1138,region_1139,region_1140,region_1141,region_1142,region_1143,region_1166,region_1173,region_1174,region_118,region_1215,region_1217,region_1246,region_1247,region_…	4930506M07Rik,A930038C07Rik,Ablim1,Acsl6,Adcy1,Adora2a,Adra2c,Aldh1a2,Ank3,Anks1,Anxa1,Apbb2,Apc,App,Areg,Ascl1,Atf1,Atg7,Atl1,Atoh1,Atp2b2,Atxn10,Bag1,Barhl1,Bcl11a,Bcl11b,Bcl2,Bmp2,Bmpr1a,Boc,Cacna1a,Camk1d,Camk2b,Ccl2,Ccnd2,Cd24a,Cdh2,Cdh23,Cdh4,Cdk5r1,Cdk5rap2,Cdkn1c,Cdon,Celsr1,Celsr2,Chl1,Chrdl1,Cln8,Cnga3,Cnr1,Cntn2,Cntn4,Creb1,Ctnna1,Ctnna2,Ctnnb1,Cxcl12,Cxcr4,Cyfip1,Cyp11a1,D0H4S114,D3Bw…
GO Biological Process	GO:0006810	transport	122	6.29993e-10	5.40723e-06	4.43216e-08	1.19011	846.143	1007	0.209597	0.249443	240	3.29025e-07	0.00282402	1.17668e-05	1.17955	551.056	650	2638	0.153883	0.246399	region_0,region_1,region_100,region_1000,region_1001,region_1002,region_1010,region_102,region_1024,region_1025,region_1026,region_1027,region_1028,region_1029,region_103,region_1030,region_1031,region_1056,region_1062,region_1064,region_1065,region_1066,region_1067,region_1068,region_1077,region_1078,region_108,region_1086,region_1087,region_1089,region_109,region_1090,region_1092,region_1093,re…	1190002N15Rik,1700123L14Rik,2310046K01Rik,5430435G22Rik,Aagab,Abca1,Abca13,Abca4,Abca8b,Abcb11,Abcc12,Abcc4,Abcd2,Abcd3,Abra,Actn4,Ada,Add2,Adora1,Aftph,Agap1,Ahi1,Amph,Ank,Ankfy1,Ano1,Ano10,Ano6,Anxa1,Anxa11,Anxa3,Ap1m1,Ap1s3,Ap3b1,Ap3m1,Ap3s1,Apba1,Apba2,App,Aqp1,Aqp11,Aqp4,Aqp6,Arf4,Arl4c,Arntl,Atg10,Atg4c,Atg7,Atp10a,Atp10b,Atp10d,Atp11b,Atp1a1,Atp1b1,Atp2a3,Atp2b1,Atp2b2,Atp5g3,Atp5j,Atp5o,A…
GO Biological Process	GO:0051234	establishment of localization	123	9.75833e-10	8.37557e-06	6.80941e-08	1.18491	866.736	1027	0.214698	0.254397	222	1.23346e-07	0.00105868	4.76883e-06	1.18433	561.501	665	2688	0.157434	0.247396	region_0,region_1,region_100,region_1000,region_1001,region_1002,region_1010,region_102,region_1024,region_1025,region_1026,region_1027,region_1028,region_1029,region_103,region_1030,region_1031,region_1056,region_1062,region_1064,region_1065,region_1066,region_1067,region_1068,region_1077,region_1078,region_108,region_1086,region_1087,region_1089,region_109,region_1090,region_1092,region_1093,re…	1190002N15Rik,1700123L14Rik,2310046K01Rik,5430435G22Rik,Aagab,Abca1,Abca13,Abca4,Abca8b,Abcb11,Abcc12,Abcc4,Abcd2,Abcd3,Abra,Actn4,Ada,Add2,Adora1,Aftph,Agap1,Ahi1,Amph,Ank,Ank3,Ankfy1,Ano1,Ano10,Ano6,Anxa1,Anxa11,Anxa3,Ap1m1,Ap1s3,Ap3b1,Ap3m1,Ap3s1,Apba1,Apba2,App,Aqp1,Aqp11,Aqp4,Aqp6,Arf4,Arl4c,Arntl,Atg10,Atg4c,Atg7,Atp10a,Atp10b,Atp10d,Atp11b,Atp1a1,Atp1b1,Atp2a3,Atp2b1,Atp2b2,Atp5g3,Atp5j,At…
GO Biological Process	GO:0031324	negative regulation of cellular metabolic process	124	1.15906e-09	9.94824e-06	8.02277e-08	1.28503	426.449	548	0.105635	0.135744	141	2.71233e-11	2.32799e-07	1.65106e-09	1.42308	198.865	283	952	0.0669981	0.297269	region_1015,region_1016,region_1044,region_1082,region_1087,region_1094,region_1099,region_1100,region_1113,region_1114,region_1115,region_112,region_1125,region_1137,region_1138,region_1139,region_1140,region_1141,region_1142,region_1143,region_1151,region_1152,region_1173,region_1174,region_118,region_1195,region_1196,region_1197,region_120,region_121,region_1220,region_1225,region_1237,region_…	1810074P20Rik,AK028549,Acer2,Adra1b,Adra2a,Ahr,Ahrr,Ascl1,Atf7ip,Atg5,Atp1a1,Atp8b1,Atxn1,Barx2,Basp1,Bclaf1,Bcor,Bhlhe40,Blm,Bmp2,Brd7,C1d,Cacna1a,Cbfa2t2,Cbx2,Cd276,Cdk5r1,Cdkn1c,Cdkn2b,Cebpd,Ciita,Cited1,Cited2,Cnr1,Comt,Ctbp2,Ctnnb1,Dach1,Dap,Ddx20,Depdc1a,Dkk3,Dlx1,Dlx2,Dmap1,Dmbx1,Dnmt3a,Dusp5,Dusp6,E2f1,Edn1,Ednrb,Elf3,Enpp7,Epc1,Ercc4,F2,Fam129a,Fbxw11,Fgfr1,Fgfr2,Fgfr3,Foxa1,Foxa2,Foxc1,…
GO Biological Process	GO:0010605	negative regulation of macromolecule metabolic process	125	1.42419e-09	1.22238e-05	9.77908e-08	1.28243	428.873	550	0.106235	0.13624	144	3.42712e-11	2.9415e-07	2.04271e-09	1.41551	203.461	288	974	0.0681818	0.295688	region_1015,region_1016,region_1044,region_1082,region_1087,region_1094,region_1099,region_1100,region_1113,region_1114,region_1115,region_112,region_1125,region_1137,region_1138,region_1139,region_1140,region_1141,region_1142,region_1143,region_1151,region_1152,region_1173,region_1174,region_118,region_1195,region_1196,region_1197,region_120,region_121,region_1220,region_1225,region_1237,region_…	1810074P20Rik,4921515J06Rik,A2m,AK028549,Acer2,Adar,Adra1b,Ahr,Ahrr,Ascl1,Atf7ip,Atg5,Atp8b1,Atxn1,Barx2,Basp1,Bcl11a,Bclaf1,Bcor,Bhlhe40,Blm,Bmp2,Brd7,C1d,Cbfa2t2,Cbx2,Cd276,Cdk5r1,Cdkn1c,Cebpd,Ciita,Cited1,Cited2,Cryaa,Ctbp2,Ctnnb1,Dach1,Dap,Ddx20,Depdc1a,Dkk3,Dlx1,Dlx2,Dmap1,Dmbx1,Dnmt3a,Drosha,Dusp5,Dusp6,E2f1,Edn1,Ednrb,Elf3,Enpp7,Epc1,Ercc4,F2,Fam129a,Fbxw11,Fgfr1,Fgfr2,Fgfr3,Foxa1,Foxa2,Fo…
GO Biological Process	GO:0010721	negative regulation of cell development	126	1.46306e-09	1.25574e-05	9.96623e-08	1.91477	53.2701	102	0.0131955	0.0252663	243	3.68754e-07	0.00316502	1.30248e-05	2.09439	20.0536	42	96	0.00994318	0.4375	region_1038,region_1039,region_1040,region_107,region_129,region_1333,region_1334,region_1335,region_1336,region_1358,region_1449,region_1521,region_1522,region_1595,region_1839,region_1840,region_1841,region_1842,region_1843,region_1844,region_1993,region_1994,region_1995,region_1996,region_2188,region_2189,region_2190,region_2191,region_2471,region_2472,region_2473,region_2500,region_251,region…	Bcl11a,Bmpr1a,Cd24a,Cited1,Ctnna1,Ctnnb1,Dab1,Dlx1,Dlx2,Epha4,Ephb2,F2,Fgfr3,Gsk3b,Hes1,Hmga2,Id2,Id4,Lingo1,Lrrk2,Mycn,Nf1,Nkx2-1,Nog,Nrp1,Ntn1,Ntrk3,Rtn4,Ryk,Sema3a,Sfrp2,Ski,Slit1,Sox11,Tgfbr3,Thy1,Tnr,Ttc3,Wnt5a,Wnt7a,Wnt7b,Ywhah
GO Biological Process	GO:0021537	telencephalon development	127	1.62795e-09	1.39727e-05	1.10021e-07	1.59741	113.308	181	0.0280675	0.0448353	72	1.52709e-16	1.3107e-12	1.82042e-14	2.42427	32.5871	79	156	0.0187027	0.50641	region_1011,region_107,region_112,region_118,region_1240,region_1241,region_1242,region_1265,region_1266,region_1276,region_1277,region_1284,region_1309,region_1310,region_1333,region_1334,region_1335,region_1336,region_1411,region_1412,region_1413,region_1414,region_1415,region_1416,region_1417,region_1418,region_1419,region_1495,region_1496,region_1497,region_1521,region_1522,region_1528,region…	Aldh1a3,Anxa3,Aqp1,Ascl1,Atg7,Atoh1,Avpr1a,Bbs2,Bcl11b,Bmp2,Cdk5r1,Cdon,Cntn2,Cyp11a1,Cyp17a1,Dab1,Disc1,Dlx1,Dlx2,Egfr,Epha5,Ephb2,Ext1,Fgfr1,Gli3,Grin2a,Grin2b,Gsx2,Hes1,Htr5a,Id2,Id4,Lef1,Lhx1,Lhx2,Lhx5,Lmx1a,Lrp8,Lrrk2,Mkks,Myh10,Ncor2,Ndel1,Neurod6,Nf1,Nfib,Nkx2-1,Nr4a3,Pafah1b1,Pax6,Plcb1,Plxna4,Pou3f2,Pou3f3,Ptprs,Rarb,Reln,Robo1,Robo2,Rtn4,Ryk,Sall1,Sall3,Shh,Six3,Ski,Slc1a2,Slc8a1,Slc8a3…
GO Biological Process	GO:0051716	cellular response to stimulus	128	1.76968e-09	1.51892e-05	1.18666e-07	1.12691	1429.57	1611	0.354117	0.399059	6402	0.991271	1	1	0.943149	1022.11	964	4893	0.22822	0.197016	region_100,region_101,region_1011,region_1013,region_1014,region_1015,region_1016,region_102,region_1032,region_1033,region_1038,region_1039,region_1040,region_1041,region_1044,region_105,region_1056,region_1058,region_1059,region_1060,region_1061,region_1062,region_1067,region_1068,region_1069,region_107,region_1070,region_1071,region_1072,region_1073,region_1074,region_1075,region_1076,region_1…	0610007P08Rik,1110054O05Rik,1500015O10Rik,2310046K01Rik,4930544G11Rik,4930596D02Rik,5430435G22Rik,A830018L16Rik,AK053790,Abca1,Abr,Acvr1,Acvr2a,Adam30,Adamts19,Adamts2,Adamts3,Adcy1,Adcy2,Adcy8,Adcyap1r1,Adora1,Adora2a,Adra1a,Adra1b,Adra1d,Adra2a,Adra2c,Aen,Afap1,Agap1,Agk,Ahr,Ahrr,Ak5,Akap13,Akap2,Aldh1a2,Alk,Alpl,Angpt1,Angpt2,Angptl1,Angptl2,Ank2,Ank3,Ankrd1,Anks1,Anxa1,Apc,Apcdd1,Aplf,Aplnr,A…
GO Biological Process	GO:0002009	morphogenesis of an epithelium	129	1.86641e-09	1.60194e-05	1.24182e-07	1.43386	199.462	286	0.0494085	0.0708447	50	8.69286e-20	7.46108e-16	1.49222e-17	2.09148	64.5476	135	309	0.0319602	0.436893	region_1011,region_1013,region_1014,region_1018,region_1019,region_1020,region_1021,region_1082,region_1086,region_1137,region_1138,region_1139,region_1140,region_1141,region_1142,region_1143,region_118,region_1188,region_1225,region_1258,region_1259,region_1285,region_129,region_1324,region_1330,region_1333,region_1334,region_1335,region_1336,region_1341,region_1342,region_1411,region_1412,regio…	Acvr1,Ahr,Aldh1a1,Aldh1a2,Aldh1a3,Angpt1,Apaf1,Areg,Bcl10,Bcl2,Bmp2,C2cd3,Car2,Cd44,Celsr1,Cited1,Cited2,Cobl,Crygs,Csf1,Ctnnb1,Cxcl12,Cxcr4,Ddr1,Dlg1,Edn1,Egfr,Enah,Esr2,Etv4,Eya1,Fgfr1,Fgfr2,Fgfr3,Flt1,Foxa1,Foxa2,Foxd1,Foxd2,Foxd3,Frem2,Gata4,Gbx2,Gdnf,Gja1,Gli3,Hand2,Hes1,Hey1,Hif1a,Hoxd11,Hoxd13,Igf1,Igf1r,Irx1,Irx2,Jag1,Kif26b,Lef1,Lhx1,Lhx2,Lmo4,Map3k7,Mef2c,Mtss1,Myc,Nkx2-1,Nodal,Nog,Notc…
GO Biological Process	GO:0051093	negative regulation of developmental process	130	1.95442e-09	1.67748e-05	1.29037e-07	1.405	224.911	316	0.0557123	0.0782759	118	2.29792e-12	1.9723e-08	1.67144e-10	1.68828	90.0323	152	431	0.0359848	0.352668	region_1038,region_1039,region_1040,region_107,region_113,region_1177,region_1198,region_1203,region_1204,region_1205,region_1255,region_1256,region_1257,region_1285,region_1289,region_129,region_1300,region_1301,region_1330,region_1333,region_1334,region_1335,region_1336,region_134,region_1358,region_1422,region_1423,region_1424,region_1427,region_1428,region_1438,region_1439,region_1449,region_…	AK028549,Angpt2,Apc,App,Areg,Ascl1,Axin2,Bai3,Bcl11a,Bcl2,Bcor,Bmpr1a,Ccl2,Ccnd1,Cd24a,Cd74,Cdk5rap2,Cited1,Clec2d,Clec2i,Cntn2,Cntn4,Col4a2,Col4a3,Crebbp,Crhr2,Crp,Ctla4,Ctnna1,Ctnnb1,Cxadr,Dab1,Dlx1,Dlx2,Ednrb,Efemp1,Epha4,Ephb2,Esrrb,F2,Fgfr1,Fgfr3,Foxa2,Foxg1,Foxo6,Fst,Fstl3,Gata2,Gli3,Gpr98,Gsk3b,Gtf2i,Hand2,Hdac4,Hdac7,Hes1,Hey1,Hif1a,Hlx,Hmga2,Id2,Id4,Igf1,Inhba,Insig1,Isl1,Itgb1,Jag1,Klf1…
GO Biological Process	GO:0031399	regulation of protein modification process	131	2.11176e-09	1.81253e-05	1.38361e-07	1.34325	300.018	403	0.0743171	0.0998266	152	9.16333e-11	7.86489e-07	5.17427e-09	1.48781	145.18	216	695	0.0511364	0.310791	region_1015,region_1016,region_1044,region_105,region_106,region_107,region_1082,region_1090,region_112,region_1172,region_1177,region_1185,region_1186,region_1187,region_1195,region_1196,region_1197,region_1220,region_1239,region_1246,region_1247,region_1248,region_1249,region_1286,region_1287,region_1288,region_1289,region_1319,region_1323,region_1324,region_1333,region_1334,region_1335,region_…	1810074P20Rik,4931440F15Rik,Abi1,Acer2,Acvr2a,Adora1,Adora2a,Adra2a,Adra2c,Afap1l2,Agk,Ahrr,Angpt1,Apc,Aplp2,App,Atg10,Atg5,Atg7,Axin2,B230120H23Rik,Bcl10,Bcor,Blm,Bmp2,Bmper,Bmpr1a,Brd7,Cab39,Ccna1,Ccnd1,Ccnd2,Ccnh,Ccnk,Ccnl1,Cd24a,Cd44,Cd74,Cd81,Cdk5r1,Cdk5rap1,Cdkn2b,Cdon,Cryaa,Csf1,Csf1r,Csf2,Csnk1d,Ctgf,Dab1,Dab2ip,Ddr2,Dgkb,Dgkd,Dgkg,Dgki,Dlg1,Dok7,Dusp10,Dusp16,Dusp4,Dusp5,Dusp6,Dusp7,Ect2…
GO Biological Process	GO:0071842	cellular component organization at cellular level	132	2.28642e-09	1.96243e-05	1.48669e-07	1.18494	835.489	990	0.206958	0.245232	150	7.54757e-11	6.47808e-07	4.31872e-09	1.25932	455.802	574	2182	0.13589	0.263061	region_100,region_101,region_1013,region_1014,region_1044,region_1049,region_1050,region_1064,region_1065,region_1066,region_107,region_1078,region_1082,region_1086,region_1087,region_1091,region_1111,region_1112,region_1113,region_1114,region_112,region_1134,region_1137,region_1138,region_1139,region_1140,region_1141,region_1142,region_1143,region_1150,region_118,region_1181,region_1182,region_1…	1110017D15Rik,2610039C10Rik,4831426I19Rik,4930506M07Rik,4933400A11Rik,A930038C07Rik,Abca1,Ablim1,Abr,Actc1,Actl6b,Actn4,Adamts2,Adcy1,Add2,Adora2a,Aebp2,Ahi1,Akap2,Anapc1,Anapc13,Angpt1,Ank3,Antxr1,Ap3b1,Apaf1,Apbb2,Apc,App,Aqp1,Aqp11,Areg,Arhgap10,Arhgap26,Arhgap42,Arhgef18,Asap1,Ash1l,Atf1,Atg4c,Atg5,Atg7,Atl1,Atl2,Atoh1,Atp2b2,Atxn10,Axin2,B230120H23Rik,B4galt1,Baiap2,Banp,Bbs10,Bbs2,Bcl11b,Bc…
GO Biological Process	GO:0048667	cell morphogenesis involved in neuron differentiation	133	2.53781e-09	2.1782e-05	1.63775e-07	1.43013	199.282	285	0.0493639	0.070597	33	3.73995e-23	3.21e-19	9.72727e-21	2.30292	55.1474	127	264	0.0300663	0.481061	region_1013,region_1014,region_1064,region_1065,region_1066,region_112,region_1137,region_1138,region_1139,region_1140,region_1141,region_1142,region_1143,region_118,region_1246,region_1247,region_1248,region_1249,region_1255,region_1256,region_1257,region_129,region_1333,region_1334,region_1335,region_1336,region_1348,region_1349,region_1350,region_1351,region_1352,region_1358,region_1369,region…	4930506M07Rik,Ablim1,Adcy1,Ank3,Apbb2,Apc,App,Atg7,Atl1,Atoh1,Atp2b2,Bcl11b,Bcl2,Boc,Cacna1a,Cdh23,Cdh4,Cdk5r1,Celsr2,Chl1,Cntn2,Creb1,Ctnna1,Ctnna2,Cxcl12,Cxcr4,Cyfip1,D0H4S114,D3Bwg0562e,Dcc,Dclk1,Dcx,Dpysl5,Efna5,Efnb1,Enah,Epha3,Epha4,Epha5,Epha7,Epha8,Ephb1,Ephb2,Etv1,Etv4,Evl,Ext1,Fas,Fgfr2,Fgfr3,Foxd1,Foxd2,Foxd3,Foxg1,Foxp1,Fzd1,Fzd5,Gap43,Gas1,Gbx2,Gli3,Gsk3b,Hes1,Igf1r,Isl1,Jak2,Jun,Kal…
GO Biological Process	GO:0071841	cellular component organization or biogenesis at cellular level	134	2.63354e-09	2.26037e-05	1.68684e-07	1.1813	855.839	1011	0.211999	0.250433	172	1.73902e-09	1.4926e-05	8.67793e-08	1.23236	477.944	589	2288	0.139441	0.25743	region_100,region_101,region_1013,region_1014,region_1044,region_1049,region_1050,region_1064,region_1065,region_1066,region_107,region_1078,region_108,region_1082,region_1086,region_1087,region_109,region_1091,region_1111,region_1112,region_1113,region_1114,region_112,region_1134,region_1137,region_1138,region_1139,region_1140,region_1141,region_1142,region_1143,region_1150,region_1178,region_11…	1110017D15Rik,2610039C10Rik,4831426I19Rik,4930506M07Rik,4933400A11Rik,A930038C07Rik,Abca1,Ablim1,Abr,Actc1,Actl6b,Actn4,Adamts2,Adcy1,Add2,Adora2a,Aebp2,Ahi1,Akap2,Anapc1,Anapc13,Angpt1,Ank3,Antxr1,Ap3b1,Apaf1,Apbb2,Apc,App,Aqp1,Aqp11,Areg,Arhgap10,Arhgap26,Arhgap42,Arhgef18,Asap1,Ash1l,Atf1,Atg4c,Atg5,Atg7,Atl1,Atl2,Atoh1,Atp2b2,Atxn10,Axin2,B230120H23Rik,B4galt1,Baiap2,Banp,Bbs10,Bbs2,Bcl11b,Bc…
GO Biological Process	GO:0035556	intracellular signal transduction	135	2.73686e-09	2.34904e-05	1.74003e-07	1.27772	427.323	546	0.105852	0.135249	119	3.00302e-12	2.5775e-08	2.16596e-10	1.42999	211.19	302	1011	0.0714962	0.298714	region_100,region_101,region_1011,region_1013,region_1014,region_1032,region_1033,region_1041,region_1067,region_1068,region_107,region_1080,region_1081,region_1087,region_11,region_1102,region_1103,region_1108,region_1109,region_1110,region_1146,region_1166,region_1172,region_1183,region_1184,region_12,region_1212,region_1213,region_1220,region_1230,region_1235,region_1236,region_1275,region_128…	4930544G11Rik,4930596D02Rik,5430435G22Rik,Abca1,Abr,Adcy1,Adcy2,Adcy8,Adcyap1r1,Adora1,Adora2a,Adra1a,Adra2a,Adra2c,Aen,Agap1,Akap13,Arf4,Arhgap5,Arhgef18,Arhgef3,Arl10,Arl15,Arl4a,Arl4c,Asb1,Asb13,Asb4,Asb7,Avpr1a,B230120H23Rik,Baiap2,Bcar3,Bcl10,Bhlha15,Calcr,Calcrl,Car8,Cd74,Cd81,Cdc42ep4,Cdh13,Celsr1,Chn2,Chrm3,Chrm4,Clnk,Cnih3,Cnr1,Csf1r,Csk,Ctgf,Dab1,Dapk1,Dapk2,Dcdc2c,Dcdc5,Dclk1,Dclk2,Dcl…
GO Biological Process	GO:0023052	signaling	136	2.91689e-09	2.50356e-05	1.84086e-07	1.13093	1349.33	1526	0.33424	0.378003	6267	0.93745	1	1	0.960713	914.946	879	4380	0.208097	0.200685	region_100,region_101,region_1011,region_1013,region_1014,region_1015,region_1016,region_1029,region_1030,region_1031,region_1032,region_1033,region_1038,region_1039,region_1040,region_1041,region_105,region_1058,region_1059,region_1060,region_1061,region_1062,region_1067,region_1068,region_1069,region_107,region_1070,region_1071,region_1072,region_1073,region_1074,region_1075,region_1076,region_…	4930544G11Rik,4930596D02Rik,5430435G22Rik,A830018L16Rik,AK053790,Abat,Abca1,Abr,Acvr1,Acvr2a,Adam30,Adamts19,Adamts2,Adamts3,Adcy1,Adcy2,Adcy8,Adcyap1r1,Adora1,Adora2a,Adra1a,Adra1b,Adra1d,Adra2a,Adra2c,Aen,Agap1,Agk,Ahr,Ahrr,Ak5,Akap13,Akap2,Aldh1a2,Alk,Amph,Angpt1,Angpt2,Angptl1,Angptl2,Ank2,Ank3,Anks1,Anxa1,Apba1,Apc,Apcdd1,Aplnr,App,Aqp1,Arap2,Arap3,Areg,Arf4,Arhgap10,Arhgap12,Arhgap15,Arhgap…
GO Biological Process	GO:0042325	regulation of phosphorylation	137	3.06691e-09	2.63233e-05	1.92141e-07	1.35237	280.988	380	0.0696031	0.0941293	122	4.01266e-12	3.44407e-08	2.82301e-10	1.55056	132.855	206	636	0.0487689	0.323899	region_1015,region_1016,region_1044,region_105,region_106,region_107,region_1082,region_1090,region_112,region_1172,region_1173,region_1174,region_1177,region_1185,region_1186,region_1187,region_1195,region_1196,region_1197,region_1220,region_1239,region_1246,region_1247,region_1248,region_1249,region_1286,region_1287,region_1288,region_1289,region_1319,region_1323,region_1324,region_1333,region_…	4933415F23Rik,Abi1,Acvr2a,Adora1,Adora2a,Adra2a,Adra2c,Afap1l2,Agk,Angpt1,Apc,Apln,Aplp2,App,Areg,Atxn1,Axin2,B230120H23Rik,Bcl10,Blm,Bmp2,Bmper,Bmpr1a,Cab39,Ccna1,Ccnd1,Ccnd2,Ccnh,Ccnk,Ccnl1,Cd24a,Cd44,Cd74,Cd81,Cdk5r1,Cdk5rap1,Cdkn1c,Cdkn2b,Cdon,Cryaa,Csf1,Csf1r,Csf2,Csnk1d,Ctgf,Dab1,Dab2ip,Ddr2,Dgkb,Dgkd,Dgkg,Dgki,Dlg1,Dok7,Dusp10,Dusp16,Dusp4,Dusp5,Dusp6,Dusp7,Ect2,Edn1,Edn2,Edn3,Efna5,Egf,Eg…
GO Biological Process	GO:0043547	positive regulation of GTPase activity	138	3.11944e-09	2.67741e-05	1.94015e-07	1.592	111.181	177	0.0275406	0.0438444	192	8.22064e-09	7.05578e-05	3.67488e-07	1.76057	50.5518	89	242	0.0210701	0.367769	region_100,region_101,region_107,region_1082,region_1131,region_1132,region_1133,region_1236,region_1237,region_1340,region_139,region_140,region_1476,region_1557,region_1558,region_1588,region_1594,region_160,region_1601,region_1602,region_1604,region_161,region_1874,region_1875,region_1876,region_1877,region_1927,region_1928,region_1929,region_1960,region_1961,region_1962,region_1979,region_198…	Abr,Acap2,Agap1,Amph,Arap2,Arap3,Arhgap10,Arhgap12,Arhgap15,Arhgap18,Arhgap21,Arhgap23,Arhgap24,Arhgap25,Arhgap26,Arhgap32,Arhgap42,Arhgap5,Asap1,Axin2,Bin1,Chn2,D630037F22Rik,Dab2ip,Depdc1a,Dock4,Ect2,Fam13b,Gapvd1,Garnl3,Gnao1,Gnaq,Gpsm1,Hmha1,Iqgap2,Jun,Lrrk2,Myo9b,Ndel1,Nf1,Pkp4,Plcb1,Plxnb3,Racgap1,Ralgapa1,Ralgapa2,Rap1gap,Rap1gap2,Rapgef2,Rasa1,Rasa3,Rasal2,Rasgrf1,Rgs10,Rgs12,Rgs14,Rgs2,R…
GO Biological Process	GO:0009967	positive regulation of signal transduction	139	4.0131e-09	3.44444e-05	2.47802e-07	1.38345	238.535	330	0.0590872	0.0817439	104	3.5151e-13	3.01701e-09	2.90097e-11	1.64819	107.997	178	517	0.0421402	0.344294	region_1013,region_1014,region_1042,region_105,region_1082,region_1090,region_1095,region_1129,region_1137,region_1138,region_1139,region_1140,region_1141,region_1142,region_1143,region_1150,region_1173,region_1174,region_1176,region_1195,region_1196,region_1197,region_1286,region_1287,region_1288,region_1312,region_1330,region_1333,region_1334,region_1335,region_1336,region_135,region_1441,regio…	AI464131,Abra,Acvr2a,Ada,Adora1,Adra1a,Adra2a,Adra2c,Afap1l2,Angpt1,Ascl1,Bcl10,Bmp2,Bmper,Bmpr1a,Cav2,Cd24a,Cd40,Cd44,Cd74,Cdh13,Cdkn1c,Cdkn2b,Cdon,Cited2,Cntn2,Col1a1,Crhr2,Csf1,Csf1r,Csf2,Csnk1d,Csnk1e,Ctnna1,Ctnnb1,Cxxc5,Dgki,Disc1,Ect2,Egf,Egfr,Eif2a,Epha8,Exoc4,Eya1,F3,Fadd,Fgf18,Fgfbp3,Fgfr2,Fgfr3,Flt1,Foxa1,Foxd1,Foxd2,Gab1,Gas1,Gata4,Gdf6,Ghr,Ghsr,Gja1,Gpr30,Grb10,Hes1,Hey1,Hey2,Hif1a,Hi…
GO Biological Process	GO:0023056	positive regulation of signaling	140	4.3279e-09	3.71463e-05	2.65331e-07	1.35625	270.6	367	0.0670299	0.0909091	93	5.29196e-14	4.54209e-10	4.88396e-12	1.64425	116.77	192	559	0.0454546	0.343471	region_1013,region_1014,region_1042,region_105,region_1082,region_1090,region_1095,region_1129,region_113,region_1137,region_1138,region_1139,region_1140,region_1141,region_1142,region_1143,region_1150,region_1173,region_1174,region_1176,region_1195,region_1196,region_1197,region_1286,region_1287,region_1288,region_1293,region_1294,region_1295,region_1296,region_1297,region_1298,region_1312,regio…	AI464131,Abra,Acvr2a,Ada,Adora1,Adora2a,Adra1a,Adra2a,Adra2c,Afap1l2,Angpt1,Ascl1,Bcl10,Bmp2,Bmper,Bmpr1a,Cav2,Ccl2,Cd24a,Cd40,Cd44,Cd74,Cdh13,Cdkn1c,Cdkn2b,Cdon,Cited2,Cntn2,Col1a1,Crhr2,Csf1,Csf1r,Csf2,Csnk1d,Csnk1e,Ctnna1,Ctnnb1,Cxxc5,Dgki,Disc1,Ect2,Egf,Egfr,Eif2a,Epha8,Exoc4,Eya1,F3,Fadd,Fgf18,Fgfbp3,Fgfr2,Fgfr3,Flt1,Foxa1,Foxd1,Foxd2,Gab1,Gas1,Gata4,Gdf6,Gfap,Ghr,Ghsr,Gja1,Gpr30,Grb10,Gria4…
GO Biological Process	GO:0042221	response to chemical stimulus	141	4.50679e-09	3.86818e-05	2.74339e-07	1.17904	851.539	1004	0.210934	0.248699	6426	1	1	1	0.829452	659.471	547	3157	0.129498	0.173266	region_100,region_101,region_1011,region_1013,region_1014,region_1015,region_1016,region_102,region_1038,region_1039,region_1040,region_1056,region_1059,region_1060,region_1061,region_107,region_1078,region_1086,region_1087,region_1089,region_1099,region_1113,region_1114,region_1115,region_112,region_113,region_1137,region_1138,region_1139,region_1140,region_1141,region_1142,region_1143,region_11…	Abat,Abca1,Abcc4,Abcd3,Ablim1,Abr,Acer2,Acsl3,Actc1,Actn4,Acvr1,Acvr2a,Ada,Adcy1,Adcyap1r1,Adora1,Adora2a,Adra1a,Adra1b,Adra2a,Adsl,Ahr,Ahrr,Aldh1a1,Aldh1a2,Aldh1a3,Alpl,Angpt1,Angpt2,Ank3,Ankrd1,Anxa1,Anxa11,Anxa3,Anxa5,Apbb2,Apc,App,Aqp1,Aqp4,Areg,Arnt2,Ascl1,Atf1,Atg5,Atoh1,Atp1a1,Atp1b1,Atp5g3,Atp6v0e,Avpr1a,Axin2,Bche,Bckdhb,Bcl10,Bcl2,Bdh1,Bmp2,Boc,Btg1,Cacna1h,Cacybp,Calm1,Camk2b,Camk2g,Ca…
GO Biological Process	GO:0048584	positive regulation of response to stimulus	142	4.58191e-09	3.93266e-05	2.76948e-07	1.32348	319.612	423	0.0791706	0.104781	124	6.10195e-12	5.2373e-08	4.22363e-10	1.50123	155.207	233	743	0.055161	0.313594	region_1013,region_1014,region_1038,region_1039,region_1040,region_1042,region_105,region_1056,region_1082,region_1087,region_1090,region_1095,region_1129,region_113,region_1137,region_1138,region_1139,region_1140,region_1141,region_1142,region_1143,region_1150,region_1156,region_1157,region_1158,region_1159,region_1160,region_1173,region_1174,region_1176,region_1195,region_1196,region_1197,regio…	AI464131,Abra,Acvr2a,Ada,Adora1,Adra1a,Adra2a,Adra2c,Afap1l2,Angpt1,Ascl1,Bcl10,Bcl2,Bmp2,Bmper,Bmpr1a,C8b,Cadm1,Camk1d,Cav2,Ccl2,Cd247,Cd24a,Cd28,Cd40,Cd44,Cd47,Cd74,Cdh13,Cdkn1c,Cdkn2b,Cdon,Cebpg,Cfd,Cited2,Clec2i,Cnr1,Cntn2,Col1a1,Crhr2,Crp,Crtam,Csf1,Csf1r,Csf2,Csnk1d,Csnk1e,Ctla4,Ctnna1,Ctnnb1,Cxcl12,Cxxc5,Dgki,Disc1,Ect2,Edn1,Edn2,Edn3,Egf,Egfr,Eif2a,Epha8,Exoc4,Eya1,Eya3,F3,Fadd,Fcnb,Fgf18…
GO Biological Process	GO:0048699	generation of neurons	143	5.12548e-09	4.3992e-05	3.07636e-07	1.24953	496.187	620	0.12291	0.153579	13	1.07852e-33	9.2569e-30	7.12069e-31	1.86688	170.873	319	818	0.0755208	0.389976	region_1013,region_1014,region_1015,region_1016,region_1038,region_1039,region_1040,region_1064,region_1065,region_1066,region_107,region_1078,region_1088,region_112,region_1137,region_1138,region_1139,region_1140,region_1141,region_1142,region_1143,region_1166,region_1173,region_1174,region_118,region_1215,region_1217,region_1246,region_1247,region_1248,region_1249,region_1255,region_1256,region…	4930506M07Rik,A930038C07Rik,Ablim1,Acsl6,Adcy1,Adora2a,Adra2c,Aldh1a2,Ank3,Anks1,Apbb2,Apc,App,Areg,Ascl1,Atf1,Atg7,Atl1,Atoh1,Atp2b2,Atxn10,Bag1,Barhl1,Bcl11a,Bcl11b,Bcl2,Bmp2,Bmpr1a,Boc,Cacna1a,Camk1d,Camk2b,Ccnd2,Cd24a,Cdh2,Cdh23,Cdh4,Cdk5r1,Cdk5rap2,Cdkn1c,Cdon,Celsr1,Celsr2,Chl1,Chrdl1,Cln8,Cnga3,Cnr1,Cntn2,Cntn4,Creb1,Ctnna1,Ctnna2,Ctnnb1,Cxcl12,Cxcr4,Cyfip1,D0H4S114,D3Bwg0562e,Dab1,Dcc,Dcl…
GO Biological Process	GO:0009605	response to external stimulus	144	5.23639e-09	4.49439e-05	3.12111e-07	1.28538	394.435	507	0.097705	0.125588	80	1.50468e-15	1.29147e-11	1.61433e-13	1.56561	166.069	260	795	0.061553	0.327044	region_1013,region_1014,region_1038,region_1039,region_1040,region_1056,region_1086,region_1087,region_1093,region_112,region_1125,region_113,region_1156,region_1157,region_1158,region_1159,region_1160,region_1176,region_1177,region_1178,region_118,region_1195,region_1196,region_1197,region_1198,region_1237,region_1246,region_1247,region_1248,region_1249,region_125,region_1250,region_1255,region_…	Abca1,Ablim1,Acer2,Acsl3,Adora1,Adora2a,Adsl,Afap1,Aldh1a1,Aldh1a2,Alpl,Angpt1,Angpt2,Ank3,Apbb2,App,Aqp1,Ascl1,Atg4c,Atg5,Atg7,Atoh1,Atp2b2,Avpr1a,Bche,Bckdhb,Bcl10,Bcl2,Bdh1,Bhlhe40,Bmp2,Boc,Cacna1a,Ccl2,Ccl22,Ccl25,Ccnd1,Cd40,Cdh4,Cdk5r1,Cdkn2b,Chl1,Chrna9,Clock,Cmtm5,Cnr1,Cntn2,Col1a1,Cps1,Cradd,Csf3r,Ctnna2,Ctsb,Cubn,Cxadr,Cxcl11,Cxcl12,Cxcl17,Cxcr4,Cyp11a1,Cyp17a1,Cyp26a1,Dap,Dcc,Dock4,Dpys…
GO Biological Process	GO:0007163	establishment or maintenance of cell polarity	145	6.0894e-09	5.22653e-05	3.6045e-07	2.06122	37.8417	78	0.00937371	0.0193213	272	1.13823e-06	0.0097694	3.59169e-05	2.17599	16.0847	35	77	0.00828598	0.454545	region_1013,region_1014,region_1111,region_1112,region_1113,region_1114,region_1182,region_1358,region_1549,region_1550,region_1551,region_1552,region_1590,region_1591,region_1592,region_1593,region_1595,region_1744,region_1745,region_1762,region_2030,region_2036,region_2037,region_2038,region_2039,region_2041,region_2042,region_2201,region_2498,region_2499,region_2500,region_2565,region_260,regi…	Apc,Aqp1,Ccdc99,Cdk5rap2,Ckap5,Ctnna1,Dst,Ephb1,Exoc4,Eya1,Ezr,Fat1,Fermt1,Gja1,Gsk3b,Igf1r,Insc,Jam3,Kif26b,Kif2c,Lims1,Lmna,Macf1,Mtap1b,Myh9,Pafah1b1,Pard3,Prickle2,Rab11fip2,Sdccag8,Shh,Syne2,Vangl2,Wnt7a,Wnt7b
GO Biological Process	GO:0009894	regulation of catabolic process	146	6.10289e-09	5.23811e-05	3.58774e-07	1.40062	215.619	302	0.0534107	0.074808	170	1.66674e-09	1.43056e-05	8.41507e-08	1.55533	99.0147	154	474	0.0364583	0.324894	region_100,region_101,region_107,region_1082,region_1104,region_1105,region_1106,region_1131,region_1132,region_1133,region_1195,region_1196,region_1197,region_1225,region_1236,region_1237,region_1246,region_1247,region_1248,region_1249,region_1286,region_1287,region_1288,region_1309,region_1310,region_1340,region_139,region_140,region_1400,region_1401,region_1402,region_1476,region_1510,region_1…	Abhd5,Abr,Acap2,Adora1,Adra1b,Adra2a,Agap1,Amph,Apc,Arap2,Arap3,Arhgap10,Arhgap12,Arhgap15,Arhgap18,Arhgap21,Arhgap23,Arhgap24,Arhgap25,Arhgap26,Arhgap32,Arhgap42,Arhgap5,Arntl,Asap1,Axin2,Bin1,Chn2,Cidea,Cnr1,Csnk1d,Csnk1e,D630037F22Rik,Dab2ip,Dap,Depdc1a,Dgki,Dock4,Ect2,Efna5,Egf,Egln2,Epha3,Epha4,Epha5,Fam13b,Fyn,Gapvd1,Garnl3,Gja1,Gnao1,Gnaq,Gpsm1,Grin2a,Grin2c,Hdac4,Hif1a,Hmha1,Ier3,Igf1,Iqg…
GO Biological Process	GO:0010647	positive regulation of cell communication	147	6.42308e-09	5.51293e-05	3.75029e-07	1.35374	268.146	363	0.066422	0.0899183	92	4.99144e-14	4.28415e-10	4.65669e-12	1.64748	115.935	191	555	0.0452178	0.344144	region_1013,region_1014,region_1042,region_105,region_1082,region_1090,region_1095,region_1129,region_113,region_1137,region_1138,region_1139,region_1140,region_1141,region_1142,region_1143,region_1150,region_1173,region_1174,region_1176,region_1195,region_1196,region_1197,region_1286,region_1287,region_1288,region_1293,region_1294,region_1295,region_1296,region_1297,region_1298,region_1312,regio…	AI464131,Abra,Acvr2a,Ada,Adora1,Adora2a,Adra1a,Adra2a,Adra2c,Afap1l2,Angpt1,Ascl1,Bcl10,Bmp2,Bmper,Bmpr1a,Cav2,Ccl2,Cd24a,Cd40,Cd44,Cd74,Cdh13,Cdkn1c,Cdkn2b,Cdon,Cited2,Cntn2,Col1a1,Crhr2,Csf1,Csf1r,Csf2,Csnk1d,Csnk1e,Ctnna1,Ctnnb1,Cxxc5,Dgki,Disc1,Ect2,Egf,Egfr,Eif2a,Epha8,Exoc4,Eya1,F3,Fadd,Fgf18,Fgfbp3,Fgfr2,Fgfr3,Flt1,Foxa1,Foxd1,Foxd2,Gab1,Gas1,Gata4,Gdf6,Gfap,Ghr,Ghsr,Gja1,Gpr30,Grb10,Gria4…
GO Biological Process	GO:0002682	regulation of immune system process	148	7.64974e-09	6.56577e-05	4.43634e-07	1.39376	219.55	306	0.0543845	0.0757989	429	5.04818e-05	0.433285	0.00100999	1.32789	118.233	157	566	0.0371686	0.277385	region_100,region_101,region_1044,region_1090,region_1129,region_113,region_1172,region_1176,region_1229,region_1250,region_1289,region_1333,region_1334,region_1335,region_1336,region_1341,region_1342,region_137,region_1376,region_1377,region_1382,region_1389,region_1390,region_1391,region_1392,region_1393,region_1443,region_1444,region_1445,region_1446,region_1460,region_1461,region_1462,region_…	A2m,AK028549,Abr,Acvr2a,Ada,Adk,Adora1,Adora2a,Ahr,Ap3b1,Apc,Bcl10,Bcl2,Blm,Btla,C8b,Cadm1,Camk1d,Car2,Ccl2,Cd247,Cd24a,Cd276,Cd28,Cd40,Cd44,Cd47,Cd74,Cd81,Cd83,Cfd,Clec2d,Clec2i,Cnr1,Crp,Crtam,Csf1,Csk,Ctla4,Ctnnb1,Dlg1,Dusp10,Edn1,Edn2,Edn3,Efnb1,Ets1,Fadd,Fas,Fcnb,Fert2,Foxo3,Foxp1,Fstl3,Fyn,Gata2,Gli3,Gpam,Hc,Hes1,Hif1a,Hlx,Hpx,Id2,Igf1,Igfbp2,Il12a,Il12b,Il15,Il20rb,Il6st,Inhba,Irak1,Irs2,It…
GO Biological Process	GO:0035239	tube morphogenesis	149	7.71743e-09	6.62387e-05	4.44555e-07	1.44246	178.168	257	0.0441337	0.0636611	64	1.32623e-17	1.1383e-13	1.7786e-15	2.10563	55.5652	117	266	0.0276989	0.43985	region_1018,region_1019,region_1020,region_1021,region_1082,region_1086,region_1137,region_1138,region_1139,region_1140,region_1141,region_1142,region_1143,region_118,region_1188,region_1225,region_1258,region_1259,region_129,region_1330,region_1333,region_1334,region_1335,region_1336,region_1341,region_1342,region_1411,region_1412,region_1413,region_1414,region_1415,region_1416,region_146,region…	Acvr1,Ahr,Aldh1a2,Angpt1,Apaf1,Areg,B4galt1,Bcl10,Bcl2,Bcl2l11,Bmp2,C2cd3,Cd44,Celsr1,Chd7,Cited1,Cited2,Cobl,Csf1,Ctnnb1,Cxcl12,Cxcr4,Ddr1,Dlg1,Edn1,Egf,Enah,Etv4,Eya1,Fgfr2,Flt1,Foxa1,Foxa2,Foxd1,Foxd2,Foxd3,Gata4,Gbx2,Gdnf,Gja1,Gli3,Hand2,Hes1,Hey1,Hif1a,Hoxd11,Igf1,Irx1,Irx2,Kif26b,Lef1,Lhx1,Lhx2,Lmo4,Map3k7,Mef2c,Mtss1,Myc,Mycn,Nkx2-1,Nodal,Nog,Npnt,Nr3c1,Nr4a3,Nrarp,Nrp1,Ntn1,Opa1,Osr1,Pax8…
GO Biological Process	GO:0050768	negative regulation of neurogenesis	150	8.22077e-09	7.05589e-05	4.70392e-07	1.9189	47.9443	92	0.0118762	0.0227892	268	1.02586e-06	0.00880491	3.28541e-05	2.13404	17.338	37	83	0.00875947	0.445783	region_1038,region_1039,region_1040,region_107,region_129,region_1333,region_1334,region_1335,region_1336,region_1358,region_1521,region_1522,region_1595,region_1839,region_1840,region_1841,region_1842,region_1843,region_1844,region_1993,region_1994,region_1995,region_1996,region_2471,region_2472,region_2473,region_2500,region_251,region_2692,region_2693,region_2694,region_2726,region_2727,region…	Bcl11a,Bmpr1a,Cd24a,Ctnna1,Ctnnb1,Dab1,Dlx1,Dlx2,Epha4,Ephb2,F2,Fgfr3,Gsk3b,Hes1,Hmga2,Id2,Id4,Lingo1,Lrrk2,Mycn,Nf1,Nog,Nrp1,Ntn1,Ntrk3,Rtn4,Ryk,Sema3a,Ski,Slit1,Sox11,Thy1,Tnr,Wnt5a,Wnt7a,Wnt7b,Ywhah
GO Biological Process	GO:0045859	regulation of protein kinase activity	151	8.32775e-09	7.1477e-05	4.73358e-07	1.45815	166.65	243	0.0412806	0.0601932	198	1.08639e-08	9.32453e-05	4.70936e-07	1.57952	82.3033	130	394	0.0307765	0.329949	region_1015,region_1016,region_1044,region_105,region_106,region_107,region_112,region_1172,region_1177,region_1239,region_1289,region_1319,region_1323,region_1324,region_134,region_1341,region_1342,region_1358,region_140,region_1427,region_1428,region_1435,region_1436,region_1476,region_1504,region_1513,region_1514,region_1515,region_1516,region_1536,region_1537,region_1538,region_1539,region_15…	Abi1,Adora1,Adora2a,Adra2a,Adra2c,Afap1l2,Agk,Angpt1,Apc,Aplp2,App,Axin2,B230120H23Rik,Blm,Ccna1,Ccnd1,Ccnd2,Ccnh,Ccnk,Ccnl1,Cd24a,Cd74,Cd81,Cdk5r1,Cdk5rap1,Cdkn2b,Csf1,Csf1r,Dab1,Dab2ip,Ddr2,Dgkb,Dgkd,Dgkg,Dgki,Dlg1,Dok7,Dusp10,Dusp16,Dusp4,Dusp5,Dusp6,Dusp7,Ect2,Edn1,Edn2,Edn3,Egf,Egfr,Epha4,Fam58b,Fgd4,Fgfr1,Flt1,Gab1,Gadd45g,Ghr,Gnaq,Gsk3b,Hgf,Ibtk,Irak1,Itga1,Jak2,Kat2b,Lmnb1,Lrrk2,Maged1,Ma…
GO Biological Process	GO:0045596	negative regulation of cell differentiation	152	9.16885e-09	7.86963e-05	5.17739e-07	1.43165	184.403	264	0.0456782	0.0653951	156	1.96832e-10	1.68941e-06	1.08296e-08	1.69689	72.4854	123	347	0.0291193	0.354467	region_1038,region_1039,region_1040,region_107,region_1177,region_1285,region_1289,region_129,region_1300,region_1301,region_1330,region_1333,region_1334,region_1335,region_1336,region_134,region_1358,region_1427,region_1428,region_1438,region_1439,region_1449,region_1521,region_1522,region_1541,region_1542,region_1556,region_1557,region_1558,region_1590,region_1591,region_1592,region_1593,region…	AK028549,Apc,App,Areg,Ascl1,Axin2,Bcl11a,Bmpr1a,Ccnd1,Cd24a,Cd74,Cdk5rap2,Cited1,Clec2d,Clec2i,Cntn2,Cntn4,Crebbp,Crp,Ctla4,Ctnna1,Ctnnb1,Dab1,Dlx1,Dlx2,Efemp1,Epha4,Ephb2,Esrrb,F2,Fgfr1,Fgfr3,Foxa2,Foxg1,Foxo6,Fst,Fstl3,Gata2,Gli3,Gpr98,Gsk3b,Hand2,Hdac4,Hdac7,Hes1,Hey1,Hlx,Hmga2,Id2,Id4,Igf1,Insig1,Isl1,Itgb1,Jag1,Klf13,Klf4,Ldb2,Lingo1,Lmx1a,Lrrc17,Lrrk2,Mafb,Mbnl3,Msx1,Mycn,Ncor2,Nf1,Nkx2-1,N…
GO Biological Process	GO:0008284	positive regulation of cell proliferation	153	9.53372e-09	8.18279e-05	5.34823e-07	1.34987	267.432	361	0.0662453	0.0894228	110	1.3773e-12	1.18213e-08	1.07467e-10	1.63305	107.162	175	513	0.0414299	0.341131	region_1044,region_1059,region_1060,region_1061,region_107,region_1079,region_11,region_1117,region_1118,region_1119,region_1120,region_1129,region_113,region_1137,region_1138,region_1139,region_1140,region_1141,region_1142,region_1143,region_1172,region_1177,region_118,region_1188,region_12,region_120,region_121,region_1258,region_1259,region_129,region_13,region_1330,region_1333,region_1334,reg…	AK028549,Acer2,Acer3,Ada,Adk,Aldh1a2,Apln,Aqp1,Areg,Arhgap5,Arnt2,Avpr1a,B4galt1,Bcl2,Blm,Bmp2,Bmpr1a,Calcrl,Ccl2,Ccnd1,Ccnd2,Cd24a,Cd276,Cd28,Cd40,Cd47,Cd74,Cd81,Cdc7,Cdca7l,Cdh13,Cdk1,Cdon,Csf1,Csf1r,Csf2,Ctgf,Ctnnb1,Ddr2,Disc1,Dlg1,Dlx6,E2f1,Edn1,Edn2,Edn3,Efnb1,Egf,Egfr,Ets1,Eya1,F2,F3,Fgf18,Fgfr1,Fgfr2,Fgfr3,Flt1,Fntb,Foxg1,Foxp1,Gas1,Gata4,Gfap,Ghrh,Ghrhr,Gli3,Gpam,Hdac4,Hes1,Hey2,Hif1a,Hip…
[truncated: 6,410 more rows]

## Sheet: SOX2 NPC Active Enhancers
# Ontology	ID	Desc	BinomRank	BinomP	BinomBonfP	BinomFdrQ	RegionFoldEnrich	ExpRegions	ObsRegions	GenomeFrac	SetCov	HyperRank	HyperP	HyperBonfP	HyperFdrQ	GeneFoldEnrich	ExpGenes	ObsGenes	TotalGenes	GeneSetCov	TermCov	Regions	Genes
[truncated: 7,034 more rows]

[truncated: 1 more sheets: SOX2 NPC Poised Enhancers MGI]
