# Supplementary material for: SOX2 Co-Occupies Distal Enhancer Elements with Distinct POU Factors in ESCs and NPCs to Specify Cell State
Source: PLoS Genet. 2013 Feb 21;9(2):e1003288. doi: 10.1371/journal.pgen.1003288 (PMC3578749; doi:10.1371/journal.pgen.1003288)
Supplement: Table S7 — Hypothesis-driven motif search in SOX2-bound regions in NPCs. Mann-Whitney U test and THEME results for TRANSFAC motifs enriched in SOX2 regions in NPCs. (XLSX) [file pgen.1003288.s012.xlsx]

## Sheet: Key
Table S7
Mann-Whitney U test and THEME results for TRANSFAC motifs enriched in SOX2 regions in NPCs.
Referred to in Figure 3.
Similar motifs were grouped and the p-value of highest scoring motif within group was listed.
Groups conatining the BRN2 motifs depicted in Figure 3B have been highlighted and exact p-values of these motifs are displayed in MWW tab.
Column in MWW tab	Description
min P-value	Minimum p-value achieved by best motif within the cluster in that row
z1	z-score of U-value in background
z2	z-score of U-value in foreground
U1	Mann-Whitney U rank for motif in background dataset
U2	Mann-Whitney U rank for motif in foreground dataset
AUC1	Area-under-the-curve for the receiver operating characteristics based on the Mann-Whitney ranks for background
AUC2	Area-under-the-curve for the receiver operating characteristics based on the Mann-Whitney ranks for foreground
Column in THEME tab	Description
min P-value	Minimum p-value achieved by any motif within the motif cluster in that row
CV Error	5 fold cross validation error of the most significant motif
Unrefined Hypothesis	Native TRANSFAC position weight matrix before refinement in that row
Refined Hypothesis	TRANSFAC position weight matrix after refinement
PWM threshold	Position weight matrix score threshold chosen by the SVM classifier
POU Expression	POU factors which are minimum 1.5 fold differentially expressed with and FDR less than .05 between ESCs and NPCs.

## Sheet: SOX2 NPC TRANSFAC Motifs MWW
Motifs	min P-value	z1	z2	U1	U2	AUC1	AUC2
SOX9(M00410), SOX5(M00042), SRY(M00160), SOX2(M01272), SOX4(M01308)	0	-56.1444	56.1349	89788944	188575253	0.32255	0.67742
Nanog(M01247), SOX(M01014), Oct-4(M01124), Oct-4(M01125), SMAD1(M01590), TCF-3(M01594)	0	-44.7113	44.7018	99848337	178515860	0.358686	0.641284
LEF-1(M02019), LEF1(M00805), TCF-4(M02033)	5.6953e-275	-35.5489	35.5394	107917327	170446870	0.387672	0.612298
SOX9(M01284), TCF-4(M00671), LEF1,(M00978), LEF1(M01022)	1.1836e-225	-32.1953	32.1858	110860333	167503864	0.398245	0.601726
NF-1(M00193), NF-1(M00806), CTF1(M01196)	5.7091e-213	-31.2689	31.2594	111675264	166688934	0.401172	0.598798
LBP-1(M00644), HEB(M00698), BEN(M01241), CBF1(M01727)	5.2336e-180	-28.7281	28.7186	113932904	164431293	0.409282	0.590688
E2F-1(M00940), E2F(M00024), E2F(M00516), E2F(M00918), E2F(M00919), E2F(M00920), E2F-1(M00939)	1.3805e-170	-27.9614	27.952	114585722	163778475	0.411627	0.588343
E2F(M00425), E2F(M00050), E2F(M00426), E2F(M00427), E2F-1(M00431), E2F-1:DP-1(M00736), E2F-1:DP-2(M00737), E2F-4:DP-1(M00738), E2F-4:DP-2(M00739), Rb:E2F-1:DP-1(M00740)	6.4072e-165	-27.4852	27.4757	115016794	163347404	0.413176	0.586794
dlx5(M01388), HoxB5(M01319), HOXC-8(M01321), GSH2(M01326), HOXA3(M01337), HOXD3(M01338), Barx1(M01340), HOXA6(M01392), Vax-1(M01397), dlx3(M01400), HoxA2(M01402), ipf1(M01438), Dlx-1(M01439), Bsx(M01442), Mox1(M01443), HOXD1(M01448), HOXA5(M01452), HOXB6(M01460), Dlx-2(M01468), Dlx7(M01486), HOXA1(M01487)	5.7103e-149	-26.1006	26.0911	116222542	162141655	0.417507	0.582463
E2F-1(M00430), E2F(M00803)	1.5019e-129	-24.3247	24.3152	117798112	160566085	0.423167	0.576803
AP-4(M00176), AP-4(M00175), AP-4(M00927), NeuroD(M01288), MYF(M01302), AP4(M01860)	2.6151e-121	-23.5318	23.5224	118484350	159879848	0.425632	0.574338
NF-muE1(M00651), YY1(M00793), YY1(M01035), Nanog(M01123), REX1(M01695), REX1(M01744)	1.3051e-107	-22.1499	22.1404	119700556	158663642	0.430001	0.569969
v-Myb(M00003), c-Myb(M00004), v-Myb(M00227)	1.3864e-105	-21.9363	21.9268	119886355	158477842	0.430669	0.569301
APOLYA(M00310)	1.8866e-105	-21.9211	21.9116	119899679	158464518	0.430717	0.569253
HNF-3beta(M02014), FOXD3(M00130), FOXO4(M00472), HNF3alpha(M00724), FOXO3A(M01137), FOXO1(M01216), HNF3A(M01261), FOXO1(M01968), HNF-3gamma(M02015)	1.6041e-97	-21.0701	21.0607	120648333	157715865	0.433406	0.566564
Lentiviral(M00318), Pbx-1(M00096), HOXD13(M01404)	1.1584e-96	-20.9752	20.9657	120751427	157612770	0.433776	0.566194
Whn(M00332), AhR(M00778)	2.1198e-96	-20.9454	20.9359	120758283	157605914	0.433801	0.566169
E2F-1(M00938)	3.2874e-94	-20.7016	20.6922	120972666	157391532	0.434571	0.565399
NF-Y(M00775), NF-Y(M00185), NF-Y(M00209), CCAAT(M00254), NF-Y(M00287), alpha-CP1(M00687)	2.0881e-92	-20.4996	20.4901	121150410	157213788	0.43521	0.56476
Nkx1-2(M01427), Vax-2(M01327), HOXB3(M01330), isx(M01331), Nkx1-1(M01334), HB9(M01349), Gbx1(M01371), Gbx2(M01382), rax(M01389), Msx-2(M01393), HOXA7(M01394), HOXB7(M01396), Lbx2(M01401), Msx-1(M01412), En-2(M01455), EMX2(M01461), Evx-1(M01475)	1.011e-88	-20.0804	20.0709	121519191	156845006	0.436534	0.563436
Nkx6-3(M01470), Brn-2(M00145), POU6F1(M00465), Nkx6-2(M00489), Oct-6(M01316), Oct-1(M01354), Dbx-2(M01360), pax6(M01391), HB24(M01399), Brn-3c(M01408), Shox2(M01415), Barx-2(M01431), Pit-1(M01465), NKX6.1(M01469), Brn-4(M01473), LHX3b(M01971)	1.1899e-87	-19.9565	19.9471	121628078	156736119	0.436926	0.563044	Brn-2(M00145)	2.9714e-16
NKX6.1(M01489), Prop-1(M01320), OTP(M01323), Vsx1(M01335), HOXA7(M01336), Lhx5(M01353), PMX2B(M01356), lmx1b(M01363), Lhx9(M01367), HOXC4(M01369), HOXA4(M01370), HOXC6(M01406), Lmx-1(M01409), Alx-4(M01417), Lim-1(M01418), Ncx(M01420), HOXB4(M01424), HOXD8(M01432), OG-2(M01441), HOXC5(M01454), Uncx-4.1(M01458), Lhx3(M01471), Octamer(M01477)	8.9001e-80	-19.0249	19.0154	122447732	155916465	0.43987	0.5601
HNF3(M01012), HNF3beta(M00131), XFD-3(M00269), Freac-3(M00291), Freac-4(M00292), FOXJ2(M00422), Xvent-1(M00445), HFH4(M00742), HNF3(M00791)	2.752e-78	-18.8432	18.8338	122607721	155756477	0.440445	0.559525
REX1(M01696), YY2(M01694)	5.9478e-74	-18.3046	18.2951	123086871	155277326	0.442166	0.557804
Neuro(M01287), MyoD(M00184), E12(M00693), myogenin(M00712), E2A(M00973), TAL1(M00993), MATH1(M01716), HTF4(M02018)	7.338e-74	-18.2922	18.2827	123121715	155242483	0.442291	0.557679
FOXP3(M01599), HFH1(M00129), XFD-1(M00267), XFD-2(M00268), HFH3(M00289), Freac-7(M00293), HFH8(M00294)	2.8271e-71	-17.9612	17.9517	123386355	154977843	0.443242	0.556728
myogenin(M00056)	3.6209e-71	-17.9466	17.9371	123396954	154967243	0.44328	0.55669
CIZ(M00734), HMG(M00750), Helios(M01004), NFAT1(M01281), NF-AT2(M01718), NF-AT4(M01886)	1.9628e-67	-17.4583	17.4488	123828043	154536155	0.444829	0.555142
HOXB8(M01451), hoxa9(M01351), Cdx-1(M01373), HOXD10(M01375), HOXC9(M01416), HOXB9(M01426), Cdx-2(M01449), HOXA10(M01464), HOXB13(M01467), SATB1(M01723)	1.5427e-66	-17.3378	17.3283	123932149	154432049	0.445202	0.554768
HIC1(M01072), RFX1(M00281), MTF-1(M00650), HIC1(M01073)	1.6122e-66	-17.3345	17.325	123935043	154429154	0.445213	0.554757
AP-2(M00800), AP-2alphaA(M01045), AP-2alphaA(M01047)	6.9621e-65	-17.115	17.1056	124128181	154236016	0.445907	0.554063
RFX1(M00626), MIF-1(M00279), RFX1(M00280)	1.7399e-64	-17.0608	17.0514	124176188	154188010	0.446079	0.553891
RNF96(M01199), AP-2(M00189), AP-2gamma(M00470), AP-2(M00915)	3.2859e-62	-16.7475	16.738	124451557	153912640	0.447068	0.552902
E2F6(M01252), AREB6(M00415)	3.9663e-60	-16.4556	16.4461	124708768	153655430	0.447992	0.551978
Zfp206(M01742), NRF-1(M00652)	8.3926e-60	-16.4095	16.4	124748874	153615324	0.448136	0.551834
PKNOX2(M01411), TGIF(M00418), TGIF1(M01346), MRG2(M01395), TGIF2(M01407), Meis1(M01419), PREP1(M01459), Meis2(M01488)	1.2188e-58	-16.2455	16.236	124893184	153471014	0.448655	0.551315
DMRT1(M01146), DMRT2(M01147), DMRT3(M01148), DMRT4(M01149), DMRT5(M01150), DMRT7(M01151)	4.9275e-58	-16.1589	16.1495	124969369	153394829	0.448929	0.551042
Net(M01982), Elk-1(M00025), c-Ets-1(p54)(M00032), NRF-2/GABP(M00108), c-Ets-1(M00743), c-Ets-1(M01078), Elk-1(M01165), SAP-1a(M01167), FLI1(M01208), GABP(M01258), ELF1(M01975), ELF2(M01976), ELF3(M01977), ELF4(M01979), ELK-1(M01981), SAP1A(M01983), ERF(M01984), ERG(M01985), c-ets-1(M01986), ER81(M01987), ER71(M01988), Ets2(M01989), ETV3(M01990), PEA3(M01991), Erm(M01992), TEL1(M01993), Pet-1(M020…	7.2131e-56	-15.8433	15.8339	125247033	153117165	0.449926	0.550044
S8(M01376), lhx6.1(M01314), LH-2(M01325), Pax-7(M01339), K-2b(M01348), ALX-3(M01355), CART1(M01362), Pax-4(M01385), Evx2(M01386), Lhx4(M01421), lhx6.1(M01422), Arx(M01423), PSX1(M01435), Lhx8(M01440), PMX2A(M01444), CART1(M01453), Esx1(M01474)	1.8476e-55	-15.7816	15.7721	125301298	153062900	0.450121	0.549849
MECP2(M01298), HNF1(M00206), HP1(M00725), HNF1(M00790)	3.991e-55	-15.7317	15.7223	125345269	153018929	0.450279	0.549691
Oct-1(M00195), Octamer(M00795), Oct-1(M00930)	5.3561e-54	-15.5653	15.5558	125491766	152872431	0.450805	0.549165
CNOT3(M01253)	7.81e-53	-15.3911	15.3816	125644888	152719309	0.451355	0.548615
FOXO4(M00476), Freac-2(M00290), FOXO1(M00474), FOXO3(M00477)	1.6538e-52	-15.3419	15.3324	125688134	152676064	0.451511	0.548459
YY1(M00069)	8.8096e-51	-15.0811	15.0716	125917756	152446441	0.452335	0.547635
hbp1(M01661)	4.2599e-50	-14.9744	14.9649	126012537	152351661	0.452676	0.547294
HOXA4(M00640), Nkx2-5(M00241), CHX10(M00437), OG-2(M01162), DRI1(M01654)	1.6484e-48	-14.7282	14.7187	126229502	152134695	0.453455	0.546515
CDP(M00104)	3.8185e-46	-14.3499	14.3404	126561140	151803057	0.454647	0.545323
Hoxd9(M01834), IPF1(M01013), IPF1(M01236), IPF1(M01255)	1.0375e-45	-14.2793	14.2698	126623132	151741066	0.454869	0.545101
MEF-2(M00941), MEF2A(M01301), mef2A(M02024)	1.1826e-41	-13.6045	13.595	127216759	151147439	0.457002	0.542968
Cdx-2(M01659), TATA(M00216), TATA(M00252)	1.3386e-41	-13.5949	13.5854	127225180	151139018	0.457032	0.542938
Oct-1(M00342), Oct-1(M00161), OCT-x(M00210), Oct-1(M00248), POU3F2(M00464), Oct-2(M01368), POU2F3(M01476)	2.3737e-38	-13.027	13.0175	127724860	150639337	0.458827	0.541143	POU3F2(M00464)	1.357e-08
RFX(M00975)	5.761e-37	-12.7799	12.7705	127942371	150421826	0.459608	0.540362
EBNA1(M01745)	4.6248e-36	-12.6155	12.6061	128086932	150277265	0.460128	0.539842
HMX1(M01481), S8(M00099), Nkx6-1(M00424), Barhl-1(M01332), Msx-3(M01341), En-1(M01365), Barhl2(M01446)	8.8093e-36	-12.5633	12.5538	128132875	150231323	0.460293	0.539677
Nkx5-2(M01315), Nkx5-1(M01413)	6.6271e-35	-12.4009	12.3914	128275790	150088408	0.460806	0.539164
Barbie(M00238)	7.9252e-34	-12.1982	12.1887	128454029	149910169	0.461446	0.538524
ZBED6(M01598)	9.41e-34	-12.1838	12.1743	128466727	149897471	0.461492	0.538478
HEN1(M00058), HEN1(M00068)	1.3736e-33	-12.1525	12.143	128494293	149869904	0.461591	0.538379
MECP2(M01299)	2.3193e-33	-12.1078	12.0984	128533602	149830596	0.461732	0.538238
Tal-1beta:ITF-2(M00070), Tal-1beta:E47(M00065), Tal-1alpha:E47(M00066), RP58(M00532)	3.4924e-33	-12.0738	12.0643	128563514	149800683	0.46184	0.53813
c-Myc:Max(M00322)	2.2243e-31	-11.7216	11.7121	128873369	149490828	0.462953	0.537017
ZBRK1(M01105)	2.2243e-31	-11.7215	11.712	128873502	149490696	0.462953	0.537017
HES1(M01009), HES1(M02011)	8.6042e-31	-11.6044	11.5949	128976597	149387600	0.463324	0.536646
IRF-1(M00062), IRF-2(M00063), IRF-7(M00453), IRF(M00772), IRF(M00972), IRF-3(M01279), IRF-1(M01881)	1.2621e-30	-11.5707	11.5613	129006112	149358086	0.46343	0.53654
CEBPE(M01868), C/EBPbeta(M00117), C/EBP(M00201), C/EBPdelta(M00621)	7.5043e-30	-11.4144	11.4049	129143777	149220420	0.463924	0.536046
Pbx(M01967)	1.7871e-29	-11.3383	11.3288	129210719	149153479	0.464165	0.535805
MyoD(M00001), Lmo2(M00277)	2.6235e-29	-11.3034	11.2939	129241399	149122798	0.464275	0.535695
COMP1(M00057), Duxl(M01390)	4.1361e-29	-11.2626	11.2531	129277533	149086664	0.464405	0.535565
KAISO(M01119)	6.0209e-29	-11.2283	11.2188	129307447	149056751	0.464512	0.535458
HNF4alpha1(M00411)	1.0644e-28	-11.1763	11.1668	129353183	149011014	0.464677	0.535294
HTF(M00538)	2.0243e-28	-11.1183	11.1088	129404245	148959953	0.46486	0.53511
v-Maf(M00035), c-Maf(M01070)	9.8655e-28	-10.9745	10.9651	129530765	148833433	0.465314	0.534656
AP-4(M00005), E47(M00002), E2A(M00804), MyoD(M00929)	1.0263e-27	-10.9702	10.9607	129534554	148829643	0.465328	0.534642
ZNF333(M01230), HOXA13(M01292)	2.0526e-27	-10.9062	10.8959	130371113	147993085	0.468333	0.531637
AhR:Arnt(M00237), AhR:Arnt(M00235)	1.0826e-26	-10.7506	10.7411	129727770	148636427	0.466022	0.533948
DEAF1(M01002), DEAF1(M01001)	1.3138e-26	-10.7324	10.7229	129743878	148620319	0.46608	0.53389
SMAD3(M00701), SMAD4(M00733), SMAD(M00974)	1.3684e-25	-10.5118	10.5023	129938041	148426156	0.466778	0.533193
ATF-4(M01864), CREB(M00177), CREB(M00178)	6.1981e-25	-10.3666	10.3571	130065783	148298414	0.467236	0.532734
Zfx(M01593), AP-2beta(M01858)	1.1045e-24	-10.3094	10.2999	130115806	148248392	0.467416	0.532554
Rhox11(M01347), Rhox11(M01384)	4.7468e-23	-9.93857	9.92909	130442202	147921995	0.468589	0.531381
HMGA2(M01300)	6.251e-22	-9.67656	9.66708	130672636	147691562	0.469416	0.530554
Retroviral(M00212)	7.0613e-22	-9.66318	9.65369	130684457	147679740	0.469459	0.530511
SRF(M01304)	2.5719e-20	-9.2836	9.27412	131018404	147345793	0.470659	0.529312
Pax-3(M00327), Pax-6(M00097)	3.2324e-20	-9.25814	9.24866	131040965	147323232	0.47074	0.52923
Muscle(M00323), Muscle(M00324)	1.7264e-19	-9.07532	9.06583	131201712	147162486	0.471317	0.528653
Homez(M01429), HNF6(M00639)	4.6091e-19	-8.96631	8.95683	131297575	147066622	0.471661	0.528309
R(M00273)	4.7608e-19	-8.96238	8.9529	131301021	147063177	0.471674	0.528296
Bel-1(M00312)	3.6556e-18	-8.73195	8.72247	131503902	146860295	0.472403	0.527567
EHF(M01974), GABP-alpha(M01660), TR4(M01776), ELF5(M01980)	3.675e-18	-8.731	8.72152	131504569	146859629	0.472405	0.527565
MEF-2(M00231), RSRFC4(M00026), MEF-2(M00233), RSRFC4(M00407)	5.8916e-18	-8.67675	8.66727	131552303	146811894	0.472576	0.527394
POU3F2(M00463), Octamer(M01324)	1.147e-17	-8.60027	8.59078	131619565	146744632	0.472818	0.527152
MEF-2D(M02026), MEF-2C(M02025)	5.5966e-17	-8.41284	8.40334	131803472	146560726	0.473479	0.526491
REST(M01256), NRSF(M00256), NRSE(M00325)	6.7384e-17	-8.39034	8.38086	131804344	146559853	0.473482	0.526488
IPF1(M01233), IPF1(M01234), IPF1(M01235)	8.1029e-17	-8.36828	8.3588	131823712	146540486	0.473551	0.526419
CTCF(M01200), CTCF(M01259)	1.1904e-16	-8.32211	8.31263	131864318	146499879	0.473697	0.526273
GR(M00192)	6.2394e-16	-8.12135	8.11187	132040981	146323216	0.474332	0.525638
STAT1:STAT1(M01212), STAT3(M01595)	3.6351e-15	-7.90321	7.89373	132232907	146131291	0.475021	0.524949
MEIS1(M00419)	3.7222e-15	-7.89957	7.89009	132236075	146128123	0.475033	0.524937
LBP9(M01592), CP2/LBP-1c/LSF(M00947)	9.0692e-15	-7.78491	7.77543	132336993	146027205	0.475395	0.524575
NERF1a(M00531), Elk-1(M00007)	1.6422e-14	-7.70806	7.69858	132404835	145959362	0.475639	0.524331
NFAT3(M01734), NF-AT(M00302), NF-AT(M00935)	3.6442e-14	-7.60457	7.59509	132495814	145868384	0.475966	0.524004
CBF(M01080)	7.0654e-14	-7.51775	7.50827	132571985	145792212	0.476239	0.523731
HSF(M00641)	1.8936e-13	-7.38737	7.37789	132687018	145677180	0.476653	0.523317
MEIS1A:HOXA9(M00420)	1.9677e-13	-7.3819	7.37242	132691591	145672607	0.476669	0.523301
Gfi1(M01067)	4.2288e-13	-7.27864	7.26916	132782357	145581840	0.476995	0.522975
Oct-1(M00136)	6.1175e-13	-7.22719	7.2177	132827652	145536546	0.477158	0.522812
CDP(M00105)	8.1685e-11	-6.52046	6.51098	133449507	144914690	0.479392	0.520578
Clox(M00103)	1.3139e-10	-6.44841	6.43893	133512814	144851384	0.479619	0.520351
CHOP:C/EBPalpha(M00249)	2.39e-10	-6.35594	6.34646	133594249	144769948	0.479912	0.520058
MIZF(M01182)	3.8267e-10	-6.28242	6.27294	133659838	144704360	0.480147	0.519823
HLF(M00260)	1.4616e-09	-6.06915	6.05967	133846578	144517619	0.480818	0.519152
GLI2(M01703)	2.2833e-09	-5.99551	5.98603	133911326	144452872	0.481051	0.518919
TFIIA(M00707)	5.1414e-09	-5.86019	5.85071	134030536	144333662	0.481479	0.518491
C/EBPgamma(M01869)	5.434e-09	-5.85019	5.84071	134039215	144324983	0.48151	0.51846
NURR1(M01269)	1.7794e-08	-5.64597	5.63648	134220685	144143512	0.482162	0.517808
Lentiviral(M00331)	4.1487e-08	-5.49689	5.48741	134350077	144014120	0.482627	0.517343
AFP1(M00616)	4.8457e-08	-5.46901	5.45953	134374596	143989602	0.482715	0.517255
MTF1(M01242)	1.1581e-07	-5.31078	5.3013	134513771	143850427	0.483215	0.516755
SP2(M01783)	1.7119e-07	-5.23784	5.22836	134578020	143786177	0.483446	0.516524
STAT3(M00225)	1.7134e-07	-5.23725	5.22777	134578455	143785743	0.483447	0.516523
MEF-2(M00405)	5.7725e-07	-5.00613	4.99665	134781781	143582417	0.484178	0.515792
SEF-1(M00214)	6.2783e-07	-4.98949	4.98001	134796468	143567729	0.48423	0.51574
Pax-5(M00143)	2.0186e-06	-4.758	4.74852	135000176	143364021	0.484962	0.515008
STAT3:STAT3(M01220), PARP(M01211), STAT4(M01666)	0.0003233	-3.41127	3.40179	136185014	142179184	0.489219	0.510751
MIZF(M01182)	0.00068878	-3.19931	3.18983	136372256	141991941	0.489891	0.510079
AhR(M00139)	0.0010349	-3.08004	3.07056	136476413	141887784	0.490265	0.509705
SPI1(M01203), SPI-B(M01204)	0.0016206	-2.94388	2.9344	136596178	141768020	0.490696	0.509274
SEF-1(M00214)	0.0016388	-2.94042	2.93094	136599262	141764936	0.490707	0.509263
Cdc5(M00478)	0.0038782	-2.66249	2.65301	136843777	141520421	0.491585	0.508385
MafK(M02022), Nrf-2(M00821)	0.0042942	-2.62802	2.61854	136874106	141490091	0.491694	0.508276
POU6F1(M01479)	0.0052097	-2.56159	2.55211	136932527	141431671	0.491904	0.508066
p53(M00034)	0.0053062	-2.55521	2.54573	136938167	141426030	0.491924	0.508046
NURR1(M01269)	0.0054719	-2.54448	2.535	136949031	141415166	0.491963	0.508007
CREB(M00801), AP-1(M00188)	0.015206	-2.16467	2.15517	137285196	141079001	0.493171	0.506799
RBP-Jkappa(M01111)	0.02595	-1.94396	1.93448	137476505	140887692	0.493858	0.506112
AhR,(M00976)	0.037661	-1.7785	1.76902	137621526	140742671	0.494379	0.505591
MRF-2(M00454)	0.046962	-1.67506	1.66557	137712531	140651667	0.494706	0.505264

## Sheet: SOX2 NPC TRANSFAC Motifs THEME
Motifs	min P-value	CV Error	Unrefined Hypothesis	Refined Hypothesis	PWM Score Threshold
SRY(M00160), SOX5(M00042), SOX2(M01272), SOX4(M01308), SOX9(M00410)	5.75e-63	0.38	..waACAAwa..	..waACAAw...	0.75
Nanog(M01247), SMAD1(M01590), TCF-3(M01594), SOX(M01014), Oct-4(M01124), Oct-4(M01125)	1.88e-42	0.4	.....a.rAsAAwrg.....	.....a.rAsAAwrg.....	0.7
E2F(M00425), E2F(M00050), E2F-4:DP-2(M00739), E2F-1:DP-1(M00736), E2F-1:DP-2(M00737), E2F-4:DP-1(M00738), Rb:E2F-1:DP-1(M00740), E2F(M00426), E2F(M00427)	9.33e-22	0.43	tTTSGCGS	tTTsGCGS	0.79
E2F-1(M00430), E2F(M00803)	1.31e-18	0.43	.TTsGCGG	.TTsSCGS	0.79
Hoxd9(M01834), IPF1(M01255), IPF1(M01013)	5.35e-17	0.44	m..CATwAAa	m..CATwAAr	0.79
NF-1(M00806), CTF1(M01196), NF-1(M00193)	3.79e-15	0.43	..gg......GCCAA..	...g......GCCAa..	0.68
CBF1(M01727), LBP-1(M00644), HEB(M00698)	5.75e-15	0.46	CAGC.r	CAGC.r	0.78
FOXO1(M01968), FOXO1(M01216), HNF3alpha(M00724), HNF3A(M01261), FOXO4(M00472), HNF-3gamma(M02015), FOXO3A(M01137)	3.19e-14	0.45	TGTTkAC	TGTTkaC	0.77
TCF-4(M02033), LEF-1(M02019), LEF1(M00805)	3.59e-14	0.43	atCAAAG...	a.CAAAG...	0.77
APOLYA(M00310)	2.94e-13	0.43	AATAAAcgCC.WTTk	AaTAAAsgCC.wTTk	0.78
XFD-1(M00267), XFD-2(M00268), HFH3(M00289), Freac-7(M00293), HFH8(M00294), FOXP3(M01599)	7.7e-13	0.44	yawRTAAAYAwwry	yawrTAAAyAwwry	0.82
RFX(M00975)	8.94e-12	0.45	syGWTGcs.	syGtTGcs.	0.83
Pax-4(M01385), lhx6.1(M01314), Pax-7(M01339), CART1(M01362), S8(M01376), Evx2(M01386), lhx6.1(M01422), Arx(M01423), Lhx8(M01440), PMX2A(M01444), CART1(M01453)	9.66e-11	0.45	w...yTAATTArc....	....ytAATTarc....	0.71
AP-4(M00176), NeuroD(M01288), MYF(M01302), AP-4(M00175), AP-4(M00927), AP4(M01860)	1.62e-10	0.43	cwCAGCTGg.	swCAGCkSs.	0.8
NF-muE1(M00651), REX1(M01695), REX1(M01744), YY1(M01035), Nanog(M01123)	1.96e-10	0.44	CSGCCATCT	CsGCCATCt	0.78
NKX6.1(M01469), POU6F1(M00465), Oct-6(M01316), LHX3b(M01971), Oct-1(M01354), Dbx-2(M01360), Barx-2(M01431), Nkx6-3(M01470), Nkx6-2(M00489)	1.98e-10	0.44	..yaAtTAATkA..yc	..yaatTAATkr..yc	0.7
LEF1(M01022), SOX9(M01284), TCF-4(M00671), LEF1,(M00978)	2.21e-10	0.44	.wwCAAAG..	..wCAAAG..	0.76
MEF-2D(M02026), SATB1(M02030), MEF-2C(M02025)	3.18e-10	0.45	wAAATAr	wAAATAr	0.8
Lentiviral(M00318), HOXD13(M01404)	5.66e-10	0.43	cAATAAAg	.AATAAAg	0.77
Homez(M01429)	8.51e-10	0.46	a.ww.ATCGtTtt.a..	.....aTCGttt.....	0.69
Msx-1(M01412), Msx-2(M01393), En-2(M01455), Evx-1(M01475)	2.99e-09	0.46	....a.YAATTA.t..	....r.yAATTr....	0.7
MEF-2(M00941), mef2A(M02024)	4.62e-09	0.45	rgYTaTwTTWA.	ggYTaTwTTtR.	0.81
DRI1(M01654), OG-2(M01162), Nkx2-5(M00241), HOXA4(M00640)	4.99e-09	0.45	AATWAA	RATwAA	0.79
RFX1(M00281), HIC1(M01073)	2.71e-08	0.46	..gk.rc...rGyAAC..	..gk.rc...rGcAAC..	0.73
NKX6.1(M01489), OTP(M01323), Vsx1(M01335), Lhx5(M01353), PMX2B(M01356), HOXC4(M01369), Alx-4(M01417), HOXD8(M01432), Uncx-4.1(M01458), Lhx3(M01471), Prop-1(M01320), HOXC6(M01406)	2.71e-08	0.45	...aaTTAATTA....s	....atTAATka....s	0.7
FOXO3(M00477), Freac-2(M00290), FOXO1(M00474), FOXO4(M00476)	3.24e-08	0.44	..sTTGTTTAC.tw	...TTGTTTaC.t.	0.76
STAT1:STAT1(M01212), STAT5A(M00457), STAT3(M01595), STAT1(M01823)	7.63e-08	0.45	.TTTCcmgGAAra	.TTTCcmgGaAr.	0.79
dlx5(M01388), HoxB5(M01319), GSH2(M01326), dlx3(M01400), Barx1(M01340), Dlx-1(M01439), Bsx(M01442), Dlx-2(M01468)	1.35e-07	0.45	..ggyAATTr.c....	..ggyAATTr......	0.75
HNF1(M00790), MECP2(M01298), HNF1(M00206)	1.37e-07	0.47	wggTtAmT.atya.c...	.ggTtamT..ty..c...	0.66
DMRT2(M01147), DMRT1(M01146)	2.37e-07	0.45	.AwWtTGaTACATTgW	.awwttGmtACAtTgw	0.8
Oct-1(M00195), Oct-1(M00138), Octamer(M00795), Oct-1(M00930)	2.9e-07	0.46	....aTGcaAAk.m.	....atGcaAAk.m.	0.7
CIZ(M00734), NF-AT4(M01886), IRF-4(M01883), Helios(M01004)	2.9e-07	0.45	sAAAAAr..	sAAAAAs..	0.78
RFX1(M00626), RFX1(M00280)	3.05e-07	0.45	mRWYRCyaKGSaAm	mrwyrCyakGsamm	0.83
E2F(M00918), E2F(M00024), E2F(M00516), E2F(M00919), E2F(M00920), E2F-1(M00939), E2F-1(M00940)	3.97e-07	0.45	tTtsGCGsg	yttsGCGss	0.77
Oct-1(M00248), OCT-x(M00210), POU2F3(M01476), POU3F2(M00464)	4.82e-07	0.46	t.TATGsTAATT	t.tATGstAATT	0.76
S8(M00099), Nkx6-1(M00424), HMX1(M01481), Barhl-1(M01332), Barhl2(M01446)	4.84e-07	0.46	......yAATTA....	......yaATTA....	0.74
Neuro(M01287), MyoD(M00184), MATH1(M01716), E12(M00693)	5.29e-07	0.45	CAgcTG	CAgcTG	0.79
REX1(M01696)	9.06e-07	0.45	gCCATTA	gCCATTa	0.77
KAISO(M01119)	1.22e-06	0.44	.TCCTGC.A.	.tCCTGC.a.	0.78
ELF3(M01977), Elk-1(M00025), c-Ets-1(p54)(M00032), TEL1(M01993), c-Ets-1(M00743), ELF1(M01975), ELF4(M01979), Net(M01982), ER71(M01988), Erm(M01992), GABPalpha(M02039), Spic(M02042), Fli-1(M02038)	2.47e-06	0.46	.smGGAary.	.smGGAary.	0.73
IPF1(M01233), IPF1(M01235)	2.53e-06	0.47	mr.TAATtAs	mr.TAAT.rs	0.79
Zfp206(M01742)	3.88e-06	0.47	yGCGCAkGCGC	yGCGCakGCgC	0.74
Cdx-2(M01449), HOXD10(M01375), HOXB8(M01451), HOXB13(M01467)	4.73e-06	0.47	...gGymATAAAa...	...ggymATaAA....	0.74
hbp1(M01661)	5.46e-06	0.46	.TCAATsar	.TCAaTsrr	0.81
CREB(M00801)	7.07e-06	0.46	cGTCA.	cGTCA.	0.76
ZBED6(M01598)	8.76e-06	0.46	.rrGCTCgCc..	.rrGCTsgCc..	0.73
ZNF333(M01230), HOXA13(M01292)	9.16e-06	0.44	ATAAT	ATAAT	0.77

## Sheet: POU Expression
GeneName	ES1.CEL_as_ESC_1	ES2.CEL_as_ESC_2	ES3.CEL_as_ESC_3	NP106.CEL_as_NPC_1	NP107.CEL_as_NPC_2	NP39.CEL_as_NPC_3	ESC.mean	NPC.mean	NPC-ESC.diff	NPC-ESC.MWT	NPC-ESC.FDR
Pou3f3	5.16009	4.79474	4.89082	7.68356	7.5515	8.32971	4.94855	7.85492	2.90637	-14.3946	1.1918e-05
Pou3f2	5.92713	5.79422	6.03169	7.48412	7.13171	6.85218	5.91768	7.156	1.23832	-7.81001	0.000237569
Pou6f1	5.24662	5.20048	5.33966	6.28625	6.29426	6.05025	5.26225	6.21025	0.948001	-9.32242	9.10214e-05
Pou4f2	4.14253	4.20608	4.61001	3.43935	3.57112	3.44858	4.31954	3.48635	-0.833188	6.28645	0.000796675
Pou2f1	8.54432	8.65665	8.63447	7.37135	7.45178	7.20494	8.61181	7.34269	-1.26912	12.9994	1.76023e-05
Pou5f1	12.4169	12.4515	12.4578	3.6752	3.8278	3.60664	12.4421	3.70321	-8.73885	92.7916	1.28256e-08
