# Supplementary material for: SOX2 Co-Occupies Distal Enhancer Elements with Distinct POU Factors in ESCs and NPCs to Specify Cell State
Source: PLoS Genet. 2013 Feb 21;9(2):e1003288. doi: 10.1371/journal.pgen.1003288 (PMC3578749; doi:10.1371/journal.pgen.1003288)
Supplement: Table S8 — GREAT analysis of SOX2-BRN2-co-bound enhancers in NPCs. Full lists of GREAT terms enriched in regions associated with active and poised enhancers occupied by BRN2 in NPCs and with active and poised enhancers occupied by SOX2-BRN2 in NPCs. (XLSX) [file pgen.1003288.s013.xlsx]

## Sheet: Key
Table S8
Full lists of GREAT terms enriched active and poised enhancer regions co-occupied by SOX2 and BRN2 in NPCs.
Complete list of all parent and child terms for bound regions indicated. Generally terminal child term was listed in main figures.
Referred to in Figure 3 and Figure S5
Highlighted rows depicted in text.

## Sheet: SOX2BRN2 NPC Poised Enhancers
# Ontology	ID	Desc	BinomRank	BinomP	BinomBonfP	BinomFdrQ	RegionFoldEnrich	ExpRegions	ObsRegions	GenomeFrac	SetCov	HyperRank	HyperP	HyperBonfP	HyperFdrQ	GeneFoldEnrich	ExpGenes	ObsGenes	TotalGenes	GeneSetCov	TermCov	Regions	Genes
GO Molecular Function	GO:0005488	binding	1	6.43818e-13	2.09498e-09	2.09498e-09	1.14833	554.718	637	0.733754	0.842593	2	1.16616e-09	3.79469e-06	1.89734e-06	1.15123	655.821	755	11144	0.634454	0.0677495	region_0,region_1,region_10,region_100,region_101,region_102,region_103,region_104,region_105,region_106,region_107,region_108,region_109,region_11,region_110,region_111,region_112,region_113,region_114,region_115,region_116,region_117,region_118,region_119,region_120,region_121,region_123,region_124,region_125,region_126,region_127,region_128,region_129,region_13,region_131,region_132,region_133…	0610007P08Rik,0610011L14Rik,1110067D22Rik,1300014I06Rik,2010111I01Rik,2610021K21Rik,2700060E02Rik,2700081O15Rik,4833403I15Rik,9130401M01Rik,A2m,A930038C07Rik,AI464131,AK028549,AW146020,Abcc12,Abcc4,Abcd3,Abcf1,Abra,Acap2,Acss1,Actbl2,Ada,Adamts12,Adamts3,Adamtsl1,Adcy2,Adcyap1r1,Adra2a,Aebp1,Agbl1,Ahcyl2,Ahi1,Akap2,Akap6,Akt3,Aldh1a2,Alk,Amph,Angpt1,Ank3,Anxa5,Apba1,Apba2,Apbb2,Apcdd1,Aplf,Apln,A…
GO Molecular Function	GO:0005515	protein binding	2	1.02356e-09	3.33067e-06	1.66534e-06	1.23911	346.215	429	0.457956	0.56746	1	3.06859e-12	9.9852e-09	9.9852e-09	1.3287	320.613	426	5448	0.357983	0.0781938	region_10,region_100,region_102,region_106,region_107,region_108,region_109,region_11,region_110,region_112,region_113,region_115,region_116,region_119,region_120,region_123,region_126,region_127,region_128,region_129,region_13,region_134,region_136,region_137,region_139,region_140,region_141,region_142,region_144,region_147,region_149,region_15,region_151,region_152,region_154,region_155,region_…	0610011L14Rik,2700060E02Rik,A2m,AI464131,AK028549,Abcd3,Abra,Adcy2,Adcyap1r1,Adra2a,Agbl1,Ahi1,Akap2,Akap6,Amph,Angpt1,Ank3,Anxa5,Apba1,Apba2,Apbb2,Apcdd1,Apln,Arhgap42,Arl4c,Atf6,Atl1,Atoh1,Atp2b1,B230120H23Rik,Bcl11b,Bcl2,Bfsp2,Bhlhe40,Bin1,Bmp5,Bmp8a,Bmper,Bmpr1a,Boc,Btla,C1d,Cacna2d1,Cacybp,Cadm2,Camk1d,Camk1g,Ccnd1,Ccnh,Cd200,Cd47,Cdh13,Cdh17,Cdh2,Cdk1,Cdk5r1,Cdnf,Cdon,Cebpd,Cenpc1,Chga,Chl1…
GO Molecular Function	GO:0017123	Ral GTPase activator activity	3	6.29076e-07	0.00204701	0.000682338	20.7135	0.289666	6	0.000383156	0.00793651	398	0.166371	1	1	5.66415	0.176549	1	3	0.000840336	0.333333	region_490,region_491,region_492,region_493,region_494,region_495	Ralgapa2
GO Molecular Function	GO:0003700	sequence-specific DNA binding transcription factor activity	4	0.000112822	0.367121	0.0917803	1.43033	75.507	108	0.0998769	0.142857	3	9.51379e-08	0.000309579	0.000103193	1.78544	48.7276	87	828	0.0731092	0.105072	region_10,region_108,region_114,region_118,region_119,region_120,region_124,region_125,region_13,region_136,region_137,region_149,region_152,region_167,region_173,region_174,region_192,region_194,region_196,region_22,region_224,region_252,region_254,region_257,region_259,region_26,region_27,region_284,region_30,region_303,region_32,region_339,region_342,region_35,region_360,region_361,region_371,…	AK028549,AW146020,Atf6,Bcl11b,Cebpd,Creb1,Creb5,Crebbp,Ctnnb1,Dbx2,Dlx6,Dux,E2f8,Ebf1,Etv1,Foxa1,Foxc1,Foxj3,Foxn3,Foxo3,Gli3,Grhl2,Gsx1,Gtf2ird1,Hand2,Hey2,Hivep2,Hlx,Hmga2,Irf2,Isl1,Klf11,Klf12,Klf4,Klf5,Klf6,Klf7,Lass6,Maf,Mafb,Mecom,Meis1,Mta3,Myt1l,Nfe2l3,Nfia,Nfib,Nfix,Nkx2-1,Nr2c1,Nr2f1,Nr5a2,Onecut1,Pax6,Pax8,Pbx1,Pbx3,Phox2b,Pknox2,Plscr1,Pou3f1,Pou3f2,Pou4f1,Prox1,Rfx3,Rora,Shox2,Sim2,S…
GO Molecular Function	GO:0001071	nucleic acid binding transcription factor activity	5	0.000146781	0.477625	0.0955251	1.42041	76.0346	108	0.100575	0.142857	4	1.05908e-07	0.000344624	8.61561e-05	1.78113	48.8453	87	830	0.0731092	0.104819	region_10,region_108,region_114,region_118,region_119,region_120,region_124,region_125,region_13,region_136,region_137,region_149,region_152,region_167,region_173,region_174,region_192,region_194,region_196,region_22,region_224,region_252,region_254,region_257,region_259,region_26,region_27,region_284,region_30,region_303,region_32,region_339,region_342,region_35,region_360,region_361,region_371,…	AK028549,AW146020,Atf6,Bcl11b,Cebpd,Creb1,Creb5,Crebbp,Ctnnb1,Dbx2,Dlx6,Dux,E2f8,Ebf1,Etv1,Foxa1,Foxc1,Foxj3,Foxn3,Foxo3,Gli3,Grhl2,Gsx1,Gtf2ird1,Hand2,Hey2,Hivep2,Hlx,Hmga2,Irf2,Isl1,Klf11,Klf12,Klf4,Klf5,Klf6,Klf7,Lass6,Maf,Mafb,Mecom,Meis1,Mta3,Myt1l,Nfe2l3,Nfia,Nfib,Nfix,Nkx2-1,Nr2c1,Nr2f1,Nr5a2,Onecut1,Pax6,Pax8,Pbx1,Pbx3,Phox2b,Pknox2,Plscr1,Pou3f1,Pou3f2,Pou4f1,Prox1,Rfx3,Rora,Shox2,Sim2,S…
GO Molecular Function	GO:0017154	semaphorin receptor activity	6	0.00070904	1	0.384536	4.87377	1.43626	7	0.00189981	0.00925926	49	0.00594851	1	0.39503	7.28247	0.411948	3	7	0.00252101	0.428571	region_359,region_409,region_410,region_411,region_412,region_413,region_624	Nrp2,Plxna1,Plxna2
GO Molecular Function	GO:0004812	aminoacyl-tRNA ligase activity	7	0.0010076	1	0.468392	4.04085	1.97978	8	0.00261876	0.010582	127	0.0317607	1	0.813775	2.28744	3.06019	7	52	0.00588235	0.134615	region_160,region_201,region_202,region_216,region_380,region_71,region_72,region_77	Dars,F13a1,Fars2,Iars,Nars2,Tars,Tarsl2
GO Molecular Function	GO:0003677	DNA binding	8	0.00101217	1	0.411702	1.25406	132.37	166	0.175093	0.219577	7	1.01795e-05	0.033124	0.004732	1.39714	110.225	154	1873	0.129412	0.082221	region_1,region_10,region_108,region_114,region_118,region_119,region_120,region_124,region_125,region_13,region_136,region_137,region_147,region_149,region_152,region_161,region_167,region_173,region_174,region_175,region_182,region_192,region_194,region_196,region_199,region_22,region_224,region_231,region_236,region_241,region_252,region_253,region_254,region_257,region_259,region_26,region_27…	0610007P08Rik,AK028549,AW146020,Aebp1,Arid1b,Atf6,Atoh1,Bbx,Bcl11b,Bcl2,Bhlhe40,Bod1l,C1d,Cebpd,Cenpc1,Chd6,Creb1,Creb5,Crebbp,Ctnnb1,Cxxc4,Cxxc5,Dbx2,Dlx6,Dmrt1,Dux,E2f8,Ebf1,Ercc3,Etv1,Foxa1,Foxc1,Foxj3,Foxn3,Foxo3,Gli3,Gm14483,Grhl1,Grhl2,Gsx1,Gtf2a1,Gtf2i,Gtf2ird1,H2afz,Hand2,Hdac4,Hey2,Hipk2,Hivep2,Hlx,Hmga2,Irf2,Isl1,Jarid2,Klf11,Klf12,Klf3,Klf4,Klf5,Klf6,Klf7,Klf9,Lass6,Maf,Mafb,Mcm6,Mecom…
GO Molecular Function	GO:0008092	cytoskeletal protein binding	9	0.00141864	1	0.512916	1.52448	36.734	56	0.0485899	0.0740741	13	0.00024748	0.805299	0.0619461	1.67578	29.8368	50	507	0.0420168	0.0986193	region_129,region_140,region_141,region_15,region_154,region_167,region_169,region_17,region_170,region_176,region_197,region_199,region_210,region_211,region_212,region_245,region_266,region_268,region_311,region_318,region_338,region_362,region_368,region_369,region_398,region_403,region_431,region_432,region_450,region_512,region_523,region_524,region_525,region_556,region_561,region_563,regio…	Abra,Agbl1,Arhgap42,Arl4c,Cdk5r1,Cyfip1,Daam1,Enah,Enc1,Epb4.1l4a,Fert2,Fez1,Fhdc1,Frmd3,Frmd4a,Gsk3b,Kif1b,Kif26a,Klhl1,Limch1,Lmod3,Macf1,Mtap2,Myh10,Mylk,Myo1d,Myo6,Ncald,Ndel1,Ndn,Nrcam,Palld,Pdlim3,Phactr1,Pknox2,Ptpn3,Sgip1,Sntb1,Spire1,Spnb2,Svil,Tmod2,Tmod3,Tmsb4x,Trim2,Trim32,Ush2a,Vcl,Vps41,Ywhah
GO Molecular Function	GO:0048365	Rac GTPase binding	10	0.00210606	1	0.685313	7.58802	0.527147	4	0.000697284	0.005291	131	0.037308	1	0.926718	3.92133	0.765046	3	13	0.00252101	0.230769	region_126,region_127,region_197,region_385	Cyfip1,Dock4,Ncf2
GO Molecular Function	GO:0000248	C-5 sterol desaturase activity	11	0.00300674	1	0.889449	25.1023	0.0796739	2	0.000105389	0.0026455	154	0.0588497	1	1	16.9924	0.0588497	1	1	0.000840336	1	region_656,region_657	Sc5d
GO Molecular Function	GO:0050046	lathosterol oxidase activity	11	0.00300674	1	0.889449	25.1023	0.0796739	2	0.000105389	0.0026455	154	0.0588497	1	1	16.9924	0.0588497	1	1	0.000840336	1	region_656,region_657	Sc5d
GO Molecular Function	GO:0016922	ligand-dependent nuclear receptor binding	13	0.00318521	1	0.797282	4.27991	1.4019	6	0.00185436	0.00793651	99	0.0234943	1	0.772228	4.6343	0.647347	3	11	0.00252101	0.272727	region_4,region_405,region_406,region_407,region_517,region_518	C1d,Ppargc1a,Prox1
GO Molecular Function	GO:0008201	heparin binding	14	0.00331969	1	0.771591	1.99531	10.0235	20	0.0132586	0.026455	26	0.00134842	1	0.168759	2.40459	6.23807	15	106	0.012605	0.141509	region_196,region_203,region_228,region_229,region_238,region_359,region_383,region_386,region_483,region_537,region_609,region_610,region_611,region_617,region_662,region_663,region_664,region_665,region_76,region_85	A930038C07Rik,Ecm2,Fgfr2,Lamc2,Nav2,Ncam1,Nrp2,Pcsk6,Ptch1,Ptn,Ptprc,Smoc2,Tgfbr3,Thbs1,Thbs2
GO Molecular Function	GO:0005523	tropomyosin binding	15	0.00332607	1	0.721535	10.2765	0.291929	3	0.00038615	0.00396825	73	0.0130636	1	0.582313	5.66415	0.529647	3	9	0.00252101	0.333333	region_630,region_631,region_679	Lmod3,Tmod2,Tmod3
GO Molecular Function	GO:0016833	oxo-acid-lyase activity	16	0.00341017	1	0.693543	10.1847	0.294559	3	0.000389629	0.00396825	119	0.0307152	1	0.839892	6.79697	0.294249	2	5	0.00168067	0.4	region_680,region_681,region_755	Clybl,Hmgcll1
GO Molecular Function	GO:0050692	DBD domain binding	17	0.00353968	1	0.677537	10.0491	0.298533	3	0.000394885	0.00396825	292	0.114239	1	1	8.49622	0.117699	1	2	0.000840336	0.5	region_405,region_406,region_407	Prox1
GO Molecular Function	GO:0001077	RNA polymerase II core promoter proximal region sequence-specific DNA binding transcription factor activity involved in positive regulation of transcription	18	0.00470465	1	0.850496	2.25303	6.21387	14	0.0082194	0.0185185	9	2.98449e-05	0.0971155	0.0107906	4.72012	2.11859	10	36	0.00840336	0.277778	region_118,region_152,region_22,region_30,region_56,region_565,region_566,region_567,region_568,region_569,region_614,region_65,region_686,region_752	Bcl11b,Creb5,Hmga2,Nfib,Plscr1,Pou4f1,Sox11,Sox4,Sox9,Tcf21
GO Molecular Function	GO:0005099	Ras GTPase activator activity	19	0.00490284	1	0.839676	2.1085	7.58833	16	0.0100375	0.021164	114	0.0293648	1	0.838184	1.97586	5.06107	10	86	0.00840336	0.116279	region_126,region_127,region_177,region_40,region_441,region_460,region_490,region_491,region_492,region_493,region_494,region_495,region_520,region_659,region_685,region_92	Arhgap15,D630037F22Rik,Dock4,Ralgapa2,Rasa1,Tbc1d1,Tbc1d2b,Tbck,Thy1,Wdr67
GO Molecular Function	GO:0000981	sequence-specific DNA binding RNA polymerase II transcription factor activity	20	0.00509046	1	0.828218	1.72835	15.6218	27	0.0206638	0.0357143	10	5.68791e-05	0.185085	0.0185085	2.58581	8.12126	21	138	0.0176471	0.152174	region_114,region_118,region_136,region_137,region_149,region_152,region_22,region_30,region_32,region_35,region_361,region_405,region_406,region_407,region_479,region_56,region_565,region_566,region_567,region_568,region_569,region_585,region_614,region_65,region_66,region_686,region_752	Bcl11b,Creb1,Creb5,Foxa1,Foxc1,Foxj3,Foxn3,Foxo3,Hey2,Hmga2,Klf11,Nfib,Nkx2-1,Pax6,Plscr1,Pou4f1,Prox1,Sox11,Sox4,Sox9,Tcf21
GO Molecular Function	GO:0043167	ion binding	21	0.00526319	1	0.815544	1.13962	240.431	274	0.31803	0.362434	102	0.024446	1	0.779876	1.11953	220.628	247	3749	0.207563	0.0658842	region_0,region_1,region_10,region_100,region_101,region_107,region_108,region_11,region_111,region_114,region_116,region_117,region_119,region_120,region_121,region_124,region_13,region_132,region_133,region_135,region_137,region_138,region_146,region_149,region_152,region_153,region_160,region_161,region_162,region_167,region_168,region_17,region_173,region_174,region_175,region_18,region_182,r…	2010111I01Rik,2610021K21Rik,2700081O15Rik,4833403I15Rik,Acap2,Ada,Adamts12,Adamts3,Adamtsl1,Adcy2,Aebp1,Agbl1,Anxa5,Aplf,Atp10a,Atp11b,Atp2b1,B230120H23Rik,B3gat1,Bche,Bcl11b,Bmpr1a,Cacna2d1,Cacna2d3,Car12,Car2,Cd34,Cdc7,Cdh13,Cdh17,Cdh2,Cdh20,Cdh4,Cdh6,Cdh8,Cdk5r1,Clybl,Cpxm2,Creb5,Crebbp,Cxxc4,Cxxc5,Dgkb,Dlk1,Dmrt1,Dnajc24,Dsc3,Ebf1,Edem3,Edil3,Efcab4b,Efhd2,Egfl6,Egln3,Endod1,Enoph1,Enpp2,F13a…
GO Molecular Function	GO:0046790	virion binding	22	0.00547443	1	0.809719	8.5817	0.349581	3	0.000462409	0.00396825	60	0.00997499	1	0.540977	11.3283	0.176549	2	3	0.00168067	0.666667	region_612,region_658,region_659	Hipk2,Pvrl1
GO Molecular Function	GO:0046872	metal ion binding	23	0.00596507	1	0.843927	1.13868	237.117	270	0.313647	0.357143	97	0.0228485	1	0.766484	1.1224	217.391	244	3694	0.205042	0.0660531	region_0,region_1,region_10,region_100,region_101,region_107,region_108,region_11,region_111,region_114,region_116,region_117,region_119,region_120,region_121,region_124,region_13,region_132,region_133,region_135,region_137,region_138,region_146,region_149,region_152,region_153,region_160,region_161,region_162,region_167,region_168,region_17,region_173,region_174,region_175,region_18,region_182,r…	2010111I01Rik,2610021K21Rik,2700081O15Rik,4833403I15Rik,Acap2,Ada,Adamts12,Adamts3,Adamtsl1,Adcy2,Aebp1,Agbl1,Anxa5,Aplf,Atp10a,Atp11b,Atp2b1,B230120H23Rik,B3gat1,Bcl11b,Bmpr1a,Cacna2d1,Cacna2d3,Car12,Car2,Cdc7,Cdh13,Cdh17,Cdh2,Cdh20,Cdh4,Cdh6,Cdh8,Cdk5r1,Clybl,Cpxm2,Creb5,Crebbp,Cxxc4,Cxxc5,Dgkb,Dlk1,Dmrt1,Dnajc24,Dsc3,Ebf1,Edem3,Edil3,Efcab4b,Efhd2,Egfl6,Egln3,Endod1,Enoph1,Enpp2,F13a1,Fars2,Fa…
GO Molecular Function	GO:0004829	threonine-tRNA ligase activity	24	0.0060099	1	0.814842	8.29425	0.361696	3	0.000478434	0.00396825	60	0.00997499	1	0.540977	11.3283	0.176549	2	3	0.00168067	0.666667	region_160,region_201,region_202	Tars,Tarsl2
GO Molecular Function	GO:0004672	protein kinase activity	25	0.00667978	1	0.86944	1.3859	44.7361	62	0.0591748	0.0820106	12	0.000174842	0.568937	0.0474114	1.62903	35.6041	58	605	0.0487395	0.0958678	region_103,region_112,region_113,region_132,region_133,region_139,region_17,region_19,region_204,region_217,region_22,region_228,region_229,region_232,region_235,region_24,region_245,region_248,region_260,region_266,region_268,region_276,region_277,region_28,region_285,region_309,region_317,region_328,region_360,region_363,region_366,region_381,region_396,region_407,region_409,region_410,region_4…	Akt3,Alk,B230120H23Rik,Bmpr1a,Camk1d,Camk1g,Ccnd1,Ccnh,Cdc7,Cdk1,Cdk5r1,Cdkl1,Csnk1d,Csnk1g3,Dyrk1a,Epha3,Epha4,Epha5,Epha7,Ephb1,Ercc3,Fastkd2,Fert2,Fgfr2,Gm4922,Gsk3b,Gucy2g,Hipk2,Hmga2,Igf1r,Ikbke,Irs1,Map3k13,Mapk10,Mast4,Mylk,Pak1,Pdk3,Phkb,Plk2,Prkacb,Prkd1,Ptpn3,Ripk1,Rps6kc1,Sox9,Stk32c,Sykb,Tbck,Tec,Tex14,Tgfbr1,Tgfbr2,Tgfbr3,Tie1,Tnik,Trib2,Txk
GO Molecular Function	GO:0043169	cation binding	26	0.00701593	1	0.878071	1.13437	239.781	272	0.317171	0.359788	106	0.0264319	1	0.811408	1.11768	220.098	246	3740	0.206723	0.0657754	region_0,region_1,region_10,region_100,region_101,region_107,region_108,region_11,region_111,region_114,region_116,region_117,region_119,region_120,region_121,region_124,region_13,region_132,region_133,region_135,region_137,region_138,region_146,region_149,region_152,region_153,region_160,region_161,region_162,region_167,region_168,region_17,region_173,region_174,region_175,region_18,region_182,r…	2010111I01Rik,2610021K21Rik,2700081O15Rik,4833403I15Rik,Acap2,Ada,Adamts12,Adamts3,Adamtsl1,Adcy2,Aebp1,Agbl1,Anxa5,Aplf,Atp10a,Atp11b,Atp2b1,B230120H23Rik,B3gat1,Bche,Bcl11b,Bmpr1a,Cacna2d1,Cacna2d3,Car12,Car2,Cdc7,Cdh13,Cdh17,Cdh2,Cdh20,Cdh4,Cdh6,Cdh8,Cdk5r1,Clybl,Cpxm2,Creb5,Crebbp,Cxxc4,Cxxc5,Dgkb,Dlk1,Dmrt1,Dnajc24,Dsc3,Ebf1,Edem3,Edil3,Efcab4b,Efhd2,Egfl6,Egln3,Endod1,Enoph1,Enpp2,F13a1,Far…
GO Molecular Function	GO:0000975	regulatory region DNA binding	27	0.00714123	1	0.86065	1.48963	28.8663	43	0.0381829	0.0568783	5	8.04209e-06	0.026169	0.00523379	2.19257	16.4191	36	279	0.0302521	0.129032	region_114,region_118,region_13,region_136,region_137,region_152,region_175,region_192,region_194,region_22,region_224,region_259,region_30,region_303,region_371,region_383,region_401,region_402,region_405,region_406,region_407,region_416,region_417,region_421,region_428,region_455,region_479,region_524,region_525,region_554,region_555,region_56,region_600,region_617,region_65,region_66,region_69…	Bcl11b,Cebpd,Ctnnb1,Dbx2,Dlx6,Foxa1,Foxc1,Hand2,Hdac4,Hlx,Hmga2,Irf2,Klf11,Klf4,Nkx2-1,Nr5a2,Pax6,Pax8,Phox2b,Pou4f1,Prdm5,Prox1,Rfx3,Shox2,Sox11,Sox2,Sox4,Sox6,Sox9,Srebf1,Taf2,Tbl1xr1,Tcf21,Tox3,Vdr,Wnt5a
GO Molecular Function	GO:0070491	repressing transcription factor binding	28	0.00720673	1	0.837525	2.91078	2.7484	8	0.00363545	0.010582	108	0.0271407	1	0.817739	3.39849	1.17699	4	20	0.00336134	0.2	region_289,region_290,region_291,region_292,region_293,region_371,region_617,region_699	Ctnnb1,Hdac4,Prdm5,Tle4
GO Molecular Function	GO:0016740	transferase activity	29	0.00800429	1	0.898136	1.21777	113.322	138	0.149897	0.18254	43	0.00424805	1	0.321469	1.24819	105.753	132	1797	0.110924	0.0734558	region_1,region_103,region_106,region_112,region_113,region_115,region_118,region_123,region_124,region_132,region_133,region_134,region_135,region_137,region_139,region_14,region_159,region_17,region_176,region_182,region_19,region_190,region_195,region_204,region_207,region_208,region_217,region_22,region_225,region_228,region_229,region_231,region_232,region_235,region_24,region_245,region_248…	1110002B05Rik,1110020G09Rik,9430031J16Rik,A130022J15Rik,AI480653,Akap2,Akap6,Akt3,Alk,B230120H23Rik,B3galnt1,B3gat1,B3gntl1,Bmpr1a,Camk1d,Camk1g,Ccnd1,Ccnh,Cdc7,Cdk1,Cdk5r1,Cdkl1,Cdyl,Chst11,Chst9,Cks2,Cml2,Cmpk2,Cox10,Crebbp,Csnk1d,Csnk1g3,Dgkb,Dgki,Dph5,Dyrk1a,Epha3,Epha4,Epha5,Epha7,Ephb1,Ercc3,F13a1,Fastkd2,Fert2,Fgfr2,Fut10,Galnt2,Gbe1,Gm4922,Gpam,Grinl1a,Gsk3b,Gtdc1,Gucy2g,Gxylt1,Has2,Hipk2…
GO Molecular Function	GO:0016772	transferase activity, transferring phosphorus-containing groups	30	0.00851625	1	0.923729	1.30377	63.6617	83	0.0842086	0.109788	25	0.00122464	1	0.159399	1.40724	56.8488	80	966	0.0672269	0.0828157	region_1,region_103,region_112,region_113,region_118,region_124,region_132,region_133,region_134,region_137,region_139,region_159,region_17,region_19,region_204,region_217,region_22,region_228,region_229,region_232,region_235,region_24,region_245,region_248,region_260,region_266,region_268,region_276,region_277,region_28,region_285,region_309,region_317,region_326,region_328,region_349,region_360…	1110020G09Rik,9430031J16Rik,Akap2,Akap6,Akt3,Alk,B230120H23Rik,Bmpr1a,Camk1d,Camk1g,Ccnd1,Ccnh,Cdc7,Cdk1,Cdk5r1,Cdkl1,Cks2,Cmpk2,Csnk1d,Csnk1g3,Dgkb,Dgki,Dyrk1a,Epha3,Epha4,Epha5,Epha7,Ephb1,Ercc3,Fastkd2,Fert2,Fgfr2,Gm4922,Grinl1a,Gsk3b,Gucy2g,Hipk2,Hmga2,Igf1r,Ikbke,Ippk,Irs1,Map3k13,Mapk10,Mapkap1,Mast4,Mylk,Nmnat2,Pak1,Papd7,Pcyt1b,Pdk3,Phkb,Pik3r1,Pkig,Plk2,Pol,Polm,Polr1d,Prim2,Prkacb,Prkd1…
GO Molecular Function	GO:0030971	receptor tyrosine kinase binding	31	0.00853377	1	0.895771	2.82471	2.83215	8	0.00374622	0.010582	50	0.00645411	1	0.420033	4.04582	1.23584	5	21	0.00420168	0.238095	region_126,region_127,region_169,region_170,region_366,region_422,region_97,region_98	Angpt1,Anxa5,Dock4,Irs1,Pik3r1
GO Molecular Function	GO:0004419	hydroxymethylglutaryl-CoA lyase activity	32	0.00895539	1	0.910651	14.2577	0.140275	2	0.000185549	0.0026455	292	0.114239	1	1	8.49622	0.117699	1	2	0.000840336	0.5	region_680,region_681	Hmgcll1
GO Molecular Function	GO:0015631	tubulin binding	33	0.00916404	1	0.90363	1.9665	8.13628	16	0.0107623	0.021164	240	0.0760239	1	1	1.62536	6.76772	11	115	0.0092437	0.0956522	region_15,region_154,region_167,region_199,region_210,region_211,region_212,region_368,region_369,region_579,region_586,region_591,region_62,region_63,region_652,region_653	Agbl1,Arl4c,Fez1,Kif1b,Kif26a,Macf1,Ncald,Ndel1,Ndn,Sgip1,Vps41
GO Molecular Function	GO:0008134	transcription factor binding	34	0.00933151	1	0.893081	1.4726	28.5209	42	0.0377261	0.0555556	24	0.00120197	1	0.162967	1.75784	18.7731	33	319	0.0277311	0.103448	region_10,region_112,region_113,region_137,region_147,region_149,region_166,region_185,region_191,region_194,region_257,region_289,region_290,region_291,region_292,region_293,region_317,region_32,region_339,region_35,region_361,region_371,region_374,region_392,region_393,region_421,region_499,region_517,region_518,region_522,region_554,region_555,region_562,region_575,region_576,region_577,region…	Apbb2,Bcl2,Creb1,Crebbp,Ctnnb1,Ebf1,Ercc3,Foxa1,Foxc1,Foxj3,Foxn3,Foxo3,Gtf2a1,Hand2,Hdac4,Hey2,Klf4,Lpin1,Mafb,Mdfic,Nfia,Pbx1,Ppargc1a,Prdm5,Prickle1,Rbfox2,Smad2,Sox2,Tle1,Tle4,Trib2,Vdr,Ywhaz
GO Molecular Function	GO:0004656	procollagen-proline 4-dioxygenase activity	35	0.0102585	1	0.953749	13.2761	0.150647	2	0.000199268	0.0026455	84	0.0191725	1	0.742705	8.49622	0.235399	2	4	0.00168067	0.5	region_11,region_219	P4ha2,P4ha3
GO Molecular Function	GO:0015296	anion:cation symporter activity	36	0.0106573	1	0.963298	3.8398	1.30215	5	0.00172242	0.00661376	54	0.00795446	1	0.47933	3.86192	1.29469	5	22	0.00420168	0.227273	region_158,region_336,region_477,region_7,region_719	Slc12a2,Slc12a3,Slc1a2,Slc1a3,Slc1a4
GO Molecular Function	GO:0017176	phosphatidylinositol N-acetylglucosaminyltransferase activity	37	0.0107256	1	0.943273	12.9686	0.154219	2	0.000203993	0.0026455	486	0.215437	1	1	4.24811	0.235399	1	4	0.000840336	0.25	region_389,region_390	Pigc
GO Molecular Function	GO:0019899	enzyme binding	38	0.0123021	1	1	1.29512	60.2259	78	0.0796639	0.103175	14	0.000266698	0.867836	0.0619883	1.51794	47.4329	72	806	0.0605042	0.08933	region_100,region_112,region_113,region_126,region_127,region_13,region_134,region_140,region_141,region_151,region_156,region_17,region_197,region_204,region_217,region_219,region_22,region_235,region_241,region_245,region_266,region_268,region_284,region_30,region_304,region_308,region_310,region_314,region_315,region_317,region_32,region_327,region_335,region_339,region_35,region_365,region_36…	A2m,Adcyap1r1,Adra2a,Akap6,Apbb2,Bcl2,Bin1,Ccnd1,Ccnh,Cdh2,Cdk5r1,Chl1,Cradd,Ctnnb1,Cul3,Cyfip1,Daam1,Dgki,Dock4,F3,Fert2,Fez1,Foxo3,Ghr,Gli3,Golga5,Gsk3b,Gtf2i,Hdac4,Hey2,Hlcs,Ibtk,Igf1r,Irs1,Kdm4c,Kif16b,Ldb2,Lmnb1,Lpin1,Mylk,Nbea,Ncf2,Nos1ap,Nr2c1,Pak1,Pax6,Pik3r1,Plcb1,Plce1,Ppme1,Ppp1r10,Prdm1,Ptpn3,Ptprc,Rab11fip2,Rasa1,Rnf180,Smad2,Smg7,Smyd2,Sncaip,Sox9,Srebf1,Sykb,Tcf21,Tgfbr1,Thy1,Traf6…
GO Molecular Function	GO:0004081	bis(5'-nucleosyl)-tetraphosphatase (asymmetrical) activity	39	0.012313	1	1	80.7149	0.0123893	1	1.63879e-05	0.00132275	154	0.0588497	1	1	16.9924	0.0588497	1	1	0.000840336	1	region_550	Nudt2
GO Molecular Function	GO:0005539	glycosaminoglycan binding	40	0.0123549	1	1	1.70492	12.9038	22	0.0170686	0.0291005	31	0.00264695	1	0.277845	2.12405	8.00356	17	136	0.0142857	0.125	region_157,region_196,region_203,region_228,region_229,region_238,region_359,region_383,region_386,region_483,region_537,region_609,region_610,region_611,region_617,region_662,region_663,region_664,region_665,region_76,region_85,region_93	A930038C07Rik,Ecm2,Egflam,Fgfr2,Hapln1,Lamc2,Nav2,Ncam1,Nrp2,Pcsk6,Ptch1,Ptn,Ptprc,Smoc2,Tgfbr3,Thbs1,Thbs2
GO Molecular Function	GO:0015095	magnesium ion transmembrane transporter activity	41	0.0127385	1	1	11.8428	0.168878	2	0.000223384	0.0026455	84	0.0191725	1	0.742705	8.49622	0.235399	2	4	0.00168067	0.5	region_195,region_54	Zdhhc13,Zdhhc17
GO Molecular Function	GO:0015108	chloride transmembrane transporter activity	42	0.0128906	1	0.998712	6.24849	0.480116	3	0.000635074	0.00396825	131	0.037308	1	0.926718	3.92133	0.765046	3	13	0.00252101	0.230769	region_122,region_336,region_719	Slc12a2,Slc12a3,Slc26a4
GO Molecular Function	GO:0016773	phosphotransferase activity, alcohol group as acceptor	43	0.0128971	1	0.975982	1.3201	51.5113	68	0.0681367	0.0899471	21	0.000960003	1	0.148755	1.49306	42.1952	63	717	0.0529412	0.0878661	region_103,region_112,region_113,region_124,region_132,region_133,region_139,region_159,region_17,region_19,region_204,region_217,region_22,region_228,region_229,region_232,region_235,region_24,region_245,region_248,region_260,region_266,region_268,region_276,region_277,region_28,region_285,region_309,region_317,region_328,region_360,region_363,region_366,region_381,region_396,region_407,region_4…	1110020G09Rik,Akt3,Alk,B230120H23Rik,Bmpr1a,Camk1d,Camk1g,Ccnd1,Ccnh,Cdc7,Cdk1,Cdk5r1,Cdkl1,Csnk1d,Csnk1g3,Dgkb,Dgki,Dyrk1a,Epha3,Epha4,Epha5,Epha7,Ephb1,Ercc3,Fastkd2,Fert2,Fgfr2,Gm4922,Gsk3b,Gucy2g,Hipk2,Hmga2,Igf1r,Ikbke,Ippk,Irs1,Map3k13,Mapk10,Mast4,Mylk,Pak1,Pdk3,Phkb,Pik3r1,Plk2,Prkacb,Prkd1,Ptpn3,Ripk1,Rps6kc1,Sox9,Stk32c,Sykb,Tbck,Tec,Tex14,Tgfbr1,Tgfbr2,Tgfbr3,Tie1,Tnik,Trib2,Txk
GO Molecular Function	GO:0044212	transcription regulatory region DNA binding	44	0.0139513	1	1	1.44154	28.4418	41	0.0376214	0.0542328	6	9.65807e-06	0.0314273	0.00523789	2.20272	15.8894	35	270	0.0294118	0.12963	region_114,region_118,region_13,region_136,region_137,region_152,region_175,region_192,region_194,region_22,region_224,region_259,region_30,region_303,region_371,region_383,region_401,region_402,region_405,region_406,region_407,region_416,region_417,region_421,region_428,region_455,region_479,region_524,region_525,region_554,region_555,region_56,region_600,region_617,region_65,region_66,region_69…	Bcl11b,Cebpd,Ctnnb1,Dbx2,Dlx6,Foxa1,Foxc1,Hand2,Hdac4,Hlx,Hmga2,Klf11,Klf4,Nkx2-1,Nr5a2,Pax6,Pax8,Phox2b,Pou4f1,Prdm5,Prox1,Rfx3,Shox2,Sox11,Sox2,Sox4,Sox6,Sox9,Srebf1,Taf2,Tbl1xr1,Tcf21,Tox3,Vdr,Wnt5a
GO Molecular Function	GO:0008270	zinc ion binding	45	0.0143357	1	1	1.19542	115.441	138	0.152699	0.18254	385	0.151167	1	1	1.09719	106.636	117	1812	0.0983193	0.0645695	region_0,region_1,region_100,region_101,region_108,region_114,region_116,region_117,region_119,region_120,region_13,region_152,region_160,region_161,region_168,region_173,region_174,region_175,region_182,region_190,region_191,region_194,region_195,region_210,region_211,region_212,region_213,region_220,region_230,region_241,region_250,region_252,region_253,region_257,region_26,region_261,region_26…	2010111I01Rik,2700081O15Rik,4833403I15Rik,Acap2,Ada,Adamts12,Adamts3,Adamtsl1,Aebp1,Agbl1,Bcl11b,Car12,Car2,Cpxm2,Creb5,Crebbp,Cxxc4,Cxxc5,Enpp2,Fhl4,Gch1,Gli3,Hdac4,Hivep2,Il17rd,Insm1,Isl1,Jazf1,Kdm4c,Klf11,Klf12,Klf3,Klf4,Klf5,Klf6,Klf7,Klf9,Limch1,Lpp,March1,March3,Mbnl3,Mecom,Mex3b,Mical2,Msrb3,Mta3,Myt1l,Neurl1a,Nr2c1,Nr2f1,Nr5a2,Nrd1,Pdlim3,Pdzrn3,Pdzrn4,Pol,Ppp1r10,Prdm1,Prdm10,Prdm5,Pric…
GO Molecular Function	GO:0000982	RNA polymerase II core promoter proximal region sequence-specific DNA binding transcription factor activity	46	0.0147093	1	1	1.95678	7.15461	14	0.00946378	0.0185185	17	0.00040326	1	0.0771886	3.54009	2.82479	10	48	0.00840336	0.208333	region_118,region_152,region_22,region_30,region_56,region_565,region_566,region_567,region_568,region_569,region_614,region_65,region_686,region_752	Bcl11b,Creb5,Hmga2,Nfib,Plscr1,Pou4f1,Sox11,Sox4,Sox9,Tcf21
GO Molecular Function	GO:0031418	L-ascorbic acid binding	47	0.0158244	1	1	3.47014	1.44086	5	0.0019059	0.00661376	94	0.0227453	1	0.787376	3.57735	1.11814	4	19	0.00336134	0.210526	region_11,region_135,region_219,region_687,region_688	Egln3,P4ha2,P4ha3,Plod2
GO Molecular Function	GO:0000988	protein binding transcription factor activity	48	0.0163616	1	1	1.44057	27.0727	39	0.0358105	0.0515873	39	0.00377284	1	0.31479	1.69924	17.0664	29	290	0.0243697	0.1	region_1,region_108,region_113,region_118,region_161,region_169,region_170,region_185,region_257,region_289,region_290,region_291,region_292,region_293,region_313,region_32,region_371,region_4,region_405,region_406,region_407,region_416,region_417,region_516,region_517,region_518,region_547,region_554,region_555,region_562,region_587,region_588,region_612,region_614,region_65,region_699,region_7,…	AK028549,Abra,Aebp1,C1d,Crebbp,Ctnnb1,Hand2,Hdac4,Hey2,Hipk2,Isl1,Jazf1,Klf4,Ldb2,Lpin1,Med10,Pou3f1,Pou3f2,Ppargc1a,Prox1,Rbfox2,Sertad2,Sox11,Sox4,Ss18,Sub1,Tbl1xr1,Tle1,Tle4
GO Molecular Function	GO:0030247	polysaccharide binding	49	0.0164126	1	1	1.63699	14.0502	23	0.0185849	0.0304233	44	0.00480536	1	0.355378	1.96067	9.18056	18	156	0.0151261	0.115385	region_157,region_175,region_196,region_203,region_228,region_229,region_238,region_359,region_383,region_386,region_483,region_537,region_609,region_610,region_611,region_617,region_662,region_663,region_664,region_665,region_76,region_85,region_93	A930038C07Rik,Ecm2,Egflam,Enpp2,Fgfr2,Hapln1,Lamc2,Nav2,Ncam1,Nrp2,Pcsk6,Ptch1,Ptn,Ptprc,Smoc2,Tgfbr3,Thbs1,Thbs2
GO Molecular Function	GO:0016866	intramolecular transferase activity	50	0.0164928	1	1	4.17186	0.958806	4	0.00126826	0.005291	470	0.194889	1	1	1.96067	1.53009	3	26	0.00252101	0.115385	region_300,region_519,region_650,region_651	Pgm1,Pgm5,Rpusd4
GO Molecular Function	GO:0003824	catalytic activity	51	0.0173843	1	1	1.09971	289.167	318	0.382496	0.420635	552	0.239957	1	1	1.03443	317.082	328	5388	0.27563	0.060876	region_1,region_100,region_101,region_103,region_106,region_107,region_11,region_112,region_113,region_115,region_116,region_117,region_118,region_121,region_123,region_124,region_125,region_126,region_127,region_132,region_133,region_134,region_135,region_137,region_139,region_14,region_142,region_15,region_150,region_154,region_155,region_159,region_16,region_160,region_165,region_168,region_17…	0610007P08Rik,1110002B05Rik,1110020G09Rik,2010111I01Rik,2310001A20Rik,4833403I15Rik,9430031J16Rik,A130022J15Rik,AI464131,AI480653,Abcc12,Abcc4,Abcd3,Abcf1,Acer3,Acss1,Ada,Adamts12,Adamts3,Adamtsl1,Adcy2,Aebp1,Agbl1,Ahcyl2,Akap2,Akap6,Akr1e1,Akt3,Aldh1a2,Alk,Aplf,Arl4a,Atl1,Atp10a,Atp11b,Atp2b1,Atp6ap1l,Atp6v1d,B230120H23Rik,B3galnt1,B3gat1,B3gntl1,Bche,Bmpr1a,Bphl,Camk1d,Camk1g,Car12,Car2,Cbr4,Cc…
GO Molecular Function	GO:0005083	small GTPase regulator activity	52	0.018715	1	1	1.52279	19.044	29	0.0251904	0.0383598	72	0.0128681	1	0.581568	1.64905	13.9474	23	237	0.0193277	0.0970464	region_126,region_127,region_155,region_177,region_265,region_320,region_40,region_419,region_427,region_441,region_456,region_460,region_49,region_490,region_491,region_492,region_493,region_494,region_495,region_520,region_534,region_625,region_659,region_684,region_685,region_711,region_737,region_92,region_96	Acap2,Arhgap15,Arhgef26,Arhgef3,D630037F22Rik,Dock4,Fgd6,Iqsec1,Psd2,Psd3,Ralgapa2,Rapgef5,Rasa1,Rasgef1b,Rasgrf1,Rgnef,Tbc1d1,Tbc1d2b,Tbck,Thy1,Tnik,Vav2,Wdr67
GO Molecular Function	GO:0070524	11-beta-hydroxysteroid dehydrogenase (NADP+) activity	53	0.0192094	1	1	51.5568	0.0193961	1	2.56562e-05	0.00132275	154	0.0588497	1	1	16.9924	0.0588497	1	1	0.000840336	1	region_408	Hsd11b1
GO Molecular Function	GO:0030695	GTPase regulator activity	54	0.0192638	1	1	1.38501	32.4907	45	0.0429771	0.0595238	16	0.000336377	1	0.0684106	1.77005	22.5983	40	384	0.0336135	0.104167	region_126,region_127,region_144,region_155,region_177,region_227,region_265,region_295,region_304,region_31,region_320,region_381,region_40,region_419,region_427,region_441,region_454,region_456,region_459,region_46,region_460,region_483,region_486,region_49,region_490,region_491,region_492,region_493,region_494,region_495,region_520,region_534,region_536,region_611,region_625,region_640,region_…	4930596D02Rik,Acap2,Arhgap15,Arhgap18,Arhgap21,Arhgap24,Arhgap42,Arhgef26,Arhgef3,D630037F22Rik,Dgki,Dock4,Fgd6,Gapvd1,Gnaq,Iqsec1,Plcb1,Plce1,Psd2,Psd3,Ralgapa2,Rapgef5,Rasa1,Rasgef1b,Rasgrf1,Rasgrp1,Rgnef,Rgs10,Rgs6,Ric8b,Sipa1l1,Sipa1l2,Srgap2,Tbc1d1,Tbc1d2b,Tbck,Thy1,Tnik,Vav2,Wdr67
GO Molecular Function	GO:0000989	transcription factor binding transcription factor activity	55	0.0193899	1	1	1.43056	26.563	38	0.0351362	0.0502645	45	0.0050583	1	0.365771	1.68123	16.6545	28	283	0.0235294	0.0989399	region_1,region_108,region_113,region_118,region_161,region_169,region_170,region_185,region_257,region_289,region_290,region_291,region_292,region_293,region_313,region_371,region_4,region_405,region_406,region_407,region_416,region_417,region_516,region_517,region_518,region_547,region_554,region_555,region_562,region_587,region_588,region_612,region_614,region_65,region_699,region_7,region_708…	AK028549,Abra,Aebp1,C1d,Crebbp,Ctnnb1,Hand2,Hdac4,Hipk2,Isl1,Jazf1,Klf4,Ldb2,Lpin1,Med10,Pou3f1,Pou3f2,Ppargc1a,Prox1,Rbfox2,Sertad2,Sox11,Sox4,Ss18,Sub1,Tbl1xr1,Tle1,Tle4
GO Molecular Function	GO:0005096	GTPase activator activity	56	0.0197967	1	1	1.52817	18.3225	28	0.0242362	0.037037	42	0.00412132	1	0.319304	1.8178	12.6527	23	215	0.0193277	0.106977	region_126,region_127,region_144,region_177,region_227,region_265,region_295,region_31,region_381,region_40,region_441,region_454,region_459,region_460,region_486,region_490,region_491,region_492,region_493,region_494,region_495,region_520,region_536,region_640,region_659,region_685,region_726,region_92	Acap2,Arhgap15,Arhgap18,Arhgap21,Arhgap24,Arhgap42,D630037F22Rik,Dock4,Gapvd1,Gnaq,Plcb1,Ralgapa2,Rasa1,Rgs10,Rgs6,Sipa1l1,Sipa1l2,Srgap2,Tbc1d1,Tbc1d2b,Tbck,Thy1,Wdr67
GO Molecular Function	GO:0017153	sodium:dicarboxylate symporter activity	57	0.0203796	1	1	5.24577	0.57189	3	0.000756468	0.00396825	73	0.0130636	1	0.582313	5.66415	0.529647	3	9	0.00252101	0.333333	region_158,region_477,region_7	Slc1a2,Slc1a3,Slc1a4
GO Molecular Function	GO:0034450	ubiquitin-ubiquitin ligase activity	58	0.0204078	1	1	9.20997	0.217156	2	0.000287244	0.0026455	241	0.0764781	1	1	4.24811	0.470798	2	8	0.00168067	0.25	region_168,region_591	Ube4b,Ubr5
GO Molecular Function	GO:0002166	beta-dystroglycan binding	59	0.0209775	1	1	9.07444	0.220399	2	0.000291534	0.0026455	35	0.00346055	1	0.321732	16.9924	0.117699	2	2	0.00168067	1	region_362,region_735	Mtap2,Vcl
GO Molecular Function	GO:0043199	sulfate binding	60	0.0212464	1	1	9.01238	0.221917	2	0.000293541	0.0026455	398	0.166371	1	1	5.66415	0.176549	1	3	0.000840336	0.333333	region_412,region_413	Cd34
GO Molecular Function	GO:0016835	carbon-oxygen lyase activity	61	0.0212717	1	1	2.38463	3.35481	8	0.00443758	0.010582	153	0.0571142	1	1	2.01605	3.47213	7	59	0.00588235	0.118644	region_260,region_325,region_326,region_415,region_56,region_622,region_66,region_672	Aplf,Car12,Car2,Ehhadh,Gm5506,Gmds,Hmga2
GO Molecular Function	GO:0003676	nucleic acid binding	62	0.0213131	1	1	1.13207	188.15	213	0.248876	0.281746	115	0.029581	1	0.837013	1.12881	182.493	206	3101	0.173109	0.0664302	region_1,region_10,region_108,region_114,region_118,region_119,region_120,region_124,region_125,region_13,region_131,region_136,region_137,region_147,region_149,region_150,region_152,region_161,region_166,region_167,region_168,region_173,region_174,region_175,region_182,region_183,region_185,region_192,region_194,region_196,region_199,region_203,region_213,region_216,region_22,region_224,region_2…	0610007P08Rik,AK028549,AW146020,Abcf1,Aebp1,Arid1b,Atf6,Atoh1,Bbx,Bcl11b,Bcl2,Bhlhe40,Bod1l,C1d,Cebpd,Cenpc1,Chd6,Cpeb2,Cpsf2,Creb1,Creb5,Crebbp,Ctnnb1,Cxxc4,Cxxc5,D19Bwg1357e,Dars,Dazl,Dbx2,Ddx10,Dlx6,Dmrt1,Dux,E2f8,Ebf1,Eef1g,Eefsec,Eftud1,Eif3h,Endod1,Enpp2,Ercc3,Etv1,Fars2,Foxa1,Foxc1,Foxj3,Foxn3,Foxo3,Gli3,Gm14483,Gm4340,Grhl1,Grhl2,Gsx1,Gtf2a1,Gtf2i,Gtf2ird1,H2afz,Hand2,Hdac4,Hey2,Hipk2,Hiv…
GO Molecular Function	GO:0016301	kinase activity	63	0.0213709	1	1	1.27086	58.2285	74	0.0770219	0.0978836	27	0.00138183	1	0.166536	1.43456	49.4926	71	841	0.0596639	0.0844233	region_103,region_112,region_113,region_118,region_124,region_132,region_133,region_134,region_137,region_139,region_159,region_17,region_19,region_204,region_217,region_22,region_228,region_229,region_232,region_235,region_24,region_245,region_248,region_260,region_266,region_268,region_276,region_277,region_28,region_285,region_309,region_317,region_328,region_360,region_363,region_366,region_3…	1110020G09Rik,9430031J16Rik,Akap2,Akap6,Akt3,Alk,B230120H23Rik,Bmpr1a,Camk1d,Camk1g,Ccnd1,Ccnh,Cdc7,Cdk1,Cdk5r1,Cdkl1,Cks2,Cmpk2,Csnk1d,Csnk1g3,Dgkb,Dgki,Dyrk1a,Epha3,Epha4,Epha5,Epha7,Ephb1,Ercc3,Fastkd2,Fert2,Fgfr2,Gm4922,Gsk3b,Gucy2g,Hipk2,Hmga2,Igf1r,Ikbke,Ippk,Irs1,Map3k13,Mapk10,Mapkap1,Mast4,Mylk,Pak1,Pdk3,Phkb,Pik3r1,Pkig,Plk2,Prkacb,Prkd1,Prps1l3,Ptpn3,Ripk1,Rps6kc1,Sox9,Stk32c,Sykb,Tbck…
GO Molecular Function	GO:0046975	histone methyltransferase activity (H3-K36 specific)	64	0.0227634	1	1	8.68302	0.230335	2	0.000304675	0.0026455	398	0.166371	1	1	5.66415	0.176549	1	3	0.000840336	0.333333	region_405,region_406	Smyd2
GO Molecular Function	GO:0005140	interleukin-9 receptor binding	65	0.0228286	1	1	43.3034	0.0230929	1	3.05461e-05	0.00132275	154	0.0588497	1	1	16.9924	0.0588497	1	1	0.000840336	1	region_81	Il9
GO Molecular Function	GO:0035014	phosphatidylinositol 3-kinase regulator activity	66	0.0229143	1	1	3.76747	1.06172	4	0.00140439	0.005291	136	0.0442956	1	1	5.66415	0.353098	2	6	0.00168067	0.333333	region_554,region_555,region_97,region_98	Klf4,Pik3r1
GO Molecular Function	GO:0005310	dicarboxylic acid transmembrane transporter activity	67	0.0239905	1	1	4.92343	0.609331	3	0.000805994	0.00396825	116	0.0299811	1	0.841021	4.24811	0.706197	3	12	0.00252101	0.25	region_158,region_477,region_7	Slc1a2,Slc1a3,Slc1a4
GO Molecular Function	GO:0008494	translation activator activity	68	0.024023	1	1	8.43356	0.237148	2	0.000313688	0.0026455	136	0.0442956	1	1	5.66415	0.353098	2	6	0.00168067	0.333333	region_241,region_242	Abcf1,Dazl
GO Molecular Function	GO:0004531	deoxyribonuclease II activity	69	0.0249751	1	1	39.5384	0.0252918	1	3.34548e-05	0.00132275	292	0.114239	1	1	8.49622	0.117699	1	2	0.000840336	0.5	region_445	Dnase2b
GO Molecular Function	GO:0060589	nucleoside-triphosphatase regulator activity	70	0.0256988	1	1	1.35811	33.1342	45	0.0438284	0.0595238	19	0.000622188	1	0.106558	1.71641	23.3045	40	396	0.0336135	0.10101	region_126,region_127,region_144,region_155,region_177,region_227,region_265,region_295,region_304,region_31,region_320,region_381,region_40,region_419,region_427,region_441,region_454,region_456,region_459,region_46,region_460,region_483,region_486,region_49,region_490,region_491,region_492,region_493,region_494,region_495,region_520,region_534,region_536,region_611,region_625,region_640,region_…	4930596D02Rik,Acap2,Arhgap15,Arhgap18,Arhgap21,Arhgap24,Arhgap42,Arhgef26,Arhgef3,D630037F22Rik,Dgki,Dock4,Fgd6,Gapvd1,Gnaq,Iqsec1,Plcb1,Plce1,Psd2,Psd3,Ralgapa2,Rapgef5,Rasa1,Rasgef1b,Rasgrf1,Rasgrp1,Rgnef,Rgs10,Rgs6,Ric8b,Sipa1l1,Sipa1l2,Srgap2,Tbc1d1,Tbc1d2b,Tbck,Thy1,Tnik,Vav2,Wdr67
GO Molecular Function	GO:0004846	urate oxidase activity	71	0.0257181	1	1	38.3815	0.0260542	1	3.44632e-05	0.00132275	154	0.0588497	1	1	16.9924	0.0588497	1	1	0.000840336	1	region_445	Uox
GO Molecular Function	GO:0030234	enzyme regulator activity	72	0.0258602	1	1	1.26313	57.0012	72	0.0753985	0.0952381	76	0.013769	1	0.589532	1.3214	48.4333	64	823	0.0537815	0.0777643	region_112,region_113,region_126,region_127,region_144,region_155,region_17,region_177,region_227,region_235,region_241,region_265,region_287,region_295,region_304,region_31,region_320,region_322,region_33,region_337,region_375,region_381,region_40,region_419,region_427,region_441,region_452,region_453,region_454,region_456,region_459,region_46,region_460,region_47,region_483,region_486,region_49…	1700023I07Rik,4930596D02Rik,A2m,Acap2,Arhgap15,Arhgap18,Arhgap21,Arhgap24,Arhgap42,Arhgef26,Arhgef3,Ccnd1,Cdk5r1,Cks2,D630037F22Rik,Dgki,Dock4,Fgd6,Gapvd1,Gnaq,Guca2a,Ibtk,Iqsec1,Itih5,Klf4,Oaz2-ps,Phactr1,Pik3r1,Pkig,Plcb1,Plce1,Ppp1r10,Ppp2r2b,Ppp2r3a,Psd2,Psd3,Ralgapa2,Rapgef5,Rasa1,Rasgef1b,Rasgrf1,Rasgrp1,Rgnef,Rgs10,Rgs6,Rhoh,Ric8b,Scgb1a1,Serpinb12,Serpinb5,Sipa1l1,Sipa1l2,Spink13,Srgap2,T…
GO Molecular Function	GO:0005212	structural constituent of eye lens	73	0.0263461	1	1	3.60517	1.10952	4	0.00146762	0.005291	383	0.150488	1	1	2.2164	1.35354	3	23	0.00252101	0.130435	region_362,region_539,region_695,region_696	Bfsp2,Cryba4,Crygf
GO Molecular Function	GO:0051722	protein C-terminal methylesterase activity	74	0.0263519	1	1	37.4464	0.0267048	1	3.53239e-05	0.00132275	154	0.0588497	1	1	16.9924	0.0588497	1	1	0.000840336	1	region_219	Ppme1
GO Molecular Function	GO:0019903	protein phosphatase binding	75	0.0266905	1	1	2.05642	4.86281	10	0.00643229	0.0132275	80	0.016144	1	0.656656	2.42749	3.29558	8	56	0.00672269	0.142857	region_156,region_219,region_241,region_314,region_315,region_374,region_385,region_699,region_97,region_98	Bcl2,Cdh2,Ctnnb1,Ghr,Pik3r1,Ppme1,Ppp1r10,Smg7
GO Molecular Function	GO:0043015	gamma-tubulin binding	76	0.0267926	1	1	4.71467	0.636311	3	0.000841682	0.00396825	460	0.175948	1	1	2.61422	0.765046	2	13	0.00168067	0.153846	region_199,region_652,region_653	Fez1,Ndn
GO Molecular Function	GO:0005314	high-affinity glutamate transmembrane transporter activity	77	0.0274728	1	1	7.84037	0.25509	2	0.000337421	0.0026455	35	0.00346055	1	0.321732	16.9924	0.117699	2	2	0.00168067	1	region_158,region_477	Slc1a2,Slc1a3
GO Molecular Function	GO:0016844	strictosidine synthase activity	78	0.0279183	1	1	35.3171	0.0283149	1	3.74536e-05	0.00132275	154	0.0588497	1	1	16.9924	0.0588497	1	1	0.000840336	1	region_496	2310001A20Rik
GO Molecular Function	GO:0009982	pseudouridine synthase activity	79	0.0283238	1	1	7.71092	0.259372	2	0.000343085	0.0026455	883	0.572335	1	1	1.21375	0.823896	1	14	0.000840336	0.0714286	region_650,region_651	Rpusd4
GO Molecular Function	GO:0003712	transcription cofactor activity	80	0.0287875	1	1	1.40263	25.666	36	0.0339498	0.0476191	66	0.010797	1	0.532324	1.61833	16.066	26	273	0.0218487	0.0952381	region_1,region_108,region_113,region_118,region_161,region_169,region_170,region_185,region_257,region_289,region_290,region_291,region_292,region_293,region_313,region_371,region_4,region_405,region_406,region_407,region_416,region_417,region_516,region_517,region_518,region_547,region_562,region_587,region_588,region_612,region_614,region_65,region_699,region_7,region_708,region_87	Abra,Aebp1,C1d,Crebbp,Ctnnb1,Hand2,Hdac4,Hipk2,Isl1,Jazf1,Ldb2,Lpin1,Med10,Pou3f1,Pou3f2,Ppargc1a,Prox1,Rbfox2,Sertad2,Sox11,Sox4,Ss18,Sub1,Tbl1xr1,Tle1,Tle4
GO Molecular Function	GO:0043565	sequence-specific DNA binding	81	0.0298987	1	1	1.24061	62.8722	78	0.0831643	0.103175	8	2.32749e-05	0.0757365	0.00946706	1.69144	38.4289	65	653	0.0546218	0.0995406	region_108,region_118,region_124,region_125,region_13,region_136,region_137,region_149,region_152,region_173,region_174,region_192,region_194,region_22,region_224,region_252,region_254,region_259,region_301,region_32,region_342,region_35,region_361,region_371,region_374,region_38,region_383,region_392,region_393,region_395,region_397,region_401,region_402,region_405,region_406,region_407,region_4…	Atf6,Atoh1,Bcl11b,Bcl2,Cebpd,Creb1,Creb5,Dbx2,Dlx6,Dmrt1,Dux,Etv1,Foxa1,Foxc1,Foxj3,Foxn3,Foxo3,Gli3,Gsx1,Hand2,Hdac4,Hey2,Hlx,Hmga2,Isl1,Klf4,Lass6,Maf,Mafb,Meis1,Mta3,Nfe2l3,Nkx2-1,Nr2c1,Nr2f1,Nr5a2,Onecut1,Pax6,Pax8,Pbx1,Pbx3,Phox2b,Pknox2,Pou3f1,Pou3f2,Pou4f1,Prdm1,Prdm5,Prox1,Rag1,Rora,Shox2,Six2,Sox1,Sox11,Sox2,Sox4,Sox6,Sox9,Srebf1,Trps1,Tshz1,Vdr,Zfp238,Zic3
GO Molecular Function	GO:0017017	MAP kinase tyrosine/serine/threonine phosphatase activity	82	0.0302307	1	1	3.45037	1.15929	4	0.00153346	0.005291	131	0.037308	1	0.926718	3.92133	0.765046	3	13	0.00252101	0.230769	region_18,region_307,region_401,region_402	Dusp10,Dusp14,Dusp5
GO Molecular Function	GO:0033549	MAP kinase phosphatase activity	83	0.0306592	1	1	3.43481	1.16455	4	0.00154041	0.005291	141	0.0454584	1	1	3.64124	0.823896	3	14	0.00252101	0.214286	region_18,region_307,region_401,region_402	Dusp10,Dusp14,Dusp5
GO Molecular Function	GO:0008743	L-threonine 3-dehydrogenase activity	84	0.0307104	1	1	32.0604	0.0311912	1	4.12581e-05	0.00132275	154	0.0588497	1	1	16.9924	0.0588497	1	1	0.000840336	1	region_746	Tdh
GO Molecular Function	GO:0071813	lipoprotein particle binding	85	0.0314971	1	1	2.36068	2.96525	7	0.00392228	0.00925926	248	0.0794233	1	1	2.42749	1.64779	4	28	0.00336134	0.142857	region_302,region_483,region_654,region_655,region_656,region_657,region_722	Cdh13,Sorl1,Thbs1,Vldlr
GO Molecular Function	GO:0004948	calcitonin receptor activity	86	0.0327007	1	1	7.12697	0.280624	2	0.000371196	0.0026455	35	0.00346055	1	0.321732	16.9924	0.117699	2	2	0.00168067	1	region_474,region_599	Calcr,Calcrl
GO Molecular Function	GO:0050693	LBD domain binding	87	0.0338263	1	1	4.29797	0.698004	3	0.000923285	0.00396825	398	0.166371	1	1	5.66415	0.176549	1	3	0.000840336	0.333333	region_405,region_406,region_407	Prox1
GO Molecular Function	GO:0005114	type II transforming growth factor beta receptor binding	88	0.0342821	1	1	6.94396	0.28802	2	0.000380979	0.0026455	119	0.0307152	1	0.839892	6.79697	0.294249	2	5	0.00168067	0.4	region_537,region_552	Tgfbr1,Tgfbr3
GO Molecular Function	GO:0004165	dodecenoyl-CoA delta-isomerase activity	89	0.0347025	1	1	6.89742	0.289964	2	0.00038355	0.0026455	60	0.00997499	1	0.540977	11.3283	0.176549	2	3	0.00168067	0.666667	region_260,region_70	Ehhadh,Peci
GO Molecular Function	GO:0045182	translation regulator activity	90	0.0348227	1	1	4.24824	0.706175	3	0.000934094	0.00396825	284	0.109977	1	1	2.54887	1.17699	3	20	0.00252101	0.15	region_241,region_242,region_743	Abcf1,Dazl,Samd4
GO Molecular Function	GO:0008434	vitamin D3 receptor activity	91	0.0355807	1	1	27.6028	0.0362282	1	4.7921e-05	0.00132275	154	0.0588497	1	1	16.9924	0.0588497	1	1	0.000840336	1	region_194	Vdr
GO Molecular Function	GO:0043715	2,3-diketo-5-methylthiopentyl-1-phosphate enolase activity	92	0.0359249	1	1	27.3335	0.0365852	1	4.83931e-05	0.00132275	154	0.0588497	1	1	16.9924	0.0588497	1	1	0.000840336	1	region_535	Enoph1
GO Molecular Function	GO:0043874	acireductone synthase activity	92	0.0359249	1	1	27.3335	0.0365852	1	4.83931e-05	0.00132275	154	0.0588497	1	1	16.9924	0.0588497	1	1	0.000840336	1	region_535	Enoph1
GO Molecular Function	GO:0043716	2-hydroxy-3-keto-5-methylthiopentenyl-1-phosphate phosphatase activity	92	0.0359249	1	1	27.3335	0.0365852	1	4.83931e-05	0.00132275	154	0.0588497	1	1	16.9924	0.0588497	1	1	0.000840336	1	region_535	Enoph1
GO Molecular Function	GO:0003912	DNA nucleotidylexotransferase activity	95	0.0361619	1	1	27.151	0.036831	1	4.87183e-05	0.00132275	292	0.114239	1	1	8.49622	0.117699	1	2	0.000840336	0.5	region_1	Polm
GO Molecular Function	GO:0016829	lyase activity	96	0.0363846	1	1	1.65958	9.64102	16	0.0127527	0.021164	261	0.089417	1	1	1.48684	9.41595	14	160	0.0117647	0.0875	region_23,region_260,region_309,region_325,region_326,region_415,region_496,region_56,region_622,region_66,region_672,region_680,region_681,region_745,region_755,region_86	2310001A20Rik,Adcy2,Aplf,Car12,Car2,Clybl,Ehhadh,Gm5506,Gmds,Gucy1b2,Gucy2g,Hmga2,Hmgcll1,Tha1
GO Molecular Function	GO:0070513	death domain binding	97	0.0367367	1	1	4.1578	0.721536	3	0.000954412	0.00396825	56	0.0091037	1	0.52899	6.37216	0.470798	3	8	0.00252101	0.375	region_374,region_51,region_67	Bcl2,Cradd,Ripk1
GO Molecular Function	GO:0003845	11-beta-hydroxysteroid dehydrogenase [NAD(P)] activity	98	0.0373474	1	1	26.2731	0.0380617	1	5.03462e-05	0.00132275	292	0.114239	1	1	8.49622	0.117699	1	2	0.000840336	0.5	region_408	Hsd11b1
GO Molecular Function	GO:0015111	iodide transmembrane transporter activity	99	0.0374344	1	1	26.2109	0.0381521	1	5.04658e-05	0.00132275	154	0.0588497	1	1	16.9924	0.0588497	1	1	0.000840336	1	region_122	Slc26a4
GO Molecular Function	GO:0008527	taste receptor activity	100	0.0379327	1	1	4.10439	0.730925	3	0.000966832	0.00396825	939	0.643532	1	1	0.999555	1.00045	1	17	0.000840336	0.0588235	region_461,region_462,region_463	Tas2r134
GO Molecular Function	GO:0003899	DNA-directed RNA polymerase activity	101	0.0384718	1	1	3.19076	1.25362	4	0.00165823	0.005291	665	0.339906	1	1	1.4565	2.05974	3	35	0.00252101	0.0857143	region_349,region_544,region_675,region_676	Grinl1a,Polr1d,Prim2
GO Molecular Function	GO:0046914	transition metal ion binding	102	0.0386109	1	1	1.14596	130.895	150	0.173141	0.198413	779	0.439903	1	1	1.01542	126.056	128	2142	0.107563	0.0597572	region_0,region_1,region_100,region_101,region_108,region_11,region_114,region_116,region_117,region_119,region_120,region_121,region_13,region_135,region_152,region_160,region_161,region_168,region_173,region_174,region_175,region_182,region_185,region_190,region_191,region_194,region_195,region_210,region_211,region_212,region_213,region_219,region_220,region_230,region_241,region_250,region_25…	2010111I01Rik,2700081O15Rik,4833403I15Rik,Acap2,Ada,Adamts12,Adamts3,Adamtsl1,Aebp1,Agbl1,Bcl11b,Car12,Car2,Cpxm2,Creb5,Crebbp,Cxxc4,Cxxc5,Egln3,Enpp2,Fhl4,Gch1,Gli3,Gucy1b2,Haao,Hdac4,Hivep2,Il17rd,Insm1,Isl1,Jazf1,Kdm4c,Klf11,Klf12,Klf3,Klf4,Klf5,Klf6,Klf7,Klf9,Limch1,Lpp,March1,March3,Mb,Mbnl3,Mecom,Mex3b,Mical2,Msrb3,Mta3,Myt1l,Neurl1a,Nr2c1,Nr2f1,Nr5a2,Nrd1,P4ha2,P4ha3,Pdlim3,Pdzrn3,Pdzrn4,P…
GO Molecular Function	GO:0004034	aldose 1-epimerase activity	103	0.0402329	1	1	24.3525	0.0410635	1	5.43168e-05	0.00132275	154	0.0588497	1	1	16.9924	0.0588497	1	1	0.000840336	1	region_250	Galm
GO Molecular Function	GO:0005102	receptor binding	104	0.0411049	1	1	1.19922	75.8829	91	0.100374	0.12037	46	0.00552764	1	0.39102	1.33475	58.4378	78	993	0.0655462	0.0785499	region_108,region_11,region_113,region_123,region_126,region_127,region_134,region_144,region_157,region_169,region_170,region_194,region_204,region_244,region_245,region_256,region_257,region_268,region_295,region_30,region_308,region_31,region_339,region_363,region_364,region_366,region_387,region_399,region_4,region_400,region_405,region_406,region_407,region_422,region_426,region_441,region_4…	Adra2a,Akap6,Angpt1,Anxa5,Apln,Bmp5,Bmp8a,C1d,Cdnf,Crebbp,Csf2,Ctnnb1,Dock4,Dok5,Edn1,Efna5,Efnb2,Epha4,Epha7,Fert2,Fhad1,Fshb,Gnao1,Gnaq,Gsk3b,Hgf,Igf1r,Il15,Il9,Inhba,Irs1,Itga1,Itgb6,Jag1,Kdm4c,Lama2,Lep,Lifr,Lpin1,March1,Nampt,Npnt,Npvf,Nrg1,Nrxn1,P2ry1,Pik3r1,Plscr1,Ppargc1a,Prl5a1,Prox1,Ptch1,Ptn,Rasa1,Rasgrf1,Ripk1,Scg2,Sema3c,Sema6d,Sipa1l1,Smad2,Spred2,Sykb,Tcf21,Tgfbr1,Tgfbr3,Thbs1,Thy1…
GO Molecular Function	GO:0016717	oxidoreductase activity, acting on paired donors, with oxidation of a pair of donors resulting in the reduction of molecular oxygen to two molecules of water	105	0.0412106	1	1	6.27021	0.318969	2	0.000421916	0.0026455	786	0.454833	1	1	1.69924	0.588497	1	10	0.000840336	0.1	region_656,region_657	Sc5d
GO Molecular Function	GO:0070052	collagen V binding	106	0.0419601	1	1	6.20747	0.322192	2	0.00042618	0.0026455	60	0.00997499	1	0.540977	11.3283	0.176549	2	3	0.00168067	0.666667	region_483,region_76	Ecm2,Thbs1
GO Molecular Function	GO:0050031	L-pipecolate oxidase activity	107	0.0426991	1	1	22.9167	0.0436363	1	5.77199e-05	0.00132275	154	0.0588497	1	1	16.9924	0.0588497	1	1	0.000840336	1	region_16	Pipox
GO Molecular Function	GO:0008115	sarcosine oxidase activity	107	0.0426991	1	1	22.9167	0.0436363	1	5.77199e-05	0.00132275	154	0.0588497	1	1	16.9924	0.0588497	1	1	0.000840336	1	region_16	Pipox
GO Molecular Function	GO:0050291	sphingosine N-acyltransferase activity	109	0.0432003	1	1	6.10728	0.327478	2	0.000433172	0.0026455	616	0.305082	1	1	2.83207	0.353098	1	6	0.000840336	0.166667	region_468,region_469	Lass6
GO Molecular Function	GO:0090079	translation regulator activity, nucleic acid binding	110	0.0445724	1	1	6.00131	0.333261	2	0.000440821	0.0026455	263	0.0945965	1	1	3.7761	0.529647	2	9	0.00168067	0.222222	region_241,region_242	Abcf1,Dazl
GO Molecular Function	GO:0070774	phytoceramidase activity	111	0.0449976	1	1	21.7202	0.04604	1	6.08995e-05	0.00132275	154	0.0588497	1	1	16.9924	0.0588497	1	1	0.000840336	1	region_218	Acer3
GO Molecular Function	GO:0008475	procollagen-lysine 5-dioxygenase activity	112	0.0450743	1	1	5.96377	0.335359	2	0.000443596	0.0026455	398	0.166371	1	1	5.66415	0.176549	1	3	0.000840336	0.333333	region_687,region_688	Plod2
GO Molecular Function	GO:0005525	GTP binding	113	0.0452101	1	1	1.40492	20.6417	29	0.0273038	0.0383598	708	0.374972	1	1	1.08175	22.1863	24	377	0.0201681	0.0636605	region_102,region_110,region_125,region_126,region_127,region_139,region_19,region_213,region_221,region_295,region_309,region_317,region_368,region_369,region_426,region_427,region_461,region_462,region_521,region_550,region_587,region_588,region_623,region_693,region_694,region_712,region_717,region_743,region_79	Arl4a,Arl4c,Atl1,Diras2,Dock4,Eefsec,Eftud1,Ercc3,Gch1,Gnao1,Gnaq,Gucy2g,Mmaa,Nudt2,Rab10,Rab3c,Rab6b,Rap2b,Rhoh,Rnd3,Rragc,Rras2,Sept4,Srprb
GO Molecular Function	GO:0035299	inositol pentakisphosphate 2-kinase activity	114	0.0454062	1	1	21.5202	0.0464679	1	6.14655e-05	0.00132275	154	0.0588497	1	1	16.9924	0.0588497	1	1	0.000840336	1	region_76	Ippk
GO Molecular Function	GO:0042731	PH domain binding	115	0.0454122	1	1	5.93883	0.336767	2	0.000445458	0.0026455	292	0.114239	1	1	8.49622	0.117699	1	2	0.000840336	0.5	region_233,region_234	Inpp5a
GO Molecular Function	GO:0005347	ATP transmembrane transporter activity	116	0.0458089	1	1	21.3266	0.0468898	1	6.20236e-05	0.00132275	154	0.0588497	1	1	16.9924	0.0588497	1	1	0.000840336	1	region_186	Slc25a17
GO Molecular Function	GO:0070815	peptidyl-lysine 5-dioxygenase activity	117	0.04617	1	1	5.88391	0.33991	2	0.000449616	0.0026455	486	0.215437	1	1	4.24811	0.235399	1	4	0.000840336	0.25	region_687,region_688	Plod2
GO Molecular Function	GO:0045294	alpha-catenin binding	118	0.0462651	1	1	3.00165	1.3326	4	0.0017627	0.005291	56	0.0091037	1	0.52899	6.37216	0.470798	3	8	0.00252101	0.375	region_314,region_315,region_699,region_735	Cdh2,Ctnnb1,Vcl
GO Molecular Function	GO:0016779	nucleotidyltransferase activity	119	0.0467938	1	1	1.86148	5.37206	10	0.0071059	0.0132275	558	0.243515	1	1	1.31838	6.82657	9	116	0.00756303	0.0775862	region_1,region_326,region_349,region_386,region_544,region_597,region_675,region_676,region_83,region_86	Grinl1a,Nmnat2,Papd7,Pcyt1b,Pol,Polm,Polr1d,Prim2,Zcchc6
GO Molecular Function	GO:0005129	granulocyte macrophage colony-stimulating factor receptor binding	120	0.0474054	1	1	20.5912	0.0485643	1	6.42386e-05	0.00132275	154	0.0588497	1	1	16.9924	0.0588497	1	1	0.000840336	1	region_11	Csf2
GO Molecular Function	GO:0004181	metallocarboxypeptidase activity	121	0.0474512	1	1	2.57303	1.94323	5	0.00257041	0.00661376	373	0.136491	1	1	2.31715	1.29469	3	22	0.00252101	0.136364	region_1,region_210,region_211,region_212,region_230	Aebp1,Agbl1,Cpxm2
GO Molecular Function	GO:0015204	urea transmembrane transporter activity	122	0.0476803	1	1	5.77838	0.346118	2	0.000457828	0.0026455	60	0.00997499	1	0.540977	11.3283	0.176549	2	3	0.00168067	0.666667	region_340,region_341	Slc14a1,Slc14a2
GO Molecular Function	GO:0015378	sodium:chloride symporter activity	123	0.0478397	1	1	20.3997	0.0490203	1	6.48416e-05	0.00132275	154	0.0588497	1	1	16.9924	0.0588497	1	1	0.000840336	1	region_719	Slc12a3
GO Molecular Function	GO:0003746	translation elongation factor activity	124	0.0483826	1	1	3.71618	0.807281	3	0.00106783	0.00396825	549	0.226055	1	1	1.82062	1.64779	3	28	0.00252101	0.107143	region_213,region_287,region_623	Eef1g,Eefsec,Eftud1
GO Molecular Function	GO:0001010	sequence-specific DNA binding transcription factor recruiting transcription factor activity	125	0.0484106	1	1	5.72913	0.349093	2	0.000461764	0.0026455	154	0.0588497	1	1	16.9924	0.0588497	1	1	0.000840336	1	region_554,region_555	Klf4
GO Molecular Function	GO:0008353	RNA polymerase II carboxy-terminal domain kinase activity	126	0.0498499	1	1	3.67056	0.817314	3	0.0010811	0.00396825	149	0.0544087	1	1	3.39849	0.882746	3	15	0.00252101	0.2	region_317,region_43,region_91	Ccnh,Cdk1,Ercc3
GO Molecular Function	GO:0017046	peptide hormone binding	127	0.0512935	1	1	1.99469	4.01065	8	0.00530509	0.010582	29	0.00181397	1	0.20354	3.837	1.82434	7	31	0.00588235	0.225806	region_156,region_204,region_255,region_599,region_615,region_752,region_97,region_98	Calcr,Ednrb,Fshr,Ghr,Ghrhr,Igf1r,Pik3r1
GO Molecular Function	GO:0030169	low-density lipoprotein particle binding	128	0.0514425	1	1	2.27586	2.63636	6	0.00348725	0.00793651	284	0.109977	1	1	2.54887	1.17699	3	20	0.00252101	0.15	region_483,region_654,region_655,region_656,region_657,region_722	Cdh13,Sorl1,Thbs1
GO Molecular Function	GO:0030250	guanylate cyclase activator activity	129	0.0515215	1	1	18.9056	0.0528943	1	6.99661e-05	0.00132275	398	0.166371	1	1	5.66415	0.176549	1	3	0.000840336	0.333333	region_585	Guca2a
GO Molecular Function	GO:0016836	hydro-lyase activity	130	0.0518363	1	1	2.27139	2.64155	6	0.00349411	0.00793651	280	0.106564	1	1	1.97586	2.53054	5	43	0.00420168	0.116279	region_260,region_325,region_326,region_415,region_66,region_672	Car12,Car2,Ehhadh,Gm5506,Gmds
GO Molecular Function	GO:0005001	transmembrane receptor protein tyrosine phosphatase activity	131	0.0518848	1	1	5.50918	0.363031	2	0.000480199	0.0026455	398	0.166371	1	1	5.66415	0.176549	1	3	0.000840336	0.333333	region_246,region_247	Ptprm
GO Molecular Function	GO:0008973	phosphopentomutase activity	132	0.0521668	1	1	18.6655	0.0535748	1	7.08662e-05	0.00132275	154	0.0588497	1	1	16.9924	0.0588497	1	1	0.000840336	1	region_519	Pgm1
GO Molecular Function	GO:0019798	procollagen-proline dioxygenase activity	133	0.0524432	1	1	5.47587	0.365239	2	0.00048312	0.0026455	226	0.0596345	1	0.858631	4.85498	0.411948	2	7	0.00168067	0.285714	region_11,region_219	P4ha2,P4ha3
GO Molecular Function	GO:0005149	interleukin-1 receptor binding	134	0.0532015	1	1	5.43148	0.368224	2	0.000487069	0.0026455	669	0.34599	1	1	2.42749	0.411948	1	7	0.000840336	0.142857	region_399,region_400	Tlr5
GO Molecular Function	GO:0005313	L-glutamate transmembrane transporter activity	135	0.0537895	1	1	3.55637	0.843557	3	0.00111582	0.00396825	81	0.0178558	1	0.717319	5.09773	0.588497	3	10	0.00252101	0.3	region_158,region_470,region_477	Slc1a2,Slc1a3,Slc25a12
GO Molecular Function	GO:0070012	oligopeptidase activity	136	0.054775	1	1	17.7525	0.0563302	1	7.45109e-05	0.00132275	154	0.0588497	1	1	16.9924	0.0588497	1	1	0.000840336	1	region_15	Ndel1
GO Molecular Function	GO:0016868	intramolecular transferase activity, phosphotransferases	137	0.0556867	1	1	5.29238	0.377902	2	0.00049987	0.0026455	290	0.113782	1	1	3.39849	0.588497	2	10	0.00168067	0.2	region_300,region_519	Pgm1,Pgm5
GO Molecular Function	GO:0003779	actin binding	138	0.0561948	1	1	1.36666	21.9514	30	0.0290362	0.0396825	105	0.0263359	1	0.816161	1.48478	18.1846	27	309	0.0226891	0.0873786	region_140,region_141,region_15,region_167,region_169,region_17,region_170,region_176,region_197,region_245,region_266,region_311,region_338,region_398,region_432,region_512,region_523,region_524,region_525,region_586,region_598,region_653,region_679,region_682,region_709,region_73,region_735,region_750,region_9,region_96	Abra,Cyfip1,Daam1,Enah,Enc1,Fert2,Fhdc1,Klhl1,Limch1,Macf1,Myh10,Mylk,Myo1d,Myo6,Ncald,Palld,Phactr1,Pknox2,Sntb1,Spire1,Spnb2,Svil,Tmod2,Tmod3,Tmsb4x,Vcl,Ywhah
GO Molecular Function	GO:0051721	protein phosphatase 2A binding	139	0.0576818	1	1	3.45388	0.868588	3	0.00114893	0.00396825	141	0.0454584	1	1	3.64124	0.823896	3	14	0.00252101	0.214286	region_219,region_374,region_385	Bcl2,Ppme1,Smg7
GO Molecular Function	GO:0015377	cation:chloride symporter activity	140	0.0577515	1	1	5.18367	0.385827	2	0.000510353	0.0026455	226	0.0596345	1	0.858631	4.85498	0.411948	2	7	0.00168067	0.285714	region_336,region_719	Slc12a2,Slc12a3
GO Molecular Function	GO:0015172	acidic amino acid transmembrane transporter activity	141	0.057785	1	1	3.45129	0.869241	3	0.00114979	0.00396825	99	0.0234943	1	0.772228	4.6343	0.647347	3	11	0.00252101	0.272727	region_158,region_470,region_477	Slc1a2,Slc1a3,Slc25a12
GO Molecular Function	GO:0005516	calmodulin binding	142	0.0582563	1	1	1.51077	11.9144	18	0.0157598	0.0238095	32	0.00296995	1	0.302007	2.15777	7.41506	16	126	0.0134454	0.126984	region_15,region_17,region_176,region_251,region_266,region_362,region_409,region_410,region_443,region_451,region_454,region_486,region_553,region_682,region_715,region_9,region_97,region_98	Camk1d,Camk1g,Enkur,Invs,Mtap2,Myh10,Mylk,Myo1d,Myo6,Phkb,Pik3r1,Plcb1,Ppp3ca,Slc8a1,Sntb1,Spnb2
GO Molecular Function	GO:0030249	guanylate cyclase regulator activity	143	0.0587595	1	1	16.5142	0.0605541	1	8.00981e-05	0.00132275	486	0.215437	1	1	4.24811	0.235399	1	4	0.000840336	0.25	region_585	Guca2a
GO Molecular Function	GO:0019901	protein kinase binding	144	0.0601054	1	1	1.36556	21.2367	29	0.0280908	0.0383598	55	0.00901674	1	0.533463	1.64239	15.8306	26	269	0.0218487	0.0966543	region_13,region_156,region_17,region_217,region_22,region_235,region_245,region_268,region_308,region_310,region_314,region_315,region_335,region_35,region_366,region_371,region_383,region_425,region_475,region_542,region_652,region_653,region_659,region_683,region_699,region_79,region_91,region_97,region_98	Adra2a,Ccnd1,Ccnh,Cdh2,Cdk5r1,Ctnnb1,Fert2,Fez1,Foxo3,Ghr,Gsk3b,Gtf2i,Hdac4,Ibtk,Irs1,Lmnb1,Nbea,Pak1,Pik3r1,Ptprc,Rab11fip2,Sox9,Srebf1,Sykb,Thy1,Traf6
GO Molecular Function	GO:0030215	semaphorin receptor binding	145	0.0607815	1	1	3.37857	0.887951	3	0.00117454	0.00396825	119	0.0307152	1	0.839892	6.79697	0.294249	2	5	0.00168067	0.4	region_484,region_485,region_510	Sema3c,Sema6d
GO Molecular Function	GO:0016889	endodeoxyribonuclease activity, producing 3'-phosphomonoesters	146	0.0608077	1	1	15.9407	0.0627324	1	8.29794e-05	0.00132275	564	0.261617	1	1	3.39849	0.294249	1	5	0.000840336	0.2	region_445	Dnase2b
GO Molecular Function	GO:0017048	Rho GTPase binding	147	0.0616281	1	1	2.02456	3.45753	7	0.00457346	0.00925926	276	0.0986856	1	1	2.02291	2.47169	5	42	0.00420168	0.119048	region_126,region_127,region_140,region_141,region_197,region_385,region_735	Cyfip1,Daam1,Dock4,Ncf2,Vcl
GO Molecular Function	GO:0016422	mRNA (2'-O-methyladenosine-N6-)-methyltransferase activity	148	0.0620245	1	1	15.618	0.0640287	1	8.46941e-05	0.00132275	292	0.114239	1	1	8.49622	0.117699	1	2	0.000840336	0.5	region_440	Mettl14
GO Molecular Function	GO:0046982	protein heterodimerization activity	149	0.0625611	1	1	1.31851	26.5451	35	0.0351126	0.0462963	78	0.0155538	1	0.648873	1.58512	15.7717	25	268	0.0210084	0.0932836	region_108,region_147,region_184,region_224,region_259,region_284,region_308,region_317,region_33,region_37,region_374,region_392,region_393,region_426,region_443,region_457,region_458,region_490,region_491,region_492,region_493,region_494,region_495,region_509,region_552,region_587,region_588,region_6,region_61,region_62,region_63,region_658,region_659,region_708,region_721	Adra2a,Amph,Bcl2,Bin1,Cebpd,Gtf2a1,Hand2,Hgf,Inhba,Itga1,Kcnk9,Maf,Meis1,P2ry1,Pbx1,Pbx3,Pdss2,Ppp3ca,Pvrl1,Ralgapa2,Rragc,Sim2,Sox6,Tgfbr1,Tpd52l1
GO Molecular Function	GO:0032810	sterol response element binding	150	0.063797	1	1	15.1699	0.0659201	1	8.71959e-05	0.00132275	292	0.114239	1	1	8.49622	0.117699	1	2	0.000840336	0.5	region_13	Srebf1
GO Molecular Function	GO:0031490	chromatin DNA binding	151	0.0642544	1	1	2.6839	1.49037	4	0.00197139	0.005291	94	0.0227453	1	0.787376	3.57735	1.11814	4	19	0.00336134	0.210526	region_499,region_56,region_616,region_66	Atoh1,Foxc1,Hmga2,Top1
GO Molecular Function	GO:0045296	cadherin binding	152	0.0669494	1	1	2.1239	2.82499	6	0.00373676	0.00793651	41	0.00406732	1	0.322806	4.47169	1.11814	5	19	0.00420168	0.263158	region_17,region_245,region_246,region_247,region_699,region_722	Cdh13,Cdk5r1,Ctnnb1,Fert2,Ptprm
GO Molecular Function	GO:0004078	biotin-[methylcrotonoyl-CoA-carboxylase] ligase activity	153	0.0672756	1	1	14.3591	0.0696423	1	9.21194e-05	0.00132275	154	0.0588497	1	1	16.9924	0.0588497	1	1	0.000840336	1	region_284	Hlcs
GO Molecular Function	GO:0004079	biotin-[methylmalonyl-CoA-carboxytransferase] ligase activity	153	0.0672756	1	1	14.3591	0.0696423	1	9.21194e-05	0.00132275	154	0.0588497	1	1	16.9924	0.0588497	1	1	0.000840336	1	region_284	Hlcs
GO Molecular Function	GO:0004077	biotin-[acetyl-CoA-carboxylase] ligase activity	153	0.0672756	1	1	14.3591	0.0696423	1	9.21194e-05	0.00132275	154	0.0588497	1	1	16.9924	0.0588497	1	1	0.000840336	1	region_284	Hlcs
GO Molecular Function	GO:0004080	biotin-[propionyl-CoA-carboxylase (ATP-hydrolyzing)] ligase activity	153	0.0672756	1	1	14.3591	0.0696423	1	9.21194e-05	0.00132275	154	0.0588497	1	1	16.9924	0.0588497	1	1	0.000840336	1	region_284	Hlcs
GO Molecular Function	GO:0019207	kinase regulator activity	157	0.0682981	1	1	1.63889	7.32204	12	0.00968524	0.015873	386	0.152361	1	1	1.48478	6.06152	9	103	0.00756303	0.0873786	region_112,region_113,region_17,region_235,region_502,region_521,region_554,region_555,region_683,region_78,region_97,region_98	Ccnd1,Cdk5r1,Cks2,Ibtk,Klf4,Pik3r1,Pkig,Rhoh,Trib2
GO Molecular Function	GO:0043566	structure-specific DNA binding	158	0.0690279	1	1	1.40333	16.3896	23	0.0216794	0.0304233	126	0.0315566	1	0.814962	1.60981	11.1814	18	190	0.0151261	0.0947368	region_137,region_149,region_161,region_339,region_35,region_361,region_380,region_499,region_554,region_555,region_56,region_565,region_566,region_567,region_568,region_569,region_585,region_60,region_616,region_66,region_697,region_699,region_721	Atoh1,Creb1,Ctnnb1,Foxa1,Foxc1,Foxj3,Foxn3,Foxo3,Hmga2,Klf4,Klf6,Maf,Mcm6,Mlh1,Nfib,Smad2,Sub1,Top1
GO Molecular Function	GO:0042578	phosphoric ester hydrolase activity	159	0.0692297	1	1	1.3179	25.0398	33	0.0331214	0.0436508	118	0.0302256	1	0.833509	1.45501	19.2439	28	327	0.0235294	0.0856269	region_113,region_155,region_175,region_18,region_233,region_234,region_242,region_246,region_247,region_29,region_304,region_307,region_32,region_356,region_374,region_383,region_401,region_402,region_41,region_419,region_429,region_443,region_486,region_535,region_545,region_556,region_594,region_639,region_654,region_655,region_706,region_707,region_713	Dusp10,Dusp14,Dusp5,Enoph1,Enpp2,Enpp6,Hddc2,Inpp4b,Inpp5a,Lpin1,Ocrl,Pde7b,Pdp1,Pgap1,Phlpp1,Plcb1,Plce1,Plcl2,Pld1,Ppm1l,Ppp3ca,Ptpn3,Ptprc,Ptprm,Ptprn2,Ptpro,Smpdl3a,Ubash3b
GO Molecular Function	GO:0003714	transcription corepressor activity	160	0.070073	1	1	1.49234	11.3915	17	0.0150682	0.0224868	253	0.0855382	1	1	1.63389	6.12037	10	104	0.00840336	0.0961538	region_1,region_185,region_289,region_290,region_291,region_292,region_293,region_371,region_4,region_405,region_406,region_407,region_416,region_417,region_562,region_612,region_614	Aebp1,C1d,Hdac4,Hipk2,Jazf1,Prox1,Rbfox2,Tbl1xr1,Tle1,Tle4
GO Molecular Function	GO:0005024	transforming growth factor beta-activated receptor activity	161	0.0701155	1	1	2.60329	1.53652	4	0.00203243	0.005291	59	0.00965734	1	0.532627	4.53132	0.882746	4	15	0.00336134	0.266667	region_537,region_552,region_698,region_741	Bmpr1a,Tgfbr1,Tgfbr2,Tgfbr3
GO Molecular Function	GO:0032407	MutSalpha complex binding	162	0.0701465	1	1	13.7505	0.0727248	1	9.61968e-05	0.00132275	616	0.305082	1	1	2.83207	0.353098	1	6	0.000840336	0.166667	region_697	Mlh1
GO Molecular Function	GO:0005412	glucose:sodium symporter activity	163	0.070301	1	1	13.7191	0.0728908	1	9.64164e-05	0.00132275	292	0.114239	1	1	8.49622	0.117699	1	2	0.000840336	0.5	region_512	Slc5a1
GO Molecular Function	GO:0030273	melanin-concentrating hormone receptor activity	164	0.0711418	1	1	13.5509	0.0737956	1	9.76132e-05	0.00132275	154	0.0588497	1	1	16.9924	0.0588497	1	1	0.000840336	1	region_186	Mchr1
GO Molecular Function	GO:0008967	phosphoglycolate phosphatase activity	165	0.071191	1	1	13.5412	0.0738485	1	9.76832e-05	0.00132275	486	0.215437	1	1	4.24811	0.235399	1	4	0.000840336	0.25	region_535	Enoph1
GO Molecular Function	GO:0050327	testosterone 17-beta-dehydrogenase (NAD+) activity	166	0.0716794	1	1	13.4455	0.0743745	1	9.83789e-05	0.00132275	486	0.215437	1	1	4.24811	0.235399	1	4	0.000840336	0.25	region_59	Hsd17b6
GO Molecular Function	GO:0005004	GPI-linked ephrin receptor activity	167	0.0720032	1	1	2.27473	2.19806	5	0.00290749	0.00661376	11	5.68864e-05	0.185109	0.016828	13.5939	0.294249	4	5	0.00336134	0.8	region_276,region_277,region_363,region_532,region_549	Epha3,Epha4,Epha5,Epha7
GO Molecular Function	GO:0030267	glyoxylate reductase (NADP) activity	168	0.0722687	1	1	13.3316	0.0750095	1	9.92189e-05	0.00132275	154	0.0588497	1	1	16.9924	0.0588497	1	1	0.000840336	1	region_551	Grhpr
GO Molecular Function	GO:0016618	hydroxypyruvate reductase activity	168	0.0722687	1	1	13.3316	0.0750095	1	9.92189e-05	0.00132275	154	0.0588497	1	1	16.9924	0.0588497	1	1	0.000840336	1	region_551	Grhpr
GO Molecular Function	GO:0008465	glycerate dehydrogenase activity	168	0.0722687	1	1	13.3316	0.0750095	1	9.92189e-05	0.00132275	154	0.0588497	1	1	16.9924	0.0588497	1	1	0.000840336	1	region_551	Grhpr
GO Molecular Function	GO:0008022	protein C-terminus binding	171	0.0722816	1	1	1.58732	8.18993	13	0.0108332	0.0171958	362	0.133342	1	1	1.46029	7.53276	11	128	0.0092437	0.0859375	region_149,region_186,region_231,region_317,region_385,region_467,region_592,region_62,region_627,region_63,region_699,region_97,region_98	Amph,Ctnnb1,Ercc3,Fign,Foxn3,Grip2,Mchr1,Mid1ip1,Mki67,Ncf2,Pik3r1
GO Molecular Function	GO:0004683	calmodulin-dependent protein kinase activity	172	0.0725077	1	1	2.57272	1.55478	4	0.00205658	0.005291	255	0.0857403	1	1	2.83207	1.0593	3	18	0.00252101	0.166667	region_409,region_410,region_451,region_715	Camk1d,Camk1g,Phkb
GO Molecular Function	GO:0019902	phosphatase binding	173	0.0731739	1	1	1.70955	5.84949	10	0.00773742	0.0132275	130	0.0362387	1	0.907081	2.09138	3.82523	8	65	0.00672269	0.123077	region_156,region_219,region_241,region_314,region_315,region_374,region_385,region_699,region_97,region_98	Bcl2,Cdh2,Ctnnb1,Ghr,Pik3r1,Ppme1,Ppp1r10,Smg7
GO Molecular Function	GO:0043014	alpha-tubulin binding	174	0.073291	1	1	3.11921	0.961783	3	0.0012722	0.00396825	541	0.21974	1	1	2.26566	0.882746	2	15	0.00168067	0.133333	region_15,region_368,region_369	Arl4c,Ndel1
GO Molecular Function	GO:0008480	sarcosine dehydrogenase activity	175	0.0737658	1	1	13.0507	0.0766243	1	0.000101355	0.00132275	154	0.0588497	1	1	16.9924	0.0588497	1	1	0.000840336	1	region_456	Sardh
GO Molecular Function	GO:0004105	choline-phosphate cytidylyltransferase activity	176	0.0739845	1	1	13.0106	0.0768603	1	0.000101667	0.00132275	292	0.114239	1	1	8.49622	0.117699	1	2	0.000840336	0.5	region_597	Pcyt1b
GO Molecular Function	GO:0016853	isomerase activity	177	0.0741777	1	1	1.70495	5.86526	10	0.00775828	0.0132275	748	0.407895	1	1	1.1245	8.00356	9	136	0.00756303	0.0661765	region_250,region_260,region_300,region_499,region_519,region_526,region_535,region_650,region_651,region_70	Ehhadh,Enoph1,Galm,Gnpda2,Peci,Pgm1,Pgm5,Rpusd4,Top1
GO Molecular Function	GO:0005242	inward rectifier potassium channel activity	178	0.0744051	1	1	2.2521	2.22015	5	0.0029367	0.00661376	255	0.0857403	1	1	2.83207	1.0593	3	18	0.00252101	0.166667	region_21,region_285,region_465,region_466,region_467	Kcnh7,Kcnj2,Kcnj6
GO Molecular Function	GO:0004815	aspartate-tRNA ligase activity	179	0.0747703	1	1	12.8685	0.0777093	1	0.00010279	0.00132275	292	0.114239	1	1	8.49622	0.117699	1	2	0.000840336	0.5	region_380	Dars
GO Molecular Function	GO:0005010	insulin-like growth factor-activated receptor activity	180	0.0750278	1	1	4.45704	0.448729	2	0.000593557	0.0026455	35	0.00346055	1	0.321732	16.9924	0.117699	2	2	0.00168067	1	region_204,region_366	Igf1r,Irs1
GO Molecular Function	GO:0019199	transmembrane receptor protein kinase activity	181	0.0754273	1	1	1.49707	10.6876	16	0.014137	0.021164	15	0.000283275	0.921778	0.0614519	2.90115	4.82568	14	82	0.0117647	0.170732	region_204,region_228,region_229,region_248,region_276,region_277,region_363,region_366,region_532,region_537,region_549,region_552,region_584,region_692,region_698,region_741	Alk,Bmpr1a,Epha3,Epha4,Epha5,Epha7,Ephb1,Fgfr2,Igf1r,Irs1,Tgfbr1,Tgfbr2,Tgfbr3,Tie1
GO Molecular Function	GO:0022804	active transmembrane transporter activity	182	0.0757849	1	1	1.34054	20.8871	28	0.0276285	0.037037	96	0.0228293	1	0.773818	1.4915	18.7731	28	319	0.0235294	0.0877743	region_122,region_142,region_150,region_158,region_164,region_193,region_198,region_24,region_251,region_288,region_336,region_421,region_439,region_470,region_477,region_512,region_52,region_545,region_57,region_627,region_689,region_7,region_711,region_715,region_719,region_728,region_754,region_94	Abcc12,Abcc4,Abcd3,Ank,Atp10a,Atp11b,Atp2b1,Atp6ap1l,Atp6v1d,Cdh17,Nat3,Slc12a2,Slc12a3,Slc15a3,Slc16a3,Slc16a7,Slc1a2,Slc1a3,Slc1a4,Slc24a4,Slc25a12,Slc26a4,Slc38a4,Slc5a1,Slc6a6,Slc8a1,Slc9a9,Tomm20
GO Molecular Function	GO:0001883	purine nucleoside binding	183	0.0776809	1	1	12.3671	0.0808597	1	0.000106957	0.00132275	398	0.166371	1	1	5.66415	0.176549	1	3	0.000840336	0.333333	region_502	Ada
GO Molecular Function	GO:0003690	double-stranded DNA binding	184	0.0783013	1	1	1.45053	12.4092	18	0.0164143	0.0238095	145	0.0473216	1	1	1.6735	7.76816	13	132	0.0109244	0.0984848	region_137,region_149,region_339,region_35,region_361,region_554,region_555,region_565,region_566,region_567,region_568,region_569,region_585,region_60,region_66,region_697,region_699,region_721	Creb1,Ctnnb1,Foxa1,Foxc1,Foxj3,Foxn3,Foxo3,Klf4,Klf6,Maf,Mlh1,Nfib,Smad2
GO Molecular Function	GO:0008157	protein phosphatase 1 binding	185	0.0784089	1	1	12.2475	0.0816492	1	0.000108002	0.00132275	398	0.166371	1	1	5.66415	0.176549	1	3	0.000840336	0.333333	region_241	Ppp1r10
GO Molecular Function	GO:0032564	dATP binding	186	0.0785404	1	1	12.2261	0.081792	1	0.00010819	0.00132275	398	0.166371	1	1	5.66415	0.176549	1	3	0.000840336	0.333333	region_317	Ercc3
GO Molecular Function	GO:0035091	phosphatidylinositol binding	187	0.0786643	1	1	1.51009	9.9332	15	0.0131392	0.0198413	111	0.0274038	1	0.803352	1.81067	7.17966	13	122	0.0109244	0.106557	region_104,region_105,region_258,region_298,region_299,region_305,region_327,region_407,region_419,region_473,region_486,region_489,region_636,region_659,region_69	1300014I06Rik,Apba1,Itpr1,Kif16b,Plcb1,Pld1,Rps6kc1,Sestd1,Sh3pxd2a,Snx18,Snx2,Snx29,Thy1
GO Molecular Function	GO:0051020	GTPase binding	188	0.0787305	1	1	1.53534	9.11851	14	0.0120615	0.0185185	148	0.0501547	1	1	1.69924	7.06196	12	120	0.010084	0.1	region_126,region_127,region_140,region_141,region_151,region_197,region_245,region_317,region_385,region_489,region_611,region_615,region_735,region_92	Adcyap1r1,Bin1,Cyfip1,Daam1,Dgki,Dock4,Fert2,Golga5,Kif16b,Ncf2,Rasa1,Vcl
GO Molecular Function	GO:0008889	glycerophosphodiester phosphodiesterase activity	189	0.078764	1	1	4.33208	0.461672	2	0.000610677	0.0026455	713	0.384491	1	1	2.12405	0.470798	1	8	0.000840336	0.125	region_706,region_707	Enpp6
GO Molecular Function	GO:0008047	enzyme activator activity	190	0.0802147	1	1	1.31105	23.6451	31	0.0312766	0.0410053	147	0.0485999	1	1	1.41151	18.42	26	313	0.0218487	0.0830671	region_126,region_127,region_144,region_17,region_177,region_227,region_265,region_295,region_31,region_33,region_381,region_40,region_441,region_454,region_459,region_460,region_486,region_490,region_491,region_492,region_493,region_494,region_495,region_520,region_536,region_585,region_640,region_659,region_685,region_726,region_92	Acap2,Arhgap15,Arhgap18,Arhgap21,Arhgap24,Arhgap42,Cdk5r1,D630037F22Rik,Dock4,Gapvd1,Gnaq,Guca2a,Plcb1,Ralgapa2,Rasa1,Rgs10,Rgs6,Sipa1l1,Sipa1l2,Srgap2,Tbc1d1,Tbc1d2b,Tbck,Thy1,Tpd52l1,Wdr67
GO Molecular Function	GO:0004164	diphthine synthase activity	191	0.0802905	1	1	11.9485	0.0836928	1	0.000110705	0.00132275	154	0.0588497	1	1	16.9924	0.0588497	1	1	0.000840336	1	region_438	Dph5
GO Molecular Function	GO:0015291	secondary active transmembrane transporter activity	192	0.0807217	1	1	1.46202	11.6278	17	0.0153806	0.0224868	135	0.0438976	1	1	1.56995	10.8284	17	184	0.0142857	0.0923913	region_122,region_150,region_158,region_164,region_193,region_24,region_251,region_288,region_336,region_477,region_512,region_545,region_57,region_627,region_689,region_7,region_719	Ank,Cdh17,Slc12a2,Slc12a3,Slc15a3,Slc16a3,Slc16a7,Slc1a2,Slc1a3,Slc1a4,Slc24a4,Slc26a4,Slc38a4,Slc5a1,Slc6a6,Slc8a1,Slc9a9
GO Molecular Function	GO:0005369	taurine:sodium symporter activity	193	0.0809056	1	1	11.8537	0.0843618	1	0.00011159	0.00132275	154	0.0588497	1	1	16.9924	0.0588497	1	1	0.000840336	1	region_627	Slc6a6
GO Molecular Function	GO:0004674	protein serine/threonine kinase activity	194	0.0815103	1	1	1.28069	28.1098	36	0.0371822	0.0476191	129	0.0348478	1	0.879028	1.3767	25.4231	35	432	0.0294118	0.0810185	region_103,region_132,region_133,region_139,region_17,region_217,region_232,region_24,region_260,region_266,region_268,region_28,region_285,region_317,region_328,region_381,region_396,region_407,region_409,region_410,region_419,region_43,region_446,region_451,region_471,region_536,region_537,region_552,region_56,region_612,region_67,region_698,region_715,region_741,region_91,region_99	Akt3,B230120H23Rik,Bmpr1a,Camk1d,Camk1g,Ccnh,Cdc7,Cdk1,Cdk5r1,Cdkl1,Csnk1d,Csnk1g3,Dyrk1a,Ercc3,Gm4922,Gsk3b,Hipk2,Hmga2,Ikbke,Map3k13,Mapk10,Mast4,Mylk,Pak1,Phkb,Plk2,Prkacb,Prkd1,Ripk1,Rps6kc1,Stk32c,Tgfbr1,Tgfbr2,Tgfbr3,Tnik
GO Molecular Function	GO:0005007	fibroblast growth factor-activated receptor activity	195	0.0822197	1	1	4.22412	0.473471	2	0.000626285	0.0026455	564	0.261617	1	1	3.39849	0.294249	1	5	0.000840336	0.2	region_228,region_229	Fgfr2
GO Molecular Function	GO:0015179	L-amino acid transmembrane transporter activity	196	0.0831465	1	1	2.17636	2.29742	5	0.00303891	0.00661376	144	0.0471172	1	1	2.49889	2.00089	5	34	0.00420168	0.147059	region_158,region_470,region_477,region_7,region_711	Nat3,Slc1a2,Slc1a3,Slc1a4,Slc25a12
GO Molecular Function	GO:0050431	transforming growth factor beta binding	197	0.0851559	1	1	4.13756	0.483376	2	0.000639386	0.0026455	241	0.0764781	1	1	4.24811	0.470798	2	8	0.00168067	0.25	region_537,region_552	Tgfbr1,Tgfbr3
GO Molecular Function	GO:0001634	pituitary adenylate cyclase-activating polypeptide receptor activity	198	0.0856368	1	1	11.1704	0.0895221	1	0.000118416	0.00132275	154	0.0588497	1	1	16.9924	0.0588497	1	1	0.000840336	1	region_615	Adcyap1r1
GO Molecular Function	GO:0003906	DNA-(apurinic or apyrimidinic site) lyase activity	199	0.088592	1	1	4.04175	0.494836	2	0.000654545	0.0026455	363	0.133846	1	1	3.08953	0.647347	2	11	0.00168067	0.181818	region_56,region_622	Aplf,Hmga2
GO Molecular Function	GO:0000993	RNA polymerase II core binding	200	0.0888663	1	1	4.03433	0.495745	2	0.000655747	0.0026455	292	0.114239	1	1	8.49622	0.117699	1	2	0.000840336	0.5	region_405,region_406	Smyd2
GO Molecular Function	GO:0032558	adenyl deoxyribonucleotide binding	201	0.0892335	1	1	10.6994	0.0934629	1	0.000123628	0.00132275	564	0.261617	1	1	3.39849	0.294249	1	5	0.000840336	0.2	region_317	Ercc3
GO Molecular Function	GO:0004969	histamine receptor activity	202	0.08927	1	1	4.02349	0.497081	2	0.000657514	0.0026455	84	0.0191725	1	0.742705	8.49622	0.235399	2	4	0.00168067	0.5	region_312,region_80	Hrh2,Hrh4
GO Molecular Function	GO:0008237	metallopeptidase activity	203	0.0907773	1	1	1.39136	14.3745	20	0.0190138	0.026455	548	0.223829	1	1	1.2587	11.1226	14	189	0.0117647	0.0740741	region_1,region_160,region_175,region_210,region_211,region_212,region_230,region_324,region_533,region_559,region_560,region_570,region_571,region_572,region_573,region_58,region_580,region_582,region_667,region_84	2010111I01Rik,4833403I15Rik,Adamts12,Adamts3,Adamtsl1,Aebp1,Agbl1,Cpxm2,Nrd1,Oma1,Pappa,Taf2,Thsd4,Xrcc6bp1
GO Molecular Function	GO:0047391	alkylglycerophosphoethanolamine phosphodiesterase activity	204	0.0913624	1	1	10.4381	0.0958029	1	0.000126723	0.00132275	154	0.0588497	1	1	16.9924	0.0588497	1	1	0.000840336	1	region_175	Enpp2
GO Molecular Function	GO:0043559	insulin binding	205	0.0914905	1	1	2.83078	1.05978	3	0.00140182	0.00396825	84	0.0191725	1	0.742705	8.49622	0.235399	2	4	0.00168067	0.5	region_204,region_97,region_98	Igf1r,Pik3r1
GO Molecular Function	GO:0032561	guanyl ribonucleotide binding	206	0.0921711	1	1	1.30467	22.2278	29	0.0294019	0.0383598	780	0.440579	1	1	1.04569	22.9514	24	390	0.0201681	0.0615385	region_102,region_110,region_125,region_126,region_127,region_139,region_19,region_213,region_221,region_295,region_309,region_317,region_368,region_369,region_426,region_427,region_461,region_462,region_521,region_550,region_587,region_588,region_623,region_693,region_694,region_712,region_717,region_743,region_79	Arl4a,Arl4c,Atl1,Diras2,Dock4,Eefsec,Eftud1,Ercc3,Gch1,Gnao1,Gnaq,Gucy2g,Mmaa,Nudt2,Rab10,Rab3c,Rab6b,Rap2b,Rhoh,Rnd3,Rragc,Rras2,Sept4,Srprb
GO Molecular Function	GO:0032403	protein complex binding	207	0.0923147	1	1	1.3351	18.7251	25	0.0247687	0.0330688	70	0.0122795	1	0.570822	1.65604	13.8885	23	236	0.0193277	0.0974576	region_108,region_128,region_20,region_204,region_254,region_268,region_295,region_298,region_299,region_308,region_366,region_387,region_441,region_464,region_483,region_504,region_537,region_545,region_659,region_697,region_717,region_79,region_86,region_97,region_98	Adcy2,Adra2a,Apba1,Dok5,Gnao1,Gnaq,Gsk3b,Igf1r,Irs1,Itga1,Itgb6,Lrrn3,Mlh1,Nog,Npnt,Pdp1,Pik3r1,Six2,Sykb,Tgfbr3,Thbs1,Thy1,Tnr
GO Molecular Function	GO:0030332	cyclin binding	208	0.0931163	1	1	2.80871	1.06811	3	0.00141284	0.00396825	116	0.0299811	1	0.841021	4.24811	0.706197	3	12	0.00252101	0.25	region_365,region_43,region_602	Cdk1,Cul3,Mdfic
GO Molecular Function	GO:0008289	lipid binding	209	0.0936986	1	1	1.25457	30.2893	38	0.0400652	0.0502645	275	0.0980103	1	1	1.27046	25.1877	32	428	0.0268908	0.0747664	region_104,region_105,region_194,region_245,region_258,region_298,region_299,region_305,region_327,region_354,region_383,region_387,region_407,region_419,region_422,region_437,region_439,region_472,region_473,region_483,region_486,region_489,region_528,region_529,region_538,region_570,region_571,region_572,region_579,region_580,region_581,region_582,region_636,region_659,region_675,region_69,regi…	1300014I06Rik,Aldh1a2,Anxa5,Apba1,Atp5g3,Dab1,F3,Fert2,Itpr1,Kif16b,Nr5a2,Osbpl9,Peci,Pitpnb,Plcb1,Pld1,Ptch1,Rps6kc1,S1pr1,Sdpr,Sestd1,Sgip1,Sh3gl2,Sh3pxd2a,Snx18,Snx2,Snx29,Tec,Thbs1,Thy1,Tnr,Vdr
GO Molecular Function	GO:0045545	syndecan binding	210	0.0979585	1	1	3.80645	0.525424	2	0.000695005	0.0026455	398	0.166371	1	1	5.66415	0.176549	1	3	0.000840336	0.333333	region_559,region_560	Tnc
GO Molecular Function	GO:0019706	protein-cysteine S-palmitoleyltransferase activity	211	0.0989544	1	1	9.59765	0.104192	1	0.00013782	0.00132275	292	0.114239	1	1	8.49622	0.117699	1	2	0.000840336	0.5	region_54	Zdhhc17
GO Molecular Function	GO:0008174	mRNA methyltransferase activity	212	0.0993564	1	1	9.55672	0.104638	1	0.000138411	0.00132275	486	0.215437	1	1	4.24811	0.235399	1	4	0.000840336	0.25	region_440	Mettl14
GO Molecular Function	GO:0043560	insulin receptor substrate binding	213	0.0994459	1	1	2.72734	1.09997	3	0.00145499	0.00396825	363	0.133846	1	1	3.08953	0.647347	2	11	0.00168067	0.181818	region_204,region_97,region_98	Igf1r,Pik3r1
GO Molecular Function	GO:0008815	citrate (pro-3S)-lyase activity	214	0.100008	1	1	9.49106	0.105362	1	0.000139368	0.00132275	154	0.0588497	1	1	16.9924	0.0588497	1	1	0.000840336	1	region_755	Clybl
GO Molecular Function	GO:0019904	protein domain specific binding	215	0.100014	1	1	1.20042	44.1512	53	0.0584011	0.0701058	51	0.00652425	1	0.416273	1.4821	29.0129	43	493	0.0361344	0.0872211	region_10,region_126,region_127,region_137,region_142,region_156,region_166,region_168,region_176,region_183,region_201,region_202,region_233,region_234,region_298,region_299,region_312,region_313,region_363,region_366,region_371,region_374,region_394,region_398,region_405,region_406,region_407,region_414,region_426,region_427,region_442,region_454,region_479,region_497,region_51,region_512,regio…	AK028549,Apba1,Arhgap42,Bcl2,Cradd,Cxxc4,Dab1,Dlgap2,Dlgap4,Dock4,Ebf1,Enah,Enkur,Epha4,Foxa1,Foxj3,Ghr,Hand2,Hmga2,Inpp5a,Irs1,Khdrbs3,Ldb2,Lrrfip2,Mpp5,Nos1ap,Odf1,Pag1,Pax6,Pik3r1,Plscr1,Prox1,Rap2b,Ripk1,Sgip1,Sntb1,Sykb,Tgfbr3,Tjp1,Wnt5a,Ywhah,Ywhaz,Zfp521
GO Molecular Function	GO:0070123	transforming growth factor beta receptor activity, type III	216	0.10115	1	1	9.3781	0.106631	1	0.000141047	0.00132275	154	0.0588497	1	1	16.9924	0.0588497	1	1	0.000840336	1	region_537	Tgfbr3
GO Molecular Function	GO:0016647	oxidoreductase activity, acting on the CH-NH group of donors, oxygen as acceptor	217	0.101702	1	1	9.32441	0.107245	1	0.000141859	0.00132275	398	0.166371	1	1	5.66415	0.176549	1	3	0.000840336	0.333333	region_16	Pipox
GO Molecular Function	GO:0035258	steroid hormone receptor binding	218	0.103506	1	1	1.77874	3.93537	7	0.00520552	0.00925926	262	0.0911133	1	1	2.07225	2.41284	5	41	0.00420168	0.121951	region_30,region_512,region_563,region_564,region_699,region_97,region_98	Ctnnb1,Kdm4c,Pik3r1,Tcf21,Ywhah
GO Molecular Function	GO:0034590	L-hydroxyproline transmembrane transporter activity	219	0.104247	1	1	9.08408	0.110083	1	0.000145612	0.00132275	154	0.0588497	1	1	16.9924	0.0588497	1	1	0.000840336	1	region_7	Slc1a4
GO Molecular Function	GO:0015195	L-threonine transmembrane transporter activity	219	0.104247	1	1	9.08408	0.110083	1	0.000145612	0.00132275	154	0.0588497	1	1	16.9924	0.0588497	1	1	0.000840336	1	region_7	Slc1a4
GO Molecular Function	GO:0019825	oxygen binding	221	0.105188	1	1	3.64656	0.548461	2	0.000725478	0.0026455	705	0.374471	1	1	1.54477	1.29469	2	22	0.00168067	0.0909091	region_185,region_252	Haao,Mb
GO Molecular Function	GO:0008384	IkappaB kinase activity	222	0.107838	1	1	8.76428	0.114099	1	0.000150925	0.00132275	398	0.166371	1	1	5.66415	0.176549	1	3	0.000840336	0.333333	region_381	Ikbke
GO Molecular Function	GO:0043499	eukaryotic cell surface binding	223	0.108041	1	1	2.22559	1.79728	4	0.00237735	0.005291	151	0.0562696	1	1	2.71879	1.47124	4	25	0.00336134	0.16	region_203,region_256,region_422,region_483	Anxa5,Nrxn1,Pcsk6,Thbs1
GO Molecular Function	GO:0003934	GTP cyclohydrolase I activity	224	0.108374	1	1	8.71841	0.1147	1	0.000151719	0.00132275	154	0.0588497	1	1	16.9924	0.0588497	1	1	0.000840336	1	region_743	Gch1
GO Molecular Function	GO:0016702	oxidoreductase activity, acting on single donors with incorporation of molecular oxygen, incorporation of two atoms of oxygen	225	0.108539	1	1	1.68191	4.75649	8	0.00629166	0.010582	660	0.331203	1	1	1.27443	4.70798	6	80	0.00504202	0.075	region_11,region_135,region_219,region_252,region_563,region_564,region_687,region_688	Egln3,Haao,Kdm4c,P4ha2,P4ha3,Plod2
GO Molecular Function	GO:0050839	cell adhesion molecule binding	226	0.109021	1	1	1.53694	7.15709	11	0.00946706	0.0145503	23	0.00106398	1	0.150531	3.39849	2.64824	9	45	0.00756303	0.2	region_17,region_245,region_246,region_247,region_256,region_274,region_418,region_658,region_659,region_699,region_722	Cdh13,Cdk5r1,Ctnnb1,Fert2,Nlgn1,Nrxn1,Ptprm,Pvrl1,Pvrl3
GO Molecular Function	GO:0005543	phospholipid binding	227	0.109269	1	1	1.33414	16.4901	22	0.0218123	0.0291005	91	0.0204587	1	0.731567	1.66421	11.4168	19	194	0.0159664	0.0979381	region_104,region_105,region_258,region_298,region_299,region_305,region_327,region_354,region_407,region_419,region_422,region_439,region_473,region_483,region_486,region_489,region_579,region_580,region_581,region_636,region_659,region_69	1300014I06Rik,Anxa5,Apba1,Dab1,F3,Itpr1,Kif16b,Plcb1,Pld1,Rps6kc1,Sdpr,Sestd1,Sgip1,Sh3pxd2a,Snx18,Snx2,Snx29,Thbs1,Thy1
GO Molecular Function	GO:0016701	oxidoreductase activity, acting on single donors with incorporation of molecular oxygen	228	0.109282	1	1	1.67912	4.7644	8	0.00630211	0.010582	667	0.341786	1	1	1.2587	4.76683	6	81	0.00504202	0.0740741	region_11,region_135,region_219,region_252,region_563,region_564,region_687,region_688	Egln3,Haao,Kdm4c,P4ha2,P4ha3,Plod2
GO Molecular Function	GO:0015184	L-cystine transmembrane transporter activity	229	0.110046	1	1	8.57806	0.116576	1	0.000154202	0.00132275	292	0.114239	1	1	8.49622	0.117699	1	2	0.000840336	0.5	region_7	Slc1a4
GO Molecular Function	GO:0008235	metalloexopeptidase activity	230	0.110812	1	1	1.98625	2.51731	5	0.00332977	0.00661376	648	0.307045	1	1	1.54477	1.94204	3	33	0.00252101	0.0909091	region_1,region_210,region_211,region_212,region_230	Aebp1,Agbl1,Cpxm2
GO Molecular Function	GO:0047273	galactosylgalactosylglucosylceramide beta-D-acetylgalactosaminyltransferase activity	231	0.111257	1	1	8.47903	0.117938	1	0.000156003	0.00132275	154	0.0588497	1	1	16.9924	0.0588497	1	1	0.000840336	1	region_429	B3galnt1
GO Molecular Function	GO:0019900	kinase binding	232	0.111361	1	1	1.27096	23.6042	30	0.0312225	0.0396825	113	0.0282802	1	0.814369	1.47523	18.3023	27	311	0.0226891	0.0868167	region_13,region_156,region_17,region_204,region_217,region_22,region_235,region_245,region_268,region_308,region_310,region_314,region_315,region_335,region_35,region_366,region_371,region_383,region_425,region_475,region_542,region_652,region_653,region_659,region_683,region_699,region_79,region_91,region_97,region_98	Adra2a,Ccnd1,Ccnh,Cdh2,Cdk5r1,Ctnnb1,Fert2,Fez1,Foxo3,Ghr,Gsk3b,Gtf2i,Hdac4,Ibtk,Igf1r,Irs1,Lmnb1,Nbea,Pak1,Pik3r1,Ptprc,Rab11fip2,Sox9,Srebf1,Sykb,Thy1,Traf6
GO Molecular Function	GO:0004180	carboxypeptidase activity	233	0.111889	1	1	1.97999	2.52527	5	0.0033403	0.00661376	697	0.356307	1	1	1.41604	2.11859	3	36	0.00252101	0.0833333	region_1,region_210,region_211,region_212,region_230	Aebp1,Agbl1,Cpxm2
GO Molecular Function	GO:0042975	peroxisome proliferator activated receptor binding	234	0.11193	1	1	3.51151	0.569555	2	0.00075338	0.0026455	241	0.0764781	1	1	4.24811	0.470798	2	8	0.00168067	0.25	region_113,region_257	Crebbp,Lpin1
GO Molecular Function	GO:0033218	amide binding	235	0.113089	1	1	8.33321	0.120002	1	0.000158732	0.00132275	292	0.114239	1	1	8.49622	0.117699	1	2	0.000840336	0.5	region_249	Srd5a2
GO Molecular Function	GO:0004724	magnesium-dependent protein serine/threonine phosphatase activity	236	0.113233	1	1	8.32201	0.120163	1	0.000158946	0.00132275	292	0.114239	1	1	8.49622	0.117699	1	2	0.000840336	0.5	region_545	Pdp1
GO Molecular Function	GO:0004741	[pyruvate dehydrogenase (lipoamide)] phosphatase activity	236	0.113233	1	1	8.32201	0.120163	1	0.000158946	0.00132275	292	0.114239	1	1	8.49622	0.117699	1	2	0.000840336	0.5	region_545	Pdp1
GO Molecular Function	GO:0031267	small GTPase binding	238	0.114275	1	1	1.49101	8.04823	12	0.0106458	0.015873	253	0.0855382	1	1	1.63389	6.12037	10	104	0.00840336	0.0961538	region_126,region_127,region_140,region_141,region_151,region_197,region_245,region_385,region_489,region_611,region_615,region_735	Adcyap1r1,Cyfip1,Daam1,Dgki,Dock4,Fert2,Golga5,Kif16b,Ncf2,Vcl
GO Molecular Function	GO:0004013	adenosylhomocysteinase activity	239	0.114678	1	1	8.2106	0.121794	1	0.000161103	0.00132275	398	0.166371	1	1	5.66415	0.176549	1	3	0.000840336	0.333333	region_606	Ahcyl2
GO Molecular Function	GO:0042562	hormone binding	240	0.114846	1	1	1.55791	6.41885	10	0.00849055	0.0132275	34	0.00305487	1	0.292369	2.941	3.06019	9	52	0.00756303	0.173077	region_156,region_186,region_204,region_255,region_599,region_615,region_722,region_752,region_97,region_98	Calcr,Cdh13,Ednrb,Fshr,Ghr,Ghrhr,Igf1r,Mchr1,Pik3r1
GO Molecular Function	GO:0017022	myosin binding	241	0.116193	1	1	2.16532	1.8473	4	0.00244352	0.005291	352	0.122972	1	1	2.42749	1.23584	3	21	0.00252101	0.142857	region_403,region_431,region_432,region_561	Trim2,Trim32,Ush2a
GO Molecular Function	GO:0017134	fibroblast growth factor binding	242	0.11634	1	1	2.16428	1.84819	4	0.00244469	0.005291	273	0.0975518	1	1	2.68302	1.11814	3	19	0.00252101	0.157895	region_228,region_229,region_483,region_537	Fgfr2,Tgfbr3,Thbs1
GO Molecular Function	GO:0004958	prostaglandin F receptor activity	243	0.116635	1	1	8.0641	0.124006	1	0.00016403	0.00132275	292	0.114239	1	1	8.49622	0.117699	1	2	0.000840336	0.5	region_447	Ptgfr
GO Molecular Function	GO:0004634	phosphopyruvate hydratase activity	244	0.117412	1	1	3.41027	0.586464	2	0.000775746	0.0026455	564	0.261617	1	1	3.39849	0.294249	1	5	0.000840336	0.2	region_325,region_326	Gm5506
GO Molecular Function	GO:0015355	secondary active monocarboxylate transmembrane transporter activity	245	0.118638	1	1	3.38859	0.590217	2	0.00078071	0.0026455	84	0.0191725	1	0.742705	8.49622	0.235399	2	4	0.00168067	0.5	region_24,region_57	Slc16a3,Slc16a7
GO Molecular Function	GO:0005178	integrin binding	246	0.119013	1	1	1.64427	4.86537	8	0.00643567	0.010582	68	0.0117513	1	0.562335	2.5649	3.11903	8	53	0.00672269	0.150943	region_108,region_268,region_387,region_441,region_464,region_483,region_659,region_79	Gsk3b,Itga1,Itgb6,Npnt,Sykb,Thbs1,Thy1,Tnr
GO Molecular Function	GO:0072345	NAADP-sensitive calcium-release channel activity	247	0.119952	1	1	7.82667	0.127768	1	0.000169005	0.00132275	292	0.114239	1	1	8.49622	0.117699	1	2	0.000840336	0.5	region_235	Tpcn2
GO Molecular Function	GO:0016929	SUMO-specific protease activity	248	0.120017	1	1	7.82217	0.127842	1	0.000169103	0.00132275	398	0.166371	1	1	5.66415	0.176549	1	3	0.000840336	0.333333	region_682	Senp6
GO Molecular Function	GO:0022890	inorganic cation transmembrane transporter activity	249	0.120245	1	1	1.24462	26.5141	33	0.0350716	0.0436508	71	0.0123215	1	0.564705	1.5313	20.2443	31	344	0.0260504	0.0901163	region_109,region_14,region_142,region_158,region_165,region_172,region_181,region_184,region_195,region_21,region_251,region_285,region_347,region_357,region_364,region_403,region_404,region_435,region_465,region_466,region_467,region_472,region_477,region_512,region_52,region_54,region_557,region_627,region_689,region_7,region_719,region_92,region_94	Atp2b1,Atp5g3,Atp6ap1l,Atp6v1d,Cox10,Cox6c,Cox7c,Hcn1,Kcnc4,Kcne4,Kcnh7,Kcnj2,Kcnj6,Kcnk2,Kcnk9,Kcnq3,Kcnq5,Kcnv1,Kctd18,Kctd3,Slc12a3,Slc1a2,Slc1a3,Slc1a4,Slc31a2,Slc5a1,Slc6a6,Slc8a1,Slc9a9,Zdhhc13,Zdhhc17
GO Molecular Function	GO:0022857	transmembrane transporter activity	250	0.120632	1	1	1.14933	63.5154	73	0.0840151	0.0965609	33	0.00297955	1	0.293802	1.39154	51.0227	71	867	0.0596639	0.0818916	region_109,region_122,region_14,region_142,region_150,region_158,region_164,region_165,region_172,region_181,region_184,region_186,region_193,region_195,region_198,region_209,region_21,region_235,region_24,region_251,region_285,region_288,region_297,region_336,region_340,region_341,region_347,region_357,region_364,region_374,region_403,region_404,region_421,region_435,region_438,region_439,region…	Abcc12,Abcc4,Abcd3,Ank,Atp10a,Atp11b,Atp2b1,Atp5g3,Atp6ap1l,Atp6v1d,Bcl2,Cacna2d1,Cacna2d3,Cdh17,Chrna9,Cox10,Cox6c,Cox7c,Fxyd2,Fxyd6,Gabrb1,Gabrb3,Gjb2,Grid1,Grid2,Hcn1,Itpr1,Kcnc4,Kcne4,Kcnh7,Kcnj2,Kcnj6,Kcnk2,Kcnk9,Kcnq3,Kcnq5,Kcnv1,Kctd18,Kctd3,Nat3,Orai1,Slc12a2,Slc12a3,Slc14a1,Slc14a2,Slc15a3,Slc16a3,Slc16a7,Slc1a2,Slc1a3,Slc1a4,Slc22a23,Slc24a2,Slc24a4,Slc25a12,Slc25a17,Slc26a4,Slc30a7,Slc…
GO Molecular Function	GO:0030675	Rac GTPase activator activity	251	0.120981	1	1	2.4942	1.20279	3	0.00159099	0.00396825	387	0.154618	1	1	2.83207	0.706197	2	12	0.00168067	0.166667	region_126,region_127,region_460	Arhgap15,Dock4
GO Molecular Function	GO:0016229	steroid dehydrogenase activity	252	0.121588	1	1	2.48843	1.20558	3	0.00159468	0.00396825	610	0.290647	1	1	1.59304	1.88319	3	32	0.00252101	0.09375	region_249,region_408,region_59	Hsd11b1,Hsd17b6,Srd5a2
GO Molecular Function	GO:0043175	RNA polymerase core enzyme binding	253	0.121835	1	1	3.33358	0.599957	2	0.000793593	0.0026455	486	0.215437	1	1	4.24811	0.235399	1	4	0.000840336	0.25	region_405,region_406	Smyd2
GO Molecular Function	GO:0004704	NF-kappaB-inducing kinase activity	254	0.12213	1	1	7.67781	0.130245	1	0.000172282	0.00132275	486	0.215437	1	1	4.24811	0.235399	1	4	0.000840336	0.25	region_381	Ikbke
GO Molecular Function	GO:0016534	cyclin-dependent protein kinase 5 activator activity	255	0.122133	1	1	7.6776	0.130249	1	0.000172287	0.00132275	292	0.114239	1	1	8.49622	0.117699	1	2	0.000840336	0.5	region_17	Cdk5r1
GO Molecular Function	GO:0004816	asparagine-tRNA ligase activity	256	0.123233	1	1	7.6044	0.131503	1	0.000173946	0.00132275	292	0.114239	1	1	8.49622	0.117699	1	2	0.000840336	0.5	region_216	Nars2
GO Molecular Function	GO:0045499	chemorepellent activity	257	0.124812	1	1	2.10688	1.89854	4	0.0025113	0.005291	30	0.00185844	1	0.201579	10.1955	0.294249	3	5	0.00252101	0.6	region_244,region_507,region_508,region_549	Efna5,Epha7,Sema3a
GO Molecular Function	GO:0019210	kinase inhibitor activity	258	0.124977	1	1	1.90891	2.6193	5	0.00346468	0.00661376	357	0.126663	1	1	2.05969	1.94204	4	33	0.00336134	0.121212	region_112,region_113,region_502,region_521,region_683	Ibtk,Pkig,Rhoh,Trib2
GO Molecular Function	GO:0004659	prenyltransferase activity	259	0.125658	1	1	3.27052	0.611524	2	0.000808894	0.0026455	473	0.197696	1	1	2.42749	0.823896	2	14	0.00168067	0.142857	region_14,region_298	Cox10,Ptar1
GO Molecular Function	GO:0005343	organic acid:sodium symporter activity	260	0.125838	1	1	2.10025	1.90454	4	0.00251923	0.005291	232	0.063526	1	0.891007	2.61422	1.53009	4	26	0.00336134	0.153846	region_158,region_477,region_627,region_7	Slc1a2,Slc1a3,Slc1a4,Slc6a6
GO Molecular Function	GO:0046961	proton-transporting ATPase activity, rotational mechanism	261	0.1262	1	1	3.26182	0.613155	2	0.000811051	0.0026455	541	0.21974	1	1	2.26566	0.882746	2	15	0.00168067	0.133333	region_142,region_94	Atp6ap1l,Atp6v1d
GO Molecular Function	GO:0019959	interleukin-8 binding	262	0.126316	1	1	7.40604	0.135025	1	0.000178604	0.00132275	398	0.166371	1	1	5.66415	0.176549	1	3	0.000840336	0.333333	region_637	A2m
GO Molecular Function	GO:0015293	symporter activity	263	0.127269	1	1	1.45985	8.22	12	0.010873	0.015873	235	0.0676756	1	0.937091	1.61833	7.41506	12	126	0.010084	0.0952381	region_150,region_158,region_193,region_24,region_288,region_336,region_477,region_512,region_57,region_627,region_7,region_719	Slc12a2,Slc12a3,Slc15a3,Slc16a3,Slc16a7,Slc1a2,Slc1a3,Slc1a4,Slc24a4,Slc38a4,Slc5a1,Slc6a6
GO Molecular Function	GO:0042153	RPTP-like protein binding	264	0.127672	1	1	2.43252	1.23329	3	0.00163133	0.00396825	136	0.0442956	1	1	5.66415	0.353098	2	6	0.00168067	0.333333	region_314,region_315,region_699	Cdh2,Ctnnb1
GO Molecular Function	GO:0030246	carbohydrate binding	265	0.128141	1	1	1.22732	28.5173	35	0.0377214	0.0462963	482	0.208911	1	1	1.18246	22.8337	27	388	0.0226891	0.0695876	region_157,region_175,region_196,region_203,region_228,region_229,region_238,region_250,region_280,region_359,region_383,region_386,region_412,region_413,region_443,region_483,region_530,region_531,region_537,region_609,region_610,region_611,region_612,region_617,region_658,region_659,region_662,region_663,region_664,region_665,region_724,region_76,region_8,region_85,region_93	1110067D22Rik,A930038C07Rik,Cd34,Chodl,Clec2l,Ecm2,Egflam,Emcn,Enpp2,Fgfr2,Galm,Galnt2,Hapln1,Lamc2,Lphn3,Nav2,Ncam1,Nrp2,Pcsk6,Ptch1,Ptn,Ptprc,Pvrl1,Smoc2,Tgfbr3,Thbs1,Thbs2
GO Molecular Function	GO:0030366	Mo-molybdopterin synthase activity	266	0.128984	1	1	7.24206	0.138082	1	0.000182648	0.00132275	292	0.114239	1	1	8.49622	0.117699	1	2	0.000840336	0.5	region_106	Mocs2
GO Molecular Function	GO:0032841	calcitonin binding	267	0.129124	1	1	7.23362	0.138243	1	0.000182861	0.00132275	154	0.0588497	1	1	16.9924	0.0588497	1	1	0.000840336	1	region_599	Calcr
GO Molecular Function	GO:0000099	sulfur amino acid transmembrane transporter activity	268	0.129529	1	1	7.2094	0.138708	1	0.000183476	0.00132275	398	0.166371	1	1	5.66415	0.176549	1	3	0.000840336	0.333333	region_7	Slc1a4
GO Molecular Function	GO:0046983	protein dimerization activity	269	0.129545	1	1	1.1527	57.2569	66	0.0757366	0.0873016	53	0.00760969	1	0.467207	1.39323	40.1944	56	683	0.0470588	0.0819912	region_108,region_123,region_137,region_147,region_151,region_156,region_184,region_196,region_20,region_224,region_259,region_260,region_274,region_284,region_30,region_308,region_310,region_317,region_33,region_361,region_37,region_374,region_388,region_392,region_393,region_395,region_418,region_420,region_426,region_443,region_457,region_458,region_465,region_466,region_475,region_486,region_…	Adra2a,Amph,Atf6,Bcl2,Bin1,Bmpr1a,Cacybp,Cdh13,Cebpd,Creb1,Creb5,E2f8,Gca,Gch1,Ghr,Golga5,Gtf2a1,Hand2,Hgf,Hlcs,Inhba,Itga1,Kcnk9,Maf,Map3k13,Mecom,Meis1,Nampt,Nfe2l3,Nlgn1,Nog,Nr2c1,Nup210,P2ry1,Pbx1,Pbx3,Pdss2,Plcb1,Polr1d,Ppp3ca,Prps1l3,Pvrl1,Pvrl3,Rab11fip2,Rag1,Ralgapa2,Rragc,Sim2,Slc24a2,Sox6,Sumf1,Tcf21,Tcfec,Tgfbr1,Tox3,Tpd52l1
GO Molecular Function	GO:0030898	actin-dependent ATPase activity	270	0.130141	1	1	3.20011	0.624979	2	0.000826692	0.0026455	241	0.0764781	1	1	4.24811	0.470798	2	8	0.00168067	0.25	region_15,region_17	Myh10,Myo1d
GO Molecular Function	GO:0034235	GPI anchor binding	271	0.130162	1	1	7.17178	0.139435	1	0.000184438	0.00132275	486	0.215437	1	1	4.24811	0.235399	1	4	0.000840336	0.25	region_659	Thy1
GO Molecular Function	GO:0070290	NAPE-specific phospholipase D activity	272	0.130624	1	1	7.14456	0.139967	1	0.000185141	0.00132275	486	0.215437	1	1	4.24811	0.235399	1	4	0.000840336	0.25	region_419	Pld1
GO Molecular Function	GO:0031690	adrenergic receptor binding	273	0.131051	1	1	3.18626	0.627695	2	0.000830285	0.0026455	241	0.0764781	1	1	4.24811	0.470798	2	8	0.00168067	0.25	region_308,region_523	Adra2a,Uchl1
GO Molecular Function	GO:0005003	ephrin receptor activity	274	0.131078	1	1	1.75625	3.41638	6	0.00451902	0.00793651	20	0.000895717	1	0.145733	6.06873	0.823896	5	14	0.00420168	0.357143	region_276,region_277,region_363,region_532,region_549,region_692	Epha3,Epha4,Epha5,Epha7,Ephb1
GO Molecular Function	GO:0005522	profilin binding	275	0.132047	1	1	3.17125	0.630666	2	0.000834214	0.0026455	263	0.0945965	1	1	3.7761	0.529647	2	9	0.00168067	0.222222	region_197,region_398	Cyfip1,Enah
GO Molecular Function	GO:0000334	3-hydroxyanthranilate 3,4-dioxygenase activity	276	0.132189	1	1	7.05377	0.141768	1	0.000187524	0.00132275	154	0.0588497	1	1	16.9924	0.0588497	1	1	0.000840336	1	region_252	Haao
GO Molecular Function	GO:0043125	ErbB-3 class receptor binding	277	0.136046	1	1	3.11265	0.642539	2	0.000849919	0.0026455	398	0.166371	1	1	5.66415	0.176549	1	3	0.000840336	0.333333	region_97,region_98	Pik3r1
GO Molecular Function	GO:0001537	N-acetylgalactosamine 4-O-sulfotransferase activity	278	0.136781	1	1	3.10216	0.644711	2	0.000852793	0.0026455	119	0.0307152	1	0.839892	6.79697	0.294249	2	5	0.00168067	0.4	region_314,region_45	Chst11,Chst9
GO Molecular Function	GO:0008495	protoheme IX farnesyltransferase activity	279	0.138135	1	1	6.72759	0.148642	1	0.000196616	0.00132275	154	0.0588497	1	1	16.9924	0.0588497	1	1	0.000840336	1	region_14	Cox10
GO Molecular Function	GO:0051018	protein kinase A binding	280	0.138483	1	1	2.02343	1.97684	4	0.00261487	0.005291	47	0.00555811	1	0.384811	5.22844	0.765046	4	13	0.00336134	0.307692	region_134,region_22,region_425,region_556	Akap2,Akap6,Nbea,Sox9
GO Molecular Function	GO:0008081	phosphoric diester hydrolase activity	281	0.139355	1	1	1.49285	6.6986	10	0.00886059	0.0132275	146	0.0481223	1	1	1.88805	4.76683	9	81	0.00756303	0.111111	region_175,region_242,region_29,region_304,region_32,region_41,region_419,region_486,region_706,region_707	Enpp2,Enpp6,Hddc2,Pde7b,Plcb1,Plce1,Plcl2,Pld1,Smpdl3a
GO Molecular Function	GO:0003917	DNA topoisomerase type I activity	282	0.140303	1	1	6.61552	0.15116	1	0.000199947	0.00132275	486	0.215437	1	1	4.24811	0.235399	1	4	0.000840336	0.25	region_499	Top1
GO Molecular Function	GO:0015078	hydrogen ion transmembrane transporter activity	283	0.140348	1	1	1.63847	4.27227	7	0.00565116	0.00925926	614	0.297438	1	1	1.2929	5.41417	7	92	0.00588235	0.076087	region_14,region_142,region_165,region_472,region_689,region_92,region_94	Atp5g3,Atp6ap1l,Atp6v1d,Cox10,Cox6c,Cox7c,Slc9a9
GO Molecular Function	GO:0001540	beta-amyloid binding	284	0.14065	1	1	2.32403	1.29086	3	0.00170749	0.00396825	649	0.308848	1	1	1.78868	1.11814	2	19	0.00168067	0.105263	region_200,region_298,region_299	Apba1,Apba2
GO Molecular Function	GO:0015294	solute:cation symporter activity	285	0.142399	1	1	1.63184	4.28963	7	0.00567411	0.00925926	375	0.137121	1	1	1.62941	4.29603	7	73	0.00588235	0.0958904	region_158,region_336,region_477,region_512,region_627,region_7,region_719	Slc12a2,Slc12a3,Slc1a2,Slc1a3,Slc1a4,Slc5a1,Slc6a6
GO Molecular Function	GO:0046935	1-phosphatidylinositol-3-kinase regulator activity	286	0.143137	1	1	3.01478	0.663399	2	0.000877512	0.0026455	398	0.166371	1	1	5.66415	0.176549	1	3	0.000840336	0.333333	region_97,region_98	Pik3r1
GO Molecular Function	GO:0001635	calcitonin gene-related polypeptide receptor activity	287	0.143931	1	1	6.4355	0.155388	1	0.00020554	0.00132275	292	0.114239	1	1	8.49622	0.117699	1	2	0.000840336	0.5	region_474	Calcrl
GO Molecular Function	GO:0016410	N-acyltransferase activity	288	0.145137	1	1	1.70253	3.52418	6	0.00466161	0.00793651	743	0.395032	1	1	1.18552	5.06107	6	86	0.00504202	0.0697674	region_257,region_468,region_469,region_621,region_70,region_711	Cdyl,Cml2,Crebbp,Lass6,Nat3,Nat8
GO Molecular Function	GO:0000146	microfilament motor activity	289	0.145138	1	1	2.98844	0.669245	2	0.000885245	0.0026455	241	0.0764781	1	1	4.24811	0.470798	2	8	0.00168067	0.25	region_15,region_17	Myh10,Myo1d
GO Molecular Function	GO:0004687	myosin light chain kinase activity	290	0.146587	1	1	6.30934	0.158495	1	0.00020965	0.00132275	398	0.166371	1	1	5.66415	0.176549	1	3	0.000840336	0.333333	region_266	Mylk
GO Molecular Function	GO:0002162	dystroglycan binding	291	0.147068	1	1	2.96354	0.674868	2	0.000892682	0.0026455	60	0.00997499	1	0.540977	11.3283	0.176549	2	3	0.00168067	0.666667	region_362,region_735	Mtap2,Vcl
GO Molecular Function	GO:0016746	transferase activity, transferring acyl groups	292	0.149338	1	1	1.3721	10.2034	14	0.0134965	0.0185185	777	0.434249	1	1	1.0716	13.0646	14	222	0.0117647	0.0630631	region_115,region_135,region_195,region_257,region_308,region_468,region_469,region_482,region_54,region_569,region_621,region_70,region_711,region_72	1110002B05Rik,Cdyl,Cml2,Crebbp,F13a1,Gpam,Lass6,Lpcat4,Mboat2,Nat3,Nat8,Zdhhc13,Zdhhc17,Zdhhc21
GO Molecular Function	GO:0000976	transcription regulatory region sequence-specific DNA binding	293	0.150018	1	1	1.35414	11.0771	15	0.0146522	0.0198413	28	0.00150127	1	0.174469	2.56862	5.06107	13	86	0.0109244	0.151163	region_118,region_152,region_192,region_22,region_401,region_402,region_428,region_455,region_479,region_524,region_525,region_600,region_65,region_708,region_752	Bcl11b,Dbx2,Dlx6,Hand2,Hlx,Pax6,Pax8,Phox2b,Pou4f1,Shox2,Sox11,Sox4,Sox9
GO Molecular Function	GO:0005344	oxygen transporter activity	294	0.151161	1	1	6.10249	0.163868	1	0.000216756	0.00132275	862	0.545575	1	1	1.30711	0.765046	1	13	0.000840336	0.0769231	region_185	Mb
GO Molecular Function	GO:0004437	inositol or phosphatidylinositol phosphatase activity	295	0.151821	1	1	1.95096	2.05027	4	0.002712	0.005291	483	0.210345	1	1	1.88805	1.58894	3	27	0.00252101	0.111111	region_233,region_234,region_594,region_713	Inpp4b,Inpp5a,Ocrl
GO Molecular Function	GO:0070411	I-SMAD binding	296	0.151883	1	1	2.24006	1.33925	3	0.0017715	0.00396825	99	0.0234943	1	0.772228	4.6343	0.647347	3	11	0.00252101	0.272727	region_339,region_552,region_699	Ctnnb1,Smad2,Tgfbr1
GO Molecular Function	GO:0050347	trans-octaprenyltranstransferase activity	297	0.15215	1	1	6.05936	0.165034	1	0.000218299	0.00132275	292	0.114239	1	1	8.49622	0.117699	1	2	0.000840336	0.5	region_37	Pdss2
GO Molecular Function	GO:0000010	trans-hexaprenyltranstransferase activity	297	0.15215	1	1	6.05936	0.165034	1	0.000218299	0.00132275	292	0.114239	1	1	8.49622	0.117699	1	2	0.000840336	0.5	region_37	Pdss2
GO Molecular Function	GO:0016787	hydrolase activity	299	0.1523	1	1	1.08587	129.85	141	0.171759	0.186508	919	0.618626	1	1	0.979349	136.826	134	2325	0.112605	0.0576344	region_1,region_101,region_107,region_113,region_125,region_126,region_127,region_139,region_142,region_15,region_150,region_154,region_155,region_16,region_160,region_17,region_175,region_18,region_188,region_193,region_196,region_198,region_203,region_204,region_210,region_211,region_212,region_213,region_218,region_219,region_221,region_230,region_232,region_233,region_234,region_239,region_24…	0610007P08Rik,2010111I01Rik,2310001A20Rik,4833403I15Rik,AI464131,Abcc12,Abcc4,Abcd3,Abcf1,Acer3,Ada,Adamts12,Adamts3,Adamtsl1,Aebp1,Agbl1,Ahcyl2,Aplf,Arl4a,Atl1,Atp10a,Atp11b,Atp2b1,Atp6ap1l,Atp6v1d,Bche,Bphl,Ccnh,Ces5a,Cgnl1,Chd6,Cpsf2,Cpxm2,Crbn,Ddx10,Diras2,Dnase2b,Dpp6,Dpysl4,Dusp10,Dusp14,Dusp5,Dync1i2,Dynlrb2,E030019B06Rik,Edem3,Eefsec,Eftud1,Endod1,Enoph1,Enpp2,Enpp6,Ercc3,Fam113b,Fign,Gbe…
GO Molecular Function	GO:0070644	vitamin D response element binding	300	0.154014	1	1	5.97964	0.167234	1	0.000221209	0.00132275	398	0.166371	1	1	5.66415	0.176549	1	3	0.000840336	0.333333	region_194	Vdr
GO Molecular Function	GO:0004691	cAMP-dependent protein kinase activity	301	0.154347	1	1	5.96561	0.167628	1	0.00022173	0.00132275	398	0.166371	1	1	5.66415	0.176549	1	3	0.000840336	0.333333	region_446	Prkacb
GO Molecular Function	GO:0003678	DNA helicase activity	302	0.15476	1	1	2.21982	1.35146	3	0.00178764	0.00396825	561	0.258078	1	1	1.69924	1.76549	3	30	0.00252101	0.1	region_139,region_317,region_380	Atl1,Ercc3,Mcm6
GO Molecular Function	GO:0003951	NAD+ kinase activity	303	0.154807	1	1	5.9463	0.168172	1	0.00022245	0.00132275	398	0.166371	1	1	5.66415	0.176549	1	3	0.000840336	0.333333	region_159	1110020G09Rik
GO Molecular Function	GO:0047280	nicotinamide phosphoribosyltransferase activity	304	0.15481	1	1	5.94616	0.168176	1	0.000222455	0.00132275	154	0.0588497	1	1	16.9924	0.0588497	1	1	0.000840336	1	region_123	Nampt
GO Molecular Function	GO:0004064	arylesterase activity	305	0.154994	1	1	5.93848	0.168393	1	0.000222742	0.00132275	486	0.215437	1	1	4.24811	0.235399	1	4	0.000840336	0.25	region_496	2310001A20Rik
GO Molecular Function	GO:0015103	inorganic anion transmembrane transporter activity	306	0.155647	1	1	1.93156	2.07086	4	0.00273924	0.005291	376	0.137268	1	1	1.99911	2.00089	4	34	0.00336134	0.117647	region_122,region_164,region_336,region_719	Ank,Slc12a2,Slc12a3,Slc26a4
GO Molecular Function	GO:0004715	non-membrane spanning protein tyrosine kinase activity	307	0.155793	1	1	1.77031	2.82437	5	0.00373594	0.00661376	280	0.106564	1	1	1.97586	2.53054	5	43	0.00420168	0.116279	region_245,region_285,region_528,region_529,region_79	Dyrk1a,Fert2,Sykb,Tec,Txk
GO Molecular Function	GO:0005427	proton-dependent oligopeptide secondary active transmembrane transporter activity	308	0.155818	1	1	5.9043	0.169368	1	0.000224032	0.00132275	292	0.114239	1	1	8.49622	0.117699	1	2	0.000840336	0.5	region_545	Cdh17
GO Molecular Function	GO:0008073	ornithine decarboxylase inhibitor activity	309	0.155889	1	1	5.90135	0.169453	1	0.000224144	0.00132275	398	0.166371	1	1	5.66415	0.176549	1	3	0.000840336	0.333333	region_671	Oaz2-ps
GO Molecular Function	GO:0016409	palmitoyltransferase activity	310	0.156619	1	1	2.20701	1.35931	3	0.00179802	0.00396825	273	0.0975518	1	1	2.68302	1.11814	3	19	0.00252101	0.157895	region_135,region_195,region_54	1110002B05Rik,Zdhhc13,Zdhhc17
GO Molecular Function	GO:0005159	insulin-like growth factor receptor binding	311	0.156887	1	1	2.20518	1.36044	3	0.00179952	0.00396825	363	0.133846	1	1	3.08953	0.647347	2	11	0.00168067	0.181818	region_366,region_97,region_98	Irs1,Pik3r1
GO Molecular Function	GO:0032454	histone demethylase activity (H3-K9 specific)	312	0.157213	1	1	2.84016	0.704185	2	0.000931462	0.0026455	564	0.261617	1	1	3.39849	0.294249	1	5	0.000840336	0.2	region_563,region_564	Kdm4c
GO Molecular Function	GO:0032137	guanine/thymine mispair binding	313	0.157217	1	1	5.84704	0.171027	1	0.000226226	0.00132275	398	0.166371	1	1	5.66415	0.176549	1	3	0.000840336	0.333333	region_697	Mlh1
GO Molecular Function	GO:0004999	vasoactive intestinal polypeptide receptor activity	314	0.158194	1	1	5.80766	0.172186	1	0.00022776	0.00132275	398	0.166371	1	1	5.66415	0.176549	1	3	0.000840336	0.333333	region_615	Adcyap1r1
GO Molecular Function	GO:0050265	RNA uridylyltransferase activity	315	0.158413	1	1	5.79893	0.172446	1	0.000228103	0.00132275	398	0.166371	1	1	5.66415	0.176549	1	3	0.000840336	0.333333	region_83	Zcchc6
GO Molecular Function	GO:0003865	3-oxo-5-alpha-steroid 4-dehydrogenase activity	316	0.158559	1	1	5.79308	0.17262	1	0.000228333	0.00132275	398	0.166371	1	1	5.66415	0.176549	1	3	0.000840336	0.333333	region_249	Srd5a2
GO Molecular Function	GO:0017016	Ras GTPase binding	317	0.15856	1	1	1.42026	7.74505	11	0.0102448	0.0145503	350	0.117137	1	1	1.57662	5.70842	9	97	0.00756303	0.0927835	region_126,region_127,region_140,region_141,region_151,region_197,region_245,region_385,region_489,region_611,region_735	Cyfip1,Daam1,Dgki,Dock4,Fert2,Golga5,Kif16b,Ncf2,Vcl
GO Molecular Function	GO:0015194	L-serine transmembrane transporter activity	318	0.159268	1	1	5.76494	0.173462	1	0.000229447	0.00132275	398	0.166371	1	1	5.66415	0.176549	1	3	0.000840336	0.333333	region_7	Slc1a4
GO Molecular Function	GO:0019838	growth factor binding	319	0.160055	1	1	1.37216	9.47414	13	0.0125319	0.0171958	83	0.0191206	1	0.74962	1.96067	6.12037	12	104	0.010084	0.115385	region_156,region_157,region_203,region_204,region_228,region_229,region_263,region_44,region_483,region_537,region_552,region_615,region_637	A2m,Col6a1,Fgfr2,Ghr,Ghrhr,Igf1r,Il1rap,Lifr,Pcsk6,Tgfbr1,Tgfbr3,Thbs1
GO Molecular Function	GO:0046332	SMAD binding	320	0.160126	1	1	1.48069	6.07827	9	0.00804003	0.0119048	40	0.00397555	1	0.323411	2.83207	3.17788	9	54	0.00756303	0.166667	region_257,region_339,region_479,region_537,region_552,region_612,region_698,region_699,region_741	Bmpr1a,Crebbp,Ctnnb1,Hipk2,Pax6,Smad2,Tgfbr1,Tgfbr2,Tgfbr3
GO Molecular Function	GO:0005546	phosphatidylinositol-4,5-bisphosphate binding	321	0.161239	1	1	1.90419	2.10063	4	0.00277861	0.005291	284	0.109977	1	1	2.54887	1.17699	3	20	0.00252101	0.15	region_298,region_299,region_473,region_486	Apba1,Plcb1,Sestd1
GO Molecular Function	GO:0004767	sphingomyelin phosphodiesterase activity	322	0.161729	1	1	5.66914	0.176394	1	0.000233325	0.00132275	669	0.34599	1	1	2.42749	0.411948	1	7	0.000840336	0.142857	region_41	Smpdl3a
GO Molecular Function	GO:0005215	transporter activity	323	0.161784	1	1	1.11528	74.4208	83	0.0984402	0.109788	107	0.0265262	1	0.806695	1.24032	64.4993	80	1096	0.0672269	0.0729927	region_109,region_122,region_14,region_142,region_150,region_158,region_164,region_165,region_172,region_181,region_184,region_185,region_186,region_193,region_195,region_198,region_208,region_209,region_21,region_217,region_235,region_24,region_251,region_285,region_288,region_297,region_324,region_327,region_336,region_340,region_341,region_347,region_357,region_364,region_370,region_374,region…	Abcc12,Abcc4,Abcd3,Ank,Ap3s1,Aqp11,Atp10a,Atp11b,Atp2b1,Atp5g3,Atp6ap1l,Atp6v1d,Bcl2,Cacna2d1,Cacna2d3,Cdh17,Chrna9,Cox10,Cox6c,Cox7c,Fxyd2,Fxyd6,Gabrb1,Gabrb3,Gjb2,Grid1,Grid2,Hcn1,Itpr1,Kcnc4,Kcne4,Kcnh7,Kcnj2,Kcnj6,Kcnk2,Kcnk9,Kcnq3,Kcnq5,Kcnv1,Kctd18,Kctd3,Mb,Nat3,Orai1,Pitpnb,Plscr1,Ramp1,Slc12a2,Slc12a3,Slc14a1,Slc14a2,Slc15a3,Slc16a3,Slc16a7,Slc1a2,Slc1a3,Slc1a4,Slc22a23,Slc24a2,Slc24a4,Sl…
GO Molecular Function	GO:0005375	copper ion transmembrane transporter activity	324	0.16232	1	1	5.64657	0.177099	1	0.000234258	0.00132275	616	0.305082	1	1	2.83207	0.353098	1	6	0.000840336	0.166667	region_557	Slc31a2
GO Molecular Function	GO:0015180	L-alanine transmembrane transporter activity	325	0.162976	1	1	5.62173	0.177881	1	0.000235292	0.00132275	486	0.215437	1	1	4.24811	0.235399	1	4	0.000840336	0.25	region_7	Slc1a4
GO Molecular Function	GO:0005160	transforming growth factor beta receptor binding	326	0.163948	1	1	2.15832	1.38997	3	0.00183858	0.00396825	149	0.0544087	1	1	3.39849	0.882746	3	15	0.00252101	0.2	region_339,region_537,region_552	Smad2,Tgfbr1,Tgfbr3
GO Molecular Function	GO:0004439	phosphatidylinositol-4,5-bisphosphate 5-phosphatase activity	327	0.164093	1	1	5.57986	0.179216	1	0.000237058	0.00132275	564	0.261617	1	1	3.39849	0.294249	1	5	0.000840336	0.2	region_594	Ocrl
GO Molecular Function	GO:0004614	phosphoglucomutase activity	328	0.165313	1	1	5.53476	0.180676	1	0.00023899	0.00132275	486	0.215437	1	1	4.24811	0.235399	1	4	0.000840336	0.25	region_519	Pgm1
GO Molecular Function	GO:0016520	growth hormone-releasing hormone receptor activity	329	0.165349	1	1	5.53343	0.18072	1	0.000239047	0.00132275	398	0.166371	1	1	5.66415	0.176549	1	3	0.000840336	0.333333	region_615	Ghrhr
GO Molecular Function	GO:0055106	ubiquitin-protein ligase regulator activity	330	0.166115	1	1	2.74118	0.729612	2	0.000965096	0.0026455	486	0.215437	1	1	4.24811	0.235399	1	4	0.000840336	0.25	region_112,region_113	Trib2
GO Molecular Function	GO:0042826	histone deacetylase binding	331	0.166193	1	1	1.50854	5.30315	8	0.00701475	0.010582	58	0.00935844	1	0.525041	2.66548	3.00134	8	51	0.00672269	0.156863	region_113,region_30,region_32,region_371,region_38,region_475,region_49,region_61	Gli3,Hdac4,Hey2,Lpin1,Nr2c1,Prdm1,Tcf21,Traf6
GO Molecular Function	GO:0005085	guanyl-nucleotide exchange factor activity	332	0.167031	1	1	1.2906	13.947	18	0.0184484	0.0238095	79	0.0157338	1	0.648072	1.77222	9.5925	17	163	0.0142857	0.104294	region_126,region_127,region_155,region_304,region_320,region_427,region_456,region_459,region_46,region_483,region_49,region_534,region_625,region_684,region_711,region_737,region_742,region_96	4930596D02Rik,Arhgef26,Arhgef3,Dock4,Fgd6,Gapvd1,Iqsec1,Plce1,Psd2,Psd3,Rapgef5,Rasgef1b,Rasgrf1,Rasgrp1,Rgnef,Ric8b,Vav2
GO Molecular Function	GO:0004713	protein tyrosine kinase activity	333	0.16723	1	1	1.29034	13.9498	18	0.0184521	0.0238095	69	0.0121495	1	0.572962	1.86218	8.59206	16	146	0.0134454	0.109589	region_204,region_228,region_229,region_245,region_248,region_276,region_277,region_285,region_363,region_366,region_528,region_529,region_532,region_549,region_556,region_584,region_692,region_79	Alk,Dyrk1a,Epha3,Epha4,Epha5,Epha7,Ephb1,Fert2,Fgfr2,Igf1r,Irs1,Ptpn3,Sykb,Tec,Tie1,Txk
GO Molecular Function	GO:0031707	endothelin A receptor binding	334	0.168056	1	1	5.43572	0.183968	1	0.000243344	0.00132275	154	0.0588497	1	1	16.9924	0.0588497	1	1	0.000840336	1	region_73	Edn1
GO Molecular Function	GO:0015501	glutamate:sodium symporter activity	335	0.168274	1	1	5.42801	0.18423	1	0.00024369	0.00132275	292	0.114239	1	1	8.49622	0.117699	1	2	0.000840336	0.5	region_477	Slc1a2
GO Molecular Function	GO:0004630	phospholipase D activity	336	0.168586	1	1	5.41697	0.184605	1	0.000244187	0.00132275	616	0.305082	1	1	2.83207	0.353098	1	6	0.000840336	0.166667	region_419	Pld1
GO Molecular Function	GO:0001786	phosphatidylserine binding	337	0.16861	1	1	2.71483	0.736694	2	0.000974463	0.0026455	290	0.113782	1	1	3.39849	0.588497	2	10	0.00168067	0.2	region_354,region_483	Sdpr,Thbs1
GO Molecular Function	GO:0034595	phosphatidylinositol phosphate 5-phosphatase activity	338	0.169165	1	1	5.39661	0.185302	1	0.000245108	0.00132275	616	0.305082	1	1	2.83207	0.353098	1	6	0.000840336	0.166667	region_594	Ocrl
GO Molecular Function	GO:0004516	nicotinate phosphoribosyltransferase activity	339	0.170461	1	1	5.35153	0.186862	1	0.000247172	0.00132275	398	0.166371	1	1	5.66415	0.176549	1	3	0.000840336	0.333333	region_123	Nampt
GO Molecular Function	GO:0019829	cation-transporting ATPase activity	340	0.17248	1	1	2.10504	1.42515	3	0.00188512	0.00396825	464	0.179732	1	1	2.03909	1.47124	3	25	0.00252101	0.12	region_142,region_52,region_94	Atp2b1,Atp6ap1l,Atp6v1d
GO Molecular Function	GO:0047756	chondroitin 4-sulfotransferase activity	341	0.172536	1	1	5.28077	0.189366	1	0.000250484	0.00132275	398	0.166371	1	1	5.66415	0.176549	1	3	0.000840336	0.333333	region_45	Chst11
GO Molecular Function	GO:0070063	RNA polymerase binding	342	0.172964	1	1	2.67019	0.749011	2	0.000990755	0.0026455	713	0.384491	1	1	2.12405	0.470798	1	8	0.000840336	0.125	region_405,region_406	Smyd2
GO Molecular Function	GO:0048603	fibroblast growth factor 2 binding	343	0.174368	1	1	2.65614	0.752972	2	0.000995995	0.0026455	119	0.0307152	1	0.839892	6.79697	0.294249	2	5	0.00168067	0.4	region_483,region_537	Tgfbr3,Thbs1
GO Molecular Function	GO:0004459	L-lactate dehydrogenase activity	344	0.175615	1	1	5.17886	0.193093	1	0.000255414	0.00132275	486	0.215437	1	1	4.24811	0.235399	1	4	0.000840336	0.25	region_236	Ldhal6b
GO Molecular Function	GO:0004514	nicotinate-nucleotide diphosphorylase (carboxylating) activity	345	0.175968	1	1	5.16738	0.193522	1	0.000255981	0.00132275	398	0.166371	1	1	5.66415	0.176549	1	3	0.000840336	0.333333	region_123	Nampt
GO Molecular Function	GO:0031625	ubiquitin protein ligase binding	346	0.176051	1	1	1.41381	7.07307	10	0.00935592	0.0132275	550	0.227181	1	1	1.37313	5.82612	8	99	0.00672269	0.0808081	region_112,region_113,region_327,region_339,region_365,region_374,region_479,region_552,region_97,region_98	Bcl2,Cul3,Pax6,Pik3r1,Smad2,Sncaip,Tgfbr1,Trib2
GO Molecular Function	GO:0016417	S-acyltransferase activity	347	0.178391	1	1	5.08996	0.196465	1	0.000259875	0.00132275	616	0.305082	1	1	2.83207	0.353098	1	6	0.000840336	0.166667	region_54	Zdhhc17
GO Molecular Function	GO:0005110	frizzled-2 binding	348	0.178457	1	1	2.61617	0.764477	2	0.00101121	0.0026455	226	0.0596345	1	0.858631	4.85498	0.411948	2	7	0.00168067	0.285714	region_603,region_738	Wnt2,Wnt5a
GO Molecular Function	GO:0035500	MH2 domain binding	349	0.179608	1	1	5.05185	0.197947	1	0.000261835	0.00132275	154	0.0588497	1	1	16.9924	0.0588497	1	1	0.000840336	1	region_56	Hmga2
GO Molecular Function	GO:0035501	MH1 domain binding	349	0.179608	1	1	5.05185	0.197947	1	0.000261835	0.00132275	154	0.0588497	1	1	16.9924	0.0588497	1	1	0.000840336	1	region_56	Hmga2
GO Molecular Function	GO:0004903	growth hormone receptor activity	351	0.179641	1	1	5.05083	0.197987	1	0.000261888	0.00132275	154	0.0588497	1	1	16.9924	0.0588497	1	1	0.000840336	1	region_156	Ghr
GO Molecular Function	GO:0004965	GABA-B receptor activity	352	0.180247	1	1	5.03206	0.198726	1	0.000262865	0.00132275	398	0.166371	1	1	5.66415	0.176549	1	3	0.000840336	0.333333	region_268	Gpr156
GO Molecular Function	GO:0032404	mismatch repair complex binding	353	0.180479	1	1	5.0249	0.199009	1	0.00026324	0.00132275	753	0.420728	1	1	1.88805	0.529647	1	9	0.000840336	0.111111	region_697	Mlh1
GO Molecular Function	GO:0004047	aminomethyltransferase activity	354	0.181119	1	1	5.00526	0.19979	1	0.000264272	0.00132275	616	0.305082	1	1	2.83207	0.353098	1	6	0.000840336	0.166667	region_456	Sardh
GO Molecular Function	GO:0008753	NADPH dehydrogenase (quinone) activity	355	0.181209	1	1	5.0025	0.1999	1	0.000264418	0.00132275	154	0.0588497	1	1	16.9924	0.0588497	1	1	0.000840336	1	region_709	Cbr4
GO Molecular Function	GO:0032794	GTPase activating protein binding	356	0.181674	1	1	4.98832	0.200468	1	0.00026517	0.00132275	564	0.261617	1	1	3.39849	0.294249	1	5	0.000840336	0.2	region_459	Gapvd1
GO Molecular Function	GO:0015077	monovalent inorganic cation transmembrane transporter activity	357	0.181878	1	1	1.20117	24.1432	29	0.0319354	0.0383598	90	0.0195713	1	0.707611	1.52424	17.7138	27	301	0.0226891	0.089701	region_109,region_14,region_142,region_158,region_165,region_172,region_181,region_184,region_21,region_251,region_285,region_347,region_357,region_364,region_403,region_404,region_435,region_465,region_466,region_467,region_472,region_477,region_512,region_627,region_689,region_7,region_719,region_92,region_94	Atp5g3,Atp6ap1l,Atp6v1d,Cox10,Cox6c,Cox7c,Hcn1,Kcnc4,Kcne4,Kcnh7,Kcnj2,Kcnj6,Kcnk2,Kcnk9,Kcnq3,Kcnq5,Kcnv1,Kctd18,Kctd3,Slc12a3,Slc1a2,Slc1a3,Slc1a4,Slc5a1,Slc6a6,Slc8a1,Slc9a9
GO Molecular Function	GO:0031694	alpha-2A adrenergic receptor binding	358	0.182125	1	1	4.97466	0.201019	1	0.000265898	0.00132275	486	0.215437	1	1	4.24811	0.235399	1	4	0.000840336	0.25	region_523	Uchl1
GO Molecular Function	GO:0016863	intramolecular oxidoreductase activity, transposing C=C bonds	359	0.183655	1	1	2.56725	0.779044	2	0.00103048	0.0026455	473	0.197696	1	1	2.42749	0.823896	2	14	0.00168067	0.142857	region_260,region_70	Ehhadh,Peci
GO Molecular Function	GO:0009374	biotin binding	360	0.183693	1	1	4.92763	0.202937	1	0.000268435	0.00132275	398	0.166371	1	1	5.66415	0.176549	1	3	0.000840336	0.333333	region_284	Hlcs
GO Molecular Function	GO:0004515	nicotinate-nucleotide adenylyltransferase activity	361	0.183926	1	1	4.92069	0.203224	1	0.000268814	0.00132275	398	0.166371	1	1	5.66415	0.176549	1	3	0.000840336	0.333333	region_386	Nmnat2
GO Molecular Function	GO:0000309	nicotinamide-nucleotide adenylyltransferase activity	361	0.183926	1	1	4.92069	0.203224	1	0.000268814	0.00132275	398	0.166371	1	1	5.66415	0.176549	1	3	0.000840336	0.333333	region_386	Nmnat2
GO Molecular Function	GO:0051577	MyoD binding	363	0.184015	1	1	4.91807	0.203332	1	0.000268957	0.00132275	398	0.166371	1	1	5.66415	0.176549	1	3	0.000840336	0.333333	region_257	Crebbp
GO Molecular Function	GO:0019966	interleukin-1 binding	364	0.184235	1	1	2.56191	0.780667	2	0.00103263	0.0026455	263	0.0945965	1	1	3.7761	0.529647	2	9	0.00168067	0.222222	region_263,region_637	A2m,Il1rap
GO Molecular Function	GO:0004300	enoyl-CoA hydratase activity	365	0.184599	1	1	4.9008	0.204048	1	0.000269905	0.00132275	564	0.261617	1	1	3.39849	0.294249	1	5	0.000840336	0.2	region_260	Ehhadh
GO Molecular Function	GO:0050681	androgen receptor binding	366	0.184693	1	1	2.03436	1.47466	3	0.00195061	0.00396825	604	0.286606	1	1	1.88805	1.0593	2	18	0.00168067	0.111111	region_30,region_563,region_564	Kdm4c,Tcf21
GO Molecular Function	GO:0032552	deoxyribonucleotide binding	367	0.185832	1	1	4.86473	0.205561	1	0.000271906	0.00132275	669	0.34599	1	1	2.42749	0.411948	1	7	0.000840336	0.142857	region_317	Ercc3
GO Molecular Function	GO:0004721	phosphoprotein phosphatase activity	368	0.187804	1	1	1.2857	12.4446	16	0.0164611	0.021164	356	0.125757	1	1	1.42517	9.12171	13	155	0.0109244	0.083871	region_155,region_18,region_246,region_247,region_307,region_374,region_383,region_401,region_402,region_429,region_443,region_545,region_556,region_639,region_654,region_655	Dusp10,Dusp14,Dusp5,Pdp1,Phlpp1,Ppm1l,Ppp3ca,Ptpn3,Ptprc,Ptprm,Ptprn2,Ptpro,Ubash3b
GO Molecular Function	GO:0008238	exopeptidase activity	369	0.188073	1	1	1.45834	5.4857	8	0.00725621	0.010582	746	0.40569	1	1	1.17189	5.11993	6	87	0.00504202	0.0689655	region_1,region_210,region_211,region_212,region_230,region_38,region_523,region_84	2010111I01Rik,Aebp1,Agbl1,Cpxm2,Prep,Uchl1
GO Molecular Function	GO:0008312	7S RNA binding	370	0.188367	1	1	4.79206	0.208678	1	0.00027603	0.00132275	616	0.305082	1	1	2.83207	0.353098	1	6	0.000840336	0.166667	region_398	Srp9
GO Molecular Function	GO:0004383	guanylate cyclase activity	371	0.188645	1	1	2.52215	0.792973	2	0.00104891	0.0026455	363	0.133846	1	1	3.08953	0.647347	2	11	0.00168067	0.181818	region_309,region_745	Gucy1b2,Gucy2g
GO Molecular Function	GO:0047184	1-acylglycerophosphocholine O-acyltransferase activity	372	0.191275	1	1	4.71105	0.212267	1	0.000280776	0.00132275	486	0.215437	1	1	4.24811	0.235399	1	4	0.000840336	0.25	region_115	Mboat2
GO Molecular Function	GO:0004822	isoleucine-tRNA ligase activity	373	0.191858	1	1	4.69512	0.212987	1	0.000281729	0.00132275	292	0.114239	1	1	8.49622	0.117699	1	2	0.000840336	0.5	region_77	Iars
GO Molecular Function	GO:0004551	nucleotide diphosphatase activity	374	0.191861	1	1	2.49401	0.801922	2	0.00106074	0.0026455	119	0.0307152	1	0.839892	6.79697	0.294249	2	5	0.00168067	0.4	region_243,region_550	Nudt12,Nudt2
GO Molecular Function	GO:0016747	transferase activity, transferring acyl groups other than amino-acyl groups	375	0.191867	1	1	1.36009	8.08769	11	0.010698	0.0145503	751	0.417465	1	1	1.09951	10.0045	11	170	0.0092437	0.0647059	region_115,region_135,region_195,region_257,region_308,region_468,region_469,region_54,region_621,region_70,region_711	1110002B05Rik,Cdyl,Cml2,Crebbp,Gpam,Lass6,Mboat2,Nat3,Nat8,Zdhhc13,Zdhhc17
GO Molecular Function	GO:0030504	inorganic diphosphate transmembrane transporter activity	376	0.193842	1	1	4.64156	0.215445	1	0.00028498	0.00132275	154	0.0588497	1	1	16.9924	0.0588497	1	1	0.000840336	1	region_164	Ank
GO Molecular Function	GO:0004311	farnesyltranstransferase activity	377	0.193962	1	1	4.63835	0.215594	1	0.000285177	0.00132275	486	0.215437	1	1	4.24811	0.235399	1	4	0.000840336	0.25	region_14	Cox10
GO Molecular Function	GO:0016706	oxidoreductase activity, acting on paired donors, with incorporation or reduction of molecular oxygen, 2-oxoglutarate as one donor, and incorporation of one atom each of oxygen into both donors	378	0.194489	1	1	1.6343	3.05941	5	0.00404684	0.00661376	599	0.271979	1	1	1.51044	2.64824	4	45	0.00336134	0.0888889	region_11,region_135,region_219,region_687,region_688	Egln3,P4ha2,P4ha3,Plod2
GO Molecular Function	GO:0035252	UDP-xylosyltransferase activity	379	0.19518	1	1	2.46568	0.811137	2	0.00107293	0.0026455	84	0.0191725	1	0.742705	8.49622	0.235399	2	4	0.00168067	0.5	region_190,region_225	Gxylt1,Xylt1
GO Molecular Function	GO:0001105	RNA polymerase II transcription coactivator activity	380	0.195666	1	1	1.54719	3.87799	6	0.00512962	0.00793651	18	0.000605022	1	0.109375	6.53555	0.765046	5	13	0.00420168	0.384615	region_108,region_118,region_547,region_587,region_588,region_65	Isl1,Pou3f1,Pou3f2,Sox11,Sox4
GO Molecular Function	GO:0001965	G-protein alpha-subunit binding	381	0.197409	1	1	2.44704	0.817316	2	0.0010811	0.0026455	387	0.154618	1	1	2.83207	0.706197	2	12	0.00168067	0.166667	region_285,region_46	Kcnj6,Ric8b
GO Molecular Function	GO:0003924	GTPase activity	382	0.198101	1	1	1.32988	9.02334	12	0.0119356	0.015873	908	0.598843	1	1	0.960025	10.4164	10	177	0.00840336	0.0564972	region_125,region_139,region_213,region_221,region_295,region_426,region_427,region_587,region_588,region_623,region_717,region_79	Arl4a,Atl1,Diras2,Eefsec,Eftud1,Gnao1,Gnaq,Rap2b,Rragc,Rras2
GO Molecular Function	GO:0035673	oligopeptide transmembrane transporter activity	383	0.199465	1	1	4.49554	0.222443	1	0.000294236	0.00132275	616	0.305082	1	1	2.83207	0.353098	1	6	0.000840336	0.166667	region_545	Cdh17
GO Molecular Function	GO:0004457	lactate dehydrogenase activity	384	0.199814	1	1	4.48675	0.222878	1	0.000294813	0.00132275	564	0.261617	1	1	3.39849	0.294249	1	5	0.000840336	0.2	region_236	Ldhal6b
GO Molecular Function	GO:0000318	protein-methionine-R-oxide reductase activity	385	0.200114	1	1	4.47922	0.223253	1	0.000295308	0.00132275	398	0.166371	1	1	5.66415	0.176549	1	3	0.000840336	0.333333	region_56	Msrb3
GO Molecular Function	GO:0031492	nucleosomal DNA binding	386	0.200413	1	1	4.47173	0.223627	1	0.000295803	0.00132275	292	0.114239	1	1	8.49622	0.117699	1	2	0.000840336	0.5	region_56	Hmga2
GO Molecular Function	GO:0051434	BH3 domain binding	387	0.200563	1	1	4.46798	0.223815	1	0.000296051	0.00132275	486	0.215437	1	1	4.24811	0.235399	1	4	0.000840336	0.25	region_374	Bcl2
GO Molecular Function	GO:0008324	cation transmembrane transporter activity	388	0.201001	1	1	1.14333	38.484	44	0.0509048	0.0582011	112	0.0275124	1	0.799334	1.36339	30.0722	41	511	0.0344538	0.0802348	region_109,region_14,region_142,region_158,region_165,region_172,region_181,region_184,region_195,region_21,region_235,region_251,region_285,region_336,region_347,region_357,region_364,region_403,region_404,region_435,region_438,region_45,region_465,region_466,region_467,region_472,region_477,region_509,region_512,region_52,region_521,region_54,region_540,region_557,region_574,region_627,region_6…	Atp2b1,Atp5g3,Atp6ap1l,Atp6v1d,Cacna2d1,Cacna2d3,Chrna9,Cox10,Cox6c,Cox7c,Hcn1,Itpr1,Kcnc4,Kcne4,Kcnh7,Kcnj2,Kcnj6,Kcnk2,Kcnk9,Kcnq3,Kcnq5,Kcnv1,Kctd18,Kctd3,Orai1,Slc12a2,Slc12a3,Slc1a2,Slc1a3,Slc1a4,Slc24a2,Slc30a7,Slc31a2,Slc41a2,Slc5a1,Slc6a6,Slc8a1,Slc9a9,Tpcn2,Zdhhc13,Zdhhc17
GO Molecular Function	GO:0080031	methyl salicylate esterase activity	389	0.201631	1	1	4.44146	0.225151	1	0.000297819	0.00132275	713	0.384491	1	1	2.12405	0.470798	1	8	0.000840336	0.125	region_717	Ces5a
GO Molecular Function	GO:0080032	methyl jasmonate esterase activity	389	0.201631	1	1	4.44146	0.225151	1	0.000297819	0.00132275	713	0.384491	1	1	2.12405	0.470798	1	8	0.000840336	0.125	region_717	Ces5a
GO Molecular Function	GO:0080030	methyl indole-3-acetate esterase activity	389	0.201631	1	1	4.44146	0.225151	1	0.000297819	0.00132275	713	0.384491	1	1	2.12405	0.470798	1	8	0.000840336	0.125	region_717	Ces5a
GO Molecular Function	GO:0005086	ARF guanyl-nucleotide exchange factor activity	392	0.203326	1	1	1.93725	1.54859	3	0.0020484	0.00396825	238	0.0745858	1	1	2.99866	1.00045	3	17	0.00252101	0.176471	region_320,region_625,region_711	Iqsec1,Psd2,Psd3
GO Molecular Function	GO:0031852	mu-type opioid receptor binding	393	0.203613	1	1	4.39298	0.227636	1	0.000301105	0.00132275	486	0.215437	1	1	4.24811	0.235399	1	4	0.000840336	0.25	region_717	Gnao1
GO Molecular Function	GO:0030229	very-low-density lipoprotein particle receptor activity	394	0.204079	1	1	4.38173	0.22822	1	0.000301879	0.00132275	486	0.215437	1	1	4.24811	0.235399	1	4	0.000840336	0.25	region_302	Vldlr
GO Molecular Function	GO:0035257	nuclear hormone receptor binding	395	0.204155	1	1	1.42499	5.61409	8	0.00742605	0.010582	615	0.29974	1	1	1.32409	4.53143	6	77	0.00504202	0.0779221	region_194,region_30,region_512,region_563,region_564,region_699,region_97,region_98	Ctnnb1,Kdm4c,Pik3r1,Tcf21,Vdr,Ywhah
GO Molecular Function	GO:0004129	cytochrome-c oxidase activity	396	0.204945	1	1	1.92935	1.55493	3	0.00205678	0.00396825	470	0.194889	1	1	1.96067	1.53009	3	26	0.00252101	0.115385	region_14,region_165,region_92	Cox10,Cox6c,Cox7c
GO Molecular Function	GO:0033613	activating transcription factor binding	397	0.204975	1	1	1.72248	2.32224	4	0.00307174	0.005291	151	0.0562696	1	1	2.71879	1.47124	4	25	0.00336134	0.16	region_32,region_339,region_371,region_708	Hand2,Hdac4,Hey2,Smad2
GO Molecular Function	GO:0016462	pyrophosphatase activity	398	0.206945	1	1	1.13248	42.3849	48	0.0560647	0.0634921	653	0.321621	1	1	1.07666	42.7249	46	726	0.0386555	0.0633609	region_101,region_125,region_139,region_142,region_15,region_154,region_16,region_17,region_188,region_196,region_198,region_213,region_221,region_241,region_243,region_295,region_317,region_380,region_421,region_426,region_427,region_439,region_467,region_470,region_489,region_499,region_500,region_52,region_550,region_586,region_587,region_588,region_591,region_623,region_634,region_666,region_…	0610007P08Rik,Abcc12,Abcc4,Abcd3,Abcf1,Arl4a,Atl1,Atp10a,Atp11b,Atp2b1,Atp6ap1l,Atp6v1d,Ccnh,Cgnl1,Chd6,Crbn,Ddx10,Diras2,Dync1i2,Dynlrb2,Eefsec,Eftud1,Ercc3,Fign,Gnao1,Gnaq,Kif16b,Kif1b,Kif21a,Kif26a,Kif2a,Macf1,Mcm6,Mlh1,Mmaa,Myh10,Myo18a,Myo1d,Myo6,Nav2,Nudt12,Nudt2,Rap2b,Rragc,Rras2,Top1
GO Molecular Function	GO:0016860	intramolecular oxidoreductase activity	399	0.207705	1	1	1.71267	2.33554	4	0.00308933	0.005291	480	0.207387	1	1	1.69924	2.35399	4	40	0.00336134	0.1	region_260,region_526,region_535,region_70	Ehhadh,Enoph1,Gnpda2,Peci
GO Molecular Function	GO:0015026	coreceptor activity	400	0.20995	1	1	2.34763	0.851921	2	0.00112688	0.0026455	387	0.154618	1	1	2.83207	0.706197	2	12	0.00168067	0.166667	region_370,region_537	Ramp1,Tgfbr3
GO Molecular Function	GO:0016791	phosphatase activity	401	0.210251	1	1	1.21077	18.1702	22	0.0240347	0.0291005	469	0.191894	1	1	1.25354	14.3593	18	244	0.0151261	0.0737705	region_113,region_155,region_18,region_233,region_234,region_246,region_247,region_307,region_374,region_383,region_401,region_402,region_429,region_443,region_535,region_545,region_556,region_594,region_639,region_654,region_655,region_713	Dusp10,Dusp14,Dusp5,Enoph1,Inpp4b,Inpp5a,Lpin1,Ocrl,Pdp1,Phlpp1,Ppm1l,Ppp3ca,Ptpn3,Ptprc,Ptprm,Ptprn2,Ptpro,Ubash3b
GO Molecular Function	GO:0003705	sequence-specific distal enhancer binding RNA polymerase II transcription factor activity	402	0.210286	1	1	1.312	9.14637	12	0.0120984	0.015873	110	0.0273363	1	0.808659	1.99911	5.00223	10	85	0.00840336	0.117647	region_136,region_137,region_149,region_22,region_35,region_361,region_405,region_406,region_407,region_585,region_66,region_752	Creb1,Foxa1,Foxc1,Foxj3,Foxn3,Foxo3,Nkx2-1,Pou4f1,Prox1,Sox9
GO Molecular Function	GO:0004860	protein kinase inhibitor activity	403	0.210738	1	1	1.70194	2.35026	4	0.00310881	0.005291	555	0.24198	1	1	1.75784	1.70664	3	29	0.00252101	0.103448	region_112,region_113,region_502,region_683	Ibtk,Pkig,Trib2
GO Molecular Function	GO:0004714	transmembrane receptor protein tyrosine kinase activity	404	0.210756	1	1	1.31133	9.15105	12	0.0121046	0.015873	48	0.00556847	1	0.377496	2.53619	3.94293	10	67	0.00840336	0.149254	region_204,region_228,region_229,region_248,region_276,region_277,region_363,region_366,region_532,region_549,region_584,region_692	Alk,Epha3,Epha4,Epha5,Epha7,Ephb1,Fgfr2,Igf1r,Irs1,Tie1
GO Molecular Function	GO:0003918	DNA topoisomerase (ATP-hydrolyzing) activity	405	0.211368	1	1	4.21198	0.237418	1	0.000314045	0.00132275	486	0.215437	1	1	4.24811	0.235399	1	4	0.000840336	0.25	region_499	Top1
GO Molecular Function	GO:0070412	R-SMAD binding	406	0.211969	1	1	1.89596	1.58231	3	0.00209301	0.00396825	233	0.0641292	1	0.895607	3.18608	0.941595	3	16	0.00252101	0.1875	region_339,region_479,region_699	Ctnnb1,Pax6,Smad2
GO Molecular Function	GO:0000224	peptide-N4-(N-acetyl-beta-glucosaminyl)asparagine amidase activity	407	0.212028	1	1	4.19718	0.238255	1	0.000315153	0.00132275	154	0.0588497	1	1	16.9924	0.0588497	1	1	0.000840336	1	region_733	Ngly1
GO Molecular Function	GO:0004923	leukemia inhibitory factor receptor activity	408	0.212465	1	1	4.18743	0.23881	1	0.000315886	0.00132275	292	0.114239	1	1	8.49622	0.117699	1	2	0.000840336	0.5	region_157	Lifr
GO Molecular Function	GO:0016675	oxidoreductase activity, acting on a heme group of donors	409	0.21325	1	1	1.89002	1.58729	3	0.00209959	0.00396825	483	0.210345	1	1	1.88805	1.58894	3	27	0.00252101	0.111111	region_14,region_165,region_92	Cox10,Cox6c,Cox7c
GO Molecular Function	GO:0008526	phosphatidylinositol transporter activity	410	0.213744	1	1	4.15913	0.240435	1	0.000318036	0.00132275	292	0.114239	1	1	8.49622	0.117699	1	2	0.000840336	0.5	region_538	Pitpnb
GO Molecular Function	GO:0001600	endothelin-B receptor activity	411	0.214222	1	1	4.14865	0.241042	1	0.000318839	0.00132275	154	0.0588497	1	1	16.9924	0.0588497	1	1	0.000840336	1	region_752	Ednrb
GO Molecular Function	GO:0017111	nucleoside-triphosphatase activity	412	0.214261	1	1	1.13164	40.6491	46	0.0537687	0.0608466	663	0.33894	1	1	1.07116	41.0771	44	698	0.0369748	0.0630373	region_101,region_125,region_139,region_142,region_15,region_154,region_16,region_17,region_188,region_196,region_198,region_213,region_221,region_241,region_295,region_317,region_380,region_421,region_426,region_427,region_439,region_467,region_470,region_489,region_499,region_500,region_52,region_586,region_587,region_588,region_591,region_623,region_634,region_666,region_677,region_682,region_…	0610007P08Rik,Abcc12,Abcc4,Abcd3,Abcf1,Arl4a,Atl1,Atp10a,Atp11b,Atp2b1,Atp6ap1l,Atp6v1d,Ccnh,Cgnl1,Chd6,Crbn,Ddx10,Diras2,Dync1i2,Dynlrb2,Eefsec,Eftud1,Ercc3,Fign,Gnao1,Gnaq,Kif16b,Kif1b,Kif21a,Kif26a,Kif2a,Macf1,Mcm6,Mlh1,Mmaa,Myh10,Myo18a,Myo1d,Myo6,Nav2,Rap2b,Rragc,Rras2,Top1
GO Molecular Function	GO:0004089	carbonate dehydratase activity	413	0.2152	1	1	2.30856	0.866342	2	0.00114595	0.0026455	541	0.21974	1	1	2.26566	0.882746	2	15	0.00168067	0.133333	region_415,region_672	Car12,Car2
GO Molecular Function	GO:0016818	hydrolase activity, acting on acid anhydrides, in phosphorus-containing anhydrides	414	0.216096	1	1	1.12725	42.5813	48	0.0563245	0.0634921	661	0.335435	1	1	1.07076	42.9603	46	730	0.0386555	0.0630137	region_101,region_125,region_139,region_142,region_15,region_154,region_16,region_17,region_188,region_196,region_198,region_213,region_221,region_241,region_243,region_295,region_317,region_380,region_421,region_426,region_427,region_439,region_467,region_470,region_489,region_499,region_500,region_52,region_550,region_586,region_587,region_588,region_591,region_623,region_634,region_666,region_…	0610007P08Rik,Abcc12,Abcc4,Abcd3,Abcf1,Arl4a,Atl1,Atp10a,Atp11b,Atp2b1,Atp6ap1l,Atp6v1d,Ccnh,Cgnl1,Chd6,Crbn,Ddx10,Diras2,Dync1i2,Dynlrb2,Eefsec,Eftud1,Ercc3,Fign,Gnao1,Gnaq,Kif16b,Kif1b,Kif21a,Kif26a,Kif2a,Macf1,Mcm6,Mlh1,Mmaa,Myh10,Myo18a,Myo1d,Myo6,Nav2,Nudt12,Nudt2,Rap2b,Rragc,Rras2,Top1
GO Molecular Function	GO:0003713	transcription coactivator activity	415	0.217185	1	1	1.24062	13.7028	17	0.0181255	0.0224868	237	0.0731541	1	1	1.5348	9.12171	14	155	0.0117647	0.0903226	region_108,region_113,region_118,region_161,region_169,region_170,region_257,region_313,region_517,region_518,region_547,region_587,region_588,region_65,region_699,region_7,region_708	Abra,Crebbp,Ctnnb1,Hand2,Isl1,Lpin1,Pou3f1,Pou3f2,Ppargc1a,Sertad2,Sox11,Sox4,Ss18,Sub1
GO Molecular Function	GO:0008173	RNA methyltransferase activity	416	0.219081	1	1	2.28055	0.876982	2	0.00116003	0.0026455	750	0.416793	1	1	1.41604	1.41239	2	24	0.00168067	0.0833333	region_440,region_727	Mettl14,Tarbp1
GO Molecular Function	GO:0030374	ligand-dependent nuclear receptor transcription coactivator activity	417	0.221023	1	1	1.85491	1.61733	3	0.00213932	0.00396825	810	0.457616	1	1	1.30711	1.53009	2	26	0.00168067	0.0769231	region_313,region_517,region_518	Ppargc1a,Ss18
GO Molecular Function	GO:0008017	microtubule binding	418	0.221634	1	1	1.43101	4.89163	7	0.00647042	0.00925926	602	0.27909	1	1	1.35939	4.41373	6	75	0.00504202	0.08	region_15,region_154,region_579,region_586,region_591,region_62,region_63	Kif1b,Kif26a,Macf1,Ndel1,Sgip1,Vps41
GO Molecular Function	GO:0030977	taurine binding	419	0.223224	1	1	3.95944	0.252561	1	0.000334076	0.00132275	292	0.114239	1	1	8.49622	0.117699	1	2	0.000840336	0.5	region_627	Slc6a6
GO Molecular Function	GO:0005342	organic acid transmembrane transporter activity	420	0.223808	1	1	1.35672	6.63366	9	0.00877469	0.0119048	259	0.086925	1	1	1.68057	5.35532	9	91	0.00756303	0.0989011	region_158,region_193,region_24,region_470,region_477,region_57,region_627,region_7,region_711	Nat3,Slc16a3,Slc16a7,Slc1a2,Slc1a3,Slc1a4,Slc25a12,Slc38a4,Slc6a6
GO Molecular Function	GO:0005100	Rho GTPase activator activity	421	0.224811	1	1	1.65439	2.41781	4	0.00319816	0.005291	393	0.164917	1	1	2.12405	1.41239	3	24	0.00252101	0.125	region_126,region_127,region_460,region_659	Arhgap15,Dock4,Thy1
GO Molecular Function	GO:0015405	P-P-bond-hydrolysis-driven transmembrane transporter activity	422	0.225872	1	1	1.35329	6.65047	9	0.00879692	0.0119048	380	0.146158	1	1	1.49933	6.00267	9	102	0.00756303	0.0882353	region_142,region_198,region_421,region_439,region_52,region_715,region_728,region_754,region_94	Abcc12,Abcc4,Abcd3,Atp10a,Atp11b,Atp2b1,Atp6ap1l,Atp6v1d,Tomm20
GO Molecular Function	GO:0042169	SH2 domain binding	423	0.226381	1	1	1.54287	3.24072	5	0.00428666	0.00661376	349	0.116419	1	1	2.12405	1.88319	4	32	0.00336134	0.125	region_156,region_366,region_414,region_580,region_581	Dab1,Ghr,Irs1,Pag1
GO Molecular Function	GO:0016788	hydrolase activity, acting on ester bonds	424	0.227547	1	1	1.12249	41.8713	47	0.0553853	0.0621693	783	0.448178	1	1	1.02836	40.8417	42	694	0.0352941	0.0605187	region_107,region_113,region_155,region_175,region_18,region_219,region_233,region_234,region_242,region_246,region_247,region_254,region_29,region_304,region_307,region_32,region_326,region_356,region_374,region_383,region_401,region_402,region_41,region_419,region_429,region_430,region_443,region_445,region_475,region_486,region_496,region_523,region_535,region_545,region_556,region_594,region_…	2310001A20Rik,Aplf,Bche,Ces5a,Dnase2b,Dusp10,Dusp14,Dusp5,Endod1,Enoph1,Enpp2,Enpp6,Hddc2,Inpp4b,Inpp5a,Lpin1,Ocrl,Pde7b,Pdp1,Pelo,Pgap1,Phlpp1,Plcb1,Plce1,Plcl2,Pld1,Pol,Ppm1l,Ppme1,Ppp3ca,Ptpn3,Ptprc,Ptprm,Ptprn2,Ptpro,Rag1,Smpdl3a,Snd1,Srbd1,Ubash3b,Uchl1,Usp3
GO Molecular Function	GO:0022892	substrate-specific transporter activity	425	0.227603	1	1	1.09625	63.8539	70	0.0844628	0.0925926	67	0.011283	1	0.547982	1.31887	52.3174	69	889	0.0579832	0.0776153	region_109,region_122,region_14,region_142,region_158,region_164,region_165,region_172,region_181,region_184,region_185,region_186,region_193,region_195,region_198,region_21,region_235,region_24,region_251,region_285,region_297,region_324,region_327,region_336,region_340,region_341,region_347,region_357,region_364,region_370,region_403,region_404,region_421,region_435,region_438,region_45,region_…	Abcc4,Ank,Ap3s1,Atp10a,Atp11b,Atp2b1,Atp5g3,Atp6ap1l,Atp6v1d,Cacna2d1,Cacna2d3,Cdh17,Chrna9,Cox10,Cox6c,Cox7c,Fxyd2,Fxyd6,Gabrb1,Gabrb3,Grid1,Grid2,Hcn1,Itpr1,Kcnc4,Kcne4,Kcnh7,Kcnj2,Kcnj6,Kcnk2,Kcnk9,Kcnq3,Kcnq5,Kcnv1,Kctd18,Kctd3,Mb,Nat3,Orai1,Pitpnb,Plscr1,Ramp1,Slc12a2,Slc12a3,Slc14a1,Slc14a2,Slc16a3,Slc16a7,Slc1a2,Slc1a3,Slc1a4,Slc24a2,Slc25a12,Slc25a17,Slc26a4,Slc30a7,Slc31a2,Slc38a4,Slc41a…
GO Molecular Function	GO:0070053	thrombospondin receptor activity	426	0.227918	1	1	3.86667	0.258621	1	0.000342091	0.00132275	398	0.166371	1	1	5.66415	0.176549	1	3	0.000840336	0.333333	region_275	Cd47
GO Molecular Function	GO:0003916	DNA topoisomerase activity	427	0.228823	1	1	3.84923	0.259792	1	0.000343641	0.00132275	616	0.305082	1	1	2.83207	0.353098	1	6	0.000840336	0.166667	region_499	Top1
GO Molecular Function	GO:0004981	muscarinic acetylcholine receptor activity	428	0.228968	1	1	2.21234	0.904022	2	0.0011958	0.0026455	564	0.261617	1	1	3.39849	0.294249	1	5	0.000840336	0.2	region_609,region_610	Chrm2
GO Molecular Function	GO:0033862	UMP kinase activity	429	0.229063	1	1	3.84463	0.260103	1	0.000344052	0.00132275	154	0.0588497	1	1	16.9924	0.0588497	1	1	0.000840336	1	region_118	Cmpk2
GO Molecular Function	GO:0005125	cytokine activity	430	0.229526	1	1	1.27078	10.23	13	0.0135317	0.0171958	879	0.563764	1	1	0.985069	12.1819	12	207	0.010084	0.057971	region_11,region_123,region_364,region_586,region_603,region_61,region_626,region_680,region_681,region_713,region_73,region_738,region_81	Bmp5,Bmp8a,Csf2,Edn1,Il15,Il9,Inhba,Nampt,Scg2,Wnt2,Wnt5a,Wnt7a
GO Molecular Function	GO:0004826	phenylalanine-tRNA ligase activity	431	0.229684	1	1	3.83276	0.260909	1	0.000345117	0.00132275	564	0.261617	1	1	3.39849	0.294249	1	5	0.000840336	0.2	region_71	Fars2
GO Molecular Function	GO:0005218	intracellular ligand-gated calcium channel activity	432	0.230852	1	1	2.19983	0.909163	2	0.0012026	0.0026455	226	0.0596345	1	0.858631	4.85498	0.411948	2	7	0.00168067	0.285714	region_235,region_636	Itpr1,Tpcn2
GO Molecular Function	GO:0005172	vascular endothelial growth factor receptor binding	433	0.231097	1	1	2.19821	0.909831	2	0.00120348	0.0026455	669	0.34599	1	1	2.42749	0.411948	1	7	0.000840336	0.142857	region_169,region_170	Angpt1
GO Molecular Function	GO:0035497	cAMP response element binding	434	0.231302	1	1	3.80212	0.263012	1	0.000347899	0.00132275	292	0.114239	1	1	8.49622	0.117699	1	2	0.000840336	0.5	region_56	Hmga2
GO Molecular Function	GO:0070700	BMP receptor binding	435	0.231597	1	1	2.19492	0.911196	2	0.00120528	0.0026455	564	0.261617	1	1	3.39849	0.294249	1	5	0.000840336	0.2	region_680,region_681	Bmp5
GO Molecular Function	GO:0045295	gamma-catenin binding	436	0.231951	1	1	1.80809	1.65921	3	0.00219472	0.00396825	241	0.0764781	1	1	4.24811	0.470798	2	8	0.00168067	0.25	region_245,region_314,region_315	Cdh2,Fert2
GO Molecular Function	GO:0004872	receptor activity	437	0.232178	1	1	1.06334	125.077	133	0.165446	0.175926	1092	1	1	1	0.641339	163.72	105	2782	0.0882353	0.0377426	region_100,region_106,region_107,region_108,region_140,region_141,region_155,region_156,region_157,region_175,region_186,region_194,region_195,region_198,region_204,region_209,region_228,region_229,region_230,region_246,region_247,region_248,region_255,region_26,region_263,region_267,region_268,region_269,region_27,region_272,region_275,region_276,region_277,region_289,region_290,region_291,regio…	Adcyap1r1,Adra2a,Alk,Bai3,Bmpr1a,Btla,Calcr,Calcrl,Cd180,Cd47,Chrm2,Chrna9,Dear1,Ednrb,Enpp2,Epha3,Epha4,Epha5,Epha7,Ephb1,Fgfr2,Fshr,Gabrb1,Gabrb3,Ghr,Ghrhr,Gpr125,Gpr126,Gpr135,Gpr146,Gpr151,Gpr156,Gpr26,Gpr39,Gpr52,Grid1,Grid2,Gucy2g,Hrh2,Hrh4,Htr1a,Htr6,Igf1r,Igsf11,Il17rd,Il1rap,Irs1,Itga1,Itga2,Itgb6,Itpr1,Ldlrad3,Lifr,Lphn3,Mchr1,Mfsd6,Mrgprb3,Mtnr1b,Narg2,Neto1,Nlgn1,Npffr2,Nr2c1,Nr2f1,Nr…
GO Molecular Function	GO:0070567	cytidylyltransferase activity	438	0.232711	1	1	3.77579	0.264845	1	0.000350324	0.00132275	616	0.305082	1	1	2.83207	0.353098	1	6	0.000840336	0.166667	region_597	Pcyt1b
GO Molecular Function	GO:0017128	phospholipid scramblase activity	439	0.233502	1	1	3.76115	0.265876	1	0.000351688	0.00132275	154	0.0588497	1	1	16.9924	0.0588497	1	1	0.000840336	1	region_686	Plscr1
GO Molecular Function	GO:0033764	steroid dehydrogenase activity, acting on the CH-OH group of donors, NAD or NADP as acceptor	440	0.233644	1	1	2.18155	0.916779	2	0.00121267	0.0026455	817	0.477398	1	1	1.2587	1.58894	2	27	0.00168067	0.0740741	region_408,region_59	Hsd11b1,Hsd17b6
GO Molecular Function	GO:0019842	vitamin binding	441	0.233802	1	1	1.29673	8.48285	11	0.0112207	0.0145503	551	0.235597	1	1	1.30711	7.65046	10	130	0.00840336	0.0769231	region_11,region_135,region_194,region_219,region_23,region_284,region_294,region_348,region_675,region_687,region_688	Aldh1a2,Egln3,Hlcs,Lmbrd1,P4ha2,P4ha3,Plod2,Psat1,Tha1,Vdr
GO Molecular Function	GO:0004702	receptor signaling protein serine/threonine kinase activity	442	0.234576	1	1	1.52161	3.28598	5	0.00434654	0.00661376	377	0.140965	1	1	1.80771	2.76594	5	47	0.00420168	0.106383	region_260,region_381,region_471,region_536,region_698	B230120H23Rik,Ikbke,Map3k13,Mapk10,Tgfbr2
GO Molecular Function	GO:0002039	p53 binding	443	0.236203	1	1	1.79062	1.6754	3	0.00221614	0.00396825	910	0.602668	1	1	0.999555	2.00089	2	34	0.00168067	0.0588235	region_257,region_405,region_406	Crebbp,Smyd2
GO Molecular Function	GO:0035939	microsatellite binding	444	0.236402	1	1	3.7083	0.269666	1	0.000356701	0.00132275	292	0.114239	1	1	8.49622	0.117699	1	2	0.000840336	0.5	region_32	Hey2
GO Molecular Function	GO:0008168	methyltransferase activity	445	0.23674	1	1	1.27613	9.40346	12	0.0124384	0.015873	814	0.470663	1	1	1.05603	10.4164	11	177	0.0092437	0.0621469	region_231,region_251,region_281,region_391,region_405,region_406,region_438,region_440,region_456,region_522,region_635,region_727	Dph5,Mettl11b,Mettl14,Mgmt,N6amt1,Nsun7,Sardh,Setmar,Smyd2,Tarbp1,Thumpd2
GO Molecular Function	GO:0015081	sodium ion transmembrane transporter activity	446	0.236926	1	1	1.36425	5.86403	8	0.00775665	0.010582	278	0.103308	1	1	1.67826	4.76683	8	81	0.00672269	0.0987654	region_158,region_251,region_477,region_512,region_627,region_689,region_7,region_719	Slc12a3,Slc1a2,Slc1a3,Slc1a4,Slc5a1,Slc6a6,Slc8a1,Slc9a9
GO Molecular Function	GO:0016538	cyclin-dependent protein kinase regulator activity	447	0.237041	1	1	2.15974	0.926037	2	0.00122492	0.0026455	656	0.330945	1	1	1.69924	1.17699	2	20	0.00168067	0.1	region_235,region_78	Ccnd1,Cks2
GO Molecular Function	GO:0008143	poly(A) RNA binding	448	0.238244	1	1	2.15212	0.929315	2	0.00122925	0.0026455	263	0.0945965	1	1	3.7761	0.529647	2	9	0.00168067	0.222222	region_166,region_321	Pabpc1,Pabpc2
GO Molecular Function	GO:0004519	endonuclease activity	449	0.239333	1	1	1.44368	4.15606	6	0.00549743	0.00793651	907	0.598051	1	1	0.961836	6.23807	6	106	0.00504202	0.0566038	region_107,region_326,region_445,region_475,region_622,region_642	Aplf,Dnase2b,Endod1,Pelo,Pol,Rag1
GO Molecular Function	GO:0004798	thymidylate kinase activity	450	0.23972	1	1	3.64938	0.274019	1	0.000362459	0.00132275	292	0.114239	1	1	8.49622	0.117699	1	2	0.000840336	0.5	region_118	Cmpk2
GO Molecular Function	GO:0001099	basal RNA polymerase II transcription machinery binding	451	0.240302	1	1	2.13922	0.93492	2	0.00123667	0.0026455	398	0.166371	1	1	5.66415	0.176549	1	3	0.000840336	0.333333	region_405,region_406	Smyd2
GO Molecular Function	GO:0043498	cell surface binding	452	0.240336	1	1	1.50714	3.31753	5	0.00438827	0.00661376	360	0.13195	1	1	1.847	2.70709	5	46	0.00420168	0.108696	region_203,region_256,region_422,region_439,region_483	Anxa5,F3,Nrxn1,Pcsk6,Thbs1
GO Molecular Function	GO:0004447	iodide peroxidase activity	453	0.241179	1	1	3.62399	0.275938	1	0.000364998	0.00132275	292	0.114239	1	1	8.49622	0.117699	1	2	0.000840336	0.5	region_121	Tpo
GO Molecular Function	GO:0034593	phosphatidylinositol bisphosphate phosphatase activity	454	0.241553	1	1	2.13145	0.938326	2	0.00124117	0.0026455	263	0.0945965	1	1	3.7761	0.529647	2	9	0.00168067	0.222222	region_594,region_713	Inpp4b,Ocrl
GO Molecular Function	GO:0031628	opioid receptor binding	455	0.241961	1	1	3.61049	0.27697	1	0.000366363	0.00132275	564	0.261617	1	1	3.39849	0.294249	1	5	0.000840336	0.2	region_717	Gnao1
GO Molecular Function	GO:0033765	steroid dehydrogenase activity, acting on the CH-CH group of donors	456	0.242116	1	1	3.60785	0.277174	1	0.000366632	0.00132275	486	0.215437	1	1	4.24811	0.235399	1	4	0.000840336	0.25	region_249	Srd5a2
GO Molecular Function	GO:0016801	hydrolase activity, acting on ether bonds	457	0.243188	1	1	3.58952	0.278589	1	0.000368504	0.00132275	753	0.420728	1	1	1.88805	0.529647	1	9	0.000840336	0.111111	region_606	Ahcyl2
GO Molecular Function	GO:0035639	purine ribonucleoside triphosphate binding	458	0.243399	1	1	1.06499	110.799	118	0.14656	0.156085	698	0.358625	1	1	1.03568	109.107	113	1854	0.094958	0.0609493	region_101,region_102,region_103,region_110,region_112,region_113,region_118,region_124,region_125,region_126,region_127,region_132,region_133,region_137,region_139,region_15,region_154,region_16,region_160,region_17,region_188,region_19,region_196,region_198,region_201,region_202,region_204,region_213,region_216,region_217,region_221,region_228,region_229,region_232,region_24,region_241,region_2…	0610007P08Rik,Abcc12,Abcc4,Abcd3,Abcf1,Acss1,Actbl2,Adcy2,Akt3,Alk,Arl4a,Arl4c,Atl1,Atp10a,Atp11b,Atp2b1,B230120H23Rik,Bmpr1a,Camk1d,Camk1g,Cdc7,Cdk1,Cdkl1,Chd6,Cmpk2,Csnk1d,Csnk1g3,Dars,Ddx10,Dgkb,Diras2,Dock4,Dyrk1a,Eefsec,Eftud1,Epha3,Epha4,Epha5,Epha7,Ephb1,Ercc3,F13a1,Fars2,Fert2,Fgfr2,Fign,Gch1,Gm4922,Gnao1,Gnaq,Gsk3b,Gucy2g,Hipk2,Hlcs,Iars,Igf1r,Ikbke,Ippk,Kif16b,Kif1b,Kif21a,Kif26a,Kif2a,…
GO Molecular Function	GO:0033872	[heparan sulfate]-glucosamine 3-sulfotransferase 3 activity	459	0.243889	1	1	3.57762	0.279516	1	0.00036973	0.00132275	154	0.0588497	1	1	16.9924	0.0588497	1	1	0.000840336	1	region_14	Hs3st3b1
GO Molecular Function	GO:0003987	acetate-CoA ligase activity	460	0.244516	1	1	3.56703	0.280345	1	0.000370827	0.00132275	398	0.166371	1	1	5.66415	0.176549	1	3	0.000840336	0.333333	region_496	Acss1
GO Molecular Function	GO:0004725	protein tyrosine phosphatase activity	461	0.24465	1	1	1.26608	9.47806	12	0.0125371	0.015873	359	0.128338	1	1	1.54477	5.82612	9	99	0.00756303	0.0909091	region_155,region_18,region_246,region_247,region_307,region_383,region_401,region_402,region_556,region_639,region_654,region_655	Dusp10,Dusp14,Dusp5,Ptpn3,Ptprc,Ptprm,Ptprn2,Ptpro,Ubash3b
GO Molecular Function	GO:0070300	phosphatidic acid binding	462	0.245084	1	1	3.5575	0.281096	1	0.00037182	0.00132275	292	0.114239	1	1	8.49622	0.117699	1	2	0.000840336	0.5	region_473	Sestd1
GO Molecular Function	GO:0051575	5'-deoxyribose-5-phosphate lyase activity	463	0.245102	1	1	3.5572	0.28112	1	0.000371852	0.00132275	398	0.166371	1	1	5.66415	0.176549	1	3	0.000840336	0.333333	region_56	Hmga2
GO Molecular Function	GO:0019238	cyclohydrolase activity	464	0.246036	1	1	3.5416	0.282358	1	0.00037349	0.00132275	564	0.261617	1	1	3.39849	0.294249	1	5	0.000840336	0.2	region_743	Gch1
GO Molecular Function	GO:0004693	cyclin-dependent protein kinase activity	465	0.24745	1	1	1.74622	1.718	3	0.00227248	0.00396825	601	0.274313	1	1	1.64443	1.82434	3	31	0.00252101	0.0967742	region_139,region_17,region_43	Cdk1,Cdk5r1,Cdkl1
GO Molecular Function	GO:0016817	hydrolase activity, acting on acid anhydrides	466	0.247951	1	1	1.11022	43.2345	48	0.0571885	0.0634921	709	0.381438	1	1	1.05202	43.7253	46	743	0.0386555	0.0619112	region_101,region_125,region_139,region_142,region_15,region_154,region_16,region_17,region_188,region_196,region_198,region_213,region_221,region_241,region_243,region_295,region_317,region_380,region_421,region_426,region_427,region_439,region_467,region_470,region_489,region_499,region_500,region_52,region_550,region_586,region_587,region_588,region_591,region_623,region_634,region_666,region_…	0610007P08Rik,Abcc12,Abcc4,Abcd3,Abcf1,Arl4a,Atl1,Atp10a,Atp11b,Atp2b1,Atp6ap1l,Atp6v1d,Ccnh,Cgnl1,Chd6,Crbn,Ddx10,Diras2,Dync1i2,Dynlrb2,Eefsec,Eftud1,Ercc3,Fign,Gnao1,Gnaq,Kif16b,Kif1b,Kif21a,Kif26a,Kif2a,Macf1,Mcm6,Mlh1,Mmaa,Myh10,Myo18a,Myo1d,Myo6,Nav2,Nudt12,Nudt2,Rap2b,Rragc,Rras2,Top1
GO Molecular Function	GO:0003857	3-hydroxyacyl-CoA dehydrogenase activity	467	0.248206	1	1	3.50582	0.28524	1	0.000377301	0.00132275	669	0.34599	1	1	2.42749	0.411948	1	7	0.000840336	0.142857	region_260	Ehhadh
GO Molecular Function	GO:0032452	histone demethylase activity	468	0.249398	1	1	2.08406	0.959668	2	0.0012694	0.0026455	862	0.545575	1	1	1.30711	0.765046	1	13	0.000840336	0.0769231	region_563,region_564	Kdm4c
GO Molecular Function	GO:0005154	epidermal growth factor receptor binding	469	0.24964	1	1	1.73786	1.72626	3	0.00228341	0.00396825	255	0.0857403	1	1	2.83207	1.0593	3	18	0.00252101	0.166667	region_245,region_456,region_686	Fert2,Plscr1,Vav2
GO Molecular Function	GO:0070051	fibrinogen binding	470	0.249881	1	1	3.47864	0.287469	1	0.000380249	0.00132275	292	0.114239	1	1	8.49622	0.117699	1	2	0.000840336	0.5	region_483	Thbs1
GO Molecular Function	GO:0008446	GDP-mannose 4,6-dehydratase activity	471	0.249938	1	1	3.47773	0.287544	1	0.000380349	0.00132275	154	0.0588497	1	1	16.9924	0.0588497	1	1	0.000840336	1	region_66	Gmds
GO Molecular Function	GO:0070401	NADP+ binding	471	0.249938	1	1	3.47773	0.287544	1	0.000380349	0.00132275	154	0.0588497	1	1	16.9924	0.0588497	1	1	0.000840336	1	region_66	Gmds
GO Molecular Function	GO:0005315	inorganic phosphate transmembrane transporter activity	473	0.250811	1	1	3.46369	0.288709	1	0.00038189	0.00132275	486	0.215437	1	1	4.24811	0.235399	1	4	0.000840336	0.25	region_164	Ank
GO Molecular Function	GO:0004924	oncostatin-M receptor activity	474	0.251046	1	1	3.45994	0.289022	1	0.000382304	0.00132275	398	0.166371	1	1	5.66415	0.176549	1	3	0.000840336	0.333333	region_157	Lifr
GO Molecular Function	GO:0005127	ciliary neurotrophic factor receptor binding	475	0.25111	1	1	3.45892	0.289107	1	0.000382417	0.00132275	669	0.34599	1	1	2.42749	0.411948	1	7	0.000840336	0.142857	region_157	Lifr
GO Molecular Function	GO:0005126	cytokine receptor binding	476	0.251172	1	1	1.24473	10.4441	13	0.0138149	0.0171958	933	0.628417	1	1	0.93928	11.7111	11	199	0.0092437	0.0552764	region_11,region_157,region_169,region_170,region_339,region_399,region_400,region_537,region_552,region_6,region_67,region_713,region_81	Angpt1,Csf2,Il15,Il9,Lifr,Ripk1,Smad2,Spred2,Tgfbr1,Tgfbr3,Tlr5
GO Molecular Function	GO:0010314	phosphatidylinositol-5-phosphate binding	477	0.251625	1	1	3.4507	0.289796	1	0.000383328	0.00132275	486	0.215437	1	1	4.24811	0.235399	1	4	0.000840336	0.25	region_473	Sestd1
GO Molecular Function	GO:0070851	growth factor receptor binding	478	0.251752	1	1	1.3126	6.85664	9	0.00906963	0.0119048	479	0.207314	1	1	1.45057	4.82568	7	82	0.00588235	0.0853658	region_11,region_169,region_170,region_245,region_399,region_400,region_456,region_686,region_81	Angpt1,Csf2,Fert2,Il9,Plscr1,Tlr5,Vav2
GO Molecular Function	GO:0046875	ephrin receptor binding	479	0.252527	1	1	1.56997	2.54782	4	0.00337013	0.005291	108	0.0271407	1	0.817739	3.39849	1.17699	4	20	0.00336134	0.2	region_144,region_244,region_363,region_549	Efna5,Epha4,Epha7,Sipa1l1
GO Molecular Function	GO:0043422	protein kinase B binding	480	0.253621	1	1	3.41921	0.292465	1	0.000386859	0.00132275	616	0.305082	1	1	2.83207	0.353098	1	6	0.000840336	0.166667	region_475	Traf6
GO Molecular Function	GO:0031686	A1 adenosine receptor binding	481	0.254035	1	1	3.41275	0.293019	1	0.000387592	0.00132275	292	0.114239	1	1	8.49622	0.117699	1	2	0.000840336	0.5	region_426	P2ry1
GO Molecular Function	GO:0003828	alpha-N-acetylneuraminate alpha-2,8-sialyltransferase activity	482	0.254149	1	1	2.05638	0.972581	2	0.00128648	0.0026455	564	0.261617	1	1	3.39849	0.294249	1	5	0.000840336	0.2	region_207,region_208	St8sia2
GO Molecular Function	GO:0030983	mismatched DNA binding	483	0.254422	1	1	3.4067	0.293539	1	0.000388279	0.00132275	820	0.486932	1	1	1.54477	0.647347	1	11	0.000840336	0.0909091	region_697	Mlh1
GO Molecular Function	GO:0015370	solute:sodium symporter activity	484	0.256984	1	1	1.4673	3.40761	5	0.00450742	0.00661376	463	0.179514	1	1	1.66593	3.00134	5	51	0.00420168	0.0980392	region_158,region_477,region_512,region_627,region_7	Slc1a2,Slc1a3,Slc1a4,Slc5a1,Slc6a6
GO Molecular Function	GO:0004897	ciliary neurotrophic factor receptor activity	485	0.257092	1	1	3.36559	0.297124	1	0.000393022	0.00132275	486	0.215437	1	1	4.24811	0.235399	1	4	0.000840336	0.25	region_157	Lifr
GO Molecular Function	GO:0000210	NAD+ diphosphatase activity	486	0.259589	1	1	3.3279	0.30049	1	0.000397474	0.00132275	154	0.0588497	1	1	16.9924	0.0588497	1	1	0.000840336	1	region_243	Nudt12
GO Molecular Function	GO:0008236	serine-type peptidase activity	487	0.259779	1	1	1.27983	7.81354	10	0.0103354	0.0132275	1050	0.875942	1	1	0.728247	12.3584	9	210	0.00756303	0.0428571	region_126,region_127,region_203,region_273,region_367,region_38,region_477,region_509,region_511,region_661	Dpp6,Hgf,Immp2l,Pamr1,Pcsk6,Prep,Rhbdd1,Tmprss5,Tmprss7
GO Molecular Function	GO:0051082	unfolded protein binding	488	0.260584	1	1	1.45905	3.4269	5	0.00453293	0.00661376	945	0.655165	1	1	0.903853	5.53187	5	94	0.00420168	0.0531915	region_257,region_480,region_591,region_623,region_728	Dnajb8,Dnajc24,Tomm20,Trap1,Ube4b
GO Molecular Function	GO:0016741	transferase activity, transferring one-carbon groups	489	0.261196	1	1	1.24594	9.63129	12	0.0127398	0.015873	838	0.515574	1	1	1.0214	10.7695	11	183	0.0092437	0.0601093	region_231,region_251,region_281,region_391,region_405,region_406,region_438,region_440,region_456,region_522,region_635,region_727	Dph5,Mettl11b,Mettl14,Mgmt,N6amt1,Nsun7,Sardh,Setmar,Smyd2,Tarbp1,Thumpd2
GO Molecular Function	GO:0004028	3-chloroallyl aldehyde dehydrogenase activity	490	0.261392	1	1	3.30112	0.302927	1	0.000400697	0.00132275	486	0.215437	1	1	4.24811	0.235399	1	4	0.000840336	0.25	region_675	Aldh1a2
GO Molecular Function	GO:0005097	Rab GTPase activator activity	491	0.26203	1	1	1.45576	3.43462	5	0.00454315	0.00661376	280	0.106564	1	1	1.97586	2.53054	5	43	0.00420168	0.116279	region_177,region_40,region_441,region_520,region_685	D630037F22Rik,Tbc1d1,Tbc1d2b,Tbck,Wdr67
GO Molecular Function	GO:0004689	phosphorylase kinase activity	492	0.262554	1	1	3.28407	0.304501	1	0.000402778	0.00132275	486	0.215437	1	1	4.24811	0.235399	1	4	0.000840336	0.25	region_715	Phkb
GO Molecular Function	GO:0008601	protein phosphatase type 2A regulator activity	493	0.26275	1	1	2.00813	0.995949	2	0.00131739	0.0026455	473	0.197696	1	1	2.42749	0.823896	2	14	0.00168067	0.142857	region_322,region_692	Ppp2r2b,Ppp2r3a
GO Molecular Function	GO:0016500	protein-hormone receptor activity	494	0.26314	1	1	2.006	0.99701	2	0.0013188	0.0026455	263	0.0945965	1	1	3.7761	0.529647	2	9	0.00168067	0.222222	region_186,region_255	Fshr,Mchr1
GO Molecular Function	GO:0019870	potassium channel inhibitor activity	495	0.26327	1	1	3.27362	0.305473	1	0.000404064	0.00132275	292	0.114239	1	1	8.49622	0.117699	1	2	0.000840336	0.5	region_450	Prpf18
GO Molecular Function	GO:0050571	1,5-anhydro-D-fructose reductase activity	496	0.263332	1	1	3.27273	0.305556	1	0.000404174	0.00132275	154	0.0588497	1	1	16.9924	0.0588497	1	1	0.000840336	1	region_60	Akr1e1
GO Molecular Function	GO:0004677	DNA-dependent protein kinase activity	497	0.263476	1	1	3.27062	0.305752	1	0.000404434	0.00132275	398	0.166371	1	1	5.66415	0.176549	1	3	0.000840336	0.333333	region_56	Hmga2
GO Molecular Function	GO:0004740	pyruvate dehydrogenase (acetyl-transferring) kinase activity	498	0.263642	1	1	3.26822	0.305977	1	0.000404732	0.00132275	486	0.215437	1	1	4.24811	0.235399	1	4	0.000840336	0.25	region_597	Pdk3
GO Molecular Function	GO:0070569	uridylyltransferase activity	499	0.264919	1	1	3.24979	0.307712	1	0.000407026	0.00132275	616	0.305082	1	1	2.83207	0.353098	1	6	0.000840336	0.166667	region_83	Zcchc6
GO Molecular Function	GO:0046873	metal ion transmembrane transporter activity	500	0.266417	1	1	1.14327	23.6165	27	0.0312387	0.0357143	75	0.0130914	1	0.567991	1.60913	15.5363	25	264	0.0210084	0.094697	region_109,region_158,region_172,region_181,region_184,region_195,region_21,region_251,region_285,region_347,region_357,region_364,region_403,region_404,region_435,region_465,region_466,region_467,region_477,region_512,region_52,region_54,region_557,region_627,region_689,region_7,region_719	Atp2b1,Hcn1,Kcnc4,Kcne4,Kcnh7,Kcnj2,Kcnj6,Kcnk2,Kcnk9,Kcnq3,Kcnq5,Kcnv1,Kctd18,Kctd3,Slc12a3,Slc1a2,Slc1a3,Slc1a4,Slc31a2,Slc5a1,Slc6a6,Slc8a1,Slc9a9,Zdhhc13,Zdhhc17
GO Biological Process	GO:0007275	multicellular organismal development	1	1.85603e-10	1.59303e-06	1.59303e-06	1.32386	259.091	343	0.342712	0.453704	1	2.72746e-25	2.34098e-21	2.34098e-21	1.7221	188.143	324	3197	0.272269	0.101345	region_1,region_10,region_101,region_108,region_109,region_11,region_113,region_114,region_115,region_116,region_118,region_119,region_120,region_124,region_125,region_126,region_127,region_129,region_13,region_136,region_137,region_139,region_142,region_144,region_146,region_149,region_15,region_152,region_153,region_154,region_156,region_157,region_158,region_161,region_168,region_169,region_17…	A930038C07Rik,AI464131,AK028549,AK053790,Ada,Adcyap1r1,Aldh1a2,Angpt1,Ank3,Apba2,Apbb2,Apcdd1,Aqp11,Arhgap24,Atl1,Atoh1,Bbs2,Bcl11b,Bcl2,Bfsp2,Bin1,Bmp5,Bmp8a,Bmper,Bmpr1a,Boc,Cacybp,Calcr,Calcrl,Camk1d,Car2,Ccnd1,Cdh13,Cdh2,Cdh4,Cdk1,Cdk5r1,Cdkl1,Cdon,Chl1,Chrna9,Chst11,Cln8,Cml2,Cntn3,Col4a4,Cplx2,Creb1,Creb5,Cryba4,Crygf,Csf2,Ctnnb1,Cul3,Cyfip1,D0H4S114,D630037F22Rik,Dab1,Dand5,Dazl,Dkk3,Dlk1,…
GO Biological Process	GO:0032502	developmental process	2	1.92211e-09	1.64975e-05	8.24874e-06	1.28934	275.334	355	0.364198	0.469577	2	1.04306e-24	8.95258e-21	4.47629e-21	1.66972	206.621	345	3511	0.289916	0.0982626	region_1,region_10,region_101,region_108,region_109,region_11,region_113,region_114,region_115,region_116,region_118,region_119,region_120,region_124,region_125,region_126,region_127,region_129,region_13,region_136,region_137,region_139,region_142,region_144,region_146,region_148,region_149,region_15,region_152,region_153,region_154,region_156,region_157,region_158,region_161,region_168,region_16…	A2m,A930038C07Rik,AI464131,AK028549,AK053790,Ada,Adcyap1r1,Ahi1,Aldh1a2,Angpt1,Ank3,Apba2,Apbb2,Apcdd1,Aqp11,Arhgap24,Arl4a,Atl1,Atoh1,Atp5g3,Bbs2,Bbs9,Bcl11b,Bcl2,Bfsp2,Bin1,Bmp5,Bmp8a,Bmper,Bmpr1a,Boc,Cacybp,Calcr,Calcrl,Camk1d,Car2,Ccnd1,Cdh13,Cdh2,Cdh4,Cdk1,Cdk5r1,Cdkl1,Cdon,Cebpd,Chl1,Chrna9,Chst11,Cln8,Cml2,Cntn3,Col4a4,Cplx2,Creb1,Creb5,Crebbp,Cryba4,Crygf,Csf2,Ctnnb1,Cul3,Cyfip1,D0H4S114,…
GO Biological Process	GO:0009987	cellular process	3	2.47475e-08	0.000212408	7.08025e-05	1.10718	575.335	637	0.761025	0.842593	510	0.00617916	1	0.103992	1.05597	732.973	774	12455	0.65042	0.0621437	region_0,region_1,region_10,region_100,region_101,region_102,region_103,region_104,region_105,region_106,region_107,region_108,region_109,region_11,region_110,region_112,region_113,region_114,region_115,region_116,region_118,region_119,region_12,region_120,region_121,region_122,region_123,region_124,region_125,region_126,region_127,region_129,region_13,region_130,region_131,region_132,region_133,…	0610007P08Rik,1110020G09Rik,1190002N15Rik,1300014I06Rik,2010111I01Rik,4930596D02Rik,9430031J16Rik,A2m,A930038C07Rik,AI464131,AK028549,AK053790,AW146020,Abcc12,Abcc4,Abcd3,Abcf1,Abra,Acer3,Acss1,Ada,Adamts3,Adcy2,Adcyap1r1,Adra2a,Aebp1,Agbl1,Ahcyl2,Ahi1,Akap2,Akap6,Akt3,Aldh1a2,Alk,Amph,Angpt1,Ank,Ank3,Ap3m1,Ap3s1,Apba1,Apbb2,Apcdd1,Aplf,Aqp11,Arhgap15,Arhgap18,Arhgap21,Arhgap24,Arhgap42,Arhgef3,A…
GO Biological Process	GO:0048856	anatomical structure development	4	1.57124e-07	0.00134859	0.000337148	1.27641	244.435	312	0.323327	0.412698	4	2.42452e-21	2.08096e-17	5.20241e-18	1.68667	174.901	295	2972	0.247899	0.0992598	region_1,region_101,region_108,region_109,region_11,region_113,region_115,region_116,region_118,region_119,region_120,region_124,region_125,region_126,region_127,region_129,region_13,region_136,region_137,region_139,region_142,region_144,region_146,region_149,region_15,region_152,region_153,region_154,region_156,region_157,region_158,region_169,region_17,region_170,region_184,region_185,region_19…	A930038C07Rik,AI464131,AK028549,AK053790,Ada,Ahi1,Aldh1a2,Angpt1,Ank3,Apbb2,Apcdd1,Aqp11,Arhgap24,Atl1,Atoh1,Bbs2,Bcl11b,Bcl2,Bfsp2,Bin1,Bmp5,Bmp8a,Bmper,Bmpr1a,Boc,Cacybp,Calcr,Calcrl,Camk1d,Car2,Ccnd1,Cdh13,Cdh2,Cdh4,Cdk1,Cdk5r1,Cdkl1,Cdon,Chl1,Chrna9,Chst11,Cln8,Cml2,Cntn3,Col4a4,Cplx2,Creb1,Creb5,Crebbp,Cryba4,Crygf,Csf2,Ctnnb1,Cul3,Cyfip1,D0H4S114,Dab1,Dazl,Dkk3,Dlk1,Dlx6,Dnm3os,Dok5,Dusp5,E…
GO Biological Process	GO:0048513	organ development	5	1.78568e-07	0.00153265	0.000306529	1.35124	175.394	237	0.232003	0.313492	11	2.84891e-17	2.44522e-13	2.22292e-14	1.77749	117.582	209	1998	0.17563	0.104605	region_1,region_108,region_109,region_11,region_113,region_115,region_116,region_118,region_124,region_125,region_126,region_127,region_13,region_136,region_137,region_139,region_15,region_152,region_156,region_157,region_169,region_17,region_170,region_184,region_185,region_19,region_191,region_194,region_198,region_2,region_20,region_204,region_217,region_22,region_220,region_222,region_223,reg…	AI464131,AK028549,Ada,Aldh1a2,Angpt1,Apcdd1,Aqp11,Atoh1,Bbs2,Bcl11b,Bcl2,Bfsp2,Bmp5,Bmp8a,Bmpr1a,Cacybp,Calcr,Calcrl,Car2,Ccnd1,Cdk1,Cdk5r1,Cdkl1,Cdon,Chrna9,Chst11,Cln8,Col4a4,Creb1,Creb5,Cryba4,Crygf,Csf2,Ctnnb1,Dab1,Dkk3,Dlx6,Edn1,Ednrb,Efna5,Efnb2,Epha3,Epha5,Epha7,Ephb1,Ercc3,Etv1,Fgfr2,Fndc3a,Foxa1,Foxc1,Foxj3,Foxo3,Fshb,Fshr,Gabrb3,Gas1,Ghr,Ghrhr,Gjb2,Gjb6,Gli3,Gnao1,Gnaq,Gsk3b,Gsx1,Hand2,…
GO Biological Process	GO:0030154	cell differentiation	6	2.3316e-07	0.00200121	0.000333535	1.33837	182.312	244	0.241153	0.322751	5	1.03915e-19	8.91905e-16	1.78381e-16	1.82004	122.525	223	2082	0.187395	0.107108	region_1,region_101,region_108,region_109,region_11,region_113,region_115,region_116,region_118,region_119,region_120,region_124,region_125,region_129,region_136,region_137,region_139,region_142,region_144,region_148,region_15,region_152,region_157,region_158,region_168,region_169,region_17,region_170,region_184,region_185,region_19,region_191,region_197,region_198,region_199,region_20,region_204…	A2m,A930038C07Rik,AI464131,AK028549,Ada,Adcyap1r1,Aldh1a2,Angpt1,Ank3,Apbb2,Arhgap24,Arl4a,Atl1,Atoh1,Bbs2,Bbs9,Bcl11b,Bcl2,Bfsp2,Bin1,Bmp5,Bmp8a,Bmpr1a,Boc,Cacybp,Calcr,Camk1d,Ccnd1,Cdh2,Cdh4,Cdk1,Cdk5r1,Cdon,Cebpd,Chl1,Chst11,Cln8,Cplx2,Creb1,Creb5,Crebbp,Csf2,Ctnnb1,Cul3,Cyfip1,D0H4S114,Dab1,Dazl,Dlx6,Dmrt1,Edn1,Ednrb,Efna5,Efnb2,Egfl6,Enah,Epha3,Epha4,Epha5,Epha7,Ephb1,Ercc3,Etv1,Fam120b,Fanc…
GO Biological Process	GO:0032501	multicellular organismal process	7	2.53352e-07	0.00217452	0.000310646	1.21877	315.894	385	0.417849	0.509259	132	6.9771e-06	0.0598844	0.00045367	1.21422	303.9	369	5164	0.310084	0.0714562	region_1,region_10,region_101,region_108,region_109,region_11,region_113,region_114,region_115,region_116,region_118,region_119,region_120,region_124,region_125,region_126,region_127,region_129,region_13,region_136,region_137,region_139,region_142,region_144,region_146,region_147,region_149,region_15,region_152,region_153,region_154,region_156,region_157,region_158,region_161,region_166,region_16…	A930038C07Rik,AI464131,AK028549,AK053790,Ada,Adcyap1r1,Adra2a,Aldh1a2,Amph,Angpt1,Ank3,Anxa5,Apba1,Apba2,Apbb2,Apcdd1,Apln,Aqp11,Arhgap24,Atl1,Atoh1,Bbs2,Bche,Bcl11b,Bcl2,Bfsp2,Bin1,Bmp5,Bmp8a,Bmper,Bmpr1a,Boc,Cacybp,Calcr,Calcrl,Camk1d,Car2,Ccnd1,Cdh13,Cdh2,Cdh4,Cdk1,Cdk5r1,Cdkl1,Cdon,Chl1,Chrna9,Chst11,Cln8,Cml2,Cntn3,Col4a4,Cplx2,Creb1,Creb5,Cryba4,Crygf,Csf2,Ctnnb1,Cul3,Cyfip1,D0H4S114,D63003…
GO Biological Process	GO:0048731	system development	8	3.60139e-07	0.00309108	0.000386385	1.28289	227.611	292	0.301072	0.386243	3	9.94469e-22	8.53553e-18	2.84518e-18	1.74527	156.423	273	2658	0.229412	0.102709	region_1,region_101,region_108,region_109,region_11,region_113,region_115,region_116,region_118,region_119,region_120,region_124,region_125,region_126,region_127,region_129,region_13,region_136,region_137,region_139,region_142,region_144,region_146,region_15,region_152,region_153,region_154,region_156,region_157,region_158,region_169,region_17,region_170,region_184,region_185,region_19,region_191…	A930038C07Rik,AI464131,AK028549,Ada,Aldh1a2,Angpt1,Ank3,Apbb2,Apcdd1,Aqp11,Arhgap24,Atl1,Atoh1,Bbs2,Bcl11b,Bcl2,Bfsp2,Bmp5,Bmp8a,Bmper,Bmpr1a,Boc,Cacybp,Calcr,Calcrl,Camk1d,Car2,Ccnd1,Cdh13,Cdh2,Cdh4,Cdk1,Cdk5r1,Cdkl1,Cdon,Chl1,Chrna9,Chst11,Cln8,Cntn3,Col4a4,Cplx2,Creb1,Creb5,Cryba4,Crygf,Csf2,Ctnnb1,Cyfip1,D0H4S114,Dab1,Dkk3,Dlk1,Dlx6,Dnm3os,Dok5,Edn1,Ednrb,Efna5,Efnb2,Emcn,Enah,Epha3,Epha4,Eph…
GO Biological Process	GO:0032859	activation of Ral GTPase activity	9	6.29076e-07	0.00539936	0.000599929	20.7135	0.289666	6	0.000383156	0.00793651	1926	0.166371	1	0.741413	5.66415	0.176549	1	3	0.000840336	0.333333	region_490,region_491,region_492,region_493,region_494,region_495	Ralgapa2
GO Biological Process	GO:0048468	cell development	10	6.73442e-07	0.00578016	0.000578016	1.49387	95.7247	143	0.12662	0.189153	6	1.52818e-19	1.31164e-15	2.18606e-16	2.3305	54.4948	127	926	0.106723	0.137149	region_108,region_109,region_115,region_116,region_118,region_124,region_125,region_129,region_136,region_137,region_139,region_142,region_15,region_152,region_157,region_158,region_17,region_19,region_197,region_198,region_199,region_20,region_204,region_217,region_22,region_224,region_228,region_229,region_242,region_244,region_246,region_247,region_251,region_254,region_255,region_257,region_2…	AI464131,Aldh1a2,Ank3,Apbb2,Atl1,Atoh1,Bbs2,Bcl11b,Bcl2,Bfsp2,Bmp8a,Bmpr1a,Boc,Cdh4,Cdk1,Cdk5r1,Chl1,Chst11,Creb1,Crebbp,Ctnnb1,Cul3,Cyfip1,D0H4S114,Dab1,Dazl,Edn1,Ednrb,Efna5,Enah,Epha3,Epha4,Epha5,Epha7,Ephb1,Etv1,Fancc,Fgfr2,Fndc3a,Foxa1,Foxc1,Foxo3,Fshr,Gabrb3,Gas1,Ghrhr,Gli3,Gnao1,Gnaq,Gsk3b,Hand2,Hcn1,Hdac4,Hey2,Hmga2,Id2,Igf1r,Isl1,Itga1,Klf4,Klf7,Klhl1,Ldb2,Lep,Lifr,Maf,Mpp5,Mtap2,Myh10,M…
GO Biological Process	GO:0009966	regulation of signal transduction	11	7.4611e-07	0.00640387	0.00058217	1.44552	112.07	162	0.148241	0.214286	13	2.68421e-16	2.30386e-12	1.7722e-13	1.97222	76.5635	151	1301	0.126891	0.116065	region_103,region_108,region_11,region_112,region_113,region_118,region_12,region_126,region_127,region_134,region_136,region_137,region_144,region_15,region_154,region_155,region_156,region_168,region_169,region_170,region_177,region_191,region_195,region_20,region_204,region_206,region_22,region_220,region_227,region_228,region_229,region_23,region_235,region_24,region_244,region_245,region_256…	1700023I07Rik,4930596D02Rik,AI464131,Abra,Acap2,Ada,Adra2a,Akap6,Angpt1,Apcdd1,Arhgap15,Arhgef26,Arhgef3,B230120H23Rik,Bmper,Bmpr1a,Ccnd1,Cdc42se2,Cdh13,Cdh2,Cdon,Chst11,Csf2,Csnk1d,Ctnnb1,Cul3,Cxxc4,Cxxc5,D0H4S114,D630037F22Rik,Dab1,Dand5,Ddit4l,Dgki,Dkk3,Dock4,Dusp10,Dusp5,Edn1,Efna5,Epha3,Epha4,Epha5,Epha7,Ephb1,F3,Fert2,Fgd6,Fgfr2,Foxa1,Gapvd1,Gas1,Ghr,Ghrhr,Gli3,Gsk3b,Hey2,Hgf,Hipk2,Igf1r,Ik…
GO Biological Process	GO:0048869	cellular developmental process	12	8.03912e-07	0.00689997	0.000574998	1.31616	186.908	246	0.247232	0.325397	8	8.74139e-19	7.50273e-15	9.37842e-16	1.77956	126.998	226	2158	0.189916	0.104727	region_1,region_101,region_108,region_109,region_11,region_113,region_115,region_116,region_118,region_119,region_120,region_124,region_125,region_129,region_136,region_137,region_139,region_142,region_144,region_148,region_15,region_152,region_157,region_158,region_168,region_169,region_17,region_170,region_184,region_185,region_19,region_191,region_197,region_198,region_199,region_20,region_204…	A2m,A930038C07Rik,AI464131,AK028549,Ada,Adcyap1r1,Ahi1,Aldh1a2,Angpt1,Ank3,Apbb2,Arhgap24,Arl4a,Atl1,Atoh1,Bbs2,Bbs9,Bcl11b,Bcl2,Bfsp2,Bin1,Bmp5,Bmp8a,Bmpr1a,Boc,Cacybp,Calcr,Camk1d,Ccnd1,Cdh2,Cdh4,Cdk1,Cdk5r1,Cdon,Cebpd,Chl1,Chst11,Cln8,Cplx2,Creb1,Creb5,Crebbp,Csf2,Ctnnb1,Cul3,Cyfip1,D0H4S114,Dab1,Dazl,Dlx6,Dmrt1,Edn1,Ednrb,Efna5,Efnb2,Egfl6,Enah,Epha3,Epha4,Epha5,Epha7,Ephb1,Ercc3,Etv1,Fam120b…
GO Biological Process	GO:0048522	positive regulation of cellular process	13	9.39147e-07	0.0080607	0.000620054	1.31363	187.267	246	0.247708	0.325397	15	4.61961e-15	3.96501e-11	2.64334e-12	1.64351	139.945	230	2378	0.193277	0.0967199	region_10,region_100,region_103,region_108,region_11,region_112,region_113,region_114,region_115,region_116,region_118,region_123,region_124,region_125,region_128,region_13,region_132,region_133,region_136,region_137,region_144,region_15,region_152,region_156,region_157,region_158,region_168,region_169,region_17,region_170,region_175,region_183,region_191,region_194,region_195,region_2,region_20,…	A930038C07Rik,AI464131,AK028549,Abcf1,Abra,Acer3,Ada,Adcyap1r1,Adra2a,Aldh1a2,Amph,Angpt1,Anxa5,Apbb2,Apln,Atoh1,B230120H23Rik,Bcl11b,Bcl2,Bin1,Bmper,Bmpr1a,Boc,Cacybp,Calcrl,Camk1d,Car2,Ccnd1,Ccnh,Cd47,Cd83,Cdc7,Cdh13,Cdh4,Cdk1,Cdk5r1,Cdon,Cebpd,Cradd,Creb1,Creb5,Crebbp,Csf2,Csnk1d,Ctnnb1,Cxxc5,Dab1,Dazl,Dgki,Dlx6,Ebf1,Ecm2,Edil3,Edn1,Efna5,Egfl6,Egflam,Ei24,Epha3,Epha7,Ephb1,Ercc3,Etv1,F3,Fam12…
GO Biological Process	GO:0023051	regulation of signaling	14	1.06452e-06	0.00913682	0.00065263	1.39698	130.997	183	0.173277	0.242063	12	5.28769e-17	4.53842e-13	3.78202e-14	1.90788	89.6281	171	1523	0.143698	0.112278	region_103,region_108,region_11,region_112,region_113,region_118,region_12,region_126,region_127,region_13,region_134,region_136,region_137,region_144,region_15,region_154,region_155,region_156,region_158,region_168,region_169,region_170,region_177,region_191,region_195,region_20,region_204,region_206,region_22,region_220,region_227,region_228,region_229,region_23,region_235,region_24,region_244,…	1700023I07Rik,4930596D02Rik,AI464131,Abra,Acap2,Ada,Adra2a,Akap6,Angpt1,Apcdd1,Apln,Arhgap15,Arhgef26,Arhgef3,B230120H23Rik,Bche,Bhlhe40,Bmper,Bmpr1a,Ccnd1,Cdc42se2,Cdh13,Cdh2,Cdon,Chst11,Cplx2,Creb1,Csf2,Csnk1d,Ctnnb1,Cul3,Cxxc4,Cxxc5,D0H4S114,D630037F22Rik,Dab1,Dand5,Ddit4l,Dgki,Dkk3,Dock4,Dusp10,Dusp5,Edn1,Efna5,Epha3,Epha4,Epha5,Epha7,Ephb1,F3,Fert2,Fgd6,Fgfr2,Foxa1,Gapvd1,Gas1,Ghr,Ghrhr,Gli3…
GO Biological Process	GO:0050789	regulation of biological process	15	2.09533e-06	0.0179842	0.00119895	1.13772	449.145	511	0.594108	0.675926	1299	0.0695913	1	0.459817	1.04913	508.991	534	8649	0.44874	0.0617412	region_0,region_1,region_10,region_100,region_102,region_103,region_104,region_105,region_106,region_107,region_108,region_109,region_11,region_110,region_112,region_113,region_114,region_115,region_116,region_118,region_119,region_12,region_120,region_122,region_123,region_124,region_125,region_126,region_127,region_128,region_13,region_132,region_133,region_134,region_135,region_136,region_137,…	1700023I07Rik,4930596D02Rik,A2m,A930038C07Rik,AI464131,AK028549,AK053790,AW146020,Abcf1,Abra,Acap2,Acer3,Ada,Adamts3,Adcy2,Adcyap1r1,Adra2a,Aebp1,Akap2,Akap6,Aldh1a2,Alk,Amph,Angpt1,Ank,Ank3,Anxa5,Apbb2,Apcdd1,Apln,Arhgap15,Arhgap18,Arhgap21,Arhgap24,Arhgap42,Arhgef26,Arhgef3,Arl4a,Arl4c,Atf6,Atoh1,B230120H23Rik,Bai3,Bbs2,Bbx,Bche,Bcl11b,Bcl2,Bhlhe40,Bin1,Bmp8a,Bmper,Bmpr1a,Boc,Btla,C1d,C8b,Cacna…
GO Biological Process	GO:0050794	regulation of cellular process	16	2.33536e-06	0.0200444	0.00125278	1.14235	435.944	498	0.576646	0.65873	898	0.0331792	1	0.317124	1.06371	482.273	513	8195	0.431092	0.0625992	region_0,region_1,region_10,region_100,region_102,region_103,region_104,region_105,region_106,region_107,region_108,region_109,region_11,region_110,region_112,region_113,region_114,region_115,region_116,region_118,region_119,region_12,region_120,region_123,region_124,region_125,region_126,region_127,region_128,region_13,region_132,region_133,region_134,region_135,region_136,region_137,region_140,…	1700023I07Rik,4930596D02Rik,A930038C07Rik,AI464131,AK028549,AK053790,AW146020,Abcf1,Abra,Acap2,Acer3,Ada,Adamts3,Adcy2,Adcyap1r1,Adra2a,Aebp1,Akap2,Akap6,Aldh1a2,Alk,Amph,Angpt1,Ank3,Anxa5,Apbb2,Apcdd1,Apln,Arhgap15,Arhgap18,Arhgap21,Arhgap24,Arhgap42,Arhgef26,Arhgef3,Arl4a,Arl4c,Atf6,Atoh1,B230120H23Rik,Bai3,Bbs2,Bbx,Bche,Bcl11b,Bcl2,Bhlhe40,Bin1,Bmp8a,Bmper,Bmpr1a,Boc,Btla,C1d,Cacna2d1,Cacna2d3…
GO Biological Process	GO:0031323	regulation of cellular metabolic process	17	2.8736e-06	0.0246641	0.00145083	1.23637	255.587	316	0.338078	0.417989	97	6.6424e-07	0.00570117	5.8775e-05	1.2899	227.925	294	3873	0.247059	0.0759101	region_1,region_10,region_100,region_104,region_105,region_108,region_11,region_112,region_113,region_114,region_115,region_116,region_118,region_119,region_120,region_124,region_125,region_126,region_127,region_128,region_13,region_134,region_136,region_137,region_144,region_147,region_149,region_15,region_152,region_155,region_156,region_161,region_166,region_167,region_169,region_17,region_170…	1700023I07Rik,AK028549,AW146020,Abcf1,Abra,Acap2,Adcy2,Adcyap1r1,Adra2a,Aebp1,Akap6,Amph,Angpt1,Apbb2,Apln,Arhgap15,Arhgap18,Arhgap21,Arhgap24,Arhgap42,Atf6,Atoh1,B230120H23Rik,Bbx,Bcl11b,Bcl2,Bhlhe40,Bin1,Bmper,Bmpr1a,C1d,Cacybp,Calcr,Calcrl,Camk1d,Ccnd1,Ccnh,Cdca7,Cdk1,Cdk5r1,Cdon,Cdyl,Cebpd,Cpeb2,Creb1,Creb5,Crebbp,Csf2,Csnk1d,Ctnnb1,D630037F22Rik,Dab1,Dazl,Dbx2,Dgkb,Dgki,Dkk3,Dlx6,Dmrt1,Dock4…
GO Biological Process	GO:0009653	anatomical structure morphogenesis	18	3.99063e-06	0.0342515	0.00190286	1.3531	142.636	193	0.188671	0.255291	7	5.16519e-19	4.43329e-15	6.33327e-16	1.98897	86.9799	173	1478	0.145378	0.11705	region_108,region_109,region_113,region_115,region_116,region_118,region_124,region_125,region_129,region_136,region_137,region_139,region_142,region_146,region_15,region_152,region_156,region_157,region_158,region_169,region_17,region_170,region_194,region_197,region_199,region_20,region_201,region_202,region_204,region_206,region_214,region_215,region_216,region_217,region_22,region_224,region_…	AK028549,AK053790,Ada,Ahi1,Aldh1a2,Angpt1,Ank3,Apbb2,Arhgap24,Atl1,Atoh1,Bbs2,Bcl11b,Bcl2,Bmper,Bmpr1a,Boc,Car2,Ccnd1,Cdh13,Cdh2,Cdh4,Cdk1,Cdk5r1,Cdon,Chl1,Chrna9,Chst11,Cml2,Creb1,Ctnnb1,Cul3,Cyfip1,D0H4S114,Dab1,Dlx6,Dusp5,Edn1,Efna5,Efnb2,Emcn,Enah,Epha3,Epha4,Epha5,Epha7,Ephb1,Etv1,Fgfr2,Foxa1,Foxc1,Gas1,Ghr,Gjb6,Gli3,Gnaq,Gsk3b,Hand2,Hcn1,Hey2,Hgf,Hipk2,Hlx,Hmga2,Hs6st1,Id2,Igf1r,Inhba,Isl1,…
GO Biological Process	GO:0065007	biological regulation	19	4.94187e-06	0.0424161	0.00223243	1.12752	462.077	521	0.611213	0.689153	1303	0.0709593	1	0.467417	1.04714	529.059	554	8990	0.465546	0.061624	region_0,region_1,region_10,region_100,region_102,region_103,region_104,region_105,region_106,region_107,region_108,region_109,region_11,region_110,region_112,region_113,region_114,region_115,region_116,region_118,region_119,region_12,region_120,region_121,region_122,region_123,region_124,region_125,region_126,region_127,region_128,region_13,region_132,region_133,region_134,region_135,region_136,…	1700023I07Rik,4930596D02Rik,A2m,A930038C07Rik,AI464131,AK028549,AK053790,AW146020,Abcf1,Abra,Acap2,Acer3,Ada,Adamts3,Adcy2,Adcyap1r1,Adra2a,Aebp1,Akap2,Akap6,Aldh1a2,Alk,Amph,Angpt1,Ank,Ank3,Anxa5,Apbb2,Apcdd1,Apln,Aqp11,Arhgap15,Arhgap18,Arhgap21,Arhgap24,Arhgap42,Arhgef26,Arhgef3,Arl4a,Arl4c,Atf6,Atoh1,B230120H23Rik,Bai3,Bbs2,Bbx,Bche,Bcl11b,Bcl2,Bhlhe40,Bin1,Bmp8a,Bmper,Bmpr1a,Boc,Btla,C1d,C8b…
GO Biological Process	GO:0048518	positive regulation of biological process	20	6.7388e-06	0.0578391	0.00289195	1.27065	202.259	257	0.267539	0.339947	25	4.04304e-13	3.47014e-09	1.38806e-10	1.55592	154.892	241	2632	0.202521	0.0915654	region_10,region_100,region_103,region_108,region_11,region_112,region_113,region_114,region_115,region_116,region_118,region_123,region_124,region_125,region_128,region_13,region_132,region_133,region_136,region_137,region_144,region_15,region_152,region_156,region_157,region_158,region_168,region_169,region_17,region_170,region_175,region_183,region_186,region_191,region_194,region_195,region_2…	A930038C07Rik,AI464131,AK028549,Abcf1,Abra,Acer3,Ada,Adcyap1r1,Adra2a,Aldh1a2,Amph,Angpt1,Anxa5,Apbb2,Apln,Atoh1,B230120H23Rik,Bcl11b,Bcl2,Bin1,Bmper,Bmpr1a,Boc,C8b,Cacybp,Calcrl,Camk1d,Car2,Ccnd1,Ccnh,Cd47,Cd83,Cdc7,Cdh13,Cdh4,Cdk1,Cdk5r1,Cdon,Cebpd,Cradd,Creb1,Creb5,Crebbp,Csf2,Csnk1d,Ctnnb1,Cxxc5,Dab1,Dazl,Dgki,Dlx6,Ebf1,Ecm2,Edil3,Edn1,Efcab4b,Efna5,Egfl6,Egflam,Ei24,Epha3,Epha7,Ephb1,Ercc3,E…
GO Biological Process	GO:0048583	regulation of response to stimulus	21	6.91023e-06	0.0593105	0.00282431	1.35608	134.948	183	0.178503	0.242063	19	3.97544e-14	3.41212e-10	1.79585e-11	1.76983	97.7494	173	1661	0.145378	0.104154	region_100,region_103,region_108,region_11,region_112,region_113,region_118,region_12,region_126,region_127,region_134,region_136,region_137,region_144,region_15,region_154,region_155,region_156,region_168,region_169,region_170,region_177,region_186,region_191,region_195,region_20,region_204,region_206,region_22,region_220,region_227,region_228,region_229,region_23,region_231,region_235,region_24…	1700023I07Rik,4930596D02Rik,A2m,AI464131,Abra,Acap2,Ada,Adra2a,Akap6,Angpt1,Apcdd1,Arhgap15,Arhgef26,Arhgef3,B230120H23Rik,Bcl2,Bmper,Bmpr1a,Btla,C8b,Calcrl,Camk1d,Ccnd1,Cd47,Cdc42se2,Cdh13,Cdh2,Cdon,Chst11,Csf2,Csnk1d,Ctnnb1,Cul3,Cxxc4,Cxxc5,D0H4S114,D630037F22Rik,Dab1,Dand5,Ddit4l,Dgki,Dkk3,Dock4,Dusp10,Dusp5,Edn1,Efna5,Efnb2,Epha3,Epha4,Epha5,Epha7,Ephb1,F3,Fert2,Fgd6,Fgfr2,Foxa1,Gapvd1,Gas1,G…
GO Biological Process	GO:0006357	regulation of transcription from RNA polymerase II promoter	22	9.39942e-06	0.0806752	0.00366705	1.46151	86.8962	127	0.114942	0.167989	38	6.32543e-11	5.42912e-07	1.42871e-08	1.91617	55.3187	106	940	0.0890756	0.112766	region_108,region_113,region_114,region_115,region_116,region_118,region_13,region_136,region_137,region_149,region_152,region_161,region_169,region_170,region_173,region_174,region_175,region_194,region_20,region_22,region_224,region_228,region_229,region_254,region_257,region_259,region_268,region_284,region_287,region_289,region_290,region_291,region_292,region_293,region_30,region_303,region_…	AK028549,Abra,Atoh1,Bcl11b,Ccnh,Cdon,Cebpd,Creb1,Creb5,Crebbp,Ctnnb1,Edn1,Ednrb,Ercc3,Fgfr2,Foxa1,Foxc1,Foxj3,Foxn3,Foxo3,Gli3,Gsk3b,Gsx1,Hand2,Hdac4,Hey2,Hipk2,Hmga2,Id2,Inhba,Isl1,Jarid2,Jazf1,Kdm4c,Klf11,Klf12,Klf4,Klf6,Lep,Lpin1,Maf,Mafb,Mecom,Mecom,Med10,Nfia,Nfib,Nfix,Nkx2-1,Nog,Nr2c1,Nr2f1,Nr5a2,Onecut1,Pax6,Pax8,Pbx1,Pbx3,Phox2b,Pik3r1,Pkig,Pknox2,Plscr1,Pou3f1,Pou3f2,Pou4f1,Ppargc1a,Ppp3…
GO Biological Process	GO:0021960	anterior commissure morphogenesis	23	1.32812e-05	0.113993	0.0049562	9.35596	0.748186	7	0.000989664	0.00925926	585	0.00997499	1	0.146351	11.3283	0.176549	2	3	0.00168067	0.666667	region_565,region_566,region_567,region_568,region_569,region_607,region_608	Nfib,Plxna4
GO Biological Process	GO:0045944	positive regulation of transcription from RNA polymerase II promoter	24	1.47456e-05	0.126561	0.0052734	1.56498	59.4258	93	0.0786056	0.123016	36	4.15567e-11	3.56681e-07	9.90781e-09	2.23978	33.4855	75	569	0.0630252	0.13181	region_108,region_113,region_118,region_13,region_136,region_137,region_152,region_169,region_170,region_175,region_20,region_22,region_228,region_229,region_254,region_257,region_259,region_268,region_30,region_303,region_313,region_317,region_339,region_35,region_361,region_371,region_383,region_392,region_393,region_405,region_406,region_407,region_416,region_417,region_420,region_421,region_4…	Abra,Atoh1,Bcl11b,Ccnh,Cdon,Cebpd,Creb1,Creb5,Crebbp,Ctnnb1,Ercc3,Fgfr2,Foxa1,Foxc1,Foxo3,Gli3,Gsk3b,Gsx1,Hand2,Hdac4,Hmga2,Inhba,Isl1,Klf12,Klf4,Klf6,Lpin1,Maf,Mafb,Mecom,Mecom,Med10,Nfia,Nfib,Nfix,Nkx2-1,Nog,Nr5a2,Onecut1,Pax6,Pax8,Pbx1,Pbx3,Phox2b,Pik3r1,Plscr1,Pou3f1,Pou3f2,Pou4f1,Ppargc1a,Ppp3ca,Prox1,Rbm15,Rfx3,Ripk1,Rora,S1pr1,Shox2,Six2,Smad2,Sox11,Sox2,Sox4,Sox9,Srebf1,Ss18,Taf2,Tbl1xr1,…
GO Biological Process	GO:0080090	regulation of primary metabolic process	25	2.05238e-05	0.176155	0.00704622	1.21375	255.406	310	0.337838	0.410053	112	2.49984e-06	0.0214561	0.000191572	1.27279	228.631	291	3885	0.244538	0.0749035	region_1,region_10,region_100,region_104,region_105,region_108,region_11,region_112,region_113,region_114,region_115,region_116,region_118,region_119,region_120,region_124,region_125,region_126,region_127,region_128,region_13,region_136,region_137,region_144,region_147,region_149,region_15,region_152,region_155,region_156,region_161,region_166,region_167,region_169,region_17,region_170,region_173…	A2m,AK028549,AW146020,Abcf1,Abra,Acap2,Adcy2,Adcyap1r1,Adra2a,Aebp1,Amph,Angpt1,Apbb2,Arhgap15,Arhgap18,Arhgap21,Arhgap24,Arhgap42,Atf6,Atoh1,B230120H23Rik,Bbx,Bcl11b,Bhlhe40,Bin1,Bmper,Bmpr1a,C1d,Cacybp,Calcr,Calcrl,Camk1d,Ccnd1,Ccnh,Cdca7,Cdk1,Cdk5r1,Cdon,Cdyl,Cebpd,Cpeb2,Creb1,Creb5,Crebbp,Csf2,Csnk1d,Ctnnb1,D630037F22Rik,Dab1,Dazl,Dbx2,Dgkb,Dgki,Dkk3,Dlx6,Dmrt1,Dock4,Dusp10,Dusp5,Dux,E2f8,Ebf…
GO Biological Process	GO:0019219	regulation of nucleobase-containing compound metabolic process	26	2.57162e-05	0.220722	0.0084893	1.23964	216.192	268	0.285969	0.354497	142	9.05734e-06	0.0777391	0.000547459	1.29104	186.671	241	3172	0.202521	0.0759773	region_1,region_10,region_100,region_104,region_105,region_108,region_11,region_112,region_113,region_114,region_115,region_116,region_118,region_119,region_120,region_124,region_125,region_126,region_127,region_13,region_136,region_137,region_144,region_147,region_149,region_15,region_152,region_155,region_161,region_166,region_167,region_169,region_17,region_170,region_173,region_174,region_175…	AK028549,AW146020,Abra,Acap2,Adcy2,Adcyap1r1,Adra2a,Aebp1,Amph,Apbb2,Arhgap15,Arhgap18,Arhgap21,Arhgap24,Arhgap42,Atf6,Atoh1,Bbx,Bcl11b,Bhlhe40,Bin1,C1d,Cacybp,Calcr,Calcrl,Camk1d,Ccnh,Cdca7,Cdk1,Cdk5r1,Cdon,Cdyl,Cebpd,Creb1,Creb5,Crebbp,Csf2,Ctnnb1,D630037F22Rik,Dbx2,Dgki,Dkk3,Dlx6,Dmrt1,Dock4,Dusp5,Dux,E2f8,Ebf1,Edn1,Ednrb,Efna5,Epha3,Epha4,Epha5,Ercc3,Etv1,Fam120b,Fert2,Fgfr2,Foxa1,Foxc1,Foxj3…
GO Biological Process	GO:0051171	regulation of nitrogen compound metabolic process	27	2.81299e-05	0.241439	0.00894217	1.23741	217.39	269	0.287552	0.35582	151	1.17735e-05	0.101052	0.000669219	1.28546	188.26	242	3199	0.203361	0.0756486	region_1,region_10,region_100,region_104,region_105,region_108,region_11,region_112,region_113,region_114,region_115,region_116,region_118,region_119,region_120,region_124,region_125,region_126,region_127,region_13,region_136,region_137,region_144,region_147,region_149,region_15,region_152,region_155,region_161,region_166,region_167,region_169,region_17,region_170,region_173,region_174,region_175…	AK028549,AW146020,Abra,Acap2,Adcy2,Adcyap1r1,Adra2a,Aebp1,Amph,Apbb2,Arhgap15,Arhgap18,Arhgap21,Arhgap24,Arhgap42,Atf6,Atoh1,Bbx,Bcl11b,Bhlhe40,Bin1,C1d,Cacybp,Calcr,Calcrl,Camk1d,Ccnh,Cdca7,Cdk1,Cdk5r1,Cdon,Cdyl,Cebpd,Creb1,Creb5,Crebbp,Csf2,Ctnnb1,D630037F22Rik,Dbx2,Dgki,Dkk3,Dlx6,Dmrt1,Dock4,Dusp5,Dux,E2f8,Ebf1,Edn1,Ednrb,Efna5,Epha3,Epha4,Epha5,Ercc3,Etv1,Fam120b,Fert2,Fgfr2,Foxa1,Foxc1,Foxj3…
GO Biological Process	GO:0019222	regulation of metabolic process	28	3.42098e-05	0.293623	0.0104865	1.19476	276.206	330	0.365352	0.436508	147	1.04642e-05	0.0898142	0.000610981	1.2371	253.819	314	4313	0.263865	0.0728031	region_1,region_10,region_100,region_104,region_105,region_108,region_11,region_112,region_113,region_114,region_115,region_116,region_118,region_119,region_120,region_124,region_125,region_126,region_127,region_128,region_13,region_134,region_136,region_137,region_144,region_147,region_149,region_15,region_152,region_155,region_156,region_161,region_166,region_167,region_169,region_17,region_170…	1700023I07Rik,A2m,AK028549,AW146020,Abcf1,Abra,Acap2,Adcy2,Adcyap1r1,Adra2a,Aebp1,Akap6,Aldh1a2,Amph,Angpt1,Apbb2,Apln,Arhgap15,Arhgap18,Arhgap21,Arhgap24,Arhgap42,Atf6,Atoh1,B230120H23Rik,Bbx,Bcl11b,Bcl2,Bhlhe40,Bin1,Bmper,Bmpr1a,C1d,Cacybp,Calcr,Calcrl,Camk1d,Ccnd1,Ccnh,Cdca7,Cdh13,Cdk1,Cdk5r1,Cdon,Cdyl,Cebpd,Cln8,Cpeb2,Creb1,Creb5,Crebbp,Csf2,Csnk1d,Ctnnb1,D630037F22Rik,Dab1,Dazl,Dbx2,Dgkb,Dgk…
GO Biological Process	GO:0007399	nervous system development	29	3.962e-05	0.340059	0.0117262	1.31766	138.124	182	0.182703	0.240741	9	9.82842e-18	8.43574e-14	9.37304e-15	2.00658	78.7409	158	1338	0.132773	0.118087	region_101,region_108,region_109,region_115,region_116,region_118,region_119,region_120,region_124,region_125,region_129,region_136,region_137,region_139,region_142,region_144,region_15,region_152,region_154,region_157,region_158,region_17,region_19,region_196,region_197,region_198,region_199,region_20,region_204,region_206,region_217,region_22,region_222,region_223,region_224,region_228,region_2…	A930038C07Rik,Aldh1a2,Ank3,Apbb2,Atl1,Atoh1,Bbs2,Bcl11b,Bcl2,Bmpr1a,Boc,Camk1d,Cdh2,Cdh4,Cdk5r1,Cdon,Chl1,Cln8,Cntn3,Cplx2,Creb1,Ctnnb1,Cyfip1,D0H4S114,Dab1,Dok5,Ednrb,Efna5,Efnb2,Enah,Epha3,Epha4,Epha5,Epha7,Ephb1,Etv1,Fez1,Fgfr2,Foxa1,Foxc1,Gabrb3,Gas1,Ghrhr,Gli3,Gnao1,Gnaq,Gsk3b,Gsx1,Hand2,Hcn1,Hey2,Hipk2,Hlx,Hmga2,Id2,Igf1r,Insc,Isl1,Itga1,Jag1,Kif26a,Kif2a,Klf7,Klhl1,Lep,Lifr,Mafb,Mecom,Meco…
GO Biological Process	GO:0010557	positive regulation of macromolecule biosynthetic process	30	4.03802e-05	0.346583	0.0115528	1.4231	87.1337	124	0.115256	0.164021	47	1.14406e-09	9.81948e-06	2.08925e-07	1.82808	57.4373	105	976	0.0882353	0.107582	region_10,region_108,region_11,region_113,region_115,region_116,region_118,region_124,region_125,region_13,region_136,region_137,region_152,region_169,region_170,region_175,region_20,region_204,region_22,region_224,region_228,region_229,region_240,region_241,region_242,region_254,region_257,region_259,region_268,region_30,region_303,region_313,region_317,region_339,region_35,region_360,region_361…	Abcf1,Abra,Atoh1,Bcl11b,Cacybp,Ccnh,Cdk1,Cdon,Cebpd,Creb1,Creb5,Crebbp,Csf2,Ctnnb1,Dazl,Ebf1,Ercc3,Etv1,Fam129a,Fgfr2,Foxa1,Foxc1,Foxj3,Foxo3,Gli3,Gsk3b,Gsx1,Hand2,Hdac4,Hipk2,Hmga2,Id2,Igf1r,Il9,Inhba,Irs1,Isl1,Klf12,Klf4,Klf5,Klf6,Klf7,Lpin1,Maf,Mafb,Mdfic,Mecom,Mecom,Med10,Nfia,Nfib,Nfix,Nkx2-1,Nog,Nr5a2,Onecut1,Pax6,Pax8,Pbx1,Pbx3,Phox2b,Pik3r1,Plcb1,Plscr1,Pou3f1,Pou3f2,Pou4f1,Ppargc1a,Ppp3c…
GO Biological Process	GO:0002088	lens development in camera-type eye	31	4.84833e-05	0.416132	0.0134236	2.81599	7.10229	20	0.00939456	0.026455	116	3.12717e-06	0.0268405	0.000231384	4.24811	3.29558	14	56	0.0117647	0.25	region_118,region_228,region_229,region_274,region_405,region_406,region_407,region_421,region_479,region_6,region_612,region_650,region_651,region_658,region_659,region_695,region_696,region_699,region_701,region_721	Bfsp2,Cdon,Ctnnb1,Fgfr2,Hipk2,Maf,Meis1,Pax6,Prox1,Pvrl1,Pvrl3,Sox1,Sox11,Sox2
GO Biological Process	GO:0021935	cerebellar granule cell precursor tangential migration	32	5.26894e-05	0.452233	0.0141323	12.8779	0.388262	5	0.000513574	0.00661376	1071	0.0588497	1	0.471622	16.9924	0.0588497	1	1	0.000840336	1	region_409,region_410,region_411,region_412,region_413	Plxna2
GO Biological Process	GO:0032856	activation of Ras GTPase activity	33	5.28172e-05	0.45333	0.0137373	5.49002	1.63934	9	0.00216844	0.0119048	890	0.0320081	1	0.308681	3.23665	1.23584	4	21	0.00336134	0.190476	region_144,region_15,region_490,region_491,region_492,region_493,region_494,region_495,region_684	Ndel1,Ralgapa2,Rasgrf1,Sipa1l1
GO Biological Process	GO:0040011	locomotion	34	5.42954e-05	0.466018	0.0137064	1.50277	63.2165	95	0.0836198	0.125661	57	3.58608e-09	3.07793e-05	5.39988e-07	2.03259	36.8988	75	627	0.0630252	0.119617	region_108,region_124,region_125,region_126,region_127,region_129,region_132,region_133,region_136,region_15,region_169,region_17,region_170,region_175,region_199,region_2,region_20,region_244,region_245,region_246,region_247,region_268,region_271,region_275,region_276,region_277,region_296,region_303,region_305,region_314,region_315,region_359,region_360,region_361,region_363,region_364,region_3…	A930038C07Rik,Angpt1,Ank3,Apbb2,Atoh1,Boc,Cd34,Cd47,Cdh13,Cdh2,Cdh4,Cdk5r1,Chl1,Cul3,Dab1,Dock4,Ednrb,Efna5,Efnb2,Enah,Enpp2,Epha3,Epha4,Epha5,Epha7,Ephb1,Etv1,Fam40b,Fert2,Foxc1,Gas1,Gli3,Gsk3b,Hand2,Isl1,Itga1,Klf7,Lect2,Lep,Lrrc16a,Myh10,Ndel1,Ndn,Neurl1a,Nfib,Nkx2-1,Nog,Nr2f1,Nrcam,Nrg1,Nrp2,Pax6,Phox2b,Plxna2,Plxna4,Pou3f2,Pou4f1,Prkd1,Prox1,Ptprm,Pvrl1,Rfx3,Scg2,Sema3a,Sema3c,Sox1,Sykb,Tgfb…
GO Biological Process	GO:0065009	regulation of molecular function	35	5.48238e-05	0.470553	0.0134444	1.34675	116.577	157	0.154202	0.207672	56	3.5387e-09	3.03726e-05	5.42369e-07	1.6178	89.6281	145	1523	0.121849	0.0952068	region_100,region_104,region_105,region_108,region_112,region_113,region_115,region_116,region_118,region_124,region_126,region_127,region_134,region_137,region_144,region_149,region_15,region_155,region_156,region_169,region_17,region_170,region_177,region_194,region_20,region_227,region_230,region_231,region_235,region_244,region_245,region_255,region_256,region_257,region_260,region_265,region…	1700023I07Rik,A2m,AK028549,Abra,Acap2,Adcy2,Adcyap1r1,Adra2a,Akap6,Amph,Angpt1,Arhgap15,Arhgap18,Arhgap21,Arhgap24,Arhgap42,B230120H23Rik,Bcl2,Bin1,Cacna2d1,Cacna2d3,Calcr,Calcrl,Camk1d,Ccnd1,Ccnh,Cdk5r1,Cdon,Cln8,Crbn,Crebbp,D630037F22Rik,Dab1,Dgkb,Dgki,Dock4,Dusp10,Dusp5,Edn1,Efcab4b,Efna5,Epha3,Epha4,Epha5,Epha7,F3,Fert2,Foxa1,Foxc1,Foxj3,Foxn3,Foxo3,Fshr,Gapvd1,Gch1,Ghr,Ghrhr,Gnao1,Gnaq,Gpr26…
GO Biological Process	GO:2000791	negative regulation of mesenchymal cell proliferation involved in lung development	36	6.04884e-05	0.519172	0.0144215	12.5034	0.399892	5	0.000528958	0.00661376	1071	0.0588497	1	0.471622	16.9924	0.0588497	1	1	0.000840336	1	region_565,region_566,region_567,region_568,region_569	Nfib
GO Biological Process	GO:2000795	negative regulation of epithelial cell proliferation involved in lung morphogenesis	36	6.04884e-05	0.519172	0.0144215	12.5034	0.399892	5	0.000528958	0.00661376	1071	0.0588497	1	0.471622	16.9924	0.0588497	1	1	0.000840336	1	region_565,region_566,region_567,region_568,region_569	Nfib
GO Biological Process	GO:0061141	lung ciliated cell differentiation	36	6.04884e-05	0.519172	0.0144215	12.5034	0.399892	5	0.000528958	0.00661376	1071	0.0588497	1	0.471622	16.9924	0.0588497	1	1	0.000840336	1	region_565,region_566,region_567,region_568,region_569	Nfib
GO Biological Process	GO:0021740	principal sensory nucleus of trigeminal nerve development	36	6.04884e-05	0.519172	0.0144215	12.5034	0.399892	5	0.000528958	0.00661376	1071	0.0588497	1	0.471622	16.9924	0.0588497	1	1	0.000840336	1	region_565,region_566,region_567,region_568,region_569	Nfib
GO Biological Process	GO:0044260	cellular macromolecule metabolic process	40	6.31216e-05	0.541773	0.0135443	1.18643	278.145	330	0.367917	0.436508	309	0.000598033	1	0.0166114	1.16785	281.714	329	4787	0.276471	0.0687278	region_1,region_10,region_100,region_103,region_106,region_108,region_109,region_11,region_112,region_113,region_114,region_118,region_119,region_120,region_124,region_125,region_126,region_127,region_13,region_131,region_132,region_133,region_136,region_137,region_138,region_139,region_14,region_147,region_149,region_150,region_152,region_155,region_156,region_157,region_160,region_161,region_16…	0610007P08Rik,A930038C07Rik,AK028549,AW146020,Abcf1,Abra,Adra2a,Aebp1,Agbl1,Akt3,Alk,Aplf,Atoh1,B230120H23Rik,B3galnt1,Bbx,Bcl11b,Bcl2,Bhlhe40,Bmpr1a,C1d,Calcr,Camk1d,Camk1g,Ccnd1,Ccnh,Cdc7,Cdca7,Cdk1,Cdk5r1,Cdkl1,Cdyl,Cebpd,Chst11,Cln8,Cpsf2,Crbn,Creb1,Creb5,Crebbp,Csnk1d,Csnk1g3,Ctnnb1,Cul3,Dars,Dmrt1,Dnajb8,Dnajc24,Dnase2b,Dph5,Dusp10,Dusp14,Dusp5,Dyrk1a,E2f8,Ebf1,Edem3,Eef1g,Eefsec,Eftud1,Egf…
GO Biological Process	GO:0051056	regulation of small GTPase mediated signal transduction	41	6.47136e-05	0.555437	0.0135472	1.80161	27.7529	50	0.0367102	0.0661376	109	2.18933e-06	0.018791	0.000172395	2.20681	18.1257	40	308	0.0336135	0.12987	region_126,region_127,region_144,region_15,region_155,region_169,region_170,region_177,region_244,region_265,region_276,region_277,region_304,region_314,region_315,region_320,region_363,region_365,region_40,region_427,region_437,region_441,region_456,region_459,region_460,region_483,region_49,region_490,region_491,region_492,region_493,region_494,region_495,region_520,region_532,region_534,region…	4930596D02Rik,Abra,Acap2,Arhgap15,Arhgef26,Arhgef3,Cdh2,Cdon,Cul3,D630037F22Rik,Dgki,Dock4,Efna5,Epha3,Epha4,Epha5,Fgd6,Gapvd1,Iqsec1,Ndel1,Nrg1,Plce1,Psd2,Psd3,Ralgapa2,Rapgef5,Rasa1,Rasgef1b,Rasgrf1,Rasgrp1,Rgnef,S1pr1,Sipa1l1,Sipa1l2,Tbc1d1,Tbc1d2b,Tbck,Thy1,Vav2,Wdr67
GO Biological Process	GO:0000904	cell morphogenesis involved in differentiation	42	6.5521e-05	0.562367	0.0133897	1.60105	45.5951	73	0.060311	0.0965609	18	1.00573e-14	8.63222e-11	4.79568e-12	2.99578	20.362	61	346	0.0512605	0.176301	region_108,region_124,region_125,region_129,region_136,region_139,region_15,region_152,region_158,region_17,region_197,region_199,region_20,region_204,region_22,region_228,region_229,region_244,region_246,region_247,region_254,region_268,region_271,region_276,region_277,region_318,region_32,region_359,region_360,region_361,region_362,region_363,region_365,region_374,region_398,region_405,region_4…	Ank3,Apbb2,Atl1,Atoh1,Bcl11b,Bcl2,Boc,Cdh4,Cdk5r1,Chl1,Creb1,Ctnnb1,Cul3,Cyfip1,D0H4S114,Efna5,Enah,Epha3,Epha4,Epha5,Epha7,Ephb1,Etv1,Fgfr2,Foxc1,Gas1,Gli3,Gsk3b,Hey2,Hmga2,Igf1r,Isl1,Klf7,Mtap2,Myh10,Ndel1,Ndn,Nfib,Nkx2-1,Nog,Nrcam,Nrp2,Pax6,Pax8,Plxna4,Prox1,Ptprm,Pvrl1,Rgnef,Sema3a,Six2,Slc1a3,Slitrk3,Slitrk5,Slitrk6,Sox9,Tgfbr3,Tnc,Uchl1,Wnt2,Wnt5a
GO Biological Process	GO:0060059	embryonic retina morphogenesis in camera-type eye	43	6.95583e-05	0.597019	0.0138842	8.9633	0.669397	6	0.000885445	0.00793651	556	0.0091037	1	0.140534	6.37216	0.470798	3	8	0.00252101	0.375	region_405,region_406,region_407,region_612,region_650,region_651	Cdon,Hipk2,Prox1
GO Biological Process	GO:0044093	positive regulation of molecular function	44	7.01909e-05	0.602448	0.013692	1.44807	74.582	108	0.0986534	0.142857	51	1.41524e-09	1.2147e-05	2.38177e-07	1.86688	52.4939	98	892	0.0823529	0.109866	region_104,region_105,region_108,region_112,region_113,region_124,region_126,region_127,region_134,region_137,region_144,region_15,region_156,region_169,region_17,region_170,region_177,region_194,region_227,region_230,region_235,region_245,region_255,region_257,region_260,region_265,region_295,region_304,region_308,region_31,region_317,region_33,region_335,region_347,region_363,region_366,region_…	Abra,Acap2,Adcy2,Adcyap1r1,Adra2a,Akap6,Amph,Angpt1,Arhgap15,Arhgap18,Arhgap21,Arhgap24,Arhgap42,B230120H23Rik,Bcl2,Bin1,Calcr,Calcrl,Camk1d,Ccnd1,Cdk5r1,Crbn,Crebbp,D630037F22Rik,Dab1,Dgkb,Dgki,Dock4,Edn1,Efcab4b,Epha4,Epha5,F3,Fert2,Foxa1,Fshr,Gapvd1,Gch1,Ghr,Ghrhr,Gnao1,Gnaq,Gpr26,Guca2a,Hand2,Hdac4,Hgf,Hipk2,Hmga2,Irs1,Isl1,Itga1,Khdc1b,Lmnb1,Map3k13,Mdfic,Mid1ip1,Ndel1,Nrg1,Plcb1,Plce1,Plscr…
GO Biological Process	GO:0031328	positive regulation of cellular biosynthetic process	45	7.44155e-05	0.638708	0.0141935	1.39375	91.8387	128	0.12148	0.169312	46	1.00695e-09	8.64269e-06	1.87885e-07	1.80248	61.0271	110	1037	0.092437	0.106075	region_10,region_108,region_11,region_113,region_115,region_116,region_118,region_124,region_125,region_13,region_136,region_137,region_152,region_169,region_170,region_175,region_20,region_204,region_22,region_224,region_228,region_229,region_240,region_241,region_242,region_254,region_257,region_259,region_268,region_30,region_303,region_308,region_313,region_317,region_339,region_35,region_360…	Abcf1,Abra,Adcyap1r1,Atoh1,Bcl11b,Cacybp,Ccnh,Cdk1,Cdon,Cebpd,Creb1,Creb5,Crebbp,Csf2,Ctnnb1,Dazl,Ebf1,Ercc3,Etv1,Fam129a,Fgfr2,Foxa1,Foxc1,Foxj3,Foxo3,Ghrhr,Gli3,Gpam,Gsk3b,Gsx1,Hand2,Hdac4,Hipk2,Hmga2,Id2,Igf1r,Il9,Inhba,Irs1,Isl1,Klf12,Klf4,Klf5,Klf6,Klf7,Lpin1,Maf,Mafb,Mdfic,Mecom,Mecom,Med10,Mid1ip1,Nfia,Nfib,Nfix,Nkx2-1,Nog,Nr5a2,Onecut1,P2ry1,Pax6,Pax8,Pbx1,Pbx3,Phox2b,Pik3r1,Plcb1,Plscr1,…
GO Biological Process	GO:0070307	lens fiber cell development	46	7.77945e-05	0.66771	0.0145154	7.05406	0.992336	7	0.00131261	0.00925926	641	0.0130636	1	0.174921	5.66415	0.529647	3	9	0.00252101	0.333333	region_228,region_229,region_405,region_406,region_407,region_695,region_696	Bfsp2,Fgfr2,Prox1
GO Biological Process	GO:0071526	semaphorin-plexin signaling pathway	47	8.05962e-05	0.691757	0.0147182	5.19012	1.73406	9	0.00229374	0.0119048	323	0.000689874	1	0.0183319	8.49622	0.470798	4	8	0.00336134	0.5	region_359,region_409,region_410,region_411,region_412,region_413,region_607,region_608,region_624	Nrp2,Plxna1,Plxna2,Plxna4
GO Biological Process	GO:0060479	lung cell differentiation	48	8.54613e-05	0.733514	0.0152815	4.21709	2.60844	11	0.00345031	0.0145503	432	0.00314769	1	0.0625385	4.72012	1.0593	5	18	0.00420168	0.277778	region_136,region_137,region_222,region_223,region_224,region_565,region_566,region_567,region_568,region_569,region_699	Ctnnb1,Foxa1,Insc,Nfib,Nkx2-1
GO Biological Process	GO:0007409	axonogenesis	49	8.56306e-05	0.734967	0.0149993	1.68813	34.95	59	0.0462302	0.0780423	16	6.69387e-15	5.74535e-11	3.59084e-12	3.52809	13.8885	49	236	0.0411765	0.207627	region_108,region_124,region_125,region_129,region_136,region_139,region_15,region_152,region_17,region_197,region_199,region_20,region_204,region_228,region_229,region_244,region_246,region_247,region_268,region_271,region_276,region_277,region_318,region_359,region_360,region_361,region_362,region_363,region_374,region_398,region_43,region_430,region_479,region_506,region_507,region_508,region_…	Ank3,Apbb2,Atl1,Atoh1,Bcl11b,Bcl2,Boc,Cdh4,Cdk5r1,Chl1,Creb1,Cyfip1,D0H4S114,Efna5,Enah,Epha3,Epha4,Epha5,Epha7,Ephb1,Etv1,Fgfr2,Gas1,Gli3,Gsk3b,Igf1r,Isl1,Klf7,Mtap2,Myh10,Ndel1,Ndn,Nfib,Nkx2-1,Nog,Nrcam,Nrp2,Pax6,Plxna4,Ptprm,Pvrl1,Rgnef,Sema3a,Slitrk3,Slitrk5,Slitrk6,Tnc,Uchl1,Wnt5a
GO Biological Process	GO:0009891	positive regulation of biosynthetic process	50	9.88623e-05	0.848535	0.0169707	1.38457	92.4476	128	0.122285	0.169312	54	2.15693e-09	1.85129e-05	3.42832e-07	1.77847	61.8511	110	1051	0.092437	0.104662	region_10,region_108,region_11,region_113,region_115,region_116,region_118,region_124,region_125,region_13,region_136,region_137,region_152,region_169,region_170,region_175,region_20,region_204,region_22,region_224,region_228,region_229,region_240,region_241,region_242,region_254,region_257,region_259,region_268,region_30,region_303,region_308,region_313,region_317,region_339,region_35,region_360…	Abcf1,Abra,Adcyap1r1,Atoh1,Bcl11b,Cacybp,Ccnh,Cdk1,Cdon,Cebpd,Creb1,Creb5,Crebbp,Csf2,Ctnnb1,Dazl,Ebf1,Ercc3,Etv1,Fam129a,Fgfr2,Foxa1,Foxc1,Foxj3,Foxo3,Ghrhr,Gli3,Gpam,Gsk3b,Gsx1,Hand2,Hdac4,Hipk2,Hmga2,Id2,Igf1r,Il9,Inhba,Irs1,Isl1,Klf12,Klf4,Klf5,Klf6,Klf7,Lpin1,Maf,Mafb,Mdfic,Mecom,Mecom,Med10,Mid1ip1,Nfia,Nfib,Nfix,Nkx2-1,Nog,Nr5a2,Onecut1,P2ry1,Pax6,Pax8,Pbx1,Pbx3,Phox2b,Pik3r1,Plcb1,Plscr1,…
GO Biological Process	GO:0030902	hindbrain development	51	0.000112187	0.962903	0.0188805	2.2953	11.3275	26	0.0149835	0.0343915	346	0.00100064	1	0.0248223	2.47463	6.06152	15	103	0.012605	0.145631	region_15,region_20,region_374,region_409,region_410,region_411,region_412,region_413,region_499,region_524,region_525,region_565,region_566,region_567,region_568,region_569,region_580,region_581,region_626,region_673,region_674,region_675,region_699,region_750,region_752,region_83	Aldh1a2,Bcl2,Ctnnb1,Dab1,Gas1,Klhl1,Mafb,Myh10,Nfib,Nog,Phox2b,Plxna2,Pou4f1,Rora,Wnt7a
GO Biological Process	GO:0030182	neuron differentiation	52	0.000119572	1	0.0197363	1.44627	70.5262	102	0.0932887	0.134921	10	2.7875e-17	2.39251e-13	2.39251e-14	2.63931	33.7209	89	573	0.0747899	0.155323	region_108,region_109,region_115,region_116,region_118,region_124,region_125,region_129,region_136,region_137,region_139,region_15,region_152,region_157,region_158,region_17,region_197,region_198,region_199,region_20,region_204,region_217,region_22,region_228,region_229,region_244,region_246,region_247,region_268,region_271,region_276,region_277,region_295,region_318,region_359,region_360,region_…	Aldh1a2,Ank3,Apbb2,Atl1,Atoh1,Bcl11b,Bcl2,Boc,Cdh4,Cdk5r1,Chl1,Cln8,Creb1,Cyfip1,D0H4S114,Dab1,Efna5,Enah,Epha3,Epha4,Epha5,Epha7,Ephb1,Etv1,Fgfr2,Foxa1,Gabrb3,Gas1,Gli3,Gnao1,Gnaq,Gsk3b,Gsx1,Hand2,Hcn1,Hipk2,Id2,Igf1r,Isl1,Itga1,Jag1,Klf7,Klhl1,Lep,Lifr,Mtap2,Myh10,Myo6,Ndel1,Ndn,Nfib,Nkx2-1,Nog,Nrcam,Nrg1,Nrp2,Olfm3,Pak1,Pax6,Pbx1,Pbx3,Phox2b,Plxna4,Pou3f2,Pou4f1,Ptprm,Pvrl1,Rasgrf1,Rgnef,Rora,…
GO Biological Process	GO:0010604	positive regulation of macromolecule metabolic process	53	0.00012432	1	0.0201328	1.33734	111.415	149	0.147375	0.19709	50	1.37452e-09	1.17975e-05	2.3595e-07	1.69663	76.6223	130	1302	0.109244	0.0998464	region_10,region_100,region_108,region_11,region_112,region_113,region_115,region_116,region_118,region_124,region_125,region_128,region_13,region_136,region_137,region_152,region_156,region_169,region_170,region_175,region_183,region_191,region_20,region_204,region_22,region_224,region_228,region_229,region_231,region_235,region_237,region_24,region_240,region_241,region_242,region_244,region_25…	Abcf1,Abra,Adra2a,Aldh1a2,Angpt1,Atoh1,Bcl11b,Bmpr1a,Cacybp,Ccnd1,Ccnh,Cdh13,Cdk1,Cdon,Cebpd,Creb1,Creb5,Crebbp,Csf2,Csnk1d,Ctnnb1,Dazl,Ebf1,Efna5,Ercc3,Etv1,Fam129a,Fgfr2,Fndc1,Foxa1,Foxc1,Foxj3,Foxo3,Ghr,Gli3,Gsk3b,Gsx1,Hand2,Hdac4,Hipk2,Hmga2,Id2,Igf1r,Il15,Il9,Inhba,Irs1,Isl1,Jarid2,Khdrbs3,Klf12,Klf4,Klf5,Klf6,Klf7,Lep,Lpin1,Lrrn3,Maf,Mafb,Mdfic,Mecom,Mecom,Med10,Mgmt,Nfia,Nfib,Nfix,Nkx2-1,N…
GO Biological Process	GO:0009888	tissue development	54	0.000124649	1	0.0198122	1.37489	93.8257	129	0.124108	0.170635	33	9.84124e-12	8.44673e-08	2.55962e-09	1.94049	57.2019	111	972	0.0932773	0.114197	region_108,region_115,region_116,region_118,region_136,region_137,region_149,region_15,region_152,region_156,region_169,region_170,region_191,region_194,region_20,region_204,region_206,region_22,region_222,region_223,region_224,region_228,region_229,region_23,region_231,region_235,region_251,region_254,region_266,region_268,region_276,region_277,region_296,region_30,region_307,region_311,region_3…	AI464131,Aldh1a2,Angpt1,Apcdd1,Bcl11b,Bcl2,Bmp5,Bmp8a,Bmpr1a,Cacybp,Car2,Ccnd1,Cdk1,Cdon,Chst11,Creb5,Ctnnb1,Dlx6,Dusp5,Edn1,Ednrb,Enah,Epha3,Ercc3,Fgfr2,Foxa1,Foxc1,Foxj3,Foxn3,Foxo3,Ghr,Gli3,Gsk3b,Hand2,Hey2,Hlx,Hmga2,Id2,Igf1r,Inhba,Insc,Isl1,Jag1,Kif16b,Klf4,Ldb2,Lep,Macf1,Mecom,Mecom,Mgmt,Myh10,Mylk,Nfib,Nkx2-1,Nog,Npnt,Nrg1,Nrp2,Onecut1,Pax6,Pax8,Pbx1,Pbx3,Pdzrn3,Plxna1,Pou3f1,Pou3f2,Pou4f1…
GO Biological Process	GO:0060415	muscle tissue morphogenesis	55	0.000129789	1	0.0202541	2.78505	6.46307	18	0.00854903	0.0238095	101	9.18226e-07	0.00788113	7.8031e-05	4.66459	3.00134	14	51	0.0117647	0.27451	region_108,region_169,region_170,region_228,region_229,region_266,region_32,region_405,region_406,region_407,region_428,region_537,region_591,region_603,region_66,region_699,region_738,region_752	Angpt1,Ctnnb1,Fgfr2,Foxc1,Hey2,Isl1,Mylk,Pou4f1,Prox1,Shox2,Tgfbr3,Ube4b,Wnt2,Wnt5a
GO Biological Process	GO:0010646	regulation of cell communication	56	0.000131722	1	0.0201887	1.36893	95.6949	131	0.126581	0.17328	32	7.54932e-12	6.47958e-08	2.02487e-09	1.88459	64.205	121	1091	0.101681	0.110907	region_103,region_108,region_11,region_118,region_13,region_136,region_137,region_144,region_154,region_156,region_158,region_168,region_169,region_170,region_191,region_195,region_20,region_204,region_22,region_220,region_227,region_228,region_229,region_23,region_235,region_24,region_244,region_256,region_268,region_3,region_30,region_303,region_307,region_308,region_31,region_314,region_315,re…	AI464131,Abra,Ada,Adra2a,Angpt1,Apcdd1,Apln,Bche,Bhlhe40,Bmper,Bmpr1a,Ccnd1,Cdh13,Cdh2,Cdon,Chst11,Cplx2,Creb1,Csf2,Csnk1d,Ctnnb1,Cul3,Cxxc4,Cxxc5,Dab1,Dand5,Ddit4l,Dgki,Dkk3,Dusp10,Dusp5,Edn1,Efna5,Epha5,F3,Fgfr2,Foxa1,Gas1,Ghr,Ghrhr,Gli3,Gsk3b,Hey2,Hipk2,Hmga2,Igf1r,Ikbke,Il15,Inhba,Invs,Irs1,Isl1,Jag1,Kcnc4,Kif26a,Klf4,Lama2,Lect2,Lep,Lmnb1,Macf1,Mecom,Mtnr1b,Myo6,Ncam1,Neto1,Nkx2-1,Nlgn1,Nog,…
GO Biological Process	GO:2000794	regulation of epithelial cell proliferation involved in lung morphogenesis	57	0.000171569	1	0.0258346	5.3046	1.50813	8	0.00199488	0.010582	452	0.00355421	1	0.0674908	8.49622	0.353098	3	6	0.00252101	0.5	region_228,region_229,region_565,region_566,region_567,region_568,region_569,region_603	Fgfr2,Nfib,Wnt2
GO Biological Process	GO:0060486	Clara cell differentiation	58	0.00017848	1	0.026412	7.52463	0.797381	6	0.00105474	0.00793651	585	0.00997499	1	0.146351	11.3283	0.176549	2	3	0.00168067	0.666667	region_136,region_565,region_566,region_567,region_568,region_569	Nfib,Nkx2-1
GO Biological Process	GO:0009790	embryo development	59	0.000184029	1	0.0267716	1.40909	77.3547	109	0.102321	0.14418	34	1.11092e-11	9.53503e-08	2.80442e-09	2.012	50.1988	101	853	0.084874	0.118406	region_108,region_11,region_115,region_116,region_118,region_137,region_149,region_15,region_153,region_169,region_17,region_170,region_20,region_200,region_201,region_202,region_203,region_206,region_214,region_215,region_216,region_22,region_224,region_228,region_229,region_23,region_251,region_254,region_284,region_295,region_296,region_30,region_307,region_316,region_339,region_342,region_35,…	AK028549,AK053790,Ada,Aldh1a2,Angpt1,Apba2,Atoh1,Bmpr1a,Cdk5r1,Cdon,Chrna9,Chst11,Cml2,Csf2,Ctnnb1,Cul3,Dlk1,Dlx6,Dsc3,Dusp5,Edn1,Enah,Fgfr2,Foxa1,Foxc1,Foxj3,Foxn3,Foxo3,Gas1,Gjb6,Gli3,Gnaq,Gtf2i,Gtf2ird1,Hand2,Hipk2,Hlx,Hmga2,Hs6st1,Id2,Inhba,Invs,Isl1,Kif16b,Kif1b,Lnp,Macf1,Mafb,Mecom,Mecom,Myh10,Myo6,Nat8,Ndel1,Nog,Nrg1,Odz4,Pax6,Pax8,Pbx1,Pbx3,Pcsk6,Pgap1,Pitpnb,Plxna2,Prdm1,Prox1,Ptch1,Rasa…
GO Biological Process	GO:0007417	central nervous system development	60	0.000187902	1	0.0268793	1.42531	72.2652	103	0.0955889	0.136243	24	2.95711e-13	2.53809e-09	1.05754e-10	2.33229	36.016	84	612	0.0705882	0.137255	region_108,region_115,region_116,region_118,region_129,region_136,region_15,region_152,region_17,region_19,region_196,region_199,region_20,region_204,region_22,region_224,region_228,region_229,region_244,region_249,region_251,region_288,region_295,region_302,region_356,region_361,region_362,region_363,region_374,region_387,region_392,region_393,region_405,region_406,region_407,region_409,region_4…	Aldh1a2,Atoh1,Bbs2,Bcl11b,Bcl2,Bmpr1a,Cdk5r1,Cdon,Cln8,Creb1,Ctnnb1,Dab1,Efna5,Epha4,Epha5,Epha7,Ephb1,Fgfr2,Foxc1,Gas1,Ghrhr,Gli3,Gnao1,Gnaq,Gsx1,Hmga2,Id2,Igf1r,Isl1,Klhl1,Lep,Mafb,Mecom,Mecom,Mtap2,Myh10,Nav2,Ndel1,Ndn,Nfib,Nkx2-1,Nog,Nr2f1,Nrcam,P2ry1,Pax6,Pax8,Pbx1,Pbx3,Pcdh18,Pcdh9,Pgap1,Phox2b,Plcb1,Plxna2,Plxna4,Pou3f1,Pou3f2,Pou4f1,Prox1,Ptch1,Rgnef,Rora,S1pr1,Sept4,Slc1a2,Slc8a1,Sox1,So…
GO Biological Process	GO:0010628	positive regulation of gene expression	61	0.000188186	1	0.0264787	1.38319	86.0327	119	0.1138	0.157407	61	4.12002e-09	3.53621e-05	5.79707e-07	1.82259	54.3183	99	923	0.0831933	0.107259	region_10,region_108,region_11,region_113,region_115,region_116,region_118,region_124,region_125,region_13,region_136,region_137,region_152,region_169,region_170,region_175,region_20,region_22,region_224,region_228,region_229,region_240,region_254,region_257,region_259,region_268,region_30,region_303,region_313,region_317,region_339,region_35,region_360,region_361,region_371,region_38,region_383,…	Abra,Aldh1a2,Atoh1,Bcl11b,Ccnh,Cdh13,Cdk1,Cdon,Cebpd,Creb1,Creb5,Crebbp,Csf2,Ctnnb1,Ebf1,Ercc3,Etv1,Fgfr2,Foxa1,Foxc1,Foxj3,Foxo3,Gli3,Gsk3b,Gsx1,Hand2,Hdac4,Hipk2,Hmga2,Id2,Inhba,Isl1,Klf12,Klf4,Klf5,Klf6,Klf7,Lpin1,Maf,Mafb,Mdfic,Mecom,Mecom,Med10,Nfia,Nfib,Nfix,Nkx2-1,Nog,Nr5a2,Onecut1,Pax6,Pax8,Pbx1,Pbx3,Phox2b,Pik3r1,Plcb1,Plscr1,Pou3f1,Pou3f2,Pou4f1,Ppargc1a,Ppp3ca,Prdm1,Prox1,Rbm15,Rfx3,Rg…
GO Biological Process	GO:0060487	lung epithelial cell differentiation	62	0.00019503	1	0.026999	4.16577	2.40052	10	0.00317529	0.0132275	676	0.0153319	1	0.194665	3.99822	1.00045	4	17	0.00336134	0.235294	region_136,region_137,region_222,region_223,region_224,region_565,region_566,region_567,region_568,region_569	Foxa1,Insc,Nfib,Nkx2-1
GO Biological Process	GO:0009887	organ morphogenesis	63	0.000221896	1	0.0302307	1.42768	70.0436	100	0.0926503	0.132275	31	6.52987e-12	5.60459e-08	1.80793e-09	2.14514	41.489	89	705	0.0747899	0.126241	region_108,region_109,region_113,region_115,region_116,region_118,region_136,region_137,region_152,region_156,region_157,region_169,region_170,region_194,region_20,region_204,region_22,region_228,region_229,region_23,region_231,region_235,region_246,region_247,region_254,region_266,region_268,region_274,region_296,region_30,region_32,region_339,region_342,region_36,region_371,region_374,region_37…	AK028549,Aldh1a2,Angpt1,Atoh1,Bbs2,Bcl11b,Bcl2,Bmpr1a,Car2,Ccnd1,Cdk1,Cdon,Chrna9,Chst11,Ctnnb1,Dlx6,Edn1,Efnb2,Ephb1,Fgfr2,Foxa1,Foxc1,Gas1,Ghr,Gjb6,Gli3,Gsk3b,Hand2,Hcn1,Hey2,Hgf,Hipk2,Hlx,Id2,Igf1r,Inhba,Isl1,Jag1,Klf4,Lifr,Lpin1,Mafb,Meis1,Mki67,Mylk,Myo6,Nkx2-1,Nog,Olfm3,Pax6,Pax8,Pbx1,Pbx3,Pou4f1,Prox1,Ptch1,Ptprm,Pvrl1,Pvrl3,Rbm15,Sema3c,Serpinb5,Shox2,Six2,Smad2,Sobp,Socs3,Sox1,Sox11,Sox2…
GO Biological Process	GO:0021535	cell migration in hindbrain	64	0.000231834	1	0.0310911	5.07039	1.57779	8	0.00208702	0.010582	556	0.0091037	1	0.140534	6.37216	0.470798	3	8	0.00252101	0.375	region_409,region_410,region_411,region_412,region_413,region_580,region_581,region_752	Dab1,Plxna2,Pou4f1
GO Biological Process	GO:0043085	positive regulation of catalytic activity	65	0.000233508	1	0.0308338	1.45541	62.5254	91	0.0827056	0.12037	83	2.01104e-07	0.00172607	2.0796e-05	1.8053	44.3138	80	753	0.0672269	0.106242	region_104,region_105,region_108,region_112,region_113,region_124,region_126,region_127,region_134,region_144,region_15,region_156,region_169,region_17,region_170,region_177,region_194,region_227,region_230,region_235,region_255,region_260,region_265,region_295,region_304,region_308,region_31,region_317,region_33,region_335,region_347,region_363,region_366,region_374,region_381,region_383,region_…	Acap2,Adcy2,Adcyap1r1,Adra2a,Akap6,Amph,Angpt1,Arhgap15,Arhgap18,Arhgap21,Arhgap24,Arhgap42,B230120H23Rik,Bcl2,Bin1,Calcr,Calcrl,Ccnd1,Cdk5r1,D630037F22Rik,Dab1,Dgkb,Dgki,Dock4,Edn1,Epha4,F3,Fshr,Gapvd1,Gch1,Ghr,Ghrhr,Gnao1,Gnaq,Gpr26,Guca2a,Hgf,Irs1,Itga1,Khdc1b,Lmnb1,Map3k13,Mdfic,Mid1ip1,Ndel1,Nrg1,Plcb1,Plce1,Plscr1,Prox1,Ptprc,Ralgapa2,Rasa1,Rasgrf1,Rgs10,Rgs6,S1pr1,Serinc5,Sipa1l1,Sipa1l2,S…
GO Biological Process	GO:0048812	neuron projection morphogenesis	66	0.000241279	1	0.0313772	1.60658	37.9689	61	0.0502234	0.0806878	20	4.65192e-14	3.99275e-10	1.99637e-11	3.22484	16.1248	52	274	0.0436975	0.189781	region_108,region_124,region_125,region_129,region_136,region_139,region_15,region_152,region_157,region_17,region_197,region_199,region_20,region_204,region_217,region_228,region_229,region_244,region_246,region_247,region_268,region_271,region_276,region_277,region_318,region_359,region_360,region_361,region_362,region_363,region_374,region_398,region_43,region_430,region_479,region_506,region_…	Ank3,Apbb2,Atl1,Atoh1,Bcl11b,Bcl2,Boc,Cdh4,Cdk5r1,Chl1,Creb1,Cyfip1,D0H4S114,Efna5,Enah,Epha3,Epha4,Epha5,Epha7,Ephb1,Etv1,Fgfr2,Gas1,Gli3,Gsk3b,Igf1r,Isl1,Itga1,Klf7,Lifr,Mtap2,Myh10,Ndel1,Ndn,Nfib,Nkx2-1,Nog,Nrcam,Nrp2,Pak1,Pax6,Plxna4,Ptprm,Pvrl1,Rgnef,Sema3a,Slitrk3,Slitrk5,Slitrk6,Tnc,Uchl1,Wnt5a
GO Biological Process	GO:0043087	regulation of GTPase activity	67	0.000244565	1	0.0313299	1.77369	24.807	44	0.0328135	0.0582011	123	4.90125e-06	0.0420674	0.000342011	2.24076	16.066	36	273	0.0302521	0.131868	region_104,region_105,region_126,region_127,region_144,region_15,region_155,region_177,region_227,region_244,region_265,region_276,region_277,region_295,region_31,region_317,region_363,region_381,region_40,region_437,region_441,region_454,region_459,region_460,region_486,region_490,region_491,region_492,region_493,region_494,region_495,region_520,region_532,region_536,region_611,region_62,region_…	Acap2,Amph,Arhgap15,Arhgap18,Arhgap21,Arhgap24,Arhgap42,Bin1,D630037F22Rik,Dgki,Dock4,Efna5,Epha3,Epha4,Epha5,Gapvd1,Gnao1,Gnaq,Ndel1,Plcb1,Ptprn2,Ralgapa2,Rasa1,Rasgrf1,Rgs10,Rgs6,S1pr1,Sipa1l1,Sipa1l2,Snx18,Srgap2,Tbc1d1,Tbc1d2b,Tbck,Thy1,Wdr67
GO Biological Process	GO:0033124	regulation of GTP catabolic process	68	0.000248235	1	0.0313323	1.77243	24.8247	44	0.0328369	0.0582011	127	5.33013e-06	0.0457485	0.000360224	2.23258	16.1248	36	274	0.0302521	0.131387	region_104,region_105,region_126,region_127,region_144,region_15,region_155,region_177,region_227,region_244,region_265,region_276,region_277,region_295,region_31,region_317,region_363,region_381,region_40,region_437,region_441,region_454,region_459,region_460,region_486,region_490,region_491,region_492,region_493,region_494,region_495,region_520,region_532,region_536,region_611,region_62,region_…	Acap2,Amph,Arhgap15,Arhgap18,Arhgap21,Arhgap24,Arhgap42,Bin1,D630037F22Rik,Dgki,Dock4,Efna5,Epha3,Epha4,Epha5,Gapvd1,Gnao1,Gnaq,Ndel1,Plcb1,Ptprn2,Ralgapa2,Rasa1,Rasgrf1,Rgs10,Rgs6,S1pr1,Sipa1l1,Sipa1l2,Snx18,Srgap2,Tbc1d1,Tbc1d2b,Tbck,Thy1,Wdr67
GO Biological Process	GO:0048667	cell morphogenesis involved in neuron differentiation	69	0.000266163	1	0.0331083	1.60775	37.3191	60	0.0493639	0.0793651	23	1.55769e-13	1.33696e-09	5.81288e-11	3.21827	15.5363	50	264	0.0420168	0.189394	region_108,region_124,region_125,region_129,region_136,region_139,region_15,region_152,region_158,region_17,region_197,region_199,region_20,region_204,region_228,region_229,region_244,region_246,region_247,region_268,region_271,region_276,region_277,region_318,region_359,region_360,region_361,region_362,region_363,region_374,region_398,region_43,region_430,region_479,region_506,region_507,region_…	Ank3,Apbb2,Atl1,Atoh1,Bcl11b,Bcl2,Boc,Cdh4,Cdk5r1,Chl1,Creb1,Cyfip1,D0H4S114,Efna5,Enah,Epha3,Epha4,Epha5,Epha7,Ephb1,Etv1,Fgfr2,Gas1,Gli3,Gsk3b,Igf1r,Isl1,Klf7,Mtap2,Myh10,Ndel1,Ndn,Nfib,Nkx2-1,Nog,Nrcam,Nrp2,Pax6,Plxna4,Ptprm,Pvrl1,Rgnef,Sema3a,Slc1a3,Slitrk3,Slitrk5,Slitrk6,Tnc,Uchl1,Wnt5a
GO Biological Process	GO:0045893	positive regulation of transcription, DNA-dependent	70	0.000281832	1	0.0345566	1.38532	80.8477	112	0.106941	0.148148	63	6.26597e-09	5.37808e-05	8.53664e-07	1.8483	50.3165	93	855	0.0781513	0.108772	region_10,region_108,region_113,region_115,region_116,region_118,region_124,region_125,region_13,region_136,region_137,region_152,region_169,region_170,region_175,region_20,region_22,region_224,region_228,region_229,region_240,region_254,region_257,region_259,region_268,region_30,region_303,region_313,region_317,region_339,region_35,region_360,region_361,region_371,region_383,region_392,region_39…	Abra,Atoh1,Bcl11b,Ccnh,Cdon,Cebpd,Creb1,Creb5,Crebbp,Ctnnb1,Ebf1,Ercc3,Etv1,Fgfr2,Foxa1,Foxc1,Foxj3,Foxo3,Gli3,Gsk3b,Gsx1,Hand2,Hdac4,Hipk2,Hmga2,Id2,Inhba,Isl1,Klf12,Klf4,Klf5,Klf6,Klf7,Lpin1,Maf,Mafb,Mdfic,Mecom,Mecom,Med10,Nfia,Nfib,Nfix,Nkx2-1,Nog,Nr5a2,Onecut1,Pax6,Pax8,Pbx1,Pbx3,Phox2b,Pik3r1,Plcb1,Plscr1,Pou3f1,Pou3f2,Pou4f1,Ppargc1a,Ppp3ca,Prox1,Rbm15,Rfx3,Rgmb,Ripk1,Rora,S1pr1,Sertad2,Sh…
GO Biological Process	GO:0009893	positive regulation of metabolic process	71	0.000287252	1	0.0347251	1.30546	117.966	154	0.15604	0.203704	49	1.25421e-09	1.07649e-05	2.19692e-07	1.66782	82.7427	138	1406	0.115966	0.0981508	region_10,region_100,region_108,region_11,region_112,region_113,region_115,region_116,region_118,region_124,region_125,region_128,region_13,region_136,region_137,region_152,region_156,region_169,region_170,region_175,region_183,region_191,region_20,region_204,region_22,region_224,region_228,region_229,region_231,region_235,region_237,region_24,region_240,region_241,region_242,region_244,region_25…	Abcf1,Abra,Adcyap1r1,Adra2a,Aldh1a2,Angpt1,Apln,Atoh1,Bcl11b,Bmpr1a,Cacybp,Camk1d,Ccnd1,Ccnh,Cdh13,Cdk1,Cdon,Cebpd,Creb1,Creb5,Crebbp,Csf2,Csnk1d,Ctnnb1,Dazl,Ebf1,Efna5,Ercc3,Etv1,Fam129a,Fgfr2,Fndc1,Foxa1,Foxc1,Foxj3,Foxo3,Ghr,Ghrhr,Gli3,Gpam,Gsk3b,Gsx1,Hand2,Hdac4,Hipk2,Hmga2,Id2,Igf1r,Il15,Il9,Inhba,Irs1,Isl1,Jarid2,Khdrbs3,Klf12,Klf4,Klf5,Klf6,Klf7,Lep,Lpin1,Lrrn3,Maf,Mafb,Mdfic,Mecom,Mecom,M…
GO Biological Process	GO:0000902	cell morphogenesis	72	0.000288308	1	0.0343687	1.47645	56.2161	83	0.0743599	0.109788	22	1.46597e-13	1.25824e-09	5.71928e-11	2.5649	28.0713	72	477	0.0605042	0.150943	region_108,region_124,region_125,region_129,region_136,region_139,region_15,region_152,region_157,region_158,region_17,region_197,region_199,region_20,region_204,region_217,region_22,region_224,region_228,region_229,region_244,region_246,region_247,region_254,region_268,region_271,region_276,region_277,region_29,region_303,region_313,region_318,region_32,region_359,region_360,region_361,region_36…	Ahi1,Ank3,Apbb2,Atl1,Atoh1,Bbs2,Bcl11b,Bcl2,Boc,Cdh4,Cdk5r1,Chl1,Creb1,Ctnnb1,Cul3,Cyfip1,D0H4S114,Efna5,Enah,Epha3,Epha4,Epha5,Epha7,Ephb1,Etv1,Fgfr2,Foxc1,Gas1,Gli3,Gsk3b,Hey2,Hgf,Hmga2,Igf1r,Isl1,Itga1,Klf7,Lifr,Mtap2,Myh10,Ndel1,Ndn,Nfib,Nkx2-1,Nog,Nrcam,Nrg1,Nrp2,Onecut1,Pak1,Pax6,Pax8,Plxna4,Prox1,Ptprm,Pvrl1,Rfx3,Rgnef,Sema3a,Six2,Slc1a3,Slitrk3,Slitrk5,Slitrk6,Sox6,Sox9,Ss18,Tgfbr3,Tnc,Uc…
GO Biological Process	GO:0048644	muscle organ morphogenesis	73	0.000303389	1	0.035671	2.59328	6.94102	18	0.00918124	0.0238095	136	7.49259e-06	0.0643089	0.00047286	3.9649	3.53098	14	60	0.0117647	0.233333	region_108,region_169,region_170,region_228,region_229,region_266,region_32,region_405,region_406,region_407,region_428,region_537,region_591,region_603,region_66,region_699,region_738,region_752	Angpt1,Ctnnb1,Fgfr2,Foxc1,Hey2,Isl1,Mylk,Pou4f1,Prox1,Shox2,Tgfbr3,Ube4b,Wnt2,Wnt5a
GO Biological Process	GO:0031325	positive regulation of cellular metabolic process	74	0.000306001	1	0.035492	1.31415	111.859	147	0.147962	0.194444	48	1.2259e-09	1.05219e-05	2.19205e-07	1.69155	78.0347	132	1326	0.110924	0.0995475	region_10,region_100,region_108,region_11,region_112,region_113,region_115,region_116,region_118,region_124,region_125,region_128,region_13,region_136,region_137,region_152,region_156,region_169,region_170,region_175,region_183,region_191,region_20,region_204,region_22,region_224,region_228,region_229,region_231,region_235,region_237,region_24,region_240,region_241,region_242,region_244,region_25…	Abcf1,Abra,Adcyap1r1,Adra2a,Angpt1,Apln,Atoh1,Bcl11b,Bmpr1a,Cacybp,Ccnd1,Ccnh,Cdk1,Cdon,Cebpd,Creb1,Creb5,Crebbp,Csf2,Csnk1d,Ctnnb1,Dazl,Ebf1,Efna5,Ercc3,Etv1,Fam129a,Fgfr2,Fndc1,Foxa1,Foxc1,Foxj3,Foxo3,Ghr,Ghrhr,Gli3,Gpam,Gsk3b,Gsx1,Hand2,Hdac4,Hipk2,Hmga2,Id2,Igf1r,Il15,Il9,Inhba,Irs1,Isl1,Jarid2,Khdrbs3,Klf12,Klf4,Klf5,Klf6,Klf7,Lep,Lpin1,Lrrn3,Maf,Mafb,Mdfic,Mecom,Mecom,Med10,Mgmt,Mid1ip1,Nfi…
GO Biological Process	GO:0050790	regulation of catalytic activity	75	0.000320897	1	0.0367234	1.35575	90.7249	123	0.120006	0.162698	111	2.3691e-06	0.020334	0.000183189	1.55246	70.8551	110	1204	0.092437	0.0913621	region_100,region_104,region_105,region_108,region_112,region_113,region_124,region_126,region_127,region_134,region_144,region_15,region_155,region_156,region_169,region_17,region_170,region_177,region_194,region_227,region_230,region_231,region_235,region_244,region_255,region_260,region_265,region_268,region_276,region_277,region_295,region_304,region_307,region_308,region_31,region_317,region…	1700023I07Rik,A2m,Acap2,Adcy2,Adcyap1r1,Adra2a,Akap6,Amph,Angpt1,Arhgap15,Arhgap18,Arhgap21,Arhgap24,Arhgap42,B230120H23Rik,Bcl2,Bin1,Calcr,Calcrl,Ccnd1,Ccnh,Cdk5r1,Cln8,D630037F22Rik,Dab1,Dgkb,Dgki,Dock4,Dusp10,Dusp5,Edn1,Efna5,Epha3,Epha4,Epha5,Epha7,F3,Fshr,Gapvd1,Gch1,Ghr,Ghrhr,Gnao1,Gnaq,Gpr26,Gsk3b,Guca2a,Herpud1,Hgf,Htr1a,Ibtk,Irs1,Itga1,Itih5,Khdc1b,Lmnb1,Map3k13,Mdfic,Mgmt,Mid1ip1,Ndel1,…
GO Biological Process	GO:0006935	chemotaxis	76	0.000330385	1	0.0373118	1.66	31.3254	52	0.0414357	0.0687831	78	1.22491e-07	0.00105134	1.34787e-05	2.46267	16.2425	40	276	0.0336135	0.144927	region_108,region_124,region_125,region_126,region_127,region_129,region_132,region_133,region_136,region_15,region_169,region_17,region_170,region_175,region_20,region_244,region_245,region_246,region_247,region_271,region_359,region_360,region_361,region_363,region_364,region_398,region_43,region_479,region_506,region_507,region_508,region_522,region_532,region_549,region_565,region_566,region_…	Angpt1,Ank3,Apbb2,Atoh1,Boc,Cdh4,Cdk5r1,Chl1,Dock4,Ednrb,Efna5,Enah,Enpp2,Epha4,Epha5,Epha7,Ephb1,Etv1,Fert2,Gas1,Gli3,Isl1,Itga1,Klf7,Lect2,Myh10,Nfib,Nkx2-1,Nog,Nrcam,Nrp2,Pax6,Plxna4,Prkd1,Ptprm,Pvrl1,Scg2,Sema3a,Sykb,Wnt5a
GO Biological Process	GO:0042330	taxis	77	0.000331289	1	0.036928	1.6598	31.3291	52	0.0414407	0.0687831	79	1.35212e-07	0.00116053	1.46902e-05	2.45378	16.3014	40	277	0.0336135	0.144404	region_108,region_124,region_125,region_126,region_127,region_129,region_132,region_133,region_136,region_15,region_169,region_17,region_170,region_175,region_20,region_244,region_245,region_246,region_247,region_271,region_359,region_360,region_361,region_363,region_364,region_398,region_43,region_479,region_506,region_507,region_508,region_522,region_532,region_549,region_565,region_566,region_…	Angpt1,Ank3,Apbb2,Atoh1,Boc,Cdh4,Cdk5r1,Chl1,Dock4,Ednrb,Efna5,Enah,Enpp2,Epha4,Epha5,Epha7,Ephb1,Etv1,Fert2,Gas1,Gli3,Isl1,Itga1,Klf7,Lect2,Myh10,Nfib,Nkx2-1,Nog,Nrcam,Nrp2,Pax6,Plxna4,Prkd1,Ptprm,Pvrl1,Scg2,Sema3a,Sykb,Wnt5a
GO Biological Process	GO:0033121	regulation of purine nucleotide catabolic process	78	0.000346251	1	0.038101	1.73165	25.9868	45	0.0343741	0.0595238	143	9.18701e-06	0.0788521	0.000551414	2.15315	17.1841	37	292	0.0310924	0.126712	region_104,region_105,region_126,region_127,region_144,region_15,region_155,region_177,region_227,region_244,region_265,region_276,region_277,region_295,region_31,region_317,region_363,region_381,region_40,region_437,region_441,region_454,region_459,region_460,region_486,region_490,region_491,region_492,region_493,region_494,region_495,region_520,region_532,region_536,region_611,region_62,region_…	Acap2,Amph,Arhgap15,Arhgap18,Arhgap21,Arhgap24,Arhgap42,Bin1,D630037F22Rik,Dgki,Dock4,Efna5,Epha3,Epha4,Epha5,Gapvd1,Gnao1,Gnaq,Ndel1,Plcb1,Plscr1,Ptprn2,Ralgapa2,Rasa1,Rasgrf1,Rgs10,Rgs6,S1pr1,Sipa1l1,Sipa1l2,Snx18,Srgap2,Tbc1d1,Tbc1d2b,Tbck,Thy1,Wdr67
GO Biological Process	GO:0007420	brain development	79	0.000366353	1	0.0398026	1.46093	57.4978	84	0.0760552	0.111111	37	4.59491e-11	3.94382e-07	1.0659e-08	2.36202	28.3656	67	482	0.0563025	0.139004	region_108,region_115,region_116,region_136,region_15,region_152,region_17,region_19,region_20,region_204,region_228,region_229,region_244,region_249,region_251,region_288,region_295,region_302,region_356,region_361,region_374,region_387,region_405,region_406,region_407,region_409,region_410,region_411,region_412,region_413,region_420,region_421,region_424,region_426,region_436,region_437,region_…	Aldh1a2,Atoh1,Bbs2,Bcl11b,Bcl2,Bmpr1a,Cdk5r1,Cdon,Creb1,Ctnnb1,Dab1,Efna5,Epha5,Epha7,Fgfr2,Foxc1,Gas1,Ghrhr,Gli3,Gnao1,Gnaq,Gsx1,Hmga2,Id2,Igf1r,Isl1,Klhl1,Mafb,Mecom,Mecom,Myh10,Ndel1,Nfib,Nkx2-1,Nog,Nr2f1,P2ry1,Pax6,Pcdh18,Pcdh9,Pgap1,Phox2b,Plcb1,Plxna2,Plxna4,Pou3f1,Pou3f2,Pou4f1,Prox1,Ptch1,Rora,S1pr1,Sept4,Slc1a2,Slc8a1,Sox1,Sox2,Srd5a2,Stxbp3a,Tgfbr2,Tmem132a,Tnr,Vldlr,Wnt5a,Wnt7a,Zic1,Zi…
GO Biological Process	GO:0046578	regulation of Ras protein signal transduction	80	0.000378345	1	0.0405917	1.76317	23.8207	42	0.0315089	0.0555556	201	5.26941e-05	0.452273	0.00225012	2.08457	15.8306	33	269	0.0277311	0.122677	region_126,region_127,region_144,region_15,region_169,region_170,region_177,region_244,region_265,region_276,region_277,region_304,region_314,region_315,region_320,region_363,region_365,region_40,region_427,region_437,region_441,region_456,region_460,region_49,region_490,region_491,region_492,region_493,region_494,region_495,region_520,region_532,region_611,region_625,region_659,region_684,region…	Abra,Acap2,Arhgap15,Arhgef26,Arhgef3,Cdh2,Cul3,D630037F22Rik,Dgki,Dock4,Efna5,Epha3,Epha4,Epha5,Fgd6,Iqsec1,Ndel1,Nrg1,Plce1,Psd2,Psd3,Ralgapa2,Rasa1,Rasgrf1,Rgnef,S1pr1,Sipa1l1,Tbc1d1,Tbc1d2b,Tbck,Thy1,Vav2,Wdr67
GO Biological Process	GO:0051254	positive regulation of RNA metabolic process	81	0.00038614	1	0.0409165	1.37112	82.4143	113	0.109014	0.149471	64	8.10015e-09	6.95236e-05	1.08631e-06	1.83175	51.3169	94	872	0.0789916	0.107798	region_10,region_108,region_113,region_115,region_116,region_118,region_124,region_125,region_13,region_136,region_137,region_152,region_169,region_170,region_175,region_183,region_20,region_22,region_224,region_228,region_229,region_240,region_254,region_257,region_259,region_268,region_30,region_303,region_313,region_317,region_339,region_35,region_360,region_361,region_371,region_383,region_39…	Abra,Atoh1,Bcl11b,Ccnh,Cdon,Cebpd,Creb1,Creb5,Crebbp,Ctnnb1,Ebf1,Ercc3,Etv1,Fgfr2,Foxa1,Foxc1,Foxj3,Foxo3,Gli3,Gsk3b,Gsx1,Hand2,Hdac4,Hipk2,Hmga2,Id2,Inhba,Isl1,Khdrbs3,Klf12,Klf4,Klf5,Klf6,Klf7,Lpin1,Maf,Mafb,Mdfic,Mecom,Mecom,Med10,Nfia,Nfib,Nfix,Nkx2-1,Nog,Nr5a2,Onecut1,Pax6,Pax8,Pbx1,Pbx3,Phox2b,Pik3r1,Plcb1,Plscr1,Pou3f1,Pou3f2,Pou4f1,Ppargc1a,Ppp3ca,Prox1,Rbm15,Rfx3,Rgmb,Ripk1,Rora,S1pr1,Se…
GO Biological Process	GO:0055008	cardiac muscle tissue morphogenesis	82	0.000402865	1	0.0421681	2.70989	5.90429	16	0.00780991	0.021164	138	7.6643e-06	0.0657826	0.000476686	4.53132	2.64824	12	45	0.010084	0.266667	region_108,region_169,region_170,region_228,region_229,region_32,region_405,region_406,region_407,region_537,region_591,region_603,region_66,region_699,region_738,region_752	Angpt1,Ctnnb1,Fgfr2,Foxc1,Hey2,Isl1,Pou4f1,Prox1,Tgfbr3,Ube4b,Wnt2,Wnt5a
GO Biological Process	GO:0060255	regulation of macromolecule metabolic process	83	0.000411067	1	0.0425083	1.18503	236.282	280	0.312542	0.37037	270	0.00030444	1	0.0096778	1.21241	214.448	260	3644	0.218487	0.0713502	region_1,region_10,region_100,region_108,region_11,region_112,region_113,region_114,region_115,region_116,region_118,region_119,region_120,region_124,region_125,region_128,region_13,region_136,region_137,region_147,region_149,region_152,region_156,region_161,region_166,region_167,region_169,region_17,region_170,region_173,region_174,region_175,region_182,region_183,region_185,region_191,region_19…	A2m,AK028549,AW146020,Abcf1,Abra,Adra2a,Aebp1,Aldh1a2,Angpt1,Apbb2,Atf6,Atoh1,B230120H23Rik,Bbx,Bcl11b,Bcl2,Bhlhe40,Bmper,Bmpr1a,C1d,Cacybp,Calcr,Camk1d,Ccnd1,Ccnh,Cdca7,Cdh13,Cdk1,Cdk5r1,Cdon,Cdyl,Cebpd,Cpeb2,Creb1,Creb5,Crebbp,Csf2,Csnk1d,Ctnnb1,Dab1,Dazl,Dbx2,Dgkb,Dgki,Dkk3,Dlx6,Dmrt1,Dusp10,Dusp5,Dux,E2f8,Ebf1,Edn1,Ednrb,Eefsec,Efna5,Epha4,Epha5,Epha7,Ercc3,Etv1,Fam120b,Fam129a,Fbxo7,Fert2,Fg…
GO Biological Process	GO:0032989	cellular component morphogenesis	84	0.000416751	1	0.042583	1.44718	59.4257	86	0.0786054	0.113757	28	1.38867e-12	1.19189e-08	4.25676e-10	2.40006	31.2492	75	531	0.0630252	0.141243	region_108,region_124,region_125,region_129,region_136,region_139,region_142,region_15,region_152,region_157,region_158,region_17,region_197,region_199,region_20,region_204,region_217,region_22,region_224,region_228,region_229,region_244,region_246,region_247,region_254,region_268,region_271,region_276,region_277,region_29,region_30,region_303,region_305,region_313,region_318,region_32,region_359…	Ahi1,Ank3,Apbb2,Atl1,Atoh1,Bbs2,Bcl11b,Bcl2,Boc,Cdh4,Cdk5r1,Chl1,Creb1,Ctnnb1,Cul3,Cyfip1,D0H4S114,Efna5,Enah,Epha3,Epha4,Epha5,Epha7,Ephb1,Etv1,Fgfr2,Foxc1,Gas1,Gli3,Gsk3b,Hey2,Hgf,Hmga2,Igf1r,Isl1,Itga1,Klf7,Lifr,Mpp5,Mtap2,Myh10,Ndel1,Ndn,Neurl1a,Nfib,Nkx2-1,Nog,Nrcam,Nrg1,Nrp2,Onecut1,Pak1,Pax6,Pax8,Plxna4,Prox1,Ptprm,Pvrl1,Rfx3,Rgnef,Sema3a,Six2,Slc1a3,Slitrk3,Slitrk5,Slitrk6,Sox6,Sox9,Ss18,…
GO Biological Process	GO:0071679	commissural neuron axon guidance	85	0.000430467	1	0.0434671	8.15502	0.61312	5	0.000811005	0.00661376	2206	0.215437	1	0.838212	4.24811	0.235399	1	4	0.000840336	0.25	region_565,region_566,region_567,region_568,region_569	Nfib
GO Biological Process	GO:0060509	Type I pneumocyte differentiation	86	0.000439178	1	0.043831	8.11878	0.615856	5	0.000814624	0.00661376	1926	0.166371	1	0.741413	5.66415	0.176549	1	3	0.000840336	0.333333	region_565,region_566,region_567,region_568,region_569	Nfib
GO Biological Process	GO:0031175	neuron projection development	87	0.000442084	1	0.0436139	1.52557	44.5737	68	0.0589599	0.0899471	26	5.50824e-13	4.72772e-09	1.81835e-10	2.83207	20.4797	58	348	0.0487395	0.166667	region_108,region_124,region_125,region_129,region_136,region_139,region_15,region_152,region_157,region_17,region_197,region_199,region_20,region_204,region_217,region_228,region_229,region_244,region_246,region_247,region_268,region_271,region_276,region_277,region_318,region_359,region_360,region_361,region_362,region_363,region_374,region_398,region_43,region_430,region_479,region_506,region_…	Ank3,Apbb2,Atl1,Atoh1,Bcl11b,Bcl2,Boc,Cdh4,Cdk5r1,Chl1,Creb1,Cyfip1,D0H4S114,Dab1,Efna5,Enah,Epha3,Epha4,Epha5,Epha7,Ephb1,Etv1,Fgfr2,Gas1,Gli3,Gnao1,Gsk3b,Igf1r,Isl1,Itga1,Klf7,Klhl1,Lifr,Mtap2,Myh10,Myo6,Ndel1,Ndn,Nfib,Nkx2-1,Nog,Nrcam,Nrp2,Pak1,Pax6,Plxna4,Ptprm,Pvrl1,Rasgrf1,Rgnef,Sema3a,Slitrk3,Slitrk5,Slitrk6,Tnc,Ube4b,Uchl1,Wnt5a
GO Biological Process	GO:0045935	positive regulation of nucleobase-containing compound metabolic process	88	0.00045584	1	0.04446	1.35167	88.039	119	0.116454	0.157407	60	3.91063e-09	3.35649e-05	5.59415e-07	1.80545	56.4957	102	960	0.0857143	0.10625	region_10,region_108,region_11,region_113,region_115,region_116,region_118,region_124,region_125,region_13,region_136,region_137,region_152,region_169,region_170,region_175,region_183,region_20,region_204,region_22,region_224,region_228,region_229,region_231,region_240,region_254,region_257,region_259,region_268,region_30,region_303,region_313,region_317,region_339,region_35,region_360,region_361…	Abra,Adcyap1r1,Atoh1,Bcl11b,Cacybp,Ccnh,Cdk1,Cdon,Cebpd,Creb1,Creb5,Crebbp,Csf2,Ctnnb1,Ebf1,Ercc3,Etv1,Fgfr2,Foxa1,Foxc1,Foxj3,Foxo3,Ghrhr,Gli3,Gsk3b,Gsx1,Hand2,Hdac4,Hipk2,Hmga2,Id2,Igf1r,Inhba,Isl1,Khdrbs3,Klf12,Klf4,Klf5,Klf6,Klf7,Lpin1,Maf,Mafb,Mdfic,Mecom,Mecom,Med10,Mgmt,Nfia,Nfib,Nfix,Nkx2-1,Nog,Nr5a2,Onecut1,Pax6,Pax8,Pbx1,Pbx3,Phox2b,Pik3r1,Plcb1,Plscr1,Pou3f1,Pou3f2,Pou4f1,Ppargc1a,Ppp3…
GO Biological Process	GO:0043170	macromolecule metabolic process	89	0.000489742	1	0.0472298	1.14882	303.791	349	0.40184	0.46164	500	0.00597454	1	0.102559	1.12	316.964	355	5386	0.298319	0.0659116	region_1,region_10,region_100,region_103,region_106,region_108,region_109,region_11,region_112,region_113,region_114,region_118,region_119,region_120,region_124,region_125,region_126,region_127,region_13,region_131,region_132,region_133,region_136,region_137,region_138,region_139,region_14,region_147,region_149,region_150,region_152,region_155,region_156,region_157,region_160,region_161,region_16…	0610007P08Rik,2010111I01Rik,4833403I15Rik,A930038C07Rik,AK028549,AW146020,Abcf1,Abra,Adamts12,Adamts3,Adra2a,Aebp1,Agbl1,Akt3,Alk,Angpt1,Aplf,Atoh1,B230120H23Rik,B3galnt1,Bbx,Bcl11b,Bcl2,Bhlhe40,Bmpr1a,C1d,C8b,Calcr,Camk1d,Camk1g,Ccnd1,Ccnh,Cdc7,Cdca7,Cdk1,Cdk5r1,Cdkl1,Cdyl,Cebpd,Chst11,Cln8,Cpsf2,Cpxm2,Crbn,Creb1,Creb5,Crebbp,Csnk1d,Csnk1g3,Ctnnb1,Cul3,Dars,Dmrt1,Dnajb8,Dnajc24,Dnase2b,Dph5,Dpp6…
GO Biological Process	GO:0051179	localization	90	0.000522632	1	0.0498417	1.19947	207.593	249	0.274593	0.329365	204	5.61608e-05	0.482028	0.00236288	1.25889	189.849	239	3226	0.20084	0.0740856	region_102,region_104,region_105,region_108,region_109,region_11,region_110,region_12,region_122,region_126,region_127,region_129,region_130,region_132,region_133,region_136,region_142,region_147,region_15,region_150,region_151,region_156,region_158,region_159,region_164,region_165,region_166,region_169,region_17,region_170,region_172,region_18,region_181,region_184,region_185,region_186,region_1…	1190002N15Rik,A930038C07Rik,Abcc12,Abcc4,Abcd3,Abra,Ada,Ahi1,Akap2,Amph,Angpt1,Ank,Ank3,Ap3m1,Ap3s1,Apba1,Apba2,Apbb2,Aqp11,Arl4c,Atoh1,Atp10a,Atp11b,Atp2b1,Atp5g3,Atp6ap1l,Atp6v1d,Bbs2,Bcap29,Bcl2,Bin1,Cachd1,Cacna2d1,Cacna2d3,Car2,Ccnd1,Cd34,Cd47,Cdc42se2,Cdh13,Cdh17,Cdh2,Cdk1,Cdk5r1,Chl1,Chrna9,Chst11,Cln8,Cplx2,Creb1,Csf2,Ctnnb1,Cul3,Dab1,Dirc2,Dock4,Dync1i2,Dynlrb2,Edn1,Ednrb,Efcab4b,Efnb2,E…
GO Biological Process	GO:0044267	cellular protein metabolic process	91	0.000527903	1	0.0497911	1.26645	135.023	171	0.178601	0.22619	534	0.0074746	1	0.120139	1.20133	132.353	159	2249	0.133613	0.0706981	region_100,region_103,region_106,region_108,region_109,region_11,region_112,region_113,region_118,region_126,region_127,region_132,region_133,region_136,region_138,region_139,region_14,region_155,region_156,region_157,region_160,region_168,region_17,region_174,region_18,region_182,region_19,region_190,region_201,region_202,region_204,region_207,region_208,region_210,region_211,region_212,region_2…	A930038C07Rik,Abcf1,Adra2a,Agbl1,Akt3,Alk,B230120H23Rik,B3galnt1,Bcl2,Bmpr1a,Camk1d,Camk1g,Ccnd1,Ccnh,Cdc7,Cdk1,Cdk5r1,Cdkl1,Cdyl,Cln8,Crbn,Creb1,Crebbp,Csnk1d,Csnk1g3,Cul3,Dars,Dnajb8,Dnajc24,Dph5,Dusp10,Dusp14,Dusp5,Dyrk1a,Edem3,Eef1g,Eefsec,Eftud1,Egflam,Ehhadh,Eif3h,Epha3,Epha4,Epha5,Epha7,Ephb1,Ercc3,F13a1,Fars2,Fastkd2,Fert2,Fgfr2,Fut10,Ghr,Gm4922,Gm5148,Gnaq,Gsk3b,Gucy2g,Gxylt1,Hdac4,Hgf,H…
GO Biological Process	GO:0007411	axon guidance	92	0.000532735	1	0.0497007	1.76036	22.7227	40	0.0300564	0.0529101	39	9.23086e-11	7.92285e-07	2.0315e-08	3.8914	7.70931	30	131	0.0252101	0.229008	region_108,region_124,region_125,region_129,region_136,region_15,region_17,region_20,region_244,region_246,region_247,region_271,region_359,region_360,region_361,region_363,region_398,region_43,region_479,region_506,region_507,region_508,region_522,region_532,region_549,region_565,region_566,region_567,region_568,region_569,region_607,region_608,region_61,region_616,region_633,region_658,region_6…	Ank3,Apbb2,Atoh1,Boc,Cdh4,Cdk5r1,Chl1,Efna5,Enah,Epha4,Epha5,Epha7,Ephb1,Etv1,Gas1,Gli3,Isl1,Klf7,Myh10,Nfib,Nkx2-1,Nog,Nrcam,Nrp2,Pax6,Plxna4,Ptprm,Pvrl1,Sema3a,Wnt5a
GO Biological Process	GO:0060429	epithelium development	93	0.000536683	1	0.0495306	1.47512	51.5211	76	0.0681496	0.100529	69	1.8252e-08	0.000156657	2.2704e-06	2.1328	28.601	61	486	0.0512605	0.125514	region_115,region_116,region_118,region_136,region_137,region_152,region_169,region_170,region_191,region_194,region_20,region_204,region_206,region_22,region_222,region_223,region_224,region_228,region_229,region_23,region_231,region_235,region_254,region_30,region_336,region_339,region_374,region_375,region_392,region_393,region_398,region_405,region_406,region_407,region_415,region_420,region_…	Aldh1a2,Angpt1,Bcl11b,Bcl2,Car2,Ccnd1,Ctnnb1,Dlx6,Edn1,Enah,Fgfr2,Foxa1,Gli3,Hand2,Id2,Igf1r,Insc,Jag1,Mecom,Mecom,Mgmt,Nfib,Nkx2-1,Nog,Npnt,Onecut1,Pax6,Pax8,Pbx1,Pbx3,Plxna1,Pou3f1,Pphln1,Prox1,Ptch1,Rbm15,Rgma,S1pr1,Sema3a,Sema3c,Serpinb5,Six2,Slc12a2,Smad2,Socs3,Sox11,Sox2,Sox4,Sox9,Tcf21,Tgfbr2,Tgfbr3,Tnc,Traf6,Vcl,Vdr,Wnt2,Wnt5a,Wnt7a,Zic3,Zic5
GO Biological Process	GO:0051642	centrosome localization	94	0.000544179	1	0.0496882	6.08674	0.985749	6	0.0013039	0.00793651	1333	0.0764781	1	0.492431	4.24811	0.470798	2	8	0.00168067	0.25	region_15,region_409,region_410,region_411,region_412,region_413	Ndel1,Plxna2
GO Biological Process	GO:0048666	neuron development	95	0.000554511	1	0.0500986	1.45246	55.7673	81	0.0737663	0.107143	21	5.14015e-14	4.4118e-10	2.10086e-11	2.66101	26.3058	70	447	0.0588235	0.1566	region_108,region_109,region_124,region_125,region_129,region_136,region_139,region_15,region_152,region_157,region_158,region_17,region_197,region_198,region_199,region_20,region_204,region_217,region_228,region_229,region_244,region_246,region_247,region_268,region_271,region_276,region_277,region_295,region_318,region_359,region_360,region_361,region_362,region_363,region_374,region_392,region…	Ank3,Apbb2,Atl1,Atoh1,Bcl11b,Bcl2,Boc,Cdh4,Cdk5r1,Chl1,Creb1,Cyfip1,D0H4S114,Dab1,Efna5,Enah,Epha3,Epha4,Epha5,Epha7,Ephb1,Etv1,Fgfr2,Gabrb3,Gas1,Gli3,Gnao1,Gnaq,Gsk3b,Hand2,Hcn1,Igf1r,Isl1,Itga1,Klf7,Klhl1,Lep,Lifr,Mtap2,Myh10,Myo6,Ndel1,Ndn,Nfib,Nkx2-1,Nog,Nrcam,Nrp2,Olfm3,Pak1,Pax6,Pbx1,Pbx3,Plxna4,Pou4f1,Ptprm,Pvrl1,Rasgrf1,Rgnef,Sema3a,Slc1a3,Slitrk3,Slitrk5,Slitrk6,Sox1,Thy1,Tnc,Ube4b,Uchl1…
GO Biological Process	GO:0048699	generation of neurons	96	0.000556507	1	0.0497552	1.33448	92.9198	124	0.12291	0.164021	14	5.6062e-16	4.8118e-12	3.437e-13	2.26427	48.1391	109	818	0.0915966	0.133252	region_108,region_109,region_115,region_116,region_118,region_124,region_125,region_129,region_136,region_137,region_139,region_144,region_15,region_152,region_157,region_158,region_17,region_197,region_198,region_199,region_20,region_204,region_217,region_22,region_228,region_229,region_244,region_246,region_247,region_268,region_271,region_276,region_277,region_295,region_3,region_314,region_31…	A930038C07Rik,Aldh1a2,Ank3,Apbb2,Atl1,Atoh1,Bcl11b,Bcl2,Bmpr1a,Boc,Camk1d,Cdh2,Cdh4,Cdk5r1,Cdon,Chl1,Cln8,Creb1,Ctnnb1,Cyfip1,D0H4S114,Dab1,Ednrb,Efna5,Enah,Epha3,Epha4,Epha5,Epha7,Ephb1,Etv1,Fez1,Fgfr2,Foxa1,Gabrb3,Gas1,Gli3,Gnao1,Gnaq,Gsk3b,Gsx1,Hand2,Hcn1,Hey2,Hipk2,Hmga2,Id2,Igf1r,Isl1,Itga1,Jag1,Klf7,Klhl1,Lep,Lifr,Mtap2,Myh10,Myo6,Ndel1,Ndn,Nfib,Nkx2-1,Nlgn1,Nog,Nr2f1,Nrcam,Nrg1,Nrp2,Olfm3,…
GO Biological Process	GO:0045595	regulation of cell differentiation	97	0.000578719	1	0.0512077	1.35584	83.3433	113	0.110242	0.149471	27	1.29752e-12	1.11366e-08	4.12468e-10	2.08534	48.4333	101	823	0.084874	0.122722	region_108,region_11,region_112,region_113,region_115,region_116,region_118,region_136,region_137,region_144,region_15,region_156,region_17,region_173,region_174,region_185,region_191,region_194,region_20,region_22,region_224,region_228,region_229,region_23,region_235,region_254,region_257,region_259,region_268,region_271,region_276,region_277,region_295,region_3,region_303,region_314,region_315,…	A930038C07Rik,AK028549,Ada,Atoh1,Bcl2,Bmpr1a,Boc,Camk1d,Car2,Ccnd1,Cd83,Cdh2,Cdh4,Cdk5r1,Cdon,Cebpd,Crebbp,Csf2,Ctnnb1,D0H4S114,Dab1,Dusp10,Edn1,Ednrb,Epha3,Epha4,Fez1,Fgfr2,Foxa1,Foxo3,Ghr,Gli3,Gnaq,Gsk3b,Hand2,Hdac4,Hey2,Hlx,Hmga2,Id2,Il15,Inhba,Isl1,Jag1,Klf4,Ldb2,Lep,Lpin1,Maf,Mafb,Mbnl3,Ndel1,Nkx2-1,Nlgn1,Nog,Nrg1,Pax6,Pax8,Phox2b,Pik3r1,Plcb1,Plxna4,Pou3f2,Pou4f1,Prdm1,Prickle1,Prox1,Ptprc,…
GO Biological Process	GO:0055010	ventricular cardiac muscle tissue morphogenesis	98	0.000622316	1	0.0545035	3.12453	3.84058	12	0.00508014	0.015873	228	0.00011286	0.968681	0.0042486	4.498	2.00089	9	34	0.00756303	0.264706	region_108,region_228,region_229,region_32,region_405,region_406,region_407,region_537,region_591,region_66,region_699,region_752	Ctnnb1,Fgfr2,Foxc1,Hey2,Isl1,Pou4f1,Prox1,Tgfbr3,Ube4b
GO Biological Process	GO:0051173	positive regulation of nitrogen compound metabolic process	99	0.000663542	1	0.0575271	1.338	88.9385	119	0.117643	0.157407	66	1.15275e-08	9.89406e-05	1.4991e-06	1.7686	57.6727	102	980	0.0857143	0.104082	region_10,region_108,region_11,region_113,region_115,region_116,region_118,region_124,region_125,region_13,region_136,region_137,region_152,region_169,region_170,region_175,region_183,region_20,region_204,region_22,region_224,region_228,region_229,region_231,region_240,region_254,region_257,region_259,region_268,region_30,region_303,region_313,region_317,region_339,region_35,region_360,region_361…	Abra,Adcyap1r1,Atoh1,Bcl11b,Cacybp,Ccnh,Cdk1,Cdon,Cebpd,Creb1,Creb5,Crebbp,Csf2,Ctnnb1,Ebf1,Ercc3,Etv1,Fgfr2,Foxa1,Foxc1,Foxj3,Foxo3,Ghrhr,Gli3,Gsk3b,Gsx1,Hand2,Hdac4,Hipk2,Hmga2,Id2,Igf1r,Inhba,Isl1,Khdrbs3,Klf12,Klf4,Klf5,Klf6,Klf7,Lpin1,Maf,Mafb,Mdfic,Mecom,Mecom,Med10,Mgmt,Nfia,Nfib,Nfix,Nkx2-1,Nog,Nr5a2,Onecut1,Pax6,Pax8,Pbx1,Pbx3,Phox2b,Pik3r1,Plcb1,Plscr1,Pou3f1,Pou3f2,Pou4f1,Ppargc1a,Ppp3…
GO Biological Process	GO:0030030	cell projection organization	100	0.000673815	1	0.0578336	1.43888	56.9888	82	0.075382	0.108466	30	5.36716e-12	4.60663e-08	1.53554e-09	2.3849	30.1899	72	513	0.0605042	0.140351	region_108,region_113,region_124,region_125,region_129,region_136,region_139,region_148,region_15,region_152,region_157,region_17,region_197,region_199,region_20,region_204,region_217,region_228,region_229,region_244,region_246,region_247,region_268,region_271,region_276,region_277,region_29,region_303,region_305,region_318,region_359,region_360,region_361,region_362,region_363,region_374,region_…	Ahi1,Ank3,Apbb2,Arhgap42,Atl1,Atoh1,Bbs2,Bcl11b,Bcl2,Boc,Cdh13,Cdh4,Cdk5r1,Chl1,Creb1,Cyfip1,D0H4S114,Dab1,Efna5,Enah,Epha3,Epha4,Epha5,Epha7,Ephb1,Etv1,Fgfr2,Gas1,Gli3,Gnao1,Gsk3b,Igf1r,Isl1,Itga1,Klf5,Klf7,Klhl1,Lifr,Lpin1,Lrrc16a,Mtap2,Myh10,Myo6,Ndel1,Ndn,Neurl1a,Nfib,Nkx2-1,Nog,Nrcam,Nrp2,Onecut1,Pak1,Pax6,Plxna4,Poc1b,Ptprm,Pvrl1,Rasgrf1,Rfx3,Rgnef,Sema3a,Slitrk3,Slitrk5,Slitrk6,Tnc,Ttc8,Ub…
GO Biological Process	GO:0060414	aorta smooth muscle tissue morphogenesis	101	0.000681947	1	0.057952	10.3393	0.386872	4	0.000511735	0.005291	445	0.00346055	1	0.0667458	16.9924	0.117699	2	2	0.00168067	1	region_266,region_405,region_406,region_407	Mylk,Prox1
GO Biological Process	GO:0051239	regulation of multicellular organismal process	102	0.000692229	1	0.058249	1.26364	132.158	167	0.174812	0.220899	45	7.26877e-10	6.23879e-06	1.3864e-07	1.65283	88.3334	146	1501	0.122689	0.0972685	region_108,region_11,region_112,region_113,region_115,region_116,region_118,region_13,region_132,region_133,region_136,region_137,region_144,region_15,region_156,region_158,region_164,region_17,region_173,region_174,region_185,region_191,region_194,region_20,region_22,region_224,region_228,region_229,region_235,region_238,region_246,region_247,region_251,region_256,region_259,region_268,region_27…	A930038C07Rik,AK028549,Ada,Adra2a,Ank,Anxa5,Apln,Atoh1,Bai3,Bbs2,Bche,Bcl2,Bhlhe40,Bmpr1a,Boc,Calcr,Calcrl,Camk1d,Car2,Ccnd1,Cd83,Cdh2,Cdh4,Cdk1,Cdk5r1,Cdon,Cebpd,Chrm2,Cplx2,Creb1,Csf2,Ctnnb1,D0H4S114,Dab1,Dusp10,Edn1,Ednrb,Epha3,Epha4,Ephb1,F3,Fez1,Fgfr2,Foxa1,Foxo3,Ghr,Ghrhr,Gli3,Gnao1,Gpam,Gsk3b,Gtf2i,Hand2,Hdac4,Hey2,Hgf,Hlx,Hmga2,Id2,Il15,Il9,Inhba,Isl1,Jag1,Kcnc4,Klf4,Lama2,Lep,Macf1,Maf,M…
GO Biological Process	GO:0006418	tRNA aminoacylation for protein translation	103	0.000697767	1	0.058145	4.28174	1.8684	8	0.00247143	0.010582	654	0.0136148	1	0.178679	2.70334	2.58939	7	44	0.00588235	0.159091	region_160,region_201,region_202,region_216,region_380,region_71,region_72,region_77	Dars,F13a1,Fars2,Iars,Nars2,Tars,Tarsl2
GO Biological Process	GO:0060042	retina morphogenesis in camera-type eye	104	0.000705523	1	0.058226	2.91705	4.45656	13	0.00589492	0.0171958	199	5.08991e-05	0.436867	0.00219531	4.93329	1.82434	9	31	0.00756303	0.290323	region_109,region_22,region_246,region_247,region_274,region_405,region_406,region_407,region_421,region_612,region_650,region_651,region_659	Cdon,Hcn1,Hipk2,Prox1,Ptprm,Pvrl3,Sox2,Sox9,Thy1
GO Biological Process	GO:0043547	positive regulation of GTPase activity	105	0.000718468	1	0.0587296	1.77708	20.8207	37	0.0275406	0.0489418	219	9.35471e-05	0.802915	0.00366628	2.1065	14.2416	30	242	0.0252101	0.123967	region_104,region_105,region_126,region_127,region_144,region_15,region_177,region_227,region_265,region_295,region_31,region_317,region_381,region_40,region_437,region_441,region_454,region_459,region_460,region_486,region_490,region_491,region_492,region_493,region_494,region_495,region_520,region_536,region_62,region_63,region_640,region_659,region_684,region_685,region_717,region_726,region_92	Acap2,Amph,Arhgap15,Arhgap18,Arhgap21,Arhgap24,Arhgap42,Bin1,D630037F22Rik,Dock4,Gapvd1,Gnao1,Gnaq,Ndel1,Plcb1,Ralgapa2,Rasa1,Rasgrf1,Rgs10,Rgs6,S1pr1,Sipa1l1,Sipa1l2,Snx18,Srgap2,Tbc1d1,Tbc1d2b,Tbck,Thy1,Wdr67
GO Biological Process	GO:0055015	ventricular cardiac muscle cell development	106	0.000745844	1	0.0603922	5.72544	1.04795	6	0.00138618	0.00793651	461	0.00403408	1	0.0751075	5.66415	0.706197	4	12	0.00336134	0.333333	region_15,region_32,region_405,region_406,region_407,region_43	Cdk1,Hey2,Myh10,Prox1
GO Biological Process	GO:0031329	regulation of cellular catabolic process	107	0.000758959	1	0.0608798	1.56789	35.7168	56	0.0472444	0.0740741	173	2.28849e-05	0.196421	0.00113538	1.8836	24.9523	47	424	0.0394958	0.110849	region_100,region_104,region_105,region_112,region_113,region_126,region_127,region_144,region_15,region_155,region_166,region_177,region_191,region_227,region_24,region_244,region_265,region_276,region_277,region_295,region_308,region_31,region_317,region_363,region_366,region_371,region_381,region_40,region_437,region_441,region_454,region_459,region_460,region_47,region_486,region_490,region_4…	Acap2,Adra2a,Amph,Arhgap15,Arhgap18,Arhgap21,Arhgap24,Arhgap42,Bin1,Csnk1d,D630037F22Rik,Dgki,Dock4,Efna5,Epha3,Epha4,Epha5,Gapvd1,Gnao1,Gnaq,Hdac4,Irs1,Ndel1,Pabpc1,Plcb1,Plscr1,Prickle1,Ptpn3,Ptprn2,Ralgapa2,Rasa1,Rasgrf1,Rgs10,Rgs6,Rnf180,S1pr1,Sipa1l1,Sipa1l2,Snx18,Srgap2,Tbc1d1,Tbc1d2b,Tbck,Thy1,Timp3,Trib2,Wdr67
GO Biological Process	GO:0030324	lung development	108	0.000761119	1	0.0604878	1.82296	18.651	34	0.0246706	0.0449735	120	4.58002e-06	0.0393103	0.000327586	2.72315	9.18056	25	156	0.0210084	0.160256	region_118,region_13,region_136,region_137,region_2,region_20,region_222,region_223,region_224,region_228,region_229,region_284,region_30,region_339,region_350,region_405,region_406,region_407,region_408,region_421,region_502,region_552,region_565,region_566,region_567,region_568,region_569,region_603,region_61,region_675,region_698,region_699,region_738,region_741	Ada,Aldh1a2,Bmpr1a,Ctnnb1,Fgfr2,Foxa1,Gli3,Hs6st1,Hsd11b1,Insc,Nfib,Nkx2-1,Nog,Prox1,Sim2,Smad2,Sox11,Sox2,Srebf1,Tcf21,Tgfbr1,Tgfbr2,Tns3,Wnt2,Wnt5a
GO Biological Process	GO:0060174	limb bud formation	109	0.000766635	1	0.0603672	3.24347	3.39143	11	0.00448602	0.0145503	181	2.78696e-05	0.239205	0.00132157	8.49622	0.706197	6	12	0.00504202	0.5	region_118,region_22,region_228,region_229,region_409,region_410,region_411,region_412,region_413,region_510,region_65	Fgfr2,Plxna2,Sema3c,Sox11,Sox4,Sox9
GO Biological Process	GO:0048858	cell projection morphogenesis	110	0.000777667	1	0.0606792	1.50887	43.0785	65	0.0569821	0.0859788	29	2.01757e-12	1.73168e-08	5.97132e-10	2.80701	19.9501	56	339	0.0470588	0.165192	region_108,region_124,region_125,region_129,region_136,region_139,region_15,region_152,region_157,region_17,region_197,region_199,region_20,region_204,region_217,region_228,region_229,region_244,region_246,region_247,region_268,region_271,region_276,region_277,region_29,region_303,region_318,region_359,region_360,region_361,region_362,region_363,region_374,region_398,region_43,region_430,region_4…	Ahi1,Ank3,Apbb2,Atl1,Atoh1,Bbs2,Bcl11b,Bcl2,Boc,Cdh4,Cdk5r1,Chl1,Creb1,Cyfip1,D0H4S114,Efna5,Enah,Epha3,Epha4,Epha5,Epha7,Ephb1,Etv1,Fgfr2,Gas1,Gli3,Gsk3b,Igf1r,Isl1,Itga1,Klf7,Lifr,Mtap2,Myh10,Ndel1,Ndn,Nfib,Nkx2-1,Nog,Nrcam,Nrp2,Onecut1,Pak1,Pax6,Plxna4,Ptprm,Pvrl1,Rfx3,Rgnef,Sema3a,Slitrk3,Slitrk5,Slitrk6,Tnc,Uchl1,Wnt5a
GO Biological Process	GO:0006468	protein phosphorylation	111	0.000814106	1	0.0629502	1.44483	53.9855	78	0.0714093	0.103175	110	2.21733e-06	0.0190313	0.000173012	1.74957	41.7244	73	709	0.0613445	0.102962	region_103,region_108,region_112,region_113,region_132,region_133,region_139,region_156,region_17,region_182,region_19,region_204,region_217,region_22,region_228,region_229,region_232,region_235,region_24,region_245,region_248,region_260,region_266,region_268,region_276,region_277,region_28,region_285,region_304,region_308,region_309,region_317,region_328,region_339,region_360,region_361,region_3…	Adra2a,Akt3,Alk,B230120H23Rik,Bcl2,Bmpr1a,Camk1d,Camk1g,Ccnd1,Ccnh,Cdc7,Cdk1,Cdk5r1,Cdkl1,Creb1,Csnk1d,Csnk1g3,Dyrk1a,Epha3,Epha4,Epha5,Epha7,Ephb1,Ercc3,Fastkd2,Fert2,Fgfr2,Ghr,Gm4922,Gsk3b,Gucy2g,Hgf,Hipk2,Hmga2,Igf1r,Ikbke,Itga1,Lep,Map3k13,Mapk10,Mast4,Mdfic,Mtap2,Mylk,Pak1,Pdk3,Pik3r1,Plce1,Plk2,Prkacb,Prkd1,Ptprc,Ripk1,Rps6kc1,Smad2,Sox9,Spnb2,St3gal1,Stk32c,Sykb,Tbck,Tec,Tex14,Tgfbr1,Tgfbr…
GO Biological Process	GO:0072201	negative regulation of mesenchymal cell proliferation	112	0.000858469	1	0.0657879	5.57013	1.07717	6	0.00142483	0.00793651	852	0.0307152	1	0.309423	6.79697	0.294249	2	5	0.00168067	0.4	region_565,region_566,region_567,region_568,region_569,region_738	Nfib,Wnt5a
GO Biological Process	GO:0022008	neurogenesis	113	0.000879567	1	0.0668081	1.31113	97.6257	128	0.129135	0.169312	17	7.23147e-15	6.20677e-11	3.65104e-12	2.15533	51.9643	112	883	0.0941176	0.12684	region_108,region_109,region_115,region_116,region_118,region_124,region_125,region_129,region_136,region_137,region_139,region_142,region_144,region_15,region_152,region_157,region_158,region_17,region_197,region_198,region_199,region_20,region_204,region_217,region_22,region_224,region_228,region_229,region_244,region_246,region_247,region_268,region_271,region_276,region_277,region_295,region_…	A930038C07Rik,Aldh1a2,Ank3,Apbb2,Atl1,Atoh1,Bcl11b,Bcl2,Bmpr1a,Boc,Camk1d,Cdh2,Cdh4,Cdk5r1,Cdon,Chl1,Cln8,Creb1,Ctnnb1,Cyfip1,D0H4S114,Dab1,Ednrb,Efna5,Enah,Epha3,Epha4,Epha5,Epha7,Ephb1,Etv1,Fez1,Fgfr2,Foxa1,Gabrb3,Gas1,Gli3,Gnao1,Gnaq,Gsk3b,Gsx1,Hand2,Hcn1,Hey2,Hipk2,Hmga2,Id2,Igf1r,Isl1,Itga1,Jag1,Klf7,Klhl1,Lep,Lifr,Mpp5,Mtap2,Myh10,Myo6,Ndel1,Ndn,Nfib,Nkx2-1,Nlgn1,Nog,Nr2f1,Nrcam,Nrg1,Nrp2,O…
GO Biological Process	GO:0002089	lens morphogenesis in camera-type eye	114	0.00091094	1	0.0685842	2.98774	4.01641	12	0.00531272	0.015873	133	7.10802e-06	0.0610082	0.000458708	6.11728	1.47124	9	25	0.00756303	0.36	region_118,region_274,region_405,region_406,region_407,region_421,region_6,region_612,region_658,region_659,region_699,region_701	Ctnnb1,Hipk2,Meis1,Prox1,Pvrl1,Pvrl3,Sox1,Sox11,Sox2
GO Biological Process	GO:0050793	regulation of developmental process	115	0.000933449	1	0.0696678	1.28848	109.432	141	0.144751	0.186508	41	1.03227e-10	8.85996e-07	2.16097e-08	1.79477	69.0896	124	1174	0.104202	0.105622	region_108,region_11,region_112,region_113,region_115,region_116,region_118,region_12,region_132,region_133,region_136,region_137,region_144,region_15,region_156,region_164,region_17,region_173,region_174,region_185,region_191,region_194,region_197,region_20,region_22,region_224,region_228,region_229,region_23,region_235,region_238,region_246,region_247,region_254,region_256,region_257,region_259…	A930038C07Rik,AK028549,Ada,Akap2,Ank,Arhgap15,Atoh1,Bai3,Bcl2,Bmpr1a,Boc,Camk1d,Car2,Ccnd1,Cd83,Cdc42se2,Cdh2,Cdh4,Cdk1,Cdk5r1,Cdon,Cebpd,Crebbp,Csf2,Ctnnb1,Cyfip1,D0H4S114,Dab1,Dusp10,Edn1,Ednrb,Epha3,Epha4,Ephb1,F3,Fam40b,Fez1,Fgfr2,Foxa1,Foxo3,Ghr,Gli3,Gnaq,Gsk3b,Gtf2i,Hand2,Hdac4,Hey2,Hgf,Hlx,Hmga2,Id2,Il15,Inhba,Isl1,Jag1,Klf4,Lama2,Ldb2,Lep,Lpin1,Maf,Mafb,Mbnl3,Myh10,Ndel1,Nfib,Nkx2-1,Nlgn1…
GO Biological Process	GO:0003229	ventricular cardiac muscle tissue development	116	0.000959038	1	0.0709605	2.96955	4.04102	12	0.00534526	0.015873	255	0.000228205	1	0.00768112	4.1333	2.17744	9	37	0.00756303	0.243243	region_108,region_228,region_229,region_32,region_405,region_406,region_407,region_537,region_591,region_66,region_699,region_752	Ctnnb1,Fgfr2,Foxc1,Hey2,Isl1,Pou4f1,Prox1,Tgfbr3,Ube4b
GO Biological Process	GO:0030323	respiratory tube development	117	0.00106923	1	0.0784376	1.78594	19.0376	34	0.025182	0.0449735	130	5.77978e-06	0.0496079	0.000381599	2.68868	9.29825	25	158	0.0210084	0.158228	region_118,region_13,region_136,region_137,region_2,region_20,region_222,region_223,region_224,region_228,region_229,region_284,region_30,region_339,region_350,region_405,region_406,region_407,region_408,region_421,region_502,region_552,region_565,region_566,region_567,region_568,region_569,region_603,region_61,region_675,region_698,region_699,region_738,region_741	Ada,Aldh1a2,Bmpr1a,Ctnnb1,Fgfr2,Foxa1,Gli3,Hs6st1,Hsd11b1,Insc,Nfib,Nkx2-1,Nog,Prox1,Sim2,Smad2,Sox11,Sox2,Srebf1,Tcf21,Tgfbr1,Tgfbr2,Tns3,Wnt2,Wnt5a
GO Biological Process	GO:0048732	gland development	118	0.00112196	1	0.0816081	1.6043	29.9196	48	0.0395762	0.0634921	53	1.85311e-09	1.59053e-05	3.00099e-07	2.76621	15.1832	42	258	0.0352941	0.162791	region_108,region_115,region_116,region_136,region_137,region_194,region_20,region_204,region_22,region_220,region_228,region_229,region_231,region_235,region_30,region_305,region_336,region_361,region_366,region_374,region_375,region_392,region_393,region_421,region_455,region_457,region_458,region_479,region_507,region_508,region_510,region_544,region_547,region_552,region_559,region_56,region_…	Aldh1a2,Bcl2,Bmpr1a,Ccnd1,Creb1,Ctnnb1,Dkk3,Fgfr2,Foxa1,Foxc1,Ghrhr,Gli3,Gsx1,Hmga2,Id2,Igf1r,Irs1,Isl1,Mgmt,Neurl1a,Nkx2-1,Nog,Pax6,Pax8,Pbx1,Pbx3,Plxna1,Pou3f2,Ptch1,Sema3a,Sema3c,Serpinb5,Slc12a2,Sox2,Sox9,Tcf21,Tgfbr1,Tgfbr2,Tnc,Vdr,Wnt2,Wnt5a
GO Biological Process	GO:0030900	forebrain development	119	0.00120514	1	0.0869218	1.54279	35.6497	55	0.0471557	0.0727513	40	9.66461e-11	8.29513e-07	2.07378e-08	2.8632	16.066	46	273	0.0386555	0.168498	region_108,region_115,region_116,region_136,region_15,region_152,region_17,region_20,region_228,region_229,region_249,region_251,region_295,region_302,region_356,region_361,region_387,region_420,region_421,region_477,region_479,region_486,region_532,region_544,region_547,region_56,region_565,region_566,region_567,region_568,region_569,region_580,region_581,region_587,region_588,region_607,region_…	Aldh1a2,Atoh1,Bbs2,Bcl11b,Bmpr1a,Cdk5r1,Cdon,Creb1,Ctnnb1,Dab1,Epha5,Fgfr2,Ghrhr,Gli3,Gnao1,Gnaq,Gsx1,Hmga2,Id2,Isl1,Mecom,Mecom,Myh10,Ndel1,Nfib,Nkx2-1,Nog,Nr2f1,Pax6,Pcdh9,Pgap1,Plcb1,Plxna4,Pou3f1,Pou3f2,Pou4f1,Slc1a2,Slc8a1,Sox1,Sox2,Srd5a2,Tnr,Vldlr,Wnt5a,Wnt7a,Zic5
GO Biological Process	GO:0010810	regulation of cell-substrate adhesion	120	0.00125623	1	0.0898516	2.17491	9.19578	20	0.0121637	0.026455	98	6.87777e-07	0.00590319	6.02367e-05	3.8233	4.70798	18	80	0.0151261	0.225	region_157,region_238,region_244,region_276,region_277,region_3,region_374,region_441,region_483,region_586,region_598,region_617,region_626,region_678,region_722,region_76,region_92,region_93,region_97,region_98	A930038C07Rik,Bcl2,Cdh13,Ecm2,Edil3,Efna5,Egfl6,Egflam,Epha3,Fbln2,Macf1,Npnt,Onecut1,Pik3r1,Rasa1,Smoc2,Thbs1,Vwc2
GO Biological Process	GO:0044237	cellular metabolic process	121	0.00126728	1	0.0898933	1.11888	353.031	395	0.466973	0.522487	554	0.00894274	1	0.138548	1.09796	386.172	424	6562	0.356303	0.0646145	region_1,region_10,region_100,region_103,region_106,region_108,region_109,region_11,region_112,region_113,region_114,region_115,region_118,region_119,region_120,region_121,region_123,region_124,region_125,region_126,region_127,region_13,region_131,region_132,region_133,region_134,region_136,region_137,region_138,region_139,region_14,region_147,region_149,region_150,region_152,region_155,region_15…	0610007P08Rik,1110020G09Rik,2010111I01Rik,9430031J16Rik,A930038C07Rik,AK028549,AW146020,Abcc12,Abcc4,Abcd3,Abcf1,Abra,Acer3,Acss1,Ada,Adcy2,Adra2a,Aebp1,Agbl1,Ahcyl2,Akap2,Akap6,Akt3,Aldh1a2,Alk,Angpt1,Aplf,Arl4a,Atl1,Atoh1,Atp2b1,Atp5g3,B230120H23Rik,B3galnt1,Bbx,Bche,Bcl11b,Bcl2,Bhlhe40,Bmpr1a,C1d,Calcr,Camk1d,Camk1g,Car12,Car2,Cbr4,Ccnd1,Ccnh,Cdc7,Cdca7,Cdk1,Cdk5r1,Cdkl1,Cdyl,Cebpd,Chst11,Chst…
GO Biological Process	GO:0060428	lung epithelium development	122	0.00127114	1	0.0894279	3.2563	3.07097	10	0.00406213	0.0132275	1029	0.0494856	1	0.412765	2.83207	1.41239	4	24	0.00336134	0.166667	region_136,region_137,region_222,region_223,region_224,region_565,region_566,region_567,region_568,region_569	Foxa1,Insc,Nfib,Nkx2-1
GO Biological Process	GO:0032990	cell part morphogenesis	123	0.00132351	1	0.0923551	1.47638	44.0266	65	0.0582363	0.0859788	35	1.19889e-11	1.02901e-07	2.94001e-09	2.68807	20.8328	56	354	0.0470588	0.158192	region_108,region_124,region_125,region_129,region_136,region_139,region_15,region_152,region_157,region_17,region_197,region_199,region_20,region_204,region_217,region_228,region_229,region_244,region_246,region_247,region_268,region_271,region_276,region_277,region_29,region_303,region_318,region_359,region_360,region_361,region_362,region_363,region_374,region_398,region_43,region_430,region_4…	Ahi1,Ank3,Apbb2,Atl1,Atoh1,Bbs2,Bcl11b,Bcl2,Boc,Cdh4,Cdk5r1,Chl1,Creb1,Cyfip1,D0H4S114,Efna5,Enah,Epha3,Epha4,Epha5,Epha7,Ephb1,Etv1,Fgfr2,Gas1,Gli3,Gsk3b,Igf1r,Isl1,Itga1,Klf7,Lifr,Mtap2,Myh10,Ndel1,Ndn,Nfib,Nkx2-1,Nog,Nrcam,Nrp2,Onecut1,Pak1,Pax6,Plxna4,Ptprm,Pvrl1,Rfx3,Rgnef,Sema3a,Slitrk3,Slitrk5,Slitrk6,Tnc,Uchl1,Wnt5a
GO Biological Process	GO:0032318	regulation of Ras GTPase activity	124	0.00138952	1	0.0961792	1.90499	14.1733	27	0.0187478	0.0357143	334	0.000785656	1	0.0201895	2.19257	9.12171	20	155	0.0168067	0.129032	region_126,region_127,region_144,region_15,region_177,region_244,region_265,region_276,region_277,region_363,region_40,region_437,region_441,region_460,region_490,region_491,region_492,region_493,region_494,region_495,region_520,region_532,region_611,region_659,region_684,region_685,region_92	Acap2,Arhgap15,D630037F22Rik,Dgki,Dock4,Efna5,Epha3,Epha4,Epha5,Ndel1,Ralgapa2,Rasa1,Rasgrf1,S1pr1,Sipa1l1,Tbc1d1,Tbc1d2b,Tbck,Thy1,Wdr67
GO Biological Process	GO:0016070	RNA metabolic process	125	0.00139762	1	0.0959658	1.22422	152.75	187	0.20205	0.247355	477	0.00454167	1	0.0817215	1.21166	137.002	166	2328	0.139496	0.0713058	region_1,region_10,region_113,region_114,region_118,region_119,region_120,region_124,region_125,region_13,region_131,region_136,region_137,region_147,region_149,region_150,region_152,region_160,region_161,region_166,region_167,region_169,region_170,region_173,region_174,region_175,region_182,region_183,region_185,region_194,region_196,region_199,region_201,region_202,region_203,region_216,region_…	AK028549,AW146020,Abra,Aebp1,Atoh1,Bbx,Bcl11b,Bhlhe40,C1d,Calcr,Ccnh,Cdca7,Cdyl,Cebpd,Cpsf2,Creb1,Creb5,Crebbp,Ctnnb1,Dars,Dmrt1,E2f8,Ebf1,Ercc3,Etv1,F13a1,Fam120b,Fars2,Foxa1,Foxc1,Foxj3,Foxn3,Foxo3,Gli3,Gm13695,Grhl1,Grhl2,Grinl1a,Gsx1,Gtf2a1,Gtf2i,Gtf2ird1,Hand2,Hdac4,Hey2,Hipk2,Hivep2,Hlx,Hmga2,Iars,Irf2,Jarid2,Jazf1,Kdm4c,Khdrbs3,Klf11,Klf12,Klf3,Klf4,Klf5,Klf6,Klf7,Klf9,Krr1,Lpin1,Maf,Mafb,…
GO Biological Process	GO:0051338	regulation of transferase activity	126	0.00142072	1	0.0967779	1.53811	35.108	54	0.0464391	0.0714286	221	9.79081e-05	0.840345	0.00380247	1.78868	25.7173	46	437	0.0386555	0.105263	region_108,region_112,region_113,region_124,region_156,region_169,region_17,region_170,region_235,region_260,region_268,region_295,region_304,region_307,region_308,region_33,region_335,region_363,region_366,region_383,region_401,region_402,region_405,region_406,region_407,region_419,region_426,region_427,region_456,region_471,region_475,region_483,region_502,region_509,region_523,region_552,regio…	Adra2a,Angpt1,B230120H23Rik,Ccnd1,Ccnh,Cdk5r1,Cln8,Dab1,Dgkb,Dgki,Dusp10,Dusp5,Edn1,Epha4,Ghr,Gnaq,Gsk3b,Hgf,Ibtk,Irs1,Itga1,Lmnb1,Map3k13,Mdfic,Nrg1,Pik3r1,Pkig,Plce1,Prox1,Ptprc,Rap2b,Serinc5,Spred2,Sykb,Tgfbr1,Tgfbr2,Thbs1,Thy1,Tnik,Tpd52l1,Traf6,Trib2,Uchl1,Vav2,Wnt5a,Wnt7a
GO Biological Process	GO:0048857	neural nucleus development	127	0.00143614	1	0.0970579	5.03113	1.19258	6	0.00157748	0.00793651	1518	0.113782	1	0.643338	3.39849	0.588497	2	10	0.00168067	0.2	region_374,region_565,region_566,region_567,region_568,region_569	Bcl2,Nfib
GO Biological Process	GO:0033261	regulation of S phase	128	0.00144326	1	0.0967772	4.30271	1.62688	7	0.00215196	0.00925926	685	0.0163595	1	0.204983	3.26778	1.53009	5	26	0.00420168	0.192308	region_257,region_405,region_406,region_407,region_522,region_537,region_83	Apbb2,Cdc7,Crebbp,Gas1,Prox1
GO Biological Process	GO:0048593	camera-type eye morphogenesis	129	0.0014596	1	0.0971142	2.10095	9.99545	21	0.0132215	0.0277778	119	3.87221e-06	0.0332351	0.000279287	3.56631	4.76683	17	81	0.0142857	0.209876	region_109,region_118,region_22,region_246,region_247,region_274,region_405,region_406,region_407,region_421,region_479,region_6,region_61,region_612,region_650,region_651,region_658,region_659,region_692,region_699,region_701	Cdon,Ctnnb1,Ephb1,Gli3,Hcn1,Hipk2,Meis1,Pax6,Prox1,Ptprm,Pvrl1,Pvrl3,Sox1,Sox11,Sox2,Sox9,Thy1
GO Biological Process	GO:0008284	positive regulation of cell proliferation	130	0.00146473	1	0.0967063	1.43766	50.0814	72	0.0662453	0.0952381	70	2.44511e-08	0.000209863	2.99805e-06	2.08679	30.1899	63	513	0.0529412	0.122807	region_108,region_11,region_115,region_116,region_118,region_123,region_157,region_2,region_20,region_218,region_22,region_225,region_228,region_229,region_235,region_275,region_308,region_32,region_364,region_366,region_371,region_374,region_383,region_392,region_393,region_401,region_402,region_405,region_406,region_407,region_421,region_428,region_43,region_437,region_439,region_457,region_458…	AK028549,Acer3,Ada,Aldh1a2,Apln,Bcl2,Bmpr1a,Calcrl,Ccnd1,Cd47,Cdc7,Cdh13,Cdk1,Cdon,Csf2,Ctnnb1,Dlx6,Edn1,F3,Fgfr2,Gas1,Ghrhr,Gli3,Gpam,Hdac4,Hey2,Hipk2,Hlx,Hmga2,Id2,Il15,Irs1,Isl1,Kdm4c,Klf5,Lep,Lifr,Nampt,Nog,Pax6,Pbx1,Pbx3,Peli1,Pou3f2,Prox1,Ptprc,Rps15a,S1pr1,Scg2,Shox2,Sox11,Sox2,Sox4,Sox9,Sykb,Tgfbr1,Tgfbr2,Tnc,Tns3,Traf6,Wnt2,Wnt5a,Wnt7a
GO Biological Process	GO:0010468	regulation of gene expression	131	0.0015034	1	0.0985016	1.18596	198.996	236	0.263222	0.312169	429	0.00301362	1	0.0602934	1.19116	177.138	211	3010	0.177311	0.0700997	region_1,region_10,region_108,region_11,region_112,region_113,region_114,region_115,region_116,region_118,region_119,region_120,region_124,region_125,region_13,region_136,region_137,region_147,region_149,region_152,region_161,region_167,region_169,region_17,region_170,region_173,region_174,region_175,region_182,region_183,region_185,region_191,region_192,region_194,region_196,region_199,region_20…	A2m,AK028549,AW146020,Abcf1,Abra,Aebp1,Aldh1a2,Apbb2,Atf6,Atoh1,Bbx,Bcl11b,Bcl2,Bhlhe40,C1d,Calcr,Camk1d,Ccnh,Cdca7,Cdh13,Cdk1,Cdk5r1,Cdon,Cdyl,Cebpd,Cpeb2,Creb1,Creb5,Crebbp,Csf2,Csnk1d,Ctnnb1,Dazl,Dbx2,Dkk3,Dlx6,Dmrt1,Dusp5,Dux,E2f8,Ebf1,Edn1,Ednrb,Eefsec,Epha5,Ercc3,Etv1,Fam120b,Fam129a,Fbxo7,Fert2,Fgfr2,Foxa1,Foxc1,Foxj3,Foxn3,Foxo3,Gli3,Gnaq,Grhl1,Grhl2,Gsk3b,Gsx1,Gtf2a1,Gtf2i,Gtf2ird1,Hand2…
GO Biological Process	GO:0048523	negative regulation of cellular process	132	0.00150989	1	0.0981772	1.21206	164.183	199	0.217173	0.263228	71	2.95706e-08	0.000253805	3.57471e-06	1.47585	123.996	183	2107	0.153781	0.0868533	region_108,region_11,region_112,region_113,region_114,region_115,region_116,region_118,region_13,region_136,region_137,region_144,region_149,region_152,region_154,region_166,region_169,region_17,region_170,region_173,region_174,region_185,region_191,region_194,region_20,region_203,region_204,region_22,region_220,region_224,region_227,region_228,region_229,region_23,region_231,region_235,region_24…	A930038C07Rik,AK028549,Ada,Adcyap1r1,Adra2a,Aldh1a2,Angpt1,Apbb2,Apcdd1,B230120H23Rik,Bche,Bcl11b,Bcl2,Bhlhe40,Bmper,Bmpr1a,Btla,C1d,Cacybp,Ccnd1,Cdh13,Cdk1,Cdk5r1,Cebpd,Chl1,Chst11,Cln8,Crbn,Crebbp,Csf2,Ctnnb1,Cul3,Cxxc4,Dab1,Dand5,Ddit4l,Dkk3,Dusp10,Dusp5,Edn1,Ednrb,Ei24,Epha4,Fam129a,Fert2,Fgfr2,Foxa1,Foxc1,Foxj3,Foxn3,Foxo3,Gas1,Gli3,Gpam,Gsk3b,Hand2,Hdac4,Hey2,Hgf,Hipk2,Hlx,Hmga2,Ibtk,Id2,Ig…
GO Biological Process	GO:0048519	negative regulation of biological process	133	0.00162133	1	0.104631	1.19895	178.49	214	0.236098	0.283069	65	8.82695e-09	7.57617e-05	1.16556e-06	1.46803	136.237	200	2315	0.168067	0.0863931	region_108,region_11,region_112,region_113,region_114,region_115,region_116,region_118,region_13,region_136,region_137,region_144,region_149,region_152,region_154,region_166,region_169,region_17,region_170,region_173,region_174,region_185,region_191,region_194,region_20,region_203,region_204,region_22,region_220,region_224,region_227,region_228,region_229,region_23,region_231,region_235,region_23…	A2m,A930038C07Rik,AK028549,Ada,Adcyap1r1,Adra2a,Aldh1a2,Angpt1,Anxa5,Apbb2,Apcdd1,Apln,B230120H23Rik,Bai3,Bbs2,Bche,Bcl11b,Bcl2,Bhlhe40,Bmper,Bmpr1a,Btla,C1d,Cacybp,Calcr,Calcrl,Ccnd1,Cd83,Cdh13,Cdk1,Cdk5r1,Cebpd,Chl1,Chst11,Cln8,Crbn,Crebbp,Csf2,Ctnnb1,Cul3,Cxxc4,Dab1,Dand5,Ddit4l,Dkk3,Dusp10,Dusp5,Edn1,Ednrb,Ei24,Epha4,Fam129a,Fert2,Fgfr2,Foxa1,Foxc1,Foxj3,Foxn3,Foxo3,Gas1,Gli3,Gnao1,Gpam,Grid2…
GO Biological Process	GO:0060284	regulation of cell development	134	0.00163236	1	0.104556	1.4315	50.297	72	0.0665304	0.0952381	42	1.65155e-10	1.41753e-06	3.37507e-08	2.40496	25.3642	61	431	0.0512605	0.141531	region_108,region_115,region_116,region_118,region_136,region_137,region_144,region_15,region_17,region_194,region_20,region_22,region_268,region_271,region_276,region_277,region_3,region_303,region_314,region_315,region_318,region_32,region_339,region_363,region_371,region_374,region_387,region_401,region_402,region_405,region_406,region_407,region_418,region_419,region_421,region_428,region_451…	A930038C07Rik,Atoh1,Bcl2,Bmpr1a,Boc,Camk1d,Cdh2,Cdh4,Cdk5r1,Cdon,Ctnnb1,D0H4S114,Dab1,Dusp10,Edn1,Ednrb,Epha3,Epha4,Fez1,Foxa1,Gli3,Gsk3b,Hdac4,Hey2,Hmga2,Id2,Isl1,Jag1,Mbnl3,Ndel1,Nkx2-1,Nlgn1,Nog,Pax6,Pax8,Phox2b,Pik3r1,Plcb1,Plxna4,Pou3f2,Pou4f1,Prox1,Rfx3,Rgs6,Sema3a,Shox2,Sipa1l1,Smad2,Sox11,Sox2,Sox9,Tgfbr3,Thy1,Tnik,Tnr,Trim32,Vdr,Vwc2,Wnt5a,Wnt7a,Ywhah
GO Biological Process	GO:2000026	regulation of multicellular organismal development	135	0.00166084	1	0.105593	1.30193	92.1706	120	0.121919	0.15873	52	1.41612e-09	1.21546e-05	2.33742e-07	1.83994	55.4364	102	942	0.0857143	0.10828	region_108,region_115,region_116,region_118,region_132,region_133,region_136,region_137,region_144,region_15,region_164,region_17,region_173,region_174,region_185,region_191,region_194,region_20,region_22,region_224,region_228,region_229,region_235,region_238,region_246,region_247,region_256,region_268,region_271,region_276,region_277,region_3,region_303,region_31,region_314,region_315,region_318…	A930038C07Rik,AK028549,Ada,Ank,Atoh1,Bai3,Bcl2,Bmpr1a,Boc,Camk1d,Car2,Ccnd1,Cd83,Cdh2,Cdh4,Cdk1,Cdk5r1,Cdon,Ctnnb1,D0H4S114,Dab1,Edn1,Ednrb,Epha3,Epha4,Ephb1,F3,Fez1,Fgfr2,Foxa1,Foxo3,Gli3,Gsk3b,Gtf2i,Hand2,Hdac4,Hey2,Hgf,Hlx,Hmga2,Id2,Il15,Inhba,Isl1,Jag1,Lama2,Lep,Maf,Mafb,Mbnl3,Ndel1,Nfib,Nkx2-1,Nlgn1,Nog,Nrxn1,Pax6,Pax8,Phox2b,Pik3r1,Plcb1,Plxna4,Pou3f2,Pou4f1,Prdm1,Prickle1,Prkd1,Prox1,Ptprc…
GO Biological Process	GO:0006140	regulation of nucleotide metabolic process	136	0.00166802	1	0.105269	1.51313	37.0094	56	0.0489542	0.0740741	105	1.35442e-06	0.011625	0.000110714	2.05587	23.8341	49	405	0.0411765	0.120988	region_100,region_104,region_105,region_126,region_127,region_144,region_15,region_155,region_177,region_227,region_230,region_244,region_255,region_265,region_276,region_277,region_295,region_308,region_31,region_317,region_363,region_381,region_40,region_426,region_437,region_441,region_454,region_459,region_460,region_474,region_486,region_490,region_491,region_492,region_493,region_494,region…	Acap2,Adcy2,Adcyap1r1,Adra2a,Amph,Arhgap15,Arhgap18,Arhgap21,Arhgap24,Arhgap42,Bin1,Calcr,Calcrl,D630037F22Rik,Dgki,Dock4,Edn1,Efna5,Epha3,Epha4,Epha5,Fshr,Gapvd1,Ghrhr,Gnao1,Gnaq,Gpr26,Htr1a,Ndel1,P2ry1,Plcb1,Plscr1,Ptprn2,Ralgapa2,Rasa1,Rasgrf1,Rgs10,Rgs6,S1pr1,Sipa1l1,Sipa1l2,Snx18,Srgap2,Tbc1d1,Tbc1d2b,Tbck,Thy1,Wdr67,Wnt5a
GO Biological Process	GO:0043549	regulation of kinase activity	137	0.00169317	1	0.106076	1.5397	33.7727	52	0.0446729	0.0687831	245	0.000153151	1	0.00536529	1.78016	24.7169	44	420	0.0369748	0.104762	region_108,region_112,region_113,region_124,region_156,region_169,region_17,region_170,region_235,region_260,region_268,region_295,region_304,region_307,region_308,region_33,region_335,region_363,region_366,region_383,region_401,region_402,region_405,region_406,region_407,region_419,region_426,region_427,region_456,region_471,region_475,region_483,region_502,region_509,region_523,region_552,regio…	Adra2a,Angpt1,B230120H23Rik,Ccnd1,Ccnh,Cdk5r1,Dab1,Dgkb,Dgki,Dusp10,Dusp5,Edn1,Epha4,Ghr,Gnaq,Gsk3b,Hgf,Ibtk,Irs1,Itga1,Lmnb1,Map3k13,Mdfic,Nrg1,Pik3r1,Pkig,Plce1,Prox1,Ptprc,Rap2b,Spred2,Sykb,Tgfbr1,Tgfbr2,Thbs1,Thy1,Tnik,Tpd52l1,Traf6,Trib2,Uchl1,Vav2,Wnt5a,Wnt7a
GO Biological Process	GO:0009967	positive regulation of signal transduction	138	0.00186602	1	0.116058	1.45512	44.6699	65	0.0590872	0.0859788	100	8.36524e-07	0.00717989	7.17989e-05	1.93918	30.4253	59	517	0.0495798	0.11412	region_103,region_108,region_11,region_118,region_137,region_156,region_168,region_169,region_170,region_195,region_204,region_22,region_228,region_229,region_24,region_308,region_32,region_320,region_33,region_335,region_366,region_381,region_383,region_399,region_400,region_418,region_421,region_428,region_439,region_441,region_475,region_483,region_486,region_487,region_49,region_502,region_53…	AI464131,Abra,Ada,Adra2a,Angpt1,Bmper,Bmpr1a,Cdh13,Cdon,Csf2,Csnk1d,Ctnnb1,Cxxc5,Dgki,F3,Fgfr2,Foxa1,Gas1,Ghr,Hey2,Hipk2,Igf1r,Ikbke,Il15,Irs1,Isl1,Jag1,Lep,Lmnb1,Macf1,Ncam1,Nlgn1,Npnt,Nr2c1,Nrg1,Peli1,Plcb1,Plk2,Ptprc,Ripk1,Shox2,Sox11,Sox2,Sox4,Sox9,Sykb,Tgfbr1,Tgfbr3,Thbs1,Tlr5,Tmod2,Tpd52l1,Traf6,Ubr5,Wnt2,Wnt5a,Wnt7a,Zdhhc13,Zdhhc17
GO Biological Process	GO:0060510	Type II pneumocyte differentiation	139	0.00191856	1	0.118468	4.74685	1.264	6	0.00167195	0.00793651	852	0.0307152	1	0.309423	6.79697	0.294249	2	5	0.00168067	0.4	region_136,region_565,region_566,region_567,region_568,region_569	Nfib,Nkx2-1
GO Biological Process	GO:0010627	regulation of intracellular protein kinase cascade	140	0.001922	1	0.117832	1.5231	34.7974	53	0.0460283	0.0701058	188	3.67066e-05	0.315053	0.00167581	1.84871	25.4231	47	432	0.0394958	0.108796	region_103,region_108,region_11,region_134,region_156,region_169,region_170,region_195,region_204,region_228,region_229,region_307,region_320,region_33,region_335,region_363,region_381,region_383,region_401,region_402,region_418,region_420,region_421,region_439,region_471,region_475,region_483,region_486,region_521,region_54,region_549,region_550,region_552,region_554,region_555,region_580,region…	AI464131,Akap6,Angpt1,B230120H23Rik,Bmper,Cdon,Csf2,Ctnnb1,Cxxc5,Dab1,Dusp10,Dusp5,Edn1,Epha4,Epha7,Ephb1,F3,Fgfr2,Ghr,Hipk2,Igf1r,Ikbke,Il15,Isl1,Klf4,Lep,Lmnb1,Mdfic,Mecom,Nlgn1,Peli1,Plcb1,Plk2,Ptprc,Rhoh,Ripk1,Sox2,Spred2,Sykb,Tgfbr1,Thbs1,Tpd52l1,Traf6,Wnt5a,Wnt7a,Zdhhc13,Zdhhc17
GO Biological Process	GO:0050896	response to stimulus	141	0.00193471	1	0.11777	1.11669	343.872	384	0.454857	0.507937	3525	0.536771	1	1	0.997382	378.992	378	6440	0.317647	0.0586957	region_0,region_1,region_100,region_102,region_103,region_106,region_107,region_108,region_11,region_110,region_113,region_115,region_116,region_118,region_121,region_123,region_124,region_125,region_126,region_127,region_129,region_13,region_132,region_133,region_135,region_136,region_137,region_140,region_141,region_144,region_15,region_154,region_155,region_156,region_157,region_158,region_166…	0610007P08Rik,4930596D02Rik,AK053790,Abcc4,Abcd3,Ada,Adamts3,Adcy2,Adcyap1r1,Adra2a,Akap2,Aldh1a2,Alk,Amph,Angpt1,Ank3,Anxa5,Apba1,Apba2,Apbb2,Apcdd1,Aplf,Apln,Arhgap15,Arhgap18,Arhgap21,Arhgap24,Arhgap42,Arhgef3,Arl4a,Arl4c,Atoh1,Atp5g3,B230120H23Rik,Bai3,Bbs2,Bche,Bcl2,Bfsp2,Bhlhe40,Bmp8a,Bmpr1a,Boc,Btla,C8b,Cacybp,Calcr,Calcrl,Camk1d,Car2,Ccnd1,Cd180,Cd47,Cd83,Cdh13,Cdh4,Cdk1,Cdk5r1,Cdon,Chl1,…
GO Biological Process	GO:0032320	positive regulation of Ras GTPase activity	142	0.00196244	1	0.118617	2.09197	9.56036	20	0.012646	0.026455	537	0.00761664	1	0.121738	2.06865	6.76772	14	115	0.0117647	0.121739	region_126,region_127,region_144,region_15,region_177,region_40,region_437,region_441,region_460,region_490,region_491,region_492,region_493,region_494,region_495,region_520,region_659,region_684,region_685,region_92	Arhgap15,D630037F22Rik,Dock4,Ndel1,Ralgapa2,Rasa1,Rasgrf1,S1pr1,Sipa1l1,Tbc1d1,Tbc1d2b,Tbck,Thy1,Wdr67
GO Biological Process	GO:0007154	cell communication	143	0.00196616	1	0.118011	1.1479	260.476	299	0.344546	0.395503	2134	0.182424	1	0.733712	1.04933	265.883	279	4518	0.234454	0.061753	region_0,region_100,region_102,region_103,region_104,region_105,region_106,region_107,region_108,region_110,region_118,region_124,region_125,region_129,region_13,region_132,region_133,region_136,region_137,region_140,region_141,region_142,region_144,region_147,region_154,region_155,region_156,region_157,region_166,region_168,region_169,region_17,region_170,region_185,region_186,region_194,region_…	1300014I06Rik,4930596D02Rik,AK053790,Adamts3,Adcy2,Adcyap1r1,Adra2a,Akap2,Aldh1a2,Alk,Amph,Angpt1,Ank3,Apba1,Apcdd1,Arhgap15,Arhgap18,Arhgap21,Arhgap24,Arhgap42,Arhgef3,Arl4a,Arl4c,B230120H23Rik,Bai3,Bche,Bcl2,Bmp8a,Bmpr1a,Boc,Btla,Calcr,Calcrl,Ccnd1,Cd47,Cdh13,Cdk5r1,Cdon,Chrm2,Cln8,Cplx2,Cradd,Creb1,Csnk1d,Csnk1g3,Ctnnb1,Cul3,Cxxc4,Cxxc5,Dab1,Dcdc5,Dgkb,Dgki,Diras2,Dkk3,Dlgap2,Dlgap4,Dmrt1,Dok5…
GO Biological Process	GO:0070306	lens fiber cell differentiation	144	0.00197223	1	0.117553	3.6264	2.20604	8	0.00291805	0.010582	780	0.0227453	1	0.250286	3.57735	1.11814	4	19	0.00336134	0.210526	region_228,region_229,region_405,region_406,region_407,region_695,region_696,region_721	Bfsp2,Fgfr2,Maf,Prox1
GO Biological Process	GO:0051640	organelle localization	145	0.00206204	1	0.122059	2.13018	8.91943	19	0.0117982	0.0251323	1404	0.0875684	1	0.535327	1.58404	6.94427	11	118	0.0092437	0.0932203	region_15,region_222,region_223,region_224,region_409,region_410,region_411,region_412,region_413,region_418,region_580,region_581,region_591,region_652,region_653,region_675,region_676,region_689,region_697	1190002N15Rik,Dab1,Fez1,Grinl1a,Insc,Kif1b,Mlh1,Myh10,Ndel1,Nlgn1,Plxna2
GO Biological Process	GO:0048729	tissue morphogenesis	146	0.00206666	1	0.121494	1.44401	45.706	66	0.0604577	0.0873016	44	4.32979e-10	3.71626e-06	8.44604e-08	2.40969	24.0695	58	409	0.0487395	0.141809	region_108,region_118,region_136,region_137,region_169,region_170,region_194,region_20,region_204,region_206,region_22,region_228,region_229,region_23,region_254,region_266,region_30,region_32,region_336,region_339,region_374,region_375,region_392,region_393,region_398,region_405,region_406,region_407,region_415,region_421,region_428,region_435,region_441,region_455,region_457,region_458,region_4…	Aldh1a2,Angpt1,Bcl2,Bmpr1a,Car2,Ctnnb1,Edn1,Enah,Fgfr2,Foxa1,Foxc1,Gli3,Hand2,Hey2,Hmga2,Igf1r,Inhba,Isl1,Jag1,Klf4,Macf1,Mylk,Nkx2-1,Nog,Npnt,Pax8,Pbx1,Pbx3,Plxna1,Pou4f1,Prox1,Ptch1,Rbm15,Rgma,Sema3a,Sema3c,Serpinb5,Shox2,Six2,Slc12a2,Smad2,Socs3,Sox11,Sox2,Sox4,Sox9,Tcf21,Tgfbr2,Tgfbr3,Tnc,Traf6,Ube4b,Vcl,Vdr,Wnt2,Wnt5a,Zic3,Zic5
GO Biological Process	GO:0060298	positive regulation of sarcomere organization	147	0.00216458	1	0.126385	7.53026	0.53119	4	0.000702633	0.005291	585	0.00997499	1	0.146351	11.3283	0.176549	2	3	0.00168067	0.666667	region_405,region_406,region_407,region_73	Edn1,Prox1
GO Biological Process	GO:0003160	endocardium morphogenesis	148	0.00226064	1	0.131102	5.5914	0.89423	5	0.00118284	0.00661376	967	0.0442956	1	0.393164	5.66415	0.353098	2	6	0.00168067	0.333333	region_169,region_170,region_405,region_406,region_407	Angpt1,Prox1
GO Biological Process	GO:0019538	protein metabolic process	149	0.00234693	1	0.135192	1.20313	162.908	196	0.215487	0.259259	1041	0.0534848	1	0.44098	1.11673	165.662	185	2815	0.155462	0.0657194	region_1,region_100,region_103,region_106,region_108,region_109,region_11,region_112,region_113,region_118,region_126,region_127,region_132,region_133,region_136,region_138,region_139,region_14,region_155,region_156,region_157,region_160,region_168,region_17,region_174,region_18,region_182,region_19,region_190,region_201,region_202,region_203,region_204,region_207,region_208,region_210,region_211…	2010111I01Rik,4833403I15Rik,A930038C07Rik,Abcf1,Adamts12,Adamts3,Adra2a,Aebp1,Agbl1,Akt3,Alk,B230120H23Rik,B3galnt1,Bcl2,Bmpr1a,C8b,Camk1d,Camk1g,Ccnd1,Ccnh,Cdc7,Cdk1,Cdk5r1,Cdkl1,Cdyl,Cln8,Cpxm2,Crbn,Creb1,Crebbp,Csnk1d,Csnk1g3,Cul3,Dars,Dnajb8,Dnajc24,Dph5,Dpp6,Dusp10,Dusp14,Dusp5,Dyrk1a,E030019B06Rik,Edem3,Eef1g,Eefsec,Eftud1,Egflam,Ehhadh,Eif3h,Epha3,Epha4,Epha5,Epha7,Ephb1,Ercc3,F13a1,F3,Far…
GO Biological Process	GO:0030855	epithelial cell differentiation	150	0.0024218	1	0.138576	1.71233	19.2719	33	0.025492	0.0436508	501	0.00597777	1	0.10241	1.78868	12.2996	22	209	0.0184874	0.105263	region_115,region_116,region_136,region_137,region_152,region_191,region_222,region_223,region_224,region_228,region_229,region_231,region_254,region_30,region_405,region_406,region_407,region_437,region_455,region_479,region_565,region_566,region_567,region_568,region_569,region_587,region_588,region_600,region_626,region_678,region_699,region_738,region_85	Bcl11b,Ctnnb1,Dlx6,Fgfr2,Foxa1,Id2,Insc,Mgmt,Nfib,Nkx2-1,Onecut1,Pax6,Pax8,Pou3f1,Pphln1,Prox1,Ptch1,S1pr1,Six2,Tcf21,Wnt5a,Wnt7a
GO Biological Process	GO:0090304	nucleic acid metabolic process	151	0.00249197	1	0.141646	1.19415	172.508	206	0.228185	0.272487	812	0.0267324	1	0.282567	1.13966	165.839	189	2818	0.158824	0.0670688	region_1,region_10,region_113,region_114,region_118,region_119,region_120,region_124,region_125,region_13,region_131,region_136,region_137,region_147,region_149,region_150,region_152,region_160,region_161,region_166,region_167,region_169,region_170,region_173,region_174,region_175,region_182,region_183,region_185,region_194,region_196,region_199,region_201,region_202,region_203,region_216,region_…	0610007P08Rik,AK028549,AW146020,Abra,Aebp1,Aplf,Atoh1,Bbx,Bcl11b,Bhlhe40,C1d,Calcr,Ccnh,Cdca7,Cdk1,Cdyl,Cebpd,Cpsf2,Creb1,Creb5,Crebbp,Ctnnb1,Dars,Dmrt1,Dnase2b,E2f8,Ebf1,Ercc3,Etv1,F13a1,Fam120b,Fancc,Fars2,Foxa1,Foxc1,Foxj3,Foxn3,Foxo3,Fshr,Gli3,Gm13695,Gm14483,Gm606,Grhl1,Grhl2,Grinl1a,Gsx1,Gtf2a1,Gtf2i,Gtf2ird1,H2afz,Hand2,Hdac4,Hey2,Hipk2,Hivep2,Hlx,Hmga2,Iars,Irf2,Jarid2,Jazf1,Kdm4c,Khdrbs3…
GO Biological Process	GO:0045069	regulation of viral genome replication	152	0.00252939	1	0.142827	3.88921	1.79985	7	0.00238076	0.00925926	463	0.00406732	1	0.0753991	4.47169	1.11814	5	19	0.00420168	0.263158	region_374,region_383,region_405,region_406,region_407,region_56,region_686	Bcl2,Hmga2,Nr5a2,Plscr1,Prox1
GO Biological Process	GO:0045859	regulation of protein kinase activity	153	0.0025636	1	0.143813	1.53806	31.2081	48	0.0412806	0.0634921	269	0.00029135	1	0.00929612	1.76825	23.1868	41	394	0.0344538	0.104061	region_108,region_112,region_113,region_124,region_156,region_169,region_17,region_170,region_235,region_260,region_268,region_295,region_304,region_307,region_308,region_33,region_335,region_363,region_383,region_401,region_402,region_405,region_406,region_407,region_419,region_426,region_427,region_471,region_475,region_483,region_502,region_509,region_523,region_552,region_580,region_581,regio…	Adra2a,Angpt1,B230120H23Rik,Ccnd1,Ccnh,Cdk5r1,Dab1,Dgkb,Dgki,Dusp10,Dusp5,Edn1,Epha4,Ghr,Gnaq,Gsk3b,Hgf,Ibtk,Itga1,Lmnb1,Map3k13,Mdfic,Nrg1,Pkig,Plce1,Prox1,Ptprc,Rap2b,Spred2,Sykb,Tgfbr1,Tgfbr2,Thbs1,Thy1,Tnik,Tpd52l1,Traf6,Trib2,Uchl1,Wnt5a,Wnt7a
GO Biological Process	GO:0010001	glial cell differentiation	154	0.00266858	1	0.14873	1.92503	11.9479	23	0.0158041	0.0304233	274	0.000330512	1	0.0103532	2.6396	6.06152	16	103	0.0134454	0.15534	region_115,region_116,region_118,region_136,region_142,region_22,region_224,region_374,region_479,region_524,region_525,region_547,region_565,region_566,region_567,region_568,region_569,region_587,region_588,region_61,region_65,region_699,region_703	Bcl2,Ctnnb1,Gli3,Id2,Mpp5,Nfib,Nkx2-1,Nrg1,Pax6,Phox2b,Pou3f1,Pou3f2,Sox11,Sox4,Sox6,Sox9
GO Biological Process	GO:0009894	regulation of catabolic process	155	0.00273183	1	0.151273	1.46117	40.3785	59	0.0534107	0.0780423	195	4.70142e-05	0.403523	0.00206935	1.79245	27.8948	50	474	0.0420168	0.105485	region_100,region_104,region_105,region_112,region_113,region_126,region_127,region_144,region_15,region_155,region_166,region_177,region_191,region_22,region_227,region_24,region_244,region_265,region_276,region_277,region_295,region_308,region_31,region_317,region_363,region_366,region_371,region_381,region_40,region_437,region_441,region_454,region_459,region_460,region_47,region_486,region_49…	Acap2,Adra2a,Amph,Arhgap15,Arhgap18,Arhgap21,Arhgap24,Arhgap42,Bin1,Csnk1d,D630037F22Rik,Dgki,Dock4,Efna5,Epha3,Epha4,Epha5,Gapvd1,Gnao1,Gnaq,Hdac4,Irs1,Ndel1,Pabpc1,Plcb1,Plscr1,Prickle1,Ptpn3,Ptprn2,Ralgapa2,Rasa1,Rasgrf1,Rgs10,Rgs6,Rnf180,S1pr1,Sipa1l1,Sipa1l2,Snx18,Sox9,Srgap2,Tbc1d1,Tbc1d2b,Tbck,Thy1,Timp3,Trib2,Trim32,Wdr67,Wnt5a
GO Biological Process	GO:0051147	regulation of muscle cell differentiation	156	0.00275582	1	0.151623	2.07378	9.162	19	0.012119	0.0251323	162	1.65789e-05	0.142296	0.000878373	3.7171	3.76638	14	64	0.0117647	0.21875	region_22,region_228,region_229,region_271,region_371,region_374,region_405,region_406,region_407,region_428,region_486,region_595,region_598,region_650,region_651,region_703,region_73,region_97,region_98	Bcl2,Boc,Cdon,Edn1,Fgfr2,Hdac4,Mbnl3,Nrg1,Pik3r1,Plcb1,Prox1,Shox2,Sox9,Tmsb4x
GO Biological Process	GO:0010556	regulation of macromolecule biosynthetic process	157	0.0027704	1	0.151455	1.17772	192.745	227	0.254953	0.300265	481	0.0050218	1	0.0896093	1.18254	171.665	203	2917	0.170588	0.0695921	region_1,region_10,region_108,region_11,region_112,region_113,region_114,region_115,region_116,region_118,region_119,region_120,region_124,region_125,region_13,region_136,region_137,region_147,region_149,region_152,region_161,region_167,region_169,region_17,region_170,region_173,region_174,region_175,region_182,region_183,region_185,region_191,region_192,region_194,region_196,region_199,region_20…	AK028549,AW146020,Abcf1,Abra,Aebp1,Apbb2,Atf6,Atoh1,Bbx,Bcl11b,Bcl2,Bhlhe40,C1d,Cacybp,Camk1d,Ccnh,Cdca7,Cdk1,Cdk5r1,Cdon,Cdyl,Cebpd,Cpeb2,Creb1,Creb5,Crebbp,Csf2,Ctnnb1,Dazl,Dbx2,Dkk3,Dlx6,Dmrt1,Dusp5,Dux,E2f8,Ebf1,Edn1,Ednrb,Eefsec,Epha5,Ercc3,Etv1,Fam120b,Fam129a,Fert2,Fgfr2,Foxa1,Foxc1,Foxj3,Foxn3,Foxo3,Gli3,Grhl1,Grhl2,Gsk3b,Gsx1,Gtf2a1,Gtf2i,Gtf2ird1,Hand2,Hdac4,Hey2,Hipk2,Hivep2,Hlx,Hmga2,…
GO Biological Process	GO:2000112	regulation of cellular macromolecule biosynthetic process	158	0.00278271	1	0.151165	1.17885	190.864	225	0.252466	0.297619	436	0.00330597	1	0.0650805	1.19506	168.192	201	2858	0.168908	0.0703289	region_1,region_10,region_108,region_11,region_112,region_113,region_114,region_115,region_116,region_118,region_119,region_120,region_124,region_125,region_13,region_136,region_137,region_147,region_149,region_152,region_161,region_167,region_169,region_17,region_170,region_173,region_174,region_175,region_182,region_183,region_185,region_191,region_192,region_194,region_196,region_199,region_20…	AK028549,AW146020,Abcf1,Abra,Aebp1,Apbb2,Atf6,Atoh1,Bbx,Bcl11b,Bcl2,Bhlhe40,C1d,Cacybp,Camk1d,Ccnh,Cdca7,Cdk1,Cdk5r1,Cdon,Cdyl,Cebpd,Cpeb2,Creb1,Creb5,Crebbp,Csf2,Ctnnb1,Dazl,Dbx2,Dkk3,Dlx6,Dmrt1,Dusp5,Dux,E2f8,Ebf1,Edn1,Ednrb,Eefsec,Epha5,Ercc3,Etv1,Fam120b,Fam129a,Fert2,Fgfr2,Foxa1,Foxc1,Foxj3,Foxn3,Foxo3,Gli3,Grhl1,Grhl2,Gsk3b,Gsx1,Gtf2a1,Gtf2i,Gtf2ird1,Hand2,Hdac4,Hey2,Hipk2,Hivep2,Hlx,Hmga2,…
GO Biological Process	GO:0051153	regulation of striated muscle cell differentiation	159	0.00278598	1	0.15039	2.23927	7.14519	16	0.00945131	0.021164	168	1.97598e-05	0.169599	0.00100952	4.16141	2.88364	12	49	0.010084	0.244898	region_22,region_271,region_371,region_374,region_405,region_406,region_407,region_428,region_486,region_595,region_650,region_651,region_703,region_73,region_97,region_98	Bcl2,Boc,Cdon,Edn1,Hdac4,Mbnl3,Nrg1,Pik3r1,Plcb1,Prox1,Shox2,Sox9
GO Biological Process	GO:0048598	embryonic morphogenesis	160	0.0028298	1	0.151801	1.41171	48.8769	69	0.0646519	0.0912698	43	3.56966e-10	3.06384e-06	7.1252e-08	2.32218	27.1297	63	461	0.0529412	0.136659	region_115,region_116,region_118,region_20,region_206,region_214,region_215,region_216,region_22,region_228,region_229,region_23,region_254,region_295,region_30,region_307,region_339,region_342,region_36,region_365,region_371,region_392,region_393,region_398,region_401,region_402,region_405,region_406,region_407,region_420,region_421,region_428,region_45,region_455,region_457,region_458,region_47…	AK028549,AK053790,Aldh1a2,Atoh1,Bmpr1a,Cdon,Chrna9,Chst11,Cml2,Ctnnb1,Cul3,Dlx6,Dusp5,Edn1,Enah,Fgfr2,Foxc1,Gas1,Gjb6,Gli3,Gnaq,Hand2,Hipk2,Hlx,Hmga2,Id2,Inhba,Kif16b,Lnp,Macf1,Mafb,Mecom,Mecom,Myo6,Nat8,Nog,Odz4,Pax6,Pax8,Pbx1,Pbx3,Prox1,Ptch1,Rgma,Shox2,Six2,Smad2,Sobp,Socs3,Sox11,Sox2,Sox4,Sox9,Tcf21,Tgfbr1,Tgfbr2,Traf6,Tshz1,Wnt5a,Wnt7a,Zic1,Zic3,Zic5
GO Biological Process	GO:0045071	negative regulation of viral genome replication	161	0.00289185	1	0.154166	5.27701	0.947507	5	0.00125332	0.00661376	641	0.0130636	1	0.174921	5.66415	0.529647	3	9	0.00252101	0.333333	region_405,region_406,region_407,region_56,region_686	Hmga2,Plscr1,Prox1
GO Biological Process	GO:0048660	regulation of smooth muscle cell proliferation	162	0.00290412	1	0.153865	2.38273	5.8756	14	0.00777196	0.0185185	330	0.000773032	1	0.0201059	3.06421	3.58983	11	61	0.0092437	0.180328	region_115,region_116,region_123,region_437,region_474,region_475,region_554,region_555,region_699,region_713,region_722,region_73,region_97,region_98	Calcrl,Cdh13,Ctnnb1,Edn1,Id2,Il15,Klf4,Nampt,Pik3r1,S1pr1,Traf6
GO Biological Process	GO:0031326	regulation of cellular biosynthetic process	163	0.00295698	1	0.155704	1.16977	203.459	238	0.269125	0.314815	370	0.00144607	1	0.0335449	1.20617	179.08	216	3043	0.181513	0.0709826	region_1,region_10,region_100,region_108,region_11,region_112,region_113,region_114,region_115,region_116,region_118,region_119,region_120,region_124,region_125,region_13,region_136,region_137,region_147,region_149,region_152,region_161,region_167,region_169,region_17,region_170,region_173,region_174,region_175,region_182,region_183,region_185,region_191,region_192,region_194,region_196,region_19…	AK028549,AW146020,Abcf1,Abra,Adcy2,Adcyap1r1,Adra2a,Aebp1,Apbb2,Atf6,Atoh1,Bbx,Bcl11b,Bcl2,Bhlhe40,C1d,Cacybp,Calcr,Calcrl,Camk1d,Ccnh,Cdca7,Cdk1,Cdk5r1,Cdon,Cdyl,Cebpd,Cpeb2,Creb1,Creb5,Crebbp,Csf2,Ctnnb1,Dazl,Dbx2,Dkk3,Dlx6,Dmrt1,Dusp5,Dux,E2f8,Ebf1,Edn1,Ednrb,Eefsec,Epha5,Ercc3,Etv1,Fam120b,Fam129a,Fert2,Fgfr2,Foxa1,Foxc1,Foxj3,Foxn3,Foxo3,Fshr,Ghrhr,Gli3,Gnaq,Gpam,Gpr26,Grhl1,Grhl2,Gsk3b,Gsx1…
GO Biological Process	GO:0048525	negative regulation of viral reproduction	164	0.00296866	1	0.155366	5.24442	0.953395	5	0.0012611	0.00661376	701	0.0178558	1	0.218626	5.09773	0.588497	3	10	0.00252101	0.3	region_405,region_406,region_407,region_56,region_686	Hmga2,Plscr1,Prox1
GO Biological Process	GO:0035270	endocrine system development	165	0.00298167	1	0.155101	1.75874	16.4891	29	0.0218109	0.0383598	93	4.54169e-07	0.00389813	4.19154e-05	3.16138	7.59161	24	129	0.0201681	0.186047	region_108,region_136,region_20,region_22,region_220,region_303,region_361,region_383,region_392,region_393,region_421,region_455,region_457,region_458,region_479,region_490,region_491,region_492,region_493,region_544,region_547,region_552,region_56,region_615,region_65,region_675,region_678,region_738,region_741	Aldh1a2,Bmpr1a,Creb1,Dkk3,Ghrhr,Gsx1,Hmga2,Insm1,Isl1,Nkx2-1,Nog,Nr5a2,Onecut1,Pax6,Pax8,Pbx1,Pbx3,Pou3f2,Rfx3,Sox2,Sox4,Sox9,Tgfbr1,Wnt5a
GO Biological Process	GO:0043412	macromolecule modification	166	0.00300664	1	0.155458	1.24453	116.51	145	0.154113	0.191799	396	0.00219888	1	0.0476591	1.26922	105.576	134	1794	0.112605	0.0746934	region_100,region_103,region_108,region_11,region_112,region_113,region_132,region_133,region_136,region_139,region_14,region_155,region_156,region_157,region_168,region_17,region_18,region_182,region_19,region_190,region_204,region_207,region_208,region_210,region_211,region_212,region_217,region_219,region_22,region_228,region_229,region_231,region_232,region_235,region_24,region_245,region_246…	A930038C07Rik,Adra2a,Agbl1,Akt3,Alk,B230120H23Rik,B3galnt1,Bcl2,Bmpr1a,Camk1d,Camk1g,Ccnd1,Ccnh,Cdc7,Cdk1,Cdk5r1,Cdkl1,Cdyl,Crbn,Creb1,Crebbp,Csnk1d,Csnk1g3,Cul3,Dph5,Dusp10,Dusp14,Dusp5,Dyrk1a,Egflam,Ehhadh,Epha3,Epha4,Epha5,Epha7,Ephb1,Ercc3,F13a1,Fastkd2,Fert2,Fgfr2,Fut10,Ghr,Gm4922,Gnaq,Gsk3b,Gucy2g,Gxylt1,Hdac4,Hgf,Hipk2,Hlcs,Hmga2,Hs3st3b1,Igf1r,Ikbke,Itga1,Kdm4c,Klhl13,Lep,Map3k13,Mapk10,M…
GO Biological Process	GO:0033490	cholesterol biosynthetic process via lathosterol	167	0.00300674	1	0.154532	25.1023	0.0796739	2	0.000105389	0.0026455	1071	0.0588497	1	0.471622	16.9924	0.0588497	1	1	0.000840336	1	region_656,region_657	Sc5d
GO Biological Process	GO:0000122	negative regulation of transcription from RNA polymerase II promoter	168	0.00305398	1	0.156026	1.43825	43.1079	62	0.057021	0.0820106	75	5.37921e-08	0.000461697	6.15596e-06	2.18474	24.7169	54	420	0.0453781	0.128571	region_108,region_113,region_114,region_115,region_116,region_118,region_13,region_136,region_137,region_149,region_173,region_174,region_194,region_20,region_224,region_228,region_229,region_284,region_287,region_289,region_290,region_291,region_292,region_293,region_30,region_32,region_35,region_371,region_38,region_397,region_405,region_406,region_407,region_416,region_417,region_421,region_42…	AK028549,Ctnnb1,Edn1,Ednrb,Fgfr2,Foxa1,Foxc1,Foxj3,Foxn3,Foxo3,Gli3,Hdac4,Hey2,Hipk2,Hmga2,Id2,Isl1,Jarid2,Jazf1,Klf11,Klf12,Lep,Lpin1,Maf,Nfix,Nkx2-1,Nog,Nr2c1,Nr2f1,Pkig,Pou4f1,Prdm1,Prox1,Rbm15,Scgb1a1,Shox2,Sim2,Sla2,Smyd2,Sox11,Sox2,Sox6,Srebf1,Tbl1xr1,Tcf21,Tle1,Tle4,Traf6,Trps1,Vdr,Wnt2,Wnt5a,Wnt7a,Zfp238
GO Biological Process	GO:0010721	negative regulation of cell development	169	0.00315093	1	0.160026	2.00486	9.97578	20	0.0131955	0.026455	193	4.07612e-05	0.349854	0.00181271	3.00908	5.64957	17	96	0.0142857	0.177083	region_115,region_116,region_118,region_136,region_20,region_268,region_363,region_387,region_507,region_508,region_512,region_537,region_56,region_580,region_581,region_626,region_659,region_699,region_738,region_741	Bmpr1a,Ctnnb1,Dab1,Epha4,Gsk3b,Hmga2,Id2,Nkx2-1,Nog,Sema3a,Sox11,Tgfbr3,Thy1,Tnr,Wnt5a,Wnt7a,Ywhah
GO Biological Process	GO:0034645	cellular macromolecule biosynthetic process	170	0.00326706	1	0.164948	1.2005	156.602	188	0.207145	0.248677	372	0.00148106	1	0.0341719	1.23881	139.65	173	2373	0.145378	0.0729035	region_1,region_10,region_109,region_113,region_114,region_118,region_119,region_120,region_124,region_125,region_13,region_136,region_137,region_138,region_147,region_149,region_152,region_160,region_161,region_167,region_169,region_170,region_173,region_174,region_175,region_182,region_183,region_190,region_194,region_196,region_199,region_201,region_202,region_207,region_208,region_213,region_…	AK028549,AW146020,Abcf1,Abra,Aebp1,Atoh1,B3galnt1,Bbx,Bcl11b,Bhlhe40,C1d,Ccnh,Cdca7,Cdyl,Cebpd,Chst11,Creb1,Creb5,Crebbp,Ctnnb1,Dars,Dmrt1,E2f8,Ebf1,Eef1g,Eefsec,Eftud1,Eif3h,Ercc3,Etv1,F13a1,Fam120b,Fars2,Foxa1,Foxc1,Foxj3,Foxn3,Foxo3,Fut10,Gbe1,Gli3,Gm5148,Gm606,Grhl1,Grhl2,Grinl1a,Gsx1,Gtf2a1,Gtf2i,Gtf2ird1,Gxylt1,Hand2,Hdac4,Hey2,Hipk2,Hivep2,Hlx,Hmga2,Hs6st1,Iars,Inhba,Irf2,Jarid2,Jazf1,Kdm4…
GO Biological Process	GO:0002194	hepatocyte cell migration	171	0.00328411	1	0.164839	10.3234	0.290602	3	0.000384394	0.00396825	1071	0.0588497	1	0.471622	16.9924	0.0588497	1	1	0.000840336	1	region_405,region_406,region_407	Prox1
GO Biological Process	GO:2001052	positive regulation of G1/S transition checkpoint	171	0.00328411	1	0.164839	10.3234	0.290602	3	0.000384394	0.00396825	1071	0.0588497	1	0.471622	16.9924	0.0588497	1	1	0.000840336	1	region_405,region_406,region_407	Prox1
GO Biological Process	GO:0072574	hepatocyte proliferation	171	0.00328411	1	0.164839	10.3234	0.290602	3	0.000384394	0.00396825	1071	0.0588497	1	0.471622	16.9924	0.0588497	1	1	0.000840336	1	region_405,region_406,region_407	Prox1
GO Biological Process	GO:0001501	skeletal system development	174	0.00330006	1	0.162784	1.50294	33.2681	50	0.0440054	0.0661376	89	3.29949e-07	0.00283195	3.18197e-05	2.31715	18.1257	42	308	0.0352941	0.136364	region_118,region_13,region_153,region_156,region_194,region_20,region_22,region_224,region_228,region_229,region_249,region_254,region_295,region_296,region_339,region_371,region_389,region_390,region_392,region_393,region_428,region_45,region_457,region_458,region_483,region_516,region_552,region_56,region_565,region_566,region_567,region_568,region_569,region_586,region_605,region_61,region_62…	AK028549,Bmp5,Bmp8a,Bmpr1a,Chst11,Ctnnb1,Dlk1,Dnm3os,Edn1,Fgfr2,Foxc1,Gas1,Ghr,Gli3,Gnaq,Hand2,Hdac4,Hmga2,Lep,Nfib,Nog,Pbx1,Pbx3,Rai1,Shox2,Six2,Smad2,Sox11,Sox4,Sox6,Sox9,Srd5a2,Tapt1,Tgfbi,Tgfbr1,Tgfbr2,Thbs1,Vdr,Wnt5a,Wnt7a,Zfand5,Zic1
GO Biological Process	GO:0021954	central nervous system neuron development	175	0.00343846	1	0.168642	2.13065	7.97877	17	0.0105539	0.0224868	225	0.000102888	0.883091	0.00392485	3.81463	2.88364	11	49	0.0092437	0.22449	region_15,region_228,region_229,region_295,region_362,region_363,region_565,region_566,region_567,region_568,region_569,region_605,region_607,region_608,region_692,region_701,region_96	Epha4,Ephb1,Fgfr2,Gnaq,Lep,Mtap2,Ndel1,Nfib,Plxna4,Rgnef,Sox1
GO Biological Process	GO:0050848	regulation of calcium-mediated signaling	176	0.00349299	1	0.170343	3.29797	2.42573	8	0.00320864	0.010582	685	0.0163595	1	0.204983	3.26778	1.53009	5	26	0.00420168	0.192308	region_498,region_502,region_662,region_663,region_664,region_665,region_722,region_79	Ada,Cdh13,Ncam1,Sla2,Sykb
GO Biological Process	GO:0050678	regulation of epithelial cell proliferation	177	0.00350929	1	0.170171	1.68589	18.981	32	0.0251072	0.042328	190	3.6977e-05	0.317374	0.00167039	2.47163	9.7102	24	165	0.0201681	0.145454	region_20,region_22,region_228,region_229,region_235,region_246,region_247,region_364,region_375,region_405,region_406,region_407,region_421,region_439,region_479,region_483,region_537,region_565,region_566,region_567,region_568,region_569,region_600,region_603,region_626,region_675,region_699,region_722,region_738,region_741,region_83,region_85	Aldh1a2,Bmpr1a,Ccnd1,Cdh13,Ctnnb1,Dlx6,F3,Fgfr2,Gas1,Nfib,Nog,Pax6,Prox1,Ptch1,Ptprm,Scg2,Serpinb5,Sox2,Sox9,Tgfbr3,Thbs1,Wnt2,Wnt5a,Wnt7a
GO Biological Process	GO:0048568	embryonic organ development	178	0.00354918	1	0.171138	1.4972	33.3956	50	0.0441741	0.0661376	92	3.6139e-07	0.00310181	3.37153e-05	2.28336	18.8319	43	320	0.0361344	0.134375	region_11,region_115,region_116,region_118,region_20,region_22,region_228,region_229,region_23,region_251,region_254,region_30,region_339,region_342,region_350,region_36,region_371,region_38,region_392,region_393,region_401,region_402,region_405,region_406,region_407,region_421,region_428,region_45,region_455,region_457,region_458,region_479,region_499,region_502,region_521,region_552,region_600,…	AK028549,Ada,Aldh1a2,Atoh1,Bmpr1a,Chrna9,Chst11,Csf2,Dlx6,Edn1,Fgfr2,Gas1,Gjb6,Gli3,Hipk2,Hlx,Hs6st1,Id2,Mafb,Myo6,Nog,Pax6,Pax8,Pbx1,Pbx3,Prdm1,Prox1,Shox2,Six2,Slc8a1,Smad2,Sobp,Socs3,Sox11,Sox2,Sox9,Tcf21,Tgfbr1,Tgfbr2,Tshz1,Wnt2,Wnt5a,Zic1
GO Biological Process	GO:0010647	positive regulation of cell communication	179	0.00355549	1	0.170485	1.394	50.215	70	0.066422	0.0925926	82	1.97551e-07	0.00169558	2.06778e-05	1.95949	32.6616	64	555	0.0537815	0.115315	region_103,region_108,region_11,region_118,region_137,region_156,region_158,region_168,region_169,region_170,region_195,region_204,region_22,region_228,region_229,region_24,region_256,region_308,region_31,region_32,region_320,region_33,region_335,region_366,region_381,region_383,region_387,region_399,region_400,region_418,region_421,region_428,region_439,region_441,region_475,region_483,region_48…	AI464131,Abra,Ada,Adra2a,Angpt1,Bmper,Bmpr1a,Cdh13,Cdon,Csf2,Csnk1d,Ctnnb1,Cxxc5,Dgki,F3,Fgfr2,Foxa1,Gas1,Ghr,Hey2,Hipk2,Igf1r,Ikbke,Il15,Irs1,Isl1,Jag1,Lama2,Lep,Lmnb1,Macf1,Ncam1,Nlgn1,Npnt,Nr2c1,Nrg1,Nrxn1,Peli1,Plcb1,Plk2,Ptprc,Ripk1,Shox2,Slc1a3,Slc24a2,Sox11,Sox2,Sox4,Sox9,Sykb,Tgfbr1,Tgfbr3,Thbs1,Tlr5,Tmod2,Tnr,Tpd52l1,Traf6,Ubr5,Wnt2,Wnt5a,Wnt7a,Zdhhc13,Zdhhc17
GO Biological Process	GO:0044238	primary metabolic process	180	0.00373064	1	0.177889	1.10444	356.743	394	0.471882	0.521164	1305	0.0710711	1	0.467436	1.05982	396.294	420	6734	0.352941	0.0623701	region_1,region_10,region_100,region_103,region_106,region_108,region_109,region_11,region_112,region_113,region_114,region_115,region_118,region_119,region_120,region_123,region_124,region_125,region_126,region_127,region_13,region_131,region_132,region_133,region_136,region_137,region_138,region_139,region_14,region_147,region_149,region_150,region_152,region_155,region_156,region_157,region_15…	0610007P08Rik,2010111I01Rik,4833403I15Rik,A930038C07Rik,AI464131,AK028549,AW146020,Abcc12,Abcc4,Abcd3,Abcf1,Abra,Acer3,Ada,Adamts12,Adamts3,Adcy2,Adra2a,Aebp1,Agbl1,Akt3,Aldh1a2,Alk,Angpt1,Aplf,Arl4a,Atl1,Atoh1,Atp2b1,Atp5g3,B230120H23Rik,B3galnt1,Bbx,Bcl11b,Bcl2,Bhlhe40,Bmpr1a,C1d,C8b,Calcr,Camk1d,Camk1g,Cbr4,Ccnd1,Ccnh,Cdc7,Cdca7,Cdk1,Cdk5r1,Cdkl1,Cdyl,Cebpd,Chst11,Chst9,Cln8,Cmpk2,Cpsf2,Cpxm2,…
GO Biological Process	GO:0070858	negative regulation of bile acid biosynthetic process	181	0.00374754	1	0.177708	9.84484	0.304728	3	0.00040308	0.00396825	1545	0.114239	1	0.634636	8.49622	0.117699	1	2	0.000840336	0.5	region_405,region_406,region_407	Prox1
GO Biological Process	GO:0032879	regulation of localization	182	0.00375189	1	0.176937	1.26582	97.1706	123	0.128532	0.162698	62	5.31571e-09	4.56247e-05	7.35882e-07	1.73963	64.3816	112	1094	0.0941176	0.102377	region_102,region_108,region_109,region_118,region_122,region_13,region_132,region_133,region_136,region_147,region_168,region_169,region_170,region_172,region_181,region_184,region_186,region_194,region_20,region_204,region_21,region_22,region_221,region_235,region_237,region_244,region_245,region_246,region_247,region_251,region_256,region_268,region_275,region_285,region_295,region_303,region_…	Ada,Adcyap1r1,Adra2a,Amph,Angpt1,Apln,Bbs2,Bcl2,Bin1,Bmper,Bmpr1a,Cacna2d1,Cacna2d3,Camk1d,Cd47,Cdh13,Cdh2,Cdk1,Crbn,Creb1,Ctnnb1,Edn1,Efcab4b,Efna5,Epha5,F3,Fert2,Fndc1,Gapvd1,Ghrhr,Gli3,Gnao1,Gnaq,Gpam,Gsk3b,Hcn1,Hmga2,Ibtk,Igf1r,Inhba,Irs1,Isl1,Kcnc4,Kcne4,Kcnh7,Kcnj2,Kcnj6,Kcnk2,Kcnk9,Kcnq3,Kcnq5,Kcnv1,Lama2,Lep,Macf1,Mchr1,Mdfic,Mtnr1b,Nkx2-1,Nog,Nrxn1,Onecut1,Orai1,P2ry1,Pax6,Pax8,Pik3r1,Pk…
GO Biological Process	GO:0006260	DNA replication	183	0.0037814	1	0.177354	2.11005	8.05667	17	0.010657	0.0224868	2598	0.283158	1	0.935467	1.22972	8.94516	11	152	0.0092437	0.0723684	region_263,region_326,region_349,region_380,region_464,region_499,region_548,region_565,region_566,region_567,region_568,region_569,region_575,region_576,region_577,region_714,region_86	Gm606,Mcm6,Mms22l,Nfia,Nfib,Nfix,Papd7,Pol,Prim2,Rbms1,Top1
GO Biological Process	GO:0015693	magnesium ion transport	184	0.00383499	1	0.17889	9.76334	0.307272	3	0.000406444	0.00396825	556	0.0091037	1	0.140534	6.37216	0.470798	3	8	0.00252101	0.375	region_195,region_197,region_54	Nipa2,Zdhhc13,Zdhhc17
GO Biological Process	GO:0016043	cellular component organization	185	0.00399563	1	0.185375	1.1708	191.322	224	0.253072	0.296296	299	0.000489368	1	0.0140476	1.24396	160.777	200	2732	0.168067	0.0732064	region_101,region_104,region_105,region_107,region_108,region_113,region_12,region_121,region_124,region_125,region_126,region_127,region_129,region_136,region_137,region_139,region_14,region_140,region_141,region_142,region_144,region_147,region_148,region_15,region_151,region_152,region_156,region_157,region_158,region_166,region_169,region_17,region_170,region_18,region_19,region_197,region_19…	A930038C07Rik,Ahi1,Akap2,Amph,Angpt1,Ank3,Anxa5,Apbb2,Aqp11,Arhgap42,Atl1,Atoh1,B230120H23Rik,Bbs2,Bcl11b,Bcl2,Bfsp2,Bin1,Boc,Cbr4,Cd47,Cdc42se2,Cdh13,Cdh2,Cdh4,Cdk1,Cdk5r1,Cdyl,Chl1,Cln8,Col4a4,Col6a1,Cox10,Creb1,Crebbp,Ctnnb1,Cul3,Cyfip1,D0H4S114,Daam1,Dab1,Ecm2,Edn1,Efna5,Eftud1,Egfl6,Egflam,Enah,Epha3,Epha4,Epha5,Epha7,Ephb1,Eps8,Etv1,Fam40b,Fert2,Fgfr2,Fhad1,Fhdc1,Foxa1,Foxc1,Fshr,Gapvd1,Gas…
GO Biological Process	GO:0043497	regulation of protein heterodimerization activity	186	0.0040124	1	0.185153	9.60537	0.312325	3	0.000413129	0.00396825	728	0.0191725	1	0.22604	8.49622	0.235399	2	4	0.00168067	0.5	region_374,region_650,region_651	Bcl2,Cdon
GO Biological Process	GO:0006464	protein modification process	187	0.0042411	1	0.19466	1.2386	113.031	140	0.149511	0.185185	358	0.00120985	1	0.0290059	1.29561	100.339	130	1705	0.109244	0.0762463	region_100,region_103,region_108,region_11,region_112,region_113,region_132,region_133,region_136,region_139,region_14,region_155,region_156,region_157,region_168,region_17,region_18,region_182,region_19,region_190,region_204,region_207,region_208,region_210,region_211,region_212,region_217,region_219,region_22,region_228,region_229,region_232,region_235,region_24,region_245,region_246,region_247…	A930038C07Rik,Adra2a,Agbl1,Akt3,Alk,B230120H23Rik,B3galnt1,Bcl2,Bmpr1a,Camk1d,Camk1g,Ccnd1,Ccnh,Cdc7,Cdk1,Cdk5r1,Cdkl1,Cdyl,Crbn,Creb1,Crebbp,Csnk1d,Csnk1g3,Cul3,Dph5,Dusp10,Dusp14,Dusp5,Dyrk1a,Egflam,Ehhadh,Epha3,Epha4,Epha5,Epha7,Ephb1,Ercc3,F13a1,Fastkd2,Fert2,Fgfr2,Fut10,Ghr,Gm4922,Gnaq,Gsk3b,Gucy2g,Gxylt1,Hdac4,Hgf,Hipk2,Hlcs,Hmga2,Hs3st3b1,Igf1r,Ikbke,Itga1,Kdm4c,Klhl13,Lep,Map3k13,Mapk10,M…
GO Biological Process	GO:0043010	camera-type eye development	188	0.0043092	1	0.196733	1.60774	22.3917	36	0.0296187	0.0476191	125	5.14687e-06	0.0441756	0.000353405	2.40532	12.8881	31	219	0.0260504	0.141552	region_109,region_118,region_15,region_152,region_22,region_228,region_229,region_246,region_247,region_274,region_371,region_405,region_406,region_407,region_421,region_479,region_539,region_554,region_555,region_6,region_61,region_612,region_650,region_651,region_658,region_659,region_66,region_675,region_692,region_695,region_696,region_699,region_701,region_702,region_721,region_83	AK028549,Aldh1a2,Bcl11b,Bfsp2,Cdon,Cln8,Cryba4,Ctnnb1,Ephb1,Fgfr2,Foxc1,Gas1,Gli3,Hcn1,Hipk2,Inhba,Klf4,Maf,Meis1,Myh10,Pax6,Prox1,Ptprm,Pvrl1,Pvrl3,Rcn1,Sox1,Sox11,Sox2,Sox9,Thy1
GO Biological Process	GO:0051234	establishment of localization	189	0.00431139	1	0.195792	1.18907	162.312	193	0.214698	0.255291	696	0.0175046	1	0.215865	1.15685	158.188	183	2688	0.153781	0.0680804	region_102,region_104,region_105,region_109,region_11,region_110,region_12,region_122,region_126,region_127,region_129,region_130,region_142,region_147,region_15,region_150,region_151,region_156,region_158,region_159,region_164,region_165,region_166,region_169,region_170,region_172,region_18,region_181,region_184,region_185,region_186,region_191,region_193,region_194,region_195,region_197,region_…	1190002N15Rik,Abcc12,Abcc4,Abcd3,Abra,Ada,Ahi1,Amph,Ank,Ank3,Ap3m1,Ap3s1,Apba1,Apba2,Aqp11,Arl4c,Atp10a,Atp11b,Atp2b1,Atp5g3,Atp6ap1l,Atp6v1d,Bcap29,Bcl2,Bin1,Cachd1,Cacna2d1,Cacna2d3,Car2,Ccnd1,Cd47,Cdc42se2,Cdh17,Chrna9,Cln8,Cplx2,Creb1,Csf2,Ctnnb1,Dirc2,Dync1i2,Dynlrb2,Edn1,Efcab4b,Enah,Fam125b,Fez1,Fgfr2,Fshr,Fxyd2,Fxyd6,Gabrb1,Gabrb3,Gapvd1,Ghr,Ghrhr,Golga5,Gpam,Grhpr,Grid1,Grid2,Grip2,Gsk3b…
GO Biological Process	GO:0051093	negative regulation of developmental process	190	0.00432974	1	0.19559	1.42455	42.1185	60	0.0557123	0.0793651	88	3.02832e-07	0.0025992	2.95364e-05	2.08956	25.3642	53	431	0.0445378	0.12297	region_108,region_112,region_113,region_115,region_116,region_118,region_136,region_191,region_20,region_22,region_235,region_238,region_246,region_247,region_254,region_257,region_268,region_348,region_363,region_371,region_374,region_387,region_401,region_402,region_403,region_421,region_435,region_455,region_479,region_483,region_487,region_499,region_507,region_508,region_512,region_516,regio…	AK028549,Bai3,Bcl2,Bmpr1a,Ccnd1,Crebbp,Ctnnb1,Dab1,Ednrb,Epha4,Gli3,Gsk3b,Gtf2i,Hand2,Hdac4,Hlx,Hmga2,Id2,Inhba,Isl1,Jag1,Klf4,Ldb2,Lep,Mafb,Mbnl3,Nkx2-1,Nog,Pax6,Pax8,Phox2b,Pik3r1,Prickle1,Ptprm,Rbm15,Sema3a,Six2,Sox11,Sox2,Sox4,Sox9,Tgfbr1,Tgfbr3,Thbs1,Thbs2,Thy1,Tie1,Tnr,Trib2,Ush2a,Wnt5a,Wnt7a,Ywhah
GO Biological Process	GO:0009889	regulation of biosynthetic process	191	0.00435414	1	0.195663	1.16091	205.011	238	0.271178	0.314815	395	0.00216815	1	0.0471121	1.19634	180.551	216	3068	0.181513	0.0704042	region_1,region_10,region_100,region_108,region_11,region_112,region_113,region_114,region_115,region_116,region_118,region_119,region_120,region_124,region_125,region_13,region_136,region_137,region_147,region_149,region_152,region_161,region_167,region_169,region_17,region_170,region_173,region_174,region_175,region_182,region_183,region_185,region_191,region_192,region_194,region_196,region_19…	AK028549,AW146020,Abcf1,Abra,Adcy2,Adcyap1r1,Adra2a,Aebp1,Apbb2,Atf6,Atoh1,Bbx,Bcl11b,Bcl2,Bhlhe40,C1d,Cacybp,Calcr,Calcrl,Camk1d,Ccnh,Cdca7,Cdk1,Cdk5r1,Cdon,Cdyl,Cebpd,Cpeb2,Creb1,Creb5,Crebbp,Csf2,Ctnnb1,Dazl,Dbx2,Dkk3,Dlx6,Dmrt1,Dusp5,Dux,E2f8,Ebf1,Edn1,Ednrb,Eefsec,Epha5,Ercc3,Etv1,Fam120b,Fam129a,Fert2,Fgfr2,Foxa1,Foxc1,Foxj3,Foxn3,Foxo3,Fshr,Ghrhr,Gli3,Gnaq,Gpam,Gpr26,Grhl1,Grhl2,Gsk3b,Gsx1…
GO Biological Process	GO:0023056	positive regulation of signaling	192	0.00438391	1	0.195974	1.38136	50.6746	70	0.0670299	0.0925926	87	2.55868e-07	0.00219612	2.52427e-05	1.94547	32.897	64	559	0.0537815	0.11449	region_103,region_108,region_11,region_118,region_137,region_156,region_158,region_168,region_169,region_170,region_195,region_204,region_22,region_228,region_229,region_24,region_256,region_308,region_31,region_32,region_320,region_33,region_335,region_366,region_381,region_383,region_387,region_399,region_400,region_418,region_421,region_428,region_439,region_441,region_475,region_483,region_48…	AI464131,Abra,Ada,Adra2a,Angpt1,Bmper,Bmpr1a,Cdh13,Cdon,Csf2,Csnk1d,Ctnnb1,Cxxc5,Dgki,F3,Fgfr2,Foxa1,Gas1,Ghr,Hey2,Hipk2,Igf1r,Ikbke,Il15,Irs1,Isl1,Jag1,Lama2,Lep,Lmnb1,Macf1,Ncam1,Nlgn1,Npnt,Nr2c1,Nrg1,Nrxn1,Peli1,Plcb1,Plk2,Ptprc,Ripk1,Shox2,Slc1a3,Slc24a2,Sox11,Sox2,Sox4,Sox9,Sykb,Tgfbr1,Tgfbr3,Thbs1,Tlr5,Tmod2,Tnr,Tpd52l1,Traf6,Ubr5,Wnt2,Wnt5a,Wnt7a,Zdhhc13,Zdhhc17
GO Biological Process	GO:0061138	morphogenesis of a branching epithelium	193	0.0043847	1	0.194994	1.67555	18.5014	31	0.0244728	0.0410053	94	4.92055e-07	0.00422331	4.49288e-05	2.98516	8.70976	26	148	0.0218487	0.175676	region_136,region_137,region_169,region_170,region_194,region_20,region_22,region_228,region_229,region_23,region_30,region_336,region_374,region_392,region_393,region_421,region_435,region_441,region_455,region_457,region_458,region_507,region_508,region_510,region_61,region_624,region_698,region_699,region_73,region_738,region_85	Angpt1,Bcl2,Ctnnb1,Edn1,Fgfr2,Foxa1,Gli3,Nkx2-1,Nog,Npnt,Pax8,Pbx1,Pbx3,Plxna1,Ptch1,Rbm15,Sema3a,Sema3c,Slc12a2,Socs3,Sox2,Sox9,Tcf21,Tgfbr2,Vdr,Wnt5a
GO Biological Process	GO:0060541	respiratory system development	194	0.004567	1	0.202054	1.62697	20.8977	34	0.0276425	0.0449735	205	5.6224e-05	0.48257	0.002354	2.36006	10.593	25	180	0.0210084	0.138889	region_118,region_13,region_136,region_137,region_2,region_20,region_222,region_223,region_224,region_228,region_229,region_284,region_30,region_339,region_350,region_405,region_406,region_407,region_408,region_421,region_502,region_552,region_565,region_566,region_567,region_568,region_569,region_603,region_61,region_675,region_698,region_699,region_738,region_741	Ada,Aldh1a2,Bmpr1a,Ctnnb1,Fgfr2,Foxa1,Gli3,Hs6st1,Hsd11b1,Insc,Nfib,Nkx2-1,Nog,Prox1,Sim2,Smad2,Sox11,Sox2,Srebf1,Tcf21,Tgfbr1,Tgfbr2,Tns3,Wnt2,Wnt5a
GO Biological Process	GO:0042127	regulation of cell proliferation	195	0.00457419	1	0.201335	1.28576	82.4415	106	0.10905	0.140212	76	5.41371e-08	0.000464659	6.11394e-06	1.76767	52.6116	93	894	0.0781513	0.104027	region_108,region_11,region_114,region_115,region_116,region_118,region_123,region_135,region_152,region_157,region_169,region_170,region_194,region_2,region_20,region_218,region_22,region_225,region_228,region_229,region_235,region_246,region_247,region_272,region_275,region_287,region_308,region_32,region_339,region_35,region_364,region_366,region_371,region_374,region_375,region_38,region_383,…	AK028549,Acer3,Ada,Aldh1a2,Angpt1,Apln,Bcl11b,Bcl2,Bmpr1a,Btla,Calcrl,Ccnd1,Cd47,Cdc7,Cdh13,Cdk1,Cdon,Chst11,Csf2,Ctnnb1,Dlx6,Edn1,Egln3,F3,Fgfr2,Foxo3,Gas1,Ghrhr,Gli3,Gpam,Hand2,Hdac4,Hey2,Hipk2,Hlx,Hmga2,Id2,Il15,Inhba,Irs1,Isl1,Jag1,Jarid2,Kdm4c,Klf11,Klf4,Klf5,Lep,Lifr,Mecom,Mecom,Nampt,Nfib,Nog,Nr5a2,Pax6,Pbx1,Pbx3,Peli1,Phox2b,Pik3r1,Pou3f2,Ppp2r3a,Prdm1,Prox1,Ptch1,Ptprc,Ptprm,Rps15a,S1pr1…
GO Biological Process	GO:0016192	vesicle-mediated transport	196	0.00459101	1	0.201044	1.45796	36.3521	53	0.0480848	0.0701058	1400	0.0866308	1	0.531109	1.23843	34.7213	43	590	0.0361344	0.0728814	region_104,region_105,region_12,region_122,region_129,region_130,region_147,region_15,region_151,region_156,region_166,region_18,region_209,region_228,region_229,region_255,region_275,region_286,region_29,region_302,region_317,region_321,region_324,region_335,region_338,region_368,region_369,region_418,region_425,region_436,region_440,region_459,region_468,region_469,region_483,region_489,region_…	1190002N15Rik,Ahi1,Amph,Ap3m1,Ap3s1,Arl4c,Bcap29,Bin1,Cd47,Cdc42se2,Cplx2,Ctnnb1,Fgfr2,Fshr,Gapvd1,Ghr,Golga5,Kif16b,Macf1,March3,Myh10,Myo6,Nbea,Nlgn1,Nostrin,Rab6b,Rtn3,Sec24d,Sh3bp4,Sh3gl2,Snx18,Sorl1,Spire1,Ston2,Stxbp3a,Stxbp6,Sv2b,Synrg,Thbs1,Vldlr,Vps41,Yipf5,Ywhaz
GO Biological Process	GO:0006414	translational elongation	197	0.0046843	1	0.204088	3.94898	1.51938	6	0.00200976	0.00793651	2156	0.195034	1	0.776426	1.74281	2.29514	4	39	0.00336134	0.102564	region_213,region_287,region_623,region_668,region_669,region_670	Eef1g,Eefsec,Eftud1,Rplp1
GO Biological Process	GO:0048646	anatomical structure formation involved in morphogenesis	198	0.00468503	1	0.203089	1.33892	61.2434	82	0.0810098	0.108466	67	1.29824e-08	0.000111428	1.6631e-06	2.00567	35.8983	72	610	0.0605042	0.118033	region_118,region_129,region_136,region_142,region_146,region_15,region_169,region_170,region_20,region_201,region_202,region_206,region_22,region_228,region_229,region_246,region_247,region_254,region_256,region_268,region_30,region_303,region_305,region_307,region_32,region_339,region_350,region_364,region_365,region_396,region_398,region_405,region_406,region_407,region_409,region_410,region_4…	Ada,Angpt1,Arhgap24,Bbs2,Bmper,Bmpr1a,Cdh13,Cdon,Ctnnb1,Cul3,Dlx6,Dusp5,Edn1,Efnb2,Emcn,Enah,Ephb1,Fgfr2,Foxc1,Gli3,Gsk3b,Hand2,Hey2,Hipk2,Hmga2,Hs6st1,Inhba,Kif16b,Klf5,Macf1,Meis1,Mpp5,Myh10,Neurl1a,Nkx2-1,Nog,Nrcam,Nrxn1,Nrxn3,Onecut1,Pax8,Plxna2,Prox1,Ptch1,Ptprm,Rbm15,Rfx3,Rgma,Rora,S1pr1,Scg2,Sdccag8,Sema3c,Six2,Smad2,Sox11,Sox2,Sox4,Sox9,Tbpl1,Tcf21,Tgfbi,Tgfbr2,Tgfbr3,Thbs1,Thy1,Tjp1,Traf…
GO Biological Process	GO:0016310	phosphorylation	199	0.0047364	1	0.204284	1.32006	67.421	89	0.0891813	0.117725	227	0.000103118	0.885062	0.00389895	1.50454	56.4957	85	960	0.0714286	0.0885417	region_103,region_108,region_112,region_113,region_118,region_124,region_132,region_133,region_134,region_137,region_139,region_156,region_159,region_17,region_182,region_19,region_204,region_217,region_22,region_228,region_229,region_232,region_235,region_24,region_245,region_248,region_260,region_266,region_268,region_276,region_277,region_28,region_285,region_304,region_308,region_309,region_3…	1110020G09Rik,9430031J16Rik,Adra2a,Akap2,Akap6,Akt3,Alk,B230120H23Rik,Bcl2,Bmpr1a,Camk1d,Camk1g,Ccnd1,Ccnh,Cdc7,Cdk1,Cdk5r1,Cdkl1,Cks2,Cmpk2,Creb1,Csnk1d,Csnk1g3,Dgkb,Dyrk1a,Epha3,Epha4,Epha5,Epha7,Ephb1,Ercc3,Fastkd2,Fert2,Fgfr2,Ghr,Gm4922,Gsk3b,Gucy2g,Hgf,Hipk2,Hmga2,Igf1r,Ikbke,Ippk,Itga1,Lep,Map3k13,Mapk10,Mapkap1,Mast4,Mdfic,Mtap2,Mylk,Pak1,Pdk3,Pik3r1,Pkig,Plce1,Plk2,Prkacb,Prkd1,Prps1l3,Pt…
GO Biological Process	GO:0051252	regulation of RNA metabolic process	200	0.0048702	1	0.209005	1.17065	184.512	216	0.244064	0.285714	449	0.0035113	1	0.0671214	1.19947	160.071	192	2720	0.161345	0.0705882	region_1,region_10,region_108,region_112,region_113,region_114,region_115,region_116,region_118,region_119,region_120,region_124,region_125,region_13,region_136,region_137,region_147,region_149,region_152,region_161,region_166,region_167,region_169,region_17,region_170,region_173,region_174,region_175,region_182,region_183,region_185,region_191,region_192,region_194,region_196,region_199,region_2…	AK028549,AW146020,Abra,Aebp1,Apbb2,Atf6,Atoh1,Bbx,Bcl11b,Bhlhe40,C1d,Calcr,Camk1d,Ccnh,Cdca7,Cdk5r1,Cdon,Cdyl,Cebpd,Creb1,Creb5,Crebbp,Ctnnb1,Dbx2,Dkk3,Dlx6,Dmrt1,Dusp5,Dux,E2f8,Ebf1,Edn1,Ednrb,Epha5,Ercc3,Etv1,Fam120b,Fert2,Fgfr2,Foxa1,Foxc1,Foxj3,Foxn3,Foxo3,Gli3,Grhl1,Grhl2,Gsk3b,Gsx1,Gtf2a1,Gtf2i,Gtf2ird1,Hand2,Hdac4,Hey2,Hipk2,Hivep2,Hlx,Hmga2,Id2,Inhba,Irf2,Isl1,Jarid2,Jazf1,Kcnh7,Kdm4c,Khd…
GO Biological Process	GO:0009059	macromolecule biosynthetic process	201	0.00491333	1	0.209807	1.18907	158.106	188	0.209135	0.248677	360	0.00123129	1	0.0293561	1.24214	140.886	175	2394	0.147059	0.0730994	region_1,region_10,region_109,region_113,region_114,region_118,region_119,region_120,region_124,region_125,region_13,region_136,region_137,region_138,region_147,region_149,region_152,region_160,region_161,region_167,region_169,region_170,region_173,region_174,region_175,region_182,region_183,region_190,region_194,region_196,region_199,region_201,region_202,region_207,region_208,region_213,region_…	AK028549,AW146020,Abcf1,Abra,Aebp1,Angpt1,Atoh1,B3galnt1,Bbx,Bcl11b,Bhlhe40,C1d,Ccnh,Cdca7,Cdyl,Cebpd,Chst11,Creb1,Creb5,Crebbp,Ctnnb1,Dars,Dmrt1,E2f8,Ebf1,Eef1g,Eefsec,Eftud1,Eif3h,Ercc3,Etv1,F13a1,Fam120b,Fars2,Foxa1,Foxc1,Foxj3,Foxn3,Foxo3,Fut10,Gbe1,Gli3,Gm5148,Gm606,Grhl1,Grhl2,Grinl1a,Gsx1,Gtf2a1,Gtf2i,Gtf2ird1,Gxylt1,Hand2,Hdac4,Hey2,Hipk2,Hivep2,Hlx,Hmga2,Hs6st1,Iars,Inhba,Irf2,Jarid2,Jaz…
GO Biological Process	GO:0046619	optic placode formation involved in camera-type eye formation	202	0.00492209	1	0.20914	8.92032	0.336311	3	0.000444856	0.00396825	1545	0.114239	1	0.634636	8.49622	0.117699	1	2	0.000840336	0.5	region_405,region_406,region_407	Prox1
GO Biological Process	GO:0050768	negative regulation of neurogenesis	203	0.0049285	1	0.208381	2.00481	8.97842	18	0.0118762	0.0238095	217	8.94996e-05	0.768175	0.00353998	3.07092	4.88453	15	83	0.012605	0.180723	region_115,region_116,region_118,region_20,region_268,region_363,region_387,region_507,region_508,region_512,region_56,region_580,region_581,region_626,region_659,region_699,region_738,region_741	Bmpr1a,Ctnnb1,Dab1,Epha4,Gsk3b,Hmga2,Id2,Nog,Sema3a,Sox11,Thy1,Tnr,Wnt5a,Wnt7a,Ywhah
GO Biological Process	GO:0021953	central nervous system neuron differentiation	204	0.00501474	1	0.210988	1.67549	17.9052	30	0.0236841	0.0396825	90	3.30094e-07	0.0028332	3.148e-05	3.31209	6.94427	23	118	0.0193277	0.194915	region_108,region_136,region_15,region_152,region_228,region_229,region_295,region_362,region_363,region_421,region_479,region_544,region_565,region_566,region_567,region_568,region_569,region_605,region_607,region_608,region_61,region_626,region_65,region_673,region_674,region_692,region_701,region_702,region_752,region_96	Bcl11b,Cln8,Epha4,Ephb1,Fgfr2,Gli3,Gnaq,Gsx1,Isl1,Lep,Mtap2,Ndel1,Nfib,Nkx2-1,Pax6,Plxna4,Pou4f1,Rgnef,Rora,Sox1,Sox2,Sox4,Wnt7a
GO Biological Process	GO:0044249	cellular biosynthetic process	205	0.00505026	1	0.211446	1.16621	190.361	222	0.2518	0.293651	409	0.00258628	1	0.054274	1.19443	177.491	212	3016	0.178151	0.0702918	region_1,region_10,region_106,region_109,region_113,region_114,region_115,region_118,region_119,region_120,region_123,region_124,region_125,region_13,region_136,region_137,region_138,region_14,region_147,region_149,region_152,region_158,region_160,region_161,region_167,region_169,region_170,region_173,region_174,region_175,region_182,region_183,region_190,region_194,region_196,region_199,region_2…	2010111I01Rik,AK028549,AW146020,Abcf1,Abra,Acer3,Acss1,Ada,Adcy2,Aebp1,Aldh1a2,Angpt1,Atoh1,Atp2b1,Atp5g3,B3galnt1,Bbx,Bcl11b,Bhlhe40,C1d,Cbr4,Ccnh,Cdca7,Cdyl,Cebpd,Chst11,Cmpk2,Cox10,Creb1,Creb5,Crebbp,Ctnnb1,Dars,Dmrt1,Dph5,E2f8,Ebf1,Edn1,Eef1g,Eefsec,Eftud1,Eif3h,Enoph1,Ercc3,Etv1,F13a1,Fam120b,Fars2,Foxa1,Foxc1,Foxj3,Foxn3,Foxo3,Fut10,Gbe1,Gch1,Gli3,Gm5148,Gm606,Gmds,Gpam,Grhl1,Grhl2,Grinl1a,…
GO Biological Process	GO:0048557	embryonic digestive tract morphogenesis	206	0.0051654	1	0.215217	2.66809	3.74801	10	0.00495768	0.0132275	220	9.44409e-05	0.810586	0.00368448	5.94735	1.17699	7	20	0.00588235	0.35	region_115,region_116,region_118,region_228,region_229,region_30,region_401,region_402,region_428,region_61	Fgfr2,Gli3,Hlx,Id2,Shox2,Sox11,Tcf21
GO Biological Process	GO:0009952	anterior/posterior pattern specification	207	0.00524759	1	0.217585	1.6868	17.1923	29	0.0227411	0.0383598	393	0.00213742	1	0.0466806	1.94705	11.2991	22	192	0.0184874	0.114583	region_203,region_32,region_339,region_342,region_356,region_392,region_393,region_409,region_410,region_411,region_412,region_413,region_457,region_458,region_479,region_510,region_552,region_574,region_596,region_61,region_612,region_626,region_650,region_651,region_66,region_675,region_699,region_738,region_741	Aldh1a2,Bmpr1a,Cdon,Ctnnb1,Foxc1,Gli3,Hey2,Hipk2,Mllt3,Pax6,Pbx1,Pbx3,Pcsk6,Pgap1,Plxna2,Sema3c,Smad2,Tgfbr1,Tshz1,Wnt5a,Wnt7a,Zic3
GO Biological Process	GO:0051270	regulation of cellular component movement	208	0.00537874	1	0.221951	1.47069	33.3178	49	0.0440712	0.0648148	141	8.22433e-06	0.0705894	0.000500634	2.09138	19.1262	40	325	0.0336135	0.123077	region_132,region_133,region_136,region_169,region_170,region_20,region_204,region_22,region_221,region_245,region_246,region_247,region_308,region_31,region_366,region_374,region_405,region_406,region_407,region_419,region_426,region_427,region_437,region_439,region_451,region_479,region_483,region_486,region_502,region_507,region_508,region_537,region_552,region_561,region_584,region_586,region…	Ada,Adra2a,Angpt1,Bbs2,Bcl2,Bmper,Camk1d,Cdh13,Edn1,F3,Fert2,Igf1r,Irs1,Lama2,Macf1,Nkx2-1,Nog,Onecut1,Pax6,Pik3r1,Plcb1,Pld1,Plxna4,Prkd1,Prox1,Ptprm,Rap2b,Rras2,S1pr1,Sema3a,Sox9,Tgfbr1,Tgfbr3,Thbs1,Thy1,Tie1,Tmsb4x,Trim32,Vcl,Wnt5a
GO Biological Process	GO:0006810	transport	209	0.00538621	1	0.221196	1.18646	158.455	188	0.209597	0.248677	766	0.0209794	1	0.235074	1.15301	155.245	179	2638	0.15042	0.0678544	region_102,region_104,region_105,region_109,region_11,region_110,region_12,region_122,region_126,region_127,region_129,region_130,region_142,region_147,region_15,region_150,region_151,region_156,region_158,region_159,region_164,region_165,region_166,region_169,region_170,region_172,region_18,region_181,region_184,region_185,region_186,region_191,region_193,region_194,region_195,region_197,region_…	1190002N15Rik,Abcc12,Abcc4,Abcd3,Abra,Ada,Ahi1,Amph,Ank,Ap3m1,Ap3s1,Apba1,Apba2,Aqp11,Arl4c,Atp10a,Atp11b,Atp2b1,Atp5g3,Atp6ap1l,Atp6v1d,Bcap29,Bcl2,Bin1,Cachd1,Cacna2d1,Cacna2d3,Car2,Ccnd1,Cd47,Cdc42se2,Cdh17,Chrna9,Cln8,Cplx2,Creb1,Csf2,Ctnnb1,Dirc2,Dync1i2,Dynlrb2,Edn1,Efcab4b,Enah,Fam125b,Fez1,Fgfr2,Fshr,Fxyd2,Fxyd6,Gabrb1,Gabrb3,Gapvd1,Ghr,Ghrhr,Golga5,Gpam,Grhpr,Grid1,Grid2,Grip2,Gsk3b,Hcn1…
GO Biological Process	GO:0042221	response to chemical stimulus	210	0.00548592	1	0.224217	1.18521	159.466	189	0.210934	0.25	4341	0.961715	1	1	0.888107	185.788	165	3157	0.138655	0.0522648	region_108,region_113,region_115,region_116,region_118,region_121,region_123,region_124,region_125,region_126,region_127,region_129,region_13,region_132,region_133,region_135,region_136,region_137,region_15,region_156,region_157,region_158,region_166,region_169,region_17,region_170,region_175,region_185,region_194,region_20,region_204,region_217,region_22,region_224,region_228,region_229,region_2…	Abcc4,Abcd3,Ada,Adcyap1r1,Adra2a,Aldh1a2,Angpt1,Ank3,Anxa5,Apbb2,Atoh1,Atp5g3,Bche,Bcl2,Boc,Cacybp,Car2,Ccnd1,Cd83,Cdh13,Cdh4,Cdk1,Cdk5r1,Chl1,Cln8,Cmpk2,Col6a1,Creb1,Ctnnb1,Dock4,Dusp10,Edem3,Edn1,Ednrb,Efna5,Egln3,Ei24,Enah,Enpp2,Epha3,Epha4,Epha5,Epha7,Ephb1,Eps8,Ercc3,Etv1,F3,Fancc,Fert2,Fez1,Fgfr2,Fndc1,Foxa1,Foxc1,Foxo3,Gas1,Gch1,Ghr,Ghrhr,Gli3,Gnao1,Gpam,Gsk3b,Haao,Hdac4,Herpud1,Hlcs,Id2,I…
GO Biological Process	GO:0007155	cell adhesion	211	0.00555414	1	0.22593	1.31198	67.8363	89	0.0897305	0.117725	55	2.3455e-09	2.01314e-05	3.66026e-07	2.05223	36.5457	75	621	0.0630252	0.120773	region_1,region_106,region_107,region_108,region_129,region_146,region_162,region_169,region_17,region_170,region_192,region_22,region_221,region_230,region_238,region_240,region_245,region_246,region_247,region_256,region_261,region_262,region_269,region_270,region_271,region_274,region_275,region_28,region_300,region_31,region_314,region_315,region_316,region_359,region_363,region_373,region_37…	Ada,Aebp1,Angpt1,Bcl2,Boc,Cd34,Cd47,Cd96,Cdh13,Cdh17,Cdh2,Cdh20,Cdh4,Cdh6,Cdh8,Cdk5r1,Cdon,Chl1,Cntn3,Col15a1,Col27a1,Col6a1,Cpxm2,Ctnnb1,Dab1,Dsc3,Edil3,Efnb2,Egfl6,Emcn,Epha4,Ephb1,Fat3,Fert2,Fndc3a,Hapln1,Igsf11,Itga1,Itga2,Itgb6,Lama2,Lamc2,Lep,Lpp,Lsamp,Mpdz,Ncam1,Negr1,Nell2,Nlgn1,Npnt,Nrcam,Nrp2,Nrxn1,Nrxn3,Pcdh18,Pcdh9,Perp,Pgm5,Plcb1,Ptprc,Ptprm,Pvrl1,Pvrl3,Rgmb,Sox9,Spon1,Sykb,Tgfbi,Thb…
GO Biological Process	GO:0016477	cell migration	212	0.00559543	1	0.226536	1.40689	42.6473	60	0.0564118	0.0793651	96	6.41748e-07	0.00550812	5.73763e-05	2.07324	24.5992	51	418	0.0428571	0.12201	region_108,region_126,region_127,region_132,region_133,region_136,region_15,region_17,region_199,region_2,region_268,region_275,region_276,region_277,region_296,region_314,region_315,region_359,region_364,region_365,region_387,region_405,region_406,region_407,region_409,region_410,region_411,region_412,region_413,region_456,region_479,region_483,region_510,region_522,region_524,region_525,region_…	A930038C07Rik,Apbb2,Atoh1,Cd34,Cd47,Cdh13,Cdh2,Cdk5r1,Chl1,Cul3,Dab1,Dock4,Ednrb,Efnb2,Epha3,Ephb1,Fam40b,Foxc1,Gli3,Gsk3b,Hand2,Isl1,Itga1,Lep,Lrrc16a,Myh10,Ndel1,Ndn,Nkx2-1,Nr2f1,Nrg1,Nrp2,Pax6,Phox2b,Plxna2,Pou3f2,Pou4f1,Prkd1,Prox1,Scg2,Sema3c,Sox1,Sykb,Tgfbr1,Thbs1,Tnr,Tns3,Vav2,Wnt5a,Wnt7a,Zfand5
GO Biological Process	GO:0010464	regulation of mesenchymal cell proliferation	213	0.00562508	1	0.226667	2.07708	7.70312	16	0.0101893	0.021164	146	1.01791e-05	0.0873669	0.000598403	4.79274	2.29514	11	39	0.0092437	0.282051	region_22,region_228,region_229,region_366,region_428,region_565,region_566,region_567,region_568,region_569,region_603,region_698,region_699,region_738,region_741,region_83	Bmpr1a,Ctnnb1,Fgfr2,Gas1,Irs1,Nfib,Shox2,Sox9,Tgfbr2,Wnt2,Wnt5a
GO Biological Process	GO:0031100	organ regeneration	214	0.00565159	1	0.226671	2.49297	4.4124	11	0.00583651	0.0145503	388	0.00188749	1	0.0417534	2.92973	3.41328	10	58	0.00840336	0.172414	region_113,region_157,region_169,region_170,region_23,region_231,region_235,region_43,region_509,region_537,region_552	Angpt1,Ccnd1,Cdk1,Hgf,Lifr,Lpin1,Mki67,Socs3,Tgfbr1,Tgfbr3
GO Biological Process	GO:0010467	gene expression	215	0.00565498	1	0.225752	1.18292	161.465	191	0.213578	0.252646	712	0.0181345	1	0.218607	1.16085	149.89	174	2547	0.146219	0.0683157	region_1,region_10,region_109,region_113,region_114,region_118,region_119,region_120,region_124,region_125,region_126,region_127,region_13,region_131,region_136,region_137,region_138,region_147,region_149,region_150,region_152,region_160,region_161,region_166,region_167,region_169,region_170,region_173,region_174,region_175,region_182,region_183,region_185,region_194,region_196,region_199,region_…	AK028549,AW146020,Abcf1,Abra,Adamts3,Aebp1,Atoh1,Bbx,Bcl11b,Bhlhe40,C1d,Ccnh,Cdca7,Cdyl,Cebpd,Cpsf2,Creb1,Creb5,Crebbp,Ctnnb1,Dars,Dmrt1,E2f8,Ebf1,Eef1g,Eefsec,Eftud1,Eif3h,Ercc3,Etv1,F13a1,F3,Fam120b,Fars2,Foxa1,Foxc1,Foxj3,Foxn3,Foxo3,Gli3,Gm5148,Grhl1,Grhl2,Grinl1a,Gsx1,Gtf2a1,Gtf2i,Gtf2ird1,Hand2,Hdac4,Hey2,Hipk2,Hivep2,Hlx,Hmga2,Iars,Immp2l,Irf2,Jarid2,Jazf1,Kdm4c,Khdrbs3,Klf11,Klf12,Klf3,Kl…
GO Biological Process	GO:0051685	maintenance of ER location	216	0.0056848	1	0.225892	18.0702	0.11068	2	0.000146402	0.0026455	1071	0.0588497	1	0.471622	16.9924	0.0588497	1	1	0.000840336	1	region_675,region_676	Grinl1a
GO Biological Process	GO:0042063	gliogenesis	217	0.00580124	1	0.229457	1.77626	13.5115	24	0.0178724	0.031746	297	0.000488561	1	0.0141189	2.46899	6.88542	17	117	0.0142857	0.145299	region_115,region_116,region_118,region_136,region_142,region_199,region_22,region_224,region_374,region_479,region_524,region_525,region_547,region_565,region_566,region_567,region_568,region_569,region_587,region_588,region_61,region_65,region_699,region_703	Bcl2,Ctnnb1,Gli3,Id2,Mpp5,Ndn,Nfib,Nkx2-1,Nrg1,Pax6,Phox2b,Pou3f1,Pou3f2,Sox11,Sox4,Sox6,Sox9
GO Biological Process	GO:0001743	optic placode formation	218	0.0058441	1	0.230091	8.3795	0.358017	3	0.000473567	0.00396825	1926	0.166371	1	0.741413	5.66415	0.176549	1	3	0.000840336	0.333333	region_405,region_406,region_407	Prox1
GO Biological Process	GO:0006796	phosphate-containing compound metabolic process	219	0.00586991	1	0.230052	1.28009	80.4633	103	0.106433	0.136243	241	0.000139342	1	0.00496254	1.44839	66.971	97	1138	0.0815126	0.0852373	region_103,region_108,region_112,region_113,region_118,region_124,region_132,region_133,region_134,region_137,region_139,region_155,region_156,region_159,region_17,region_18,region_182,region_19,region_204,region_217,region_22,region_228,region_229,region_232,region_235,region_24,region_245,region_246,region_247,region_248,region_260,region_266,region_268,region_276,region_277,region_28,region_28…	1110020G09Rik,9430031J16Rik,Adra2a,Akap2,Akap6,Akt3,Alk,B230120H23Rik,Bcl2,Bmpr1a,Camk1d,Camk1g,Ccnd1,Ccnh,Cdc7,Cdk1,Cdk5r1,Cdkl1,Cks2,Cmpk2,Creb1,Csnk1d,Csnk1g3,Dgkb,Dusp10,Dusp14,Dusp5,Dyrk1a,Epha3,Epha4,Epha5,Epha7,Ephb1,Ercc3,Fastkd2,Fert2,Fgfr2,Ghr,Gm4922,Gsk3b,Gucy2g,Hgf,Hipk2,Hmga2,Igf1r,Ikbke,Ippk,Itga1,Lep,Map3k13,Mapk10,Mapkap1,Mast4,Mdfic,Mtap2,Mylk,Ocrl,Pak1,Pdk3,Pdp1,Pik3r1,Pkig,Plce…
GO Biological Process	GO:0022610	biological adhesion	220	0.00592323	1	0.231087	1.3087	68.0066	89	0.0899558	0.117725	57	3.58608e-09	3.07793e-05	5.39988e-07	2.03259	36.8988	75	627	0.0630252	0.119617	region_1,region_106,region_107,region_108,region_129,region_146,region_162,region_169,region_17,region_170,region_192,region_22,region_221,region_230,region_238,region_240,region_245,region_246,region_247,region_256,region_261,region_262,region_269,region_270,region_271,region_274,region_275,region_28,region_300,region_31,region_314,region_315,region_316,region_359,region_363,region_373,region_37…	Ada,Aebp1,Angpt1,Bcl2,Boc,Cd34,Cd47,Cd96,Cdh13,Cdh17,Cdh2,Cdh20,Cdh4,Cdh6,Cdh8,Cdk5r1,Cdon,Chl1,Cntn3,Col15a1,Col27a1,Col6a1,Cpxm2,Ctnnb1,Dab1,Dsc3,Edil3,Efnb2,Egfl6,Emcn,Epha4,Ephb1,Fat3,Fert2,Fndc3a,Hapln1,Igsf11,Itga1,Itga2,Itgb6,Lama2,Lamc2,Lep,Lpp,Lsamp,Mpdz,Ncam1,Negr1,Nell2,Nlgn1,Npnt,Nrcam,Nrp2,Nrxn1,Nrxn3,Pcdh18,Pcdh9,Perp,Pgm5,Plcb1,Ptprc,Ptprm,Pvrl1,Pvrl3,Rgmb,Sox9,Spon1,Sykb,Tgfbi,Thb…
GO Biological Process	GO:0006435	threonyl-tRNA aminoacylation	221	0.0060099	1	0.233407	8.29425	0.361696	3	0.000478434	0.00396825	585	0.00997499	1	0.146351	11.3283	0.176549	2	3	0.00168067	0.666667	region_160,region_201,region_202	Tars,Tarsl2
GO Biological Process	GO:0023052	signaling	222	0.0060533	1	0.234034	1.13184	252.686	286	0.33424	0.378307	2789	0.31088	1	0.956716	1.02808	257.762	265	4380	0.222689	0.0605023	region_0,region_100,region_102,region_103,region_106,region_107,region_108,region_110,region_118,region_124,region_125,region_129,region_13,region_132,region_133,region_136,region_137,region_140,region_141,region_142,region_144,region_147,region_155,region_156,region_157,region_166,region_168,region_169,region_17,region_170,region_185,region_186,region_194,region_195,region_199,region_2,region_20…	4930596D02Rik,AK053790,Adamts3,Adcy2,Adcyap1r1,Adra2a,Akap2,Aldh1a2,Alk,Amph,Angpt1,Ank3,Apba1,Apcdd1,Arhgap15,Arhgap18,Arhgap21,Arhgap24,Arhgap42,Arhgef3,Arl4a,Arl4c,B230120H23Rik,Bai3,Bche,Bcl2,Bmp8a,Bmpr1a,Boc,Btla,Calcr,Calcrl,Ccnd1,Cd47,Cdh13,Cdk5r1,Cdon,Chrm2,Cln8,Cplx2,Cradd,Creb1,Csnk1d,Csnk1g3,Ctnnb1,Cul3,Cxxc4,Cxxc5,Dab1,Dcdc5,Dgkb,Dgki,Diras2,Dkk3,Dlgap2,Dlgap4,Dmrt1,Dok5,Edn1,Ednrb,Ef…
GO Biological Process	GO:0002090	regulation of receptor internalization	223	0.00605735	1	0.23314	4.41843	1.13162	5	0.00149686	0.00661376	1518	0.113782	1	0.643338	3.39849	0.588497	2	10	0.00168067	0.2	region_169,region_170,region_570,region_571,region_572	Angpt1,Sh3gl2
GO Biological Process	GO:0040014	regulation of multicellular organism growth	224	0.00615764	1	0.235942	2.18188	6.41649	14	0.00848742	0.0185185	275	0.000346593	1	0.0108175	2.98516	4.35488	13	74	0.0109244	0.175676	region_13,region_156,region_228,region_229,region_308,region_361,region_374,region_547,region_56,region_579,region_605,region_615,region_718,region_85	Bbs2,Bcl2,Creb1,Fgfr2,Ghr,Ghrhr,Gpam,Hmga2,Lep,Pou3f2,Ptch1,Rai1,Sgip1
GO Biological Process	GO:0048536	spleen development	225	0.00632379	1	0.241231	2.75821	3.26299	9	0.00431612	0.0119048	327	0.000752788	1	0.019759	4.40545	1.58894	7	27	0.00588235	0.259259	region_30,region_374,region_392,region_393,region_435,region_457,region_458,region_678,region_75	Bcl2,Jarid2,Onecut1,Pbx1,Pbx3,Rbm15,Tcf21
GO Biological Process	GO:0030240	skeletal muscle thin filament assembly	226	0.00633177	1	0.240467	8.13738	0.368669	3	0.000487658	0.00396825	2206	0.215437	1	0.838212	4.24811	0.235399	1	4	0.000840336	0.25	region_405,region_406,region_407	Prox1
GO Biological Process	GO:0006355	regulation of transcription, DNA-dependent	227	0.00645052	1	0.243898	1.16637	180.903	211	0.23929	0.2791	469	0.00443191	1	0.0811069	1.19638	156.305	187	2656	0.157143	0.0704066	region_1,region_10,region_108,region_112,region_113,region_114,region_115,region_116,region_118,region_119,region_120,region_124,region_125,region_13,region_136,region_137,region_147,region_149,region_152,region_161,region_167,region_169,region_17,region_170,region_173,region_174,region_175,region_182,region_183,region_185,region_191,region_192,region_194,region_196,region_199,region_20,region_20…	AK028549,AW146020,Abra,Aebp1,Apbb2,Atf6,Atoh1,Bbx,Bcl11b,Bhlhe40,C1d,Camk1d,Ccnh,Cdca7,Cdk5r1,Cdon,Cdyl,Cebpd,Creb1,Creb5,Crebbp,Ctnnb1,Dbx2,Dkk3,Dlx6,Dmrt1,Dusp5,Dux,E2f8,Ebf1,Edn1,Ednrb,Epha5,Ercc3,Etv1,Fam120b,Fert2,Fgfr2,Foxa1,Foxc1,Foxj3,Foxn3,Foxo3,Gli3,Grhl1,Grhl2,Gsk3b,Gsx1,Gtf2a1,Gtf2i,Gtf2ird1,Hand2,Hdac4,Hey2,Hipk2,Hivep2,Hlx,Hmga2,Id2,Inhba,Irf2,Isl1,Jarid2,Jazf1,Kcnh7,Kdm4c,Khdrbs3,K…
GO Biological Process	GO:0031016	pancreas development	228	0.00651253	1	0.245162	1.87272	10.6797	20	0.0141265	0.026455	177	2.60875e-05	0.223909	0.00126502	3.39849	4.41373	15	75	0.012605	0.2	region_108,region_204,region_22,region_303,region_339,region_383,region_405,region_406,region_407,region_479,region_490,region_491,region_492,region_493,region_553,region_65,region_675,region_678,region_699,region_738	Aldh1a2,Ctnnb1,Igf1r,Insm1,Invs,Isl1,Nr5a2,Onecut1,Pax6,Prox1,Rfx3,Smad2,Sox4,Sox9,Wnt5a
GO Biological Process	GO:0007517	muscle organ development	229	0.00654459	1	0.245293	1.5871	21.4227	34	0.0283369	0.0449735	252	0.000184812	1	0.00629461	2.15514	12.0642	26	205	0.0218487	0.126829	region_108,region_124,region_125,region_169,region_170,region_228,region_229,region_266,region_268,region_30,region_311,region_32,region_397,region_401,region_402,region_405,region_406,region_407,region_428,region_443,region_537,region_550,region_559,region_560,region_591,region_603,region_632,region_650,region_651,region_66,region_699,region_703,region_738,region_752	AI464131,Angpt1,Cdon,Ctnnb1,Etv1,Fgfr2,Foxc1,Gsk3b,Hey2,Hlx,Isl1,Mylk,Nrg1,Pdzrn3,Pou4f1,Ppp3ca,Prox1,Shox2,Svil,Tcf21,Tgfbr3,Tnc,Ube4b,Wnt2,Wnt5a,Zfp238
GO Biological Process	GO:0035108	limb morphogenesis	230	0.00657898	1	0.24551	1.62678	19.056	31	0.0252064	0.0410053	95	5.90903e-07	0.00507172	5.33866e-05	3.03436	8.23896	25	140	0.0210084	0.178571	region_118,region_20,region_22,region_228,region_229,region_295,region_392,region_393,region_409,region_410,region_411,region_412,region_413,region_420,region_428,region_45,region_457,region_458,region_472,region_510,region_600,region_61,region_626,region_65,region_675,region_699,region_708,region_738,region_741,region_83,region_85	Aldh1a2,Bmpr1a,Chst11,Ctnnb1,Dlx6,Fgfr2,Gas1,Gli3,Gnaq,Hand2,Lnp,Mecom,Mecom,Nog,Pbx1,Pbx3,Plxna2,Ptch1,Sema3c,Shox2,Sox11,Sox4,Sox9,Wnt5a,Wnt7a
GO Biological Process	GO:0022603	regulation of anatomical structure morphogenesis	231	0.00658829	1	0.244793	1.37863	46.4231	64	0.0614061	0.0846561	157	1.39524e-05	0.119753	0.00076276	1.86369	27.3651	51	465	0.0428571	0.109677	region_108,region_12,region_132,region_133,region_136,region_144,region_15,region_17,region_194,region_197,region_20,region_22,region_228,region_229,region_238,region_246,region_247,region_268,region_276,region_277,region_314,region_315,region_339,region_348,region_363,region_374,region_387,region_405,region_406,region_407,region_419,region_428,region_439,region_455,region_460,region_483,region_5…	Akap2,Arhgap15,Bai3,Bcl2,Bmpr1a,Cdc42se2,Cdh2,Cdh4,Cdk5r1,Ctnnb1,Cyfip1,Dab1,Edn1,Epha3,Epha4,F3,Fam40b,Fgfr2,Gsk3b,Gtf2i,Hand2,Hgf,Isl1,Myh10,Ndel1,Nfib,Nkx2-1,Nog,Pax8,Plxna4,Pou3f2,Prkd1,Prox1,Ptprm,Sema3a,Shox2,Sipa1l1,Smad2,Sox9,Tgfbr3,Thbs1,Thbs2,Thy1,Tie1,Tnik,Tnr,Vdr,Wnt2,Wnt5a,Wnt7a,Ywhah
GO Biological Process	GO:0006351	transcription, DNA-dependent	232	0.00666832	1	0.246699	1.20896	126.555	153	0.167401	0.202381	342	0.000922676	1	0.0231559	1.30034	102.281	133	1738	0.111765	0.0765247	region_1,region_10,region_113,region_114,region_118,region_119,region_120,region_124,region_125,region_13,region_136,region_137,region_147,region_149,region_152,region_161,region_167,region_169,region_170,region_173,region_174,region_175,region_182,region_183,region_194,region_196,region_199,region_22,region_224,region_239,region_241,region_257,region_259,region_26,region_27,region_275,region_284…	AK028549,AW146020,Abra,Aebp1,Atoh1,Bbx,Bcl11b,Bhlhe40,C1d,Ccnh,Cdca7,Cdyl,Cebpd,Creb1,Creb5,Crebbp,Ctnnb1,Dmrt1,E2f8,Ebf1,Ercc3,Etv1,Fam120b,Foxa1,Foxc1,Foxj3,Foxn3,Foxo3,Gli3,Grhl1,Grhl2,Grinl1a,Gsx1,Gtf2a1,Gtf2i,Gtf2ird1,Hand2,Hdac4,Hey2,Hipk2,Hivep2,Hlx,Hmga2,Irf2,Jarid2,Jazf1,Kdm4c,Khdrbs3,Klf11,Klf12,Klf3,Klf4,Klf5,Klf6,Klf7,Klf9,Lpin1,Maf,Mafb,Mdfic,Mecom,Med10,Meis1,Mllt3,Myt1l,Ndn,Nfe2l3,…
GO Biological Process	GO:0051253	negative regulation of RNA metabolic process	233	0.00670085	1	0.246839	1.31435	63.9098	84	0.0845368	0.111111	102	1.02423e-06	0.00879095	8.61858e-05	1.77856	41.6067	74	707	0.0621849	0.104668	region_108,region_113,region_114,region_115,region_116,region_118,region_13,region_136,region_137,region_149,region_166,region_17,region_173,region_174,region_185,region_191,region_194,region_20,region_22,region_220,region_224,region_228,region_229,region_250,region_259,region_268,region_284,region_287,region_289,region_290,region_291,region_292,region_293,region_30,region_303,region_307,region_3…	AK028549,Bhlhe40,C1d,Cdk5r1,Cebpd,Ctnnb1,Dkk3,Dusp5,Edn1,Ednrb,Fgfr2,Foxa1,Foxc1,Foxj3,Foxn3,Foxo3,Gli3,Gsk3b,Hdac4,Hey2,Hipk2,Hmga2,Id2,Isl1,Jarid2,Jazf1,Klf11,Klf12,Klf4,Lep,Lpin1,Maf,Mdfic,Mecom,Nfix,Nkx2-1,Nog,Nostrin,Nr2c1,Nr2f1,Pabpc1,Pkig,Plcb1,Pou4f1,Prdm1,Prdm5,Prickle1,Prox1,Rbfox2,Rbm15,Rfx3,Scgb1a1,Shox2,Sim2,Sla2,Smad2,Smyd2,Sox11,Sox2,Sox6,Sox9,Srebf1,Srsf7,Tbl1xr1,Tcf21,Tle1,Tle4,T…
GO Biological Process	GO:0006412	translation	234	0.00677094	1	0.248355	1.77738	12.9404	23	0.0171169	0.0304233	3092	0.395639	1	1	1.07889	18.5377	20	315	0.0168067	0.0634921	region_109,region_118,region_138,region_160,region_174,region_201,region_202,region_213,region_216,region_225,region_241,region_287,region_380,region_423,region_433,region_623,region_668,region_669,region_670,region_699,region_71,region_72,region_77	Abcf1,Dars,Eef1g,Eefsec,Eftud1,Eif3h,F13a1,Fars2,Gm5148,Iars,Mrps30,Nars2,Pet112l,Rpl14,Rplp1,Rps15a,Rps29,Sox11,Tars,Tarsl2
GO Biological Process	GO:0032774	RNA biosynthetic process	235	0.00690842	1	0.252319	1.20775	126.682	153	0.167568	0.202381	345	0.000986246	1	0.0245361	1.2981	102.457	133	1741	0.111765	0.0763929	region_1,region_10,region_113,region_114,region_118,region_119,region_120,region_124,region_125,region_13,region_136,region_137,region_147,region_149,region_152,region_161,region_167,region_169,region_170,region_173,region_174,region_175,region_182,region_183,region_194,region_196,region_199,region_22,region_224,region_239,region_241,region_257,region_259,region_26,region_27,region_275,region_284…	AK028549,AW146020,Abra,Aebp1,Atoh1,Bbx,Bcl11b,Bhlhe40,C1d,Ccnh,Cdca7,Cdyl,Cebpd,Creb1,Creb5,Crebbp,Ctnnb1,Dmrt1,E2f8,Ebf1,Ercc3,Etv1,Fam120b,Foxa1,Foxc1,Foxj3,Foxn3,Foxo3,Gli3,Grhl1,Grhl2,Grinl1a,Gsx1,Gtf2a1,Gtf2i,Gtf2ird1,Hand2,Hdac4,Hey2,Hipk2,Hivep2,Hlx,Hmga2,Irf2,Jarid2,Jazf1,Kdm4c,Khdrbs3,Klf11,Klf12,Klf3,Klf4,Klf5,Klf6,Klf7,Klf9,Lpin1,Maf,Mafb,Mdfic,Mecom,Med10,Meis1,Mllt3,Myt1l,Ndn,Nfe2l3,…
GO Biological Process	GO:0050850	positive regulation of calcium-mediated signaling	236	0.00693736	1	0.252302	3.21887	2.17468	7	0.00287655	0.00925926	813	0.0271407	1	0.28653	3.39849	1.17699	4	20	0.00336134	0.2	region_502,region_662,region_663,region_664,region_665,region_722,region_79	Ada,Cdh13,Ncam1,Sykb
GO Biological Process	GO:0060037	pharyngeal system development	237	0.00701345	1	0.253993	3.2121	2.17926	7	0.00288262	0.00925926	915	0.037308	1	0.349961	3.92133	0.765046	3	13	0.00252101	0.230769	region_108,region_409,region_410,region_411,region_412,region_413,region_552	Isl1,Plxna2,Tgfbr1
GO Biological Process	GO:0021955	central nervous system neuron axonogenesis	238	0.00702378	1	0.253299	2.41765	4.54987	11	0.00601835	0.0145503	365	0.00135291	1	0.0318139	4.6343	1.29469	6	22	0.00504202	0.272727	region_15,region_363,region_565,region_566,region_567,region_568,region_569,region_607,region_608,region_692,region_96	Epha4,Ephb1,Ndel1,Nfib,Plxna4,Rgnef
GO Biological Process	GO:0070857	regulation of bile acid biosynthetic process	239	0.00705684	1	0.253426	7.81991	0.383636	3	0.000507456	0.00396825	2206	0.215437	1	0.838212	4.24811	0.235399	1	4	0.000840336	0.25	region_405,region_406,region_407	Prox1
GO Biological Process	GO:0009605	response to external stimulus	240	0.00715743	1	0.255968	1.28613	73.865	95	0.097705	0.125661	108	1.7718e-06	0.0152074	0.000140809	1.70993	46.7855	80	795	0.0672269	0.100629	region_108,region_115,region_116,region_124,region_125,region_126,region_127,region_129,region_13,region_132,region_133,region_136,region_15,region_154,region_156,region_158,region_169,region_17,region_170,region_175,region_194,region_20,region_204,region_22,region_23,region_231,region_235,region_244,region_245,region_246,region_247,region_249,region_251,region_256,region_271,region_276,region_27…	Aldh1a2,Angpt1,Ank3,Apbb2,Atoh1,Bche,Bcl2,Bhlhe40,Boc,Ccnd1,Cdh4,Cdk5r1,Chl1,Chrna9,Cradd,Dock4,Ednrb,Efna5,Enah,Enpp2,Epha3,Epha4,Epha5,Epha7,Ephb1,Etv1,F3,Fert2,Gas1,Ghr,Gli3,Gpam,Grid2,Hlcs,Id2,Igf1r,Il15,Isl1,Itga1,Kif26a,Klf4,Klf7,Lect2,Lep,Mecom,Mecom,Mgmt,Myh10,Neurl1a,Nfib,Nkx2-1,Nog,Nrcam,Nrp2,Nrxn1,P2ry1,Pax6,Pik3r1,Plxna4,Prkd1,Ptprm,Pvrl1,Scg2,Sema3a,Slc12a2,Slc1a2,Slc1a3,Slc8a1,Socs3…
GO Biological Process	GO:0008152	metabolic process	241	0.00721972	1	0.257124	1.08595	395.967	430	0.523766	0.568783	1485	0.105466	1	0.609573	1.04593	454.143	475	7717	0.39916	0.0615524	region_1,region_10,region_100,region_103,region_106,region_108,region_109,region_11,region_112,region_113,region_114,region_115,region_118,region_119,region_120,region_121,region_123,region_124,region_125,region_126,region_127,region_13,region_131,region_132,region_133,region_134,region_135,region_136,region_137,region_138,region_139,region_14,region_147,region_149,region_150,region_152,region_15…	0610007P08Rik,1110020G09Rik,2010111I01Rik,2310001A20Rik,4833403I15Rik,9430031J16Rik,A930038C07Rik,AI464131,AK028549,AW146020,Abcc12,Abcc4,Abcd3,Abcf1,Abra,Acer3,Acss1,Ada,Adamts12,Adamts3,Adcy2,Adra2a,Aebp1,Agbl1,Ahcyl2,Akap2,Akap6,Akr1e1,Akt3,Aldh1a2,Alk,Angpt1,Aplf,Arl4a,Atl1,Atoh1,Atp2b1,Atp5g3,B230120H23Rik,B3galnt1,Bbx,Bche,Bcl11b,Bcl2,Bhlhe40,Bmpr1a,C1d,C8b,Calcr,Camk1d,Camk1g,Car12,Car2,Cb…
GO Biological Process	GO:2000145	regulation of cell motility	242	0.00724843	1	0.25708	1.46605	31.3769	46	0.0415039	0.0608466	148	1.11718e-05	0.0958871	0.000647886	2.11017	18.008	38	306	0.0319328	0.124183	region_132,region_133,region_136,region_169,region_170,region_20,region_204,region_22,region_221,region_245,region_246,region_247,region_308,region_31,region_366,region_374,region_405,region_406,region_407,region_419,region_426,region_427,region_437,region_439,region_451,region_479,region_483,region_486,region_502,region_507,region_508,region_537,region_561,region_584,region_586,region_598,region…	Ada,Adra2a,Angpt1,Bbs2,Bcl2,Bmper,Camk1d,Cdh13,Edn1,F3,Fert2,Igf1r,Irs1,Lama2,Macf1,Nkx2-1,Nog,Onecut1,Pax6,Pik3r1,Plcb1,Pld1,Prkd1,Prox1,Ptprm,Rap2b,Rras2,S1pr1,Sema3a,Sox9,Tgfbr3,Thbs1,Thy1,Tie1,Tmsb4x,Trim32,Vcl,Wnt5a
GO Biological Process	GO:0070309	lens fiber cell morphogenesis	243	0.0073464	1	0.259482	7.70501	0.389357	3	0.000515022	0.00396825	2206	0.215437	1	0.838212	4.24811	0.235399	1	4	0.000840336	0.25	region_405,region_406,region_407	Prox1
GO Biological Process	GO:0048562	embryonic organ morphogenesis	244	0.00742389	1	0.261144	1.5398	24.0291	37	0.0317846	0.0489418	103	1.09216e-06	0.00937405	9.10102e-05	2.54093	12.5938	32	214	0.0268908	0.149533	region_115,region_116,region_118,region_20,region_22,region_228,region_229,region_254,region_30,region_339,region_342,region_36,region_371,region_401,region_402,region_405,region_406,region_407,region_421,region_428,region_45,region_455,region_479,region_499,region_521,region_552,region_600,region_61,region_612,region_616,region_682,region_685,region_698,region_73,region_738,region_744,region_83	AK028549,Atoh1,Chrna9,Chst11,Dlx6,Edn1,Fgfr2,Gas1,Gjb6,Gli3,Hipk2,Hlx,Id2,Mafb,Myo6,Nog,Pax6,Pax8,Prox1,Shox2,Six2,Smad2,Sobp,Sox11,Sox2,Sox9,Tcf21,Tgfbr1,Tgfbr2,Tshz1,Wnt5a,Zic1
GO Biological Process	GO:0048546	digestive tract morphogenesis	245	0.00744181	1	0.260707	2.13229	6.56572	14	0.00868481	0.0185185	213	8.42269e-05	0.722919	0.00339399	3.8941	2.82479	11	48	0.0092437	0.229167	region_115,region_116,region_118,region_228,region_229,region_30,region_339,region_374,region_401,region_402,region_428,region_61,region_699,region_738	Bcl2,Ctnnb1,Fgfr2,Gli3,Hlx,Id2,Shox2,Smad2,Sox11,Tcf21,Wnt5a
GO Biological Process	GO:0048584	positive regulation of response to stimulus	246	0.0076749	1	0.267779	1.3199	59.853	79	0.0791706	0.104497	149	1.15855e-05	0.0994385	0.000667373	1.66951	43.7253	73	743	0.0613445	0.0982503	region_103,region_108,region_11,region_118,region_137,region_15,region_156,region_168,region_169,region_170,region_195,region_204,region_22,region_228,region_229,region_231,region_24,region_275,region_308,region_32,region_320,region_33,region_335,region_364,region_366,region_374,region_381,region_383,region_399,region_400,region_418,region_421,region_428,region_437,region_439,region_441,region_45…	AI464131,Abra,Ada,Adra2a,Angpt1,Bcl2,Bmper,Bmpr1a,C8b,Camk1d,Cd47,Cdh13,Cdon,Csf2,Csnk1d,Ctnnb1,Cxxc5,Dgki,Edn1,F3,Fgfr2,Foxa1,Gas1,Ghr,Hey2,Hipk2,Hmga2,Igf1r,Ikbke,Il15,Irs1,Isl1,Jag1,Lep,Lmnb1,Macf1,Mgmt,Ncam1,Ndel1,Nlgn1,Npnt,Nr2c1,Nrg1,Peli1,Plcb1,Plk2,Plscr1,Ptprc,Ripk1,S1pr1,Scg2,Sgip1,Shox2,Sox11,Sox2,Sox4,Sox9,Sykb,Tgfbr1,Tgfbr3,Thbs1,Thy1,Tlr5,Tmod2,Tpd52l1,Traf6,Txk,Ubr5,Wnt2,Wnt5a,Wnt7…
GO Biological Process	GO:0071840	cellular component organization or biogenesis	247	0.00783806	1	0.272365	1.15297	196.016	226	0.25928	0.298942	390	0.00192688	1	0.0424061	1.2078	168.075	203	2856	0.170588	0.0710784	region_101,region_104,region_105,region_107,region_108,region_113,region_12,region_121,region_124,region_125,region_126,region_127,region_129,region_136,region_137,region_139,region_14,region_140,region_141,region_142,region_144,region_147,region_148,region_15,region_151,region_152,region_156,region_157,region_158,region_166,region_169,region_17,region_170,region_18,region_19,region_197,region_19…	A930038C07Rik,Ahi1,Akap2,Amph,Angpt1,Ank3,Anxa5,Apbb2,Aqp11,Arhgap42,Atl1,Atoh1,B230120H23Rik,Bbs2,Bcl11b,Bcl2,Bfsp2,Bin1,Boc,C1d,Cbr4,Cd47,Cdc42se2,Cdh13,Cdh2,Cdh4,Cdk1,Cdk5r1,Cdyl,Chl1,Cln8,Col4a4,Col6a1,Cox10,Creb1,Crebbp,Ctnnb1,Cul3,Cyfip1,D0H4S114,Daam1,Dab1,Ecm2,Edn1,Efna5,Eftud1,Egfl6,Egflam,Enah,Epha3,Epha4,Epha5,Epha7,Ephb1,Eps8,Etv1,Fam40b,Fert2,Fgfr2,Fhad1,Fhdc1,Foxa1,Foxc1,Fshr,Gapvd1…
GO Biological Process	GO:0009058	biosynthetic process	248	0.00789008	1	0.273067	1.1528	196.044	226	0.259318	0.298942	424	0.00284328	1	0.0575563	1.18843	183.435	218	3117	0.183193	0.069939	region_1,region_10,region_106,region_109,region_113,region_114,region_115,region_118,region_119,region_120,region_121,region_123,region_124,region_125,region_13,region_136,region_137,region_138,region_14,region_147,region_149,region_152,region_158,region_160,region_161,region_167,region_169,region_170,region_173,region_174,region_175,region_182,region_183,region_190,region_194,region_196,region_1…	2010111I01Rik,2310001A20Rik,AK028549,AW146020,Abcf1,Abra,Acer3,Acss1,Ada,Adcy2,Aebp1,Aldh1a2,Angpt1,Atoh1,Atp2b1,Atp5g3,B3galnt1,Bbx,Bcl11b,Bhlhe40,C1d,Cbr4,Ccnh,Cdca7,Cdyl,Cebpd,Chst11,Chst9,Cmpk2,Cox10,Creb1,Creb5,Crebbp,Ctnnb1,Dars,Dmrt1,Dph5,E2f8,Ebf1,Edn1,Eef1g,Eefsec,Eftud1,Eif3h,Enoph1,Ercc3,Etv1,F13a1,Fam120b,Fars2,Foxa1,Foxc1,Foxj3,Foxn3,Foxo3,Fut10,Gbe1,Gch1,Gli3,Gm5148,Gm606,Gmds,Gpam,…
GO Biological Process	GO:0003002	regionalization	249	0.00795675	1	0.274268	1.50436	26.5893	40	0.035171	0.0529101	257	0.000239293	1	0.00799163	1.94895	16.4191	32	279	0.0268908	0.114695	region_136,region_20,region_203,region_228,region_229,region_32,region_339,region_342,region_356,region_392,region_393,region_409,region_410,region_411,region_412,region_413,region_455,region_457,region_458,region_479,region_499,region_510,region_552,region_553,region_574,region_596,region_603,region_61,region_612,region_626,region_650,region_651,region_66,region_675,region_699,region_73,region_7…	Aldh1a2,Bmpr1a,Cdon,Ctnnb1,Edn1,Fgfr2,Foxc1,Gas1,Gli3,Hey2,Hipk2,Invs,Mafb,Mllt3,Nkx2-1,Nog,Pax6,Pax8,Pbx1,Pbx3,Pcsk6,Pgap1,Plxna2,Ptch1,Sema3c,Smad2,Tgfbr1,Tshz1,Wnt2,Wnt5a,Wnt7a,Zic3
GO Biological Process	GO:0003157	endocardium development	250	0.00816215	1	0.280223	4.10524	1.21795	5	0.00161105	0.00661376	1419	0.0945965	1	0.572179	3.7761	0.529647	2	9	0.00168067	0.222222	region_169,region_170,region_405,region_406,region_407	Angpt1,Prox1
GO Biological Process	GO:0007288	sperm axoneme assembly	251	0.0082241	1	0.281225	14.9081	0.134156	2	0.000177454	0.0026455	728	0.0191725	1	0.22604	8.49622	0.235399	2	4	0.00168067	0.5	region_305,region_718	Bbs2,Neurl1a
GO Biological Process	GO:0006139	nucleobase-containing compound metabolic process	252	0.00823845	1	0.280598	1.14966	200.059	230	0.264628	0.304233	945	0.0393155	1	0.357085	1.11376	199.324	222	3387	0.186555	0.0655447	region_1,region_10,region_113,region_114,region_118,region_119,region_120,region_123,region_124,region_125,region_13,region_131,region_136,region_137,region_139,region_147,region_149,region_150,region_152,region_160,region_161,region_166,region_167,region_169,region_170,region_173,region_174,region_175,region_182,region_183,region_185,region_194,region_196,region_199,region_201,region_202,region_…	0610007P08Rik,AK028549,AW146020,Abcc12,Abcc4,Abcd3,Abcf1,Abra,Ada,Adcy2,Aebp1,Aplf,Arl4a,Atl1,Atoh1,Atp2b1,Atp5g3,Bbx,Bcl11b,Bhlhe40,C1d,Calcr,Ccnh,Cdca7,Cdk1,Cdyl,Cebpd,Cmpk2,Cpsf2,Creb1,Creb5,Crebbp,Ctnnb1,Dars,Diras2,Dmrt1,Dnase2b,Dpysl4,E2f8,Ebf1,Eefsec,Eftud1,Ercc3,Etv1,F13a1,Fam120b,Fancc,Fars2,Foxa1,Foxc1,Foxj3,Foxn3,Foxo3,Fshr,Gch1,Gli3,Gm13695,Gm14483,Gm606,Gmds,Gnao1,Gnaq,Grhl1,Grhl2,Gr…
GO Biological Process	GO:0010769	regulation of cell morphogenesis involved in differentiation	253	0.00837909	1	0.28426	1.62693	17.825	29	0.023578	0.0383598	129	5.7271e-06	0.0491557	0.000381052	2.75553	8.70976	24	148	0.0201681	0.162162	region_136,region_144,region_15,region_17,region_268,region_276,region_277,region_314,region_315,region_339,region_363,region_387,region_419,region_428,region_455,region_506,region_507,region_508,region_512,region_537,region_547,region_580,region_581,region_607,region_608,region_626,region_659,region_699,region_738	Cdh2,Cdh4,Cdk5r1,Ctnnb1,Dab1,Epha3,Epha4,Gsk3b,Ndel1,Nkx2-1,Pax8,Plxna4,Pou3f2,Sema3a,Shox2,Sipa1l1,Smad2,Tgfbr3,Thy1,Tnik,Tnr,Wnt5a,Wnt7a,Ywhah
GO Biological Process	GO:0048592	eye morphogenesis	254	0.00843729	1	0.285107	1.74256	13.199	23	0.0174589	0.0304233	179	2.74927e-05	0.23597	0.00131827	2.88265	6.59117	19	112	0.0159664	0.169643	region_109,region_118,region_22,region_246,region_247,region_274,region_405,region_406,region_407,region_421,region_437,region_479,region_6,region_61,region_612,region_650,region_651,region_658,region_659,region_692,region_699,region_701,region_83	Cdon,Ctnnb1,Ephb1,Gas1,Gli3,Hcn1,Hipk2,Meis1,Olfm3,Pax6,Prox1,Ptprm,Pvrl1,Pvrl3,Sox1,Sox11,Sox2,Sox9,Thy1
GO Biological Process	GO:0051347	positive regulation of transferase activity	255	0.0085393	1	0.287423	1.53541	23.4464	36	0.0310138	0.0476191	257	0.000239293	1	0.00799163	1.94895	16.4191	32	279	0.0268908	0.114695	region_108,region_124,region_156,region_169,region_17,region_170,region_235,region_260,region_304,region_308,region_33,region_335,region_363,region_366,region_383,region_405,region_406,region_407,region_419,region_456,region_471,region_475,region_483,region_509,region_552,region_580,region_581,region_602,region_611,region_626,region_698,region_703,region_73,region_738,region_79,region_95	Adra2a,Angpt1,B230120H23Rik,Ccnd1,Cdk5r1,Dab1,Dgkb,Dgki,Edn1,Epha4,Ghr,Hgf,Irs1,Itga1,Lmnb1,Map3k13,Mdfic,Nrg1,Plce1,Prox1,Ptprc,Serinc5,Sykb,Tgfbr1,Tgfbr2,Thbs1,Tnik,Tpd52l1,Traf6,Vav2,Wnt5a,Wnt7a
GO Biological Process	GO:0033674	positive regulation of kinase activity	256	0.00861945	1	0.288987	1.5451	22.6522	35	0.0299632	0.0462963	264	0.000273234	1	0.00888321	1.95824	15.8306	31	269	0.0260504	0.115242	region_108,region_124,region_156,region_169,region_17,region_170,region_235,region_260,region_304,region_308,region_33,region_335,region_363,region_366,region_383,region_405,region_406,region_407,region_419,region_456,region_471,region_475,region_483,region_509,region_552,region_580,region_581,region_602,region_611,region_626,region_698,region_703,region_73,region_738,region_79	Adra2a,Angpt1,B230120H23Rik,Ccnd1,Cdk5r1,Dab1,Dgkb,Dgki,Edn1,Epha4,Ghr,Hgf,Irs1,Itga1,Lmnb1,Map3k13,Mdfic,Nrg1,Plce1,Prox1,Ptprc,Sykb,Tgfbr1,Tgfbr2,Thbs1,Tnik,Tpd52l1,Traf6,Vav2,Wnt5a,Wnt7a
GO Biological Process	GO:0016055	Wnt receptor signaling pathway	257	0.00862365	1	0.288003	1.62323	17.8656	29	0.0236317	0.0383598	403	0.0024346	1	0.0518515	1.92698	11.4168	22	194	0.0184874	0.113402	region_0,region_220,region_235,region_24,region_268,region_289,region_290,region_291,region_292,region_293,region_328,region_337,region_365,region_416,region_417,region_419,region_442,region_553,region_562,region_586,region_603,region_626,region_65,region_668,region_669,region_670,region_697,region_699,region_738	Apcdd1,Ccnd1,Csnk1d,Csnk1g3,Ctnnb1,Cul3,Cxxc4,Dkk3,Gsk3b,Invs,Kremen1,Lrrfip2,Macf1,Sox4,Tbl1xr1,Tle1,Tle3,Tle4,Tnik,Wnt2,Wnt5a,Wnt7a
GO Biological Process	GO:0014866	skeletal myofibril assembly	258	0.008651	1	0.287797	7.25339	0.4136	3	0.00054709	0.00396825	2438	0.261617	1	0.921026	3.39849	0.294249	1	5	0.000840336	0.2	region_405,region_406,region_407	Prox1
GO Biological Process	GO:0007389	pattern specification process	259	0.00879298	1	0.29139	1.39789	39.3451	55	0.0520438	0.0727513	152	1.24626e-05	0.106967	0.000703728	1.96067	22.9514	45	390	0.0378151	0.115385	region_136,region_137,region_149,region_169,region_170,region_20,region_203,region_228,region_229,region_284,region_303,region_32,region_339,region_342,region_35,region_356,region_392,region_393,region_409,region_410,region_411,region_412,region_413,region_435,region_455,region_457,region_458,region_479,region_499,region_510,region_552,region_553,region_574,region_585,region_596,region_603,region…	Aldh1a2,Angpt1,Bmp5,Bmpr1a,Cdon,Ctnnb1,Dand5,Edn1,Fgfr2,Foxa1,Foxc1,Foxj3,Foxn3,Foxo3,Gas1,Gli3,Hand2,Hey2,Hipk2,Invs,Mafb,Mllt3,Nkx2-1,Nog,Pax6,Pax8,Pbx1,Pbx3,Pcsk6,Pgap1,Plxna2,Ptch1,Rbm15,Rfx3,Sema3c,Sim2,Smad2,Tgfbr1,Tgfbr2,Tshz1,Wnt2,Wnt5a,Wnt7a,Zic1,Zic3
GO Biological Process	GO:0010740	positive regulation of intracellular protein kinase cascade	260	0.00896474	1	0.29594	1.54081	22.7153	35	0.0300467	0.0462963	281	0.000373016	1	0.0113936	1.90125	16.831	32	286	0.0268908	0.111888	region_103,region_108,region_11,region_156,region_169,region_170,region_195,region_204,region_228,region_229,region_320,region_33,region_335,region_381,region_383,region_418,region_421,region_439,region_475,region_483,region_486,region_54,region_550,region_552,region_605,region_612,region_626,region_646,region_650,region_651,region_67,region_699,region_713,region_738,region_8	AI464131,Angpt1,Bmper,Cdon,Csf2,Ctnnb1,Cxxc5,F3,Fgfr2,Ghr,Hipk2,Igf1r,Ikbke,Il15,Isl1,Lep,Lmnb1,Nlgn1,Peli1,Plcb1,Plk2,Ptprc,Ripk1,Sox2,Tgfbr1,Thbs1,Tpd52l1,Traf6,Wnt5a,Wnt7a,Zdhhc13,Zdhhc17
GO Biological Process	GO:0030334	regulation of cell migration	261	0.00905548	1	0.29779	1.45343	30.9612	45	0.0409539	0.0595238	150	1.15929e-05	0.0995022	0.000663348	2.13125	17.3607	37	295	0.0310924	0.125424	region_132,region_133,region_136,region_169,region_170,region_20,region_204,region_22,region_221,region_245,region_246,region_247,region_308,region_31,region_366,region_374,region_405,region_406,region_407,region_419,region_426,region_427,region_437,region_439,region_451,region_479,region_483,region_486,region_502,region_507,region_508,region_537,region_561,region_584,region_586,region_598,region…	Ada,Adra2a,Angpt1,Bcl2,Bmper,Camk1d,Cdh13,Edn1,F3,Fert2,Igf1r,Irs1,Lama2,Macf1,Nkx2-1,Nog,Onecut1,Pax6,Pik3r1,Plcb1,Pld1,Prkd1,Prox1,Ptprm,Rap2b,Rras2,S1pr1,Sema3a,Sox9,Tgfbr3,Thbs1,Thy1,Tie1,Tmsb4x,Trim32,Vcl,Wnt5a
GO Biological Process	GO:0001946	lymphangiogenesis	262	0.00907944	1	0.297438	4.99279	0.801156	4	0.00105973	0.005291	1419	0.0945965	1	0.572179	3.7761	0.529647	2	9	0.00168067	0.222222	region_405,region_406,region_407,region_66	Foxc1,Prox1
GO Biological Process	GO:0071900	regulation of protein serine/threonine kinase activity	263	0.00915118	1	0.298649	1.58686	19.5354	31	0.0258405	0.0410053	362	0.00129296	1	0.030656	1.87264	14.4182	27	245	0.0226891	0.110204	region_108,region_112,region_113,region_156,region_17,region_235,region_268,region_304,region_307,region_308,region_33,region_335,region_363,region_383,region_401,region_402,region_405,region_406,region_407,region_471,region_475,region_483,region_509,region_523,region_6,region_602,region_626,region_73,region_738,region_79,region_91	Adra2a,B230120H23Rik,Ccnd1,Ccnh,Cdk5r1,Dusp10,Dusp5,Edn1,Epha4,Ghr,Gsk3b,Hgf,Itga1,Lmnb1,Mdfic,Plce1,Prox1,Ptprc,Spred2,Sykb,Thbs1,Tpd52l1,Traf6,Trib2,Uchl1,Wnt5a,Wnt7a
GO Biological Process	GO:0003208	cardiac ventricle morphogenesis	264	0.00920515	1	0.299272	1.96549	8.14045	16	0.0107678	0.021164	169	2.05441e-05	0.17633	0.00104338	3.87547	3.35443	13	57	0.0109244	0.22807	region_108,region_118,region_228,region_229,region_32,region_405,region_406,region_407,region_510,region_537,region_591,region_65,region_66,region_699,region_708,region_752	Ctnnb1,Fgfr2,Foxc1,Hand2,Hey2,Isl1,Pou4f1,Prox1,Sema3c,Sox11,Sox4,Tgfbr3,Ube4b
GO Biological Process	GO:0040012	regulation of locomotion	265	0.00923966	1	0.29926	1.42036	35.2022	50	0.0465638	0.0661376	131	5.85697e-06	0.0502704	0.000383743	2.09846	19.5381	41	332	0.0344538	0.123494	region_132,region_133,region_136,region_169,region_170,region_20,region_204,region_22,region_221,region_245,region_246,region_247,region_308,region_31,region_364,region_366,region_374,region_405,region_406,region_407,region_419,region_426,region_427,region_437,region_439,region_451,region_479,region_483,region_486,region_502,region_507,region_508,region_537,region_561,region_584,region_586,region…	Ada,Adra2a,Angpt1,Bbs2,Bcl2,Bmper,Camk1d,Cdh13,Edn1,Efnb2,F3,Fert2,Igf1r,Irs1,Lama2,Macf1,Nkx2-1,Nog,Onecut1,Pax6,Pik3r1,Plcb1,Pld1,Plxna4,Prkd1,Prox1,Ptprm,Rap2b,Rras2,S1pr1,Scg2,Sema3a,Sox9,Tgfbr3,Thbs1,Thy1,Tie1,Tmsb4x,Trim32,Vcl,Wnt5a
GO Biological Process	GO:0060421	positive regulation of heart growth	266	0.00934552	1	0.301551	7.04837	0.425631	3	0.000563004	0.00396825	1926	0.166371	1	0.741413	5.66415	0.176549	1	3	0.000840336	0.333333	region_405,region_406,region_407	Prox1
GO Biological Process	GO:0048489	synaptic vesicle transport	267	0.00955019	1	0.307001	2.31299	4.75575	11	0.00629068	0.0145503	674	0.015327	1	0.195181	2.64327	2.64824	7	45	0.00588235	0.155556	region_209,region_228,region_229,region_418,region_570,region_571,region_572,region_62,region_63,region_699,region_80	Amph,Cplx2,Ctnnb1,Fgfr2,Nlgn1,Sh3gl2,Sv2b
GO Biological Process	GO:0055009	atrial cardiac muscle tissue morphogenesis	268	0.00971147	1	0.311021	4.89419	0.817295	4	0.00108108	0.005291	967	0.0442956	1	0.393164	5.66415	0.353098	2	6	0.00168067	0.333333	region_405,region_406,region_407,region_603	Prox1,Wnt2
GO Biological Process	GO:0006366	transcription from RNA polymerase II promoter	269	0.0099381	1	0.317095	1.79633	11.1338	20	0.0147273	0.026455	1067	0.0575537	1	0.462965	1.62428	8.00356	13	136	0.0109244	0.0955882	region_114,region_147,region_175,region_30,region_317,region_361,region_371,region_405,region_406,region_407,region_479,region_506,region_554,region_555,region_565,region_566,region_567,region_568,region_569,region_91	AK028549,Ccnh,Creb1,Ercc3,Gtf2a1,Klf11,Klf4,Nfib,Pax6,Prox1,Taf2,Taf4a,Tbpl1
GO Biological Process	GO:0045927	positive regulation of growth	270	0.00999272	1	0.317657	1.79534	11.14	20	0.0147354	0.026455	354	0.00114843	1	0.0278445	2.29263	7.41506	17	126	0.0142857	0.134921	region_15,region_156,region_281,region_308,region_361,region_374,region_401,region_402,region_405,region_406,region_407,region_486,region_506,region_547,region_552,region_56,region_561,region_605,region_615,region_81	Bcl2,Cdh4,Creb1,Ghr,Ghrhr,Gpam,Hlx,Hmga2,Il9,Lep,N6amt1,Ndel1,Plcb1,Pou3f2,Prox1,Tgfbr1,Trim32
GO Biological Process	GO:0045596	negative regulation of cell differentiation	271	0.0100757	1	0.319115	1.41894	34.5327	49	0.0456782	0.0648148	137	7.49565e-06	0.0643351	0.0004696	2.05672	20.4209	42	347	0.0352941	0.121038	region_108,region_112,region_113,region_115,region_116,region_118,region_136,region_191,region_20,region_22,region_235,region_254,region_257,region_268,region_363,region_371,region_387,region_401,region_402,region_403,region_421,region_435,region_479,region_487,region_499,region_507,region_508,region_512,region_516,region_524,region_525,region_537,region_552,region_554,region_555,region_56,region…	AK028549,Bmpr1a,Ccnd1,Crebbp,Ctnnb1,Dab1,Epha4,Gli3,Gsk3b,Hand2,Hdac4,Hlx,Hmga2,Id2,Isl1,Jag1,Klf4,Ldb2,Mafb,Mbnl3,Nkx2-1,Nog,Pax6,Phox2b,Pik3r1,Prickle1,Rbm15,Sema3a,Six2,Sox11,Sox2,Sox4,Sox9,Tgfbr1,Tgfbr3,Thy1,Tnr,Trib2,Ush2a,Wnt5a,Wnt7a,Ywhah
GO Biological Process	GO:0045892	negative regulation of transcription, DNA-dependent	272	0.0102855	1	0.32456	1.29566	63.288	82	0.0837143	0.108466	106	1.36862e-06	0.0117469	0.00011082	1.78087	40.4297	72	687	0.0605042	0.104803	region_108,region_113,region_114,region_115,region_116,region_118,region_13,region_136,region_137,region_149,region_17,region_173,region_174,region_185,region_191,region_194,region_20,region_22,region_220,region_224,region_228,region_229,region_259,region_268,region_284,region_287,region_289,region_290,region_291,region_292,region_293,region_30,region_303,region_307,region_32,region_339,region_35…	AK028549,Bhlhe40,C1d,Cdk5r1,Cebpd,Ctnnb1,Dkk3,Dusp5,Edn1,Ednrb,Fgfr2,Foxa1,Foxc1,Foxj3,Foxn3,Foxo3,Gli3,Gsk3b,Hdac4,Hey2,Hipk2,Hmga2,Id2,Isl1,Jarid2,Jazf1,Klf11,Klf12,Klf4,Lep,Lpin1,Maf,Mdfic,Mecom,Nfix,Nkx2-1,Nog,Nostrin,Nr2c1,Nr2f1,Pkig,Plcb1,Pou4f1,Prdm1,Prdm5,Prickle1,Prox1,Rbfox2,Rbm15,Rfx3,Scgb1a1,Shox2,Sim2,Sla2,Smad2,Smyd2,Sox11,Sox2,Sox6,Sox9,Srebf1,Tbl1xr1,Tcf21,Tle1,Tle4,Traf6,Trps1,Vd…
GO Biological Process	GO:0007090	regulation of S phase of mitotic cell cycle	273	0.0106783	1	0.335721	3.83789	1.3028	5	0.00172328	0.00661376	1459	0.0975518	1	0.573878	2.68302	1.11814	3	19	0.00252101	0.157895	region_405,region_406,region_407,region_522,region_83	Apbb2,Gas1,Prox1
GO Biological Process	GO:0031032	actomyosin structure organization	274	0.0106924	1	0.334939	2.95713	2.36716	7	0.00313116	0.00925926	2966	0.356307	1	1	1.41604	2.11859	3	36	0.00252101	0.0833333	region_15,region_405,region_406,region_407,region_523,region_524,region_525	Limch1,Myh10,Prox1
GO Biological Process	GO:0007568	aging	275	0.0107083	1	0.334216	1.70481	13.4912	23	0.0178456	0.0304233	373	0.00152578	1	0.0351093	1.99911	11.0049	22	187	0.0184874	0.117647	region_115,region_116,region_13,region_194,region_23,region_374,region_385,region_388,region_426,region_43,region_439,region_442,region_47,region_472,region_477,region_502,region_552,region_56,region_615,region_702,region_713,region_717,region_73	Ada,Atp5g3,Bcl2,Cacybp,Cdk1,Cln8,Edn1,F3,Ghrhr,Gnao1,Hmga2,Id2,Il15,Ncf2,P2ry1,Slc1a2,Socs3,Srebf1,Tacr3,Tgfbr1,Timp3,Vdr
GO Biological Process	GO:0046638	positive regulation of alpha-beta T cell differentiation	276	0.0107559	1	0.334484	2.70933	2.95276	8	0.00390577	0.010582	504	0.00605524	1	0.103119	3.51568	1.70664	6	29	0.00504202	0.206897	region_401,region_402,region_502,region_61,region_698,region_74,region_75,region_79	Ada,Cd83,Gli3,Hlx,Sykb,Tgfbr2
GO Biological Process	GO:0014706	striated muscle tissue development	277	0.0107769	1	0.333927	1.52061	23.0171	35	0.0304459	0.0462963	189	3.68295e-05	0.316107	0.00167253	2.28744	12.2407	28	208	0.0235294	0.134615	region_108,region_15,region_169,region_170,region_228,region_229,region_251,region_268,region_30,region_311,region_32,region_388,region_397,region_401,region_402,region_405,region_406,region_407,region_43,region_443,region_510,region_537,region_550,region_559,region_560,region_591,region_603,region_632,region_650,region_651,region_66,region_699,region_703,region_738,region_752	AI464131,Angpt1,Cacybp,Cdk1,Cdon,Ctnnb1,Fgfr2,Foxc1,Gsk3b,Hey2,Hlx,Isl1,Myh10,Nrg1,Pdzrn3,Pou4f1,Ppp3ca,Prox1,Sema3c,Slc8a1,Svil,Tcf21,Tgfbr3,Tnc,Ube4b,Wnt2,Wnt5a,Zfp238
GO Biological Process	GO:0055005	ventricular cardiac myofibril development	278	0.0110298	1	0.340536	6.62565	0.452786	3	0.000598923	0.00396825	1926	0.166371	1	0.741413	5.66415	0.176549	1	3	0.000840336	0.333333	region_405,region_406,region_407	Prox1
GO Biological Process	GO:0045750	positive regulation of S phase of mitotic cell cycle	279	0.0110838	1	0.340975	6.61355	0.453614	3	0.000600018	0.00396825	2438	0.261617	1	0.921026	3.39849	0.294249	1	5	0.000840336	0.2	region_405,region_406,region_407	Prox1
GO Biological Process	GO:0030155	regulation of cell adhesion	280	0.0112063	1	0.343512	1.53799	21.4566	33	0.0283817	0.0436508	121	4.71478e-06	0.040467	0.000334438	2.50142	11.5934	29	197	0.0243697	0.147208	region_157,region_169,region_170,region_22,region_238,region_244,region_275,region_276,region_277,region_3,region_31,region_374,region_387,region_437,region_441,region_443,region_483,region_502,region_549,region_580,region_581,region_586,region_598,region_617,region_626,region_678,region_722,region_738,region_76,region_92,region_93,region_97,region_98	A930038C07Rik,Ada,Angpt1,Bcl2,Cd47,Cdh13,Dab1,Ecm2,Edil3,Efna5,Egfl6,Egflam,Emcn,Epha3,Epha7,Fbln2,Lama2,Macf1,Npnt,Onecut1,Pik3r1,Rasa1,S1pr1,Smoc2,Sox9,Thbs1,Tnr,Vwc2,Wnt5a
GO Biological Process	GO:0048870	cell motility	281	0.0112327	1	0.343098	1.35003	45.9249	62	0.0607472	0.0820106	113	2.74369e-06	0.0235491	0.000208399	1.94514	27.2474	53	463	0.0445378	0.114471	region_108,region_126,region_127,region_132,region_133,region_136,region_15,region_17,region_199,region_2,region_268,region_275,region_276,region_277,region_296,region_303,region_305,region_314,region_315,region_359,region_364,region_365,region_387,region_405,region_406,region_407,region_409,region_410,region_411,region_412,region_413,region_456,region_479,region_483,region_510,region_522,region_…	A930038C07Rik,Apbb2,Atoh1,Cd34,Cd47,Cdh13,Cdh2,Cdk5r1,Chl1,Cul3,Dab1,Dock4,Ednrb,Efnb2,Epha3,Ephb1,Fam40b,Foxc1,Gli3,Gsk3b,Hand2,Isl1,Itga1,Lep,Lrrc16a,Myh10,Ndel1,Ndn,Neurl1a,Nkx2-1,Nr2f1,Nrg1,Nrp2,Pax6,Phox2b,Plxna2,Pou3f2,Pou4f1,Prkd1,Prox1,Rfx3,Scg2,Sema3c,Sox1,Sykb,Tgfbr1,Thbs1,Tnr,Tns3,Vav2,Wnt5a,Wnt7a,Zfand5
GO Biological Process	GO:0051128	regulation of cellular component organization	282	0.0112554	1	0.34257	1.26725	73.3874	93	0.0970733	0.123016	230	0.000113632	0.975301	0.00424044	1.5129	54.2006	82	921	0.0689076	0.0890337	region_11,region_113,region_12,region_13,region_136,region_144,region_147,region_15,region_154,region_169,region_17,region_170,region_197,region_199,region_217,region_228,region_229,region_238,region_244,region_245,region_255,region_256,region_268,region_275,region_276,region_277,region_281,region_30,region_301,region_314,region_315,region_317,region_32,region_327,region_339,region_362,region_363…	A930038C07Rik,Akap2,Amph,Angpt1,Apbb2,Arhgap15,Bcl2,Bin1,Camk1d,Cd47,Cdc42se2,Cdh13,Cdh2,Cdh4,Cdk5r1,Crbn,Csf2,Ctnnb1,Cyfip1,Dab1,Edn1,Efna5,Ei24,Epha3,Epha4,Epha5,Ephb1,Fam40b,Fert2,Fez1,Fgfr2,Fshr,Gsk3b,Hey2,Il9,Inhba,Jarid2,Kank1,Kif26a,Lpin1,Macf1,Mid1ip1,Mtap2,Myh10,N6amt1,Ndel1,Ndn,Nkx2-1,Nlgn1,Nrxn1,Pak1,Pax8,Plxna4,Pou3f2,Prox1,Pvrl1,Rasa1,S1pr1,Sema3a,Senp6,Sertad2,Sgip1,Sh3gl2,Shox2,Sip…
GO Biological Process	GO:0045860	positive regulation of protein kinase activity	283	0.0116091	1	0.352087	1.5339	21.5138	33	0.0284574	0.0436508	284	0.000406033	1	0.0122711	1.96327	14.7713	29	251	0.0243697	0.115538	region_108,region_124,region_156,region_169,region_17,region_170,region_235,region_260,region_304,region_308,region_33,region_335,region_363,region_383,region_405,region_406,region_407,region_419,region_471,region_475,region_483,region_509,region_552,region_580,region_581,region_602,region_611,region_626,region_698,region_703,region_73,region_738,region_79	Adra2a,Angpt1,B230120H23Rik,Ccnd1,Cdk5r1,Dab1,Dgkb,Dgki,Edn1,Epha4,Ghr,Hgf,Itga1,Lmnb1,Map3k13,Mdfic,Nrg1,Plce1,Prox1,Ptprc,Sykb,Tgfbr1,Tgfbr2,Thbs1,Tnik,Tpd52l1,Traf6,Wnt5a,Wnt7a
GO Biological Process	GO:0060214	endocardium formation	284	0.0116435	1	0.351888	6.49245	0.462075	3	0.00061121	0.00396825	2206	0.215437	1	0.838212	4.24811	0.235399	1	4	0.000840336	0.25	region_405,region_406,region_407	Prox1
GO Biological Process	GO:0071902	positive regulation of protein serine/threonine kinase activity	285	0.0116514	1	0.350892	1.7146	12.831	22	0.0169722	0.0291005	295	0.000471832	1	0.0137279	2.28086	8.76861	20	149	0.0168067	0.134228	region_108,region_156,region_17,region_235,region_304,region_308,region_33,region_335,region_363,region_383,region_405,region_406,region_407,region_471,region_475,region_483,region_509,region_602,region_626,region_73,region_738,region_79	Adra2a,B230120H23Rik,Ccnd1,Cdk5r1,Edn1,Epha4,Ghr,Hgf,Itga1,Lmnb1,Mdfic,Plce1,Prox1,Ptprc,Sykb,Thbs1,Tpd52l1,Traf6,Wnt5a,Wnt7a
GO Biological Process	GO:0001932	regulation of protein phosphorylation	286	0.0117542	1	0.352749	1.33612	48.6484	65	0.0643498	0.0859788	242	0.000141879	1	0.005032	1.65003	34.5448	57	587	0.0478992	0.0971039	region_108,region_11,region_112,region_113,region_124,region_128,region_156,region_169,region_17,region_170,region_22,region_23,region_235,region_237,region_24,region_244,region_260,region_268,region_295,region_304,region_307,region_308,region_33,region_335,region_363,region_383,region_384,region_401,region_402,region_405,region_406,region_407,region_419,region_426,region_427,region_471,region_47…	Adra2a,Angpt1,B230120H23Rik,Bmper,Bmpr1a,Ccnd1,Ccnh,Cdk5r1,Cdon,Csf2,Csnk1d,Dab1,Dgkb,Dgki,Dusp10,Dusp5,Edn1,Efna5,Epha4,Epha7,Fam129a,Fndc1,Ghr,Gnaq,Gsk3b,Hgf,Ibtk,Il15,Isl1,Itga1,Lep,Lmnb1,Lrrn3,Map3k13,Mdfic,Nrg1,Pik3r1,Pkig,Plce1,Prox1,Ptprc,Rap2b,Socs3,Sox9,Spred2,Sykb,Tgfbr1,Tgfbr2,Thbs1,Thy1,Tnik,Tpd52l1,Traf6,Trib2,Uchl1,Wnt5a,Wnt7a
GO Biological Process	GO:0060896	neural plate pattern specification	287	0.0118584	1	0.354636	6.44801	0.46526	3	0.000615423	0.00396825	701	0.0178558	1	0.218626	5.09773	0.588497	3	10	0.00252101	0.3	region_20,region_741,region_85	Bmpr1a,Nog,Ptch1
GO Biological Process	GO:0003209	cardiac atrium morphogenesis	288	0.0118831	1	0.354142	2.66047	3.00698	8	0.00397749	0.010582	304	0.000572736	1	0.0161704	5.36603	1.11814	6	19	0.00504202	0.31579	region_108,region_405,region_406,region_407,region_428,region_603,region_65,region_738	Isl1,Prox1,Shox2,Sox4,Wnt2,Wnt5a
GO Biological Process	GO:0051654	establishment of mitochondrion localization	289	0.0119809	1	0.355819	6.42315	0.467061	3	0.000617805	0.00396825	1222	0.0596345	1	0.418856	4.85498	0.411948	2	7	0.00168067	0.285714	region_591,region_652,region_653	Fez1,Kif1b
GO Biological Process	GO:0034123	positive regulation of toll-like receptor signaling pathway	290	0.0120986	1	0.358077	6.39956	0.468782	3	0.000620082	0.00396825	1333	0.0764781	1	0.492431	4.24811	0.470798	2	8	0.00168067	0.25	region_399,region_400,region_8	Peli1,Tlr5
GO Biological Process	GO:0001936	regulation of endothelial cell proliferation	291	0.0121246	1	0.357612	2.14407	5.59682	12	0.0074032	0.015873	474	0.00451055	1	0.0816752	2.78058	3.23673	9	55	0.00756303	0.163636	region_246,region_247,region_364,region_405,region_406,region_407,region_439,region_483,region_603,region_675,region_722,region_738	Aldh1a2,Cdh13,F3,Prox1,Ptprm,Scg2,Thbs1,Wnt2,Wnt5a
GO Biological Process	GO:0043405	regulation of MAP kinase activity	292	0.0121739	1	0.357838	1.66341	14.4282	24	0.0190849	0.031746	273	0.000329185	1	0.0103494	2.23853	9.8279	22	167	0.0184874	0.131737	region_108,region_112,region_113,region_156,region_268,region_304,region_307,region_308,region_33,region_363,region_383,region_401,region_402,region_471,region_475,region_483,region_509,region_523,region_6,region_602,region_626,region_73,region_738,region_79	Adra2a,B230120H23Rik,Dusp10,Dusp5,Edn1,Epha4,Ghr,Gsk3b,Hgf,Itga1,Mdfic,Plce1,Ptprc,Spred2,Sykb,Thbs1,Tpd52l1,Traf6,Trib2,Uchl1,Wnt5a,Wnt7a
GO Biological Process	GO:0045737	positive regulation of cyclin-dependent protein kinase activity	293	0.0123402	1	0.361489	3.69949	1.35154	5	0.00178775	0.00661376	1281	0.0641292	1	0.429681	3.18608	0.941595	3	16	0.00252101	0.1875	region_235,region_335,region_405,region_406,region_407	Ccnd1,Lmnb1,Prox1
GO Biological Process	GO:0051643	endoplasmic reticulum localization	294	0.0123802	1	0.361426	12.023	0.166349	2	0.000220038	0.0026455	1545	0.114239	1	0.634636	8.49622	0.117699	1	2	0.000840336	0.5	region_675,region_676	Grinl1a
GO Biological Process	GO:0003006	developmental process involved in reproduction	295	0.0130462	1	0.379578	1.39186	35.9231	50	0.0475174	0.0661376	158	1.41923e-05	0.121813	0.000770967	1.95066	23.0691	45	392	0.0378151	0.114796	region_126,region_127,region_136,region_137,region_169,region_170,region_19,region_194,region_20,region_204,region_22,region_228,region_229,region_235,region_242,region_249,region_255,region_30,region_301,region_305,region_35,region_374,region_375,region_38,region_392,region_393,region_421,region_481,region_486,region_506,region_557,region_559,region_56,region_560,region_586,region_597,region_605…	Adcyap1r1,Angpt1,Bbs2,Bcl2,Bmp5,Bmp8a,Bmpr1a,Ccnd1,Ctnnb1,Dazl,Dmrt1,Fancc,Fgfr2,Fndc3a,Foxa1,Foxc1,Foxo3,Fshb,Fshr,Gjb2,Hmga2,Igf1r,Immp2l,Inhba,Lep,Neurl1a,Nkx2-1,Nog,Pbx1,Pcyt1b,Plcb1,Prdm1,Sept4,Serpinb5,Sox2,Sox9,Srd5a2,Taf4a,Tbpl1,Tcf21,Tnc,Vdr,Wnt5a,Wnt7a,Zfp37
GO Biological Process	GO:0045934	negative regulation of nucleobase-containing compound metabolic process	296	0.0131442	1	0.381137	1.27298	67.5579	86	0.0893623	0.113757	114	2.8873e-06	0.0247817	0.000217383	1.71504	44.3138	76	753	0.0638655	0.10093	region_108,region_113,region_114,region_115,region_116,region_118,region_13,region_136,region_137,region_149,region_166,region_17,region_173,region_174,region_185,region_191,region_194,region_20,region_22,region_220,region_224,region_228,region_229,region_250,region_259,region_268,region_284,region_287,region_289,region_290,region_291,region_292,region_293,region_30,region_303,region_307,region_3…	AK028549,Adra2a,Bhlhe40,C1d,Cdk5r1,Cebpd,Ctnnb1,Dkk3,Dusp5,Edn1,Ednrb,Fgfr2,Foxa1,Foxc1,Foxj3,Foxn3,Foxo3,Gli3,Gsk3b,Hdac4,Hey2,Hipk2,Hmga2,Id2,Isl1,Jarid2,Jazf1,Klf11,Klf12,Klf4,Lep,Lpin1,Maf,Mdfic,Mecom,Mlh1,Nfix,Nkx2-1,Nog,Nostrin,Nr2c1,Nr2f1,Pabpc1,Pkig,Plcb1,Pou4f1,Prdm1,Prdm5,Prickle1,Prox1,Rbfox2,Rbm15,Rfx3,Scgb1a1,Shox2,Sim2,Sla2,Smad2,Smyd2,Sox11,Sox2,Sox6,Sox9,Srebf1,Srsf7,Tbl1xr1,Tcf21…
GO Biological Process	GO:0007507	heart development	297	0.0133654	1	0.386248	1.37974	37.6882	52	0.0498521	0.0687831	74	4.37455e-08	0.000375468	5.07389e-06	2.34896	20.0089	47	340	0.0394958	0.138235	region_108,region_115,region_116,region_118,region_139,region_15,region_169,region_170,region_185,region_22,region_224,region_228,region_229,region_251,region_276,region_277,region_295,region_302,region_32,region_339,region_359,region_388,region_405,region_406,region_407,region_420,region_428,region_43,region_435,region_474,region_510,region_537,region_552,region_553,region_591,region_596,region_…	Aldh1a2,Angpt1,Bmpr1a,Cacybp,Calcrl,Cdk1,Cdkl1,Ctnnb1,Edn1,Epha3,Fgfr2,Foxc1,Gli3,Gnaq,Hand2,Hey2,Id2,Invs,Isl1,Mb,Mecom,Mecom,Myh10,Nrg1,Nrp2,Pdlim3,Pou4f1,Prokr1,Prox1,Ptch1,Rbm15,Sema3c,Shox2,Slc8a1,Smad2,Sox11,Sox4,Sox6,Sox9,Tgfbr1,Tgfbr2,Tgfbr3,Ube4b,Vldlr,Wnt2,Wnt5a,Zic3
GO Biological Process	GO:0045444	fat cell differentiation	298	0.0134705	1	0.387978	1.88016	8.50991	16	0.0112565	0.021164	197	4.94591e-05	0.424508	0.00215486	3.22641	4.64913	15	79	0.012605	0.189873	region_113,region_125,region_148,region_185,region_235,region_259,region_268,region_304,region_486,region_554,region_555,region_56,region_561,region_614,region_646,region_718	Arl4a,Bbs2,Bbs9,Ccnd1,Cebpd,Creb5,Gsk3b,Hmga2,Klf4,Lpin1,Mb,Noc3l,Plcb1,Trim32,Ttc8
GO Biological Process	GO:0030198	extracellular matrix organization	299	0.0134727	1	0.386742	1.8394	9.24212	17	0.012225	0.0224868	265	0.000278821	1	0.00903063	2.50708	7.17966	18	122	0.0151261	0.147541	region_121,region_157,region_22,region_238,region_367,region_375,region_387,region_395,region_441,region_522,region_552,region_598,region_617,region_66,region_667,region_76,region_82	A930038C07Rik,Apbb2,Col4a4,Ecm2,Egfl6,Egflam,Foxc1,Npnt,Olfml2b,Pxdn,Serpinb5,Smoc2,Sox9,Tgfbi,Tgfbr1,Thsd4,Thsd4,Tnr
GO Biological Process	GO:0051172	negative regulation of nitrogen compound metabolic process	300	0.0135704	1	0.38825	1.27121	67.6519	86	0.0894867	0.113757	118	3.86472e-06	0.0331709	0.000281109	1.70148	44.6669	76	759	0.0638655	0.100132	region_108,region_113,region_114,region_115,region_116,region_118,region_13,region_136,region_137,region_149,region_166,region_17,region_173,region_174,region_185,region_191,region_194,region_20,region_22,region_220,region_224,region_228,region_229,region_250,region_259,region_268,region_284,region_287,region_289,region_290,region_291,region_292,region_293,region_30,region_303,region_307,region_3…	AK028549,Adra2a,Bhlhe40,C1d,Cdk5r1,Cebpd,Ctnnb1,Dkk3,Dusp5,Edn1,Ednrb,Fgfr2,Foxa1,Foxc1,Foxj3,Foxn3,Foxo3,Gli3,Gsk3b,Hdac4,Hey2,Hipk2,Hmga2,Id2,Isl1,Jarid2,Jazf1,Klf11,Klf12,Klf4,Lep,Lpin1,Maf,Mdfic,Mecom,Mlh1,Nfix,Nkx2-1,Nog,Nostrin,Nr2c1,Nr2f1,Pabpc1,Pkig,Plcb1,Pou4f1,Prdm1,Prdm5,Prickle1,Prox1,Rbfox2,Rbm15,Rfx3,Scgb1a1,Shox2,Sim2,Sla2,Smad2,Smyd2,Sox11,Sox2,Sox6,Sox9,Srebf1,Srsf7,Tbl1xr1,Tcf21…
GO Biological Process	GO:0070244	negative regulation of thymocyte apoptosis	301	0.0137584	1	0.392319	11.3692	0.175914	2	0.00023269	0.0026455	852	0.0307152	1	0.309423	6.79697	0.294249	2	5	0.00168067	0.4	region_475,region_502	Ada,Rag1
GO Biological Process	GO:0030212	hyaluronan metabolic process	302	0.0138184	1	0.392727	6.08646	0.492897	3	0.00065198	0.00396825	1419	0.0945965	1	0.572179	3.7761	0.529647	2	9	0.00168067	0.222222	region_452,region_453,region_713	Il15,Itih5
GO Biological Process	GO:0015807	L-amino acid transport	303	0.0138864	1	0.393358	3.58929	1.39303	5	0.00184263	0.00661376	574	0.00968064	1	0.144754	3.69401	1.35354	5	23	0.00420168	0.217391	region_158,region_477,region_7,region_702,region_711	Cln8,Nat3,Slc1a2,Slc1a3,Slc1a4
GO Biological Process	GO:0051336	regulation of hydrolase activity	304	0.0139186	1	0.392972	1.32134	49.9492	66	0.0660704	0.0873016	406	0.00256439	1	0.0542123	1.45793	39.7824	58	676	0.0487395	0.0857988	region_104,region_105,region_126,region_127,region_134,region_144,region_15,region_155,region_177,region_227,region_231,region_244,region_265,region_276,region_277,region_295,region_304,region_308,region_31,region_317,region_33,region_337,region_347,region_363,region_375,region_381,region_40,region_421,region_437,region_439,region_441,region_452,region_453,region_454,region_459,region_460,region_…	1700023I07Rik,A2m,Acap2,Adcyap1r1,Adra2a,Akap6,Amph,Arhgap15,Arhgap18,Arhgap21,Arhgap24,Arhgap42,Bin1,D630037F22Rik,Dgki,Dock4,Edn1,Efna5,Epha3,Epha4,Epha5,Epha7,F3,Gapvd1,Gnao1,Gnaq,Herpud1,Itih5,Khdc1b,Mgmt,Ndel1,Plcb1,Plce1,Plscr1,Ptprn2,Rag1,Ralgapa2,Rasa1,Rasgrf1,Rgs10,Rgs6,S1pr1,Serpinb12,Serpinb5,Sipa1l1,Sipa1l2,Snx18,Sox2,Spink13,Srgap2,Tbc1d1,Tbc1d2b,Tbck,Thbs1,Thy1,Tpd52l1,Txk,Wdr67
GO Biological Process	GO:0042325	regulation of phosphorylation	305	0.0140786	1	0.396187	1.31129	52.6199	69	0.0696031	0.0912698	232	0.00011843	1	0.00438141	1.62978	37.4284	61	636	0.0512605	0.0959119	region_108,region_11,region_112,region_113,region_124,region_128,region_156,region_169,region_17,region_170,region_22,region_23,region_235,region_237,region_24,region_244,region_260,region_268,region_295,region_304,region_307,region_308,region_33,region_335,region_363,region_366,region_383,region_384,region_401,region_402,region_405,region_406,region_407,region_419,region_426,region_427,region_45…	Adra2a,Angpt1,Apln,B230120H23Rik,Bmper,Bmpr1a,Ccnd1,Ccnh,Cdk5r1,Cdon,Csf2,Csnk1d,Dab1,Dgkb,Dgki,Dusp10,Dusp5,Edn1,Efna5,Epha4,Epha7,Fam129a,Fndc1,Ghr,Gnaq,Gsk3b,Hgf,Ibtk,Il15,Irs1,Isl1,Itga1,Lep,Lmnb1,Lrrn3,Map3k13,Mdfic,Nrg1,Pik3r1,Pkig,Plce1,Prox1,Ptprc,Rap2b,Rhoh,Socs3,Sox9,Spred2,Sykb,Tgfbr1,Tgfbr2,Thbs1,Thy1,Tnik,Tpd52l1,Traf6,Trib2,Uchl1,Vav2,Wnt5a,Wnt7a
GO Biological Process	GO:0048742	regulation of skeletal muscle fiber development	306	0.0141212	1	0.396087	2.1826	5.03985	11	0.00666647	0.0145503	228	0.00011286	0.968681	0.0042486	4.498	2.00089	9	34	0.00756303	0.264706	region_22,region_271,region_371,region_374,region_428,region_486,region_595,region_650,region_651,region_97,region_98	Bcl2,Boc,Cdon,Hdac4,Mbnl3,Pik3r1,Plcb1,Shox2,Sox9
GO Biological Process	GO:0032268	regulation of cellular protein metabolic process	307	0.0143849	1	0.402169	1.27433	65.1325	83	0.0861541	0.109788	314	0.000626691	1	0.0171302	1.45595	52.1997	76	887	0.0638655	0.0856821	region_100,region_108,region_11,region_112,region_113,region_124,region_128,region_13,region_156,region_169,region_17,region_170,region_191,region_22,region_23,region_235,region_237,region_24,region_241,region_242,region_244,region_260,region_268,region_295,region_30,region_304,region_307,region_308,region_33,region_335,region_363,region_371,region_383,region_384,region_398,region_401,region_402,…	Abcf1,Adra2a,Angpt1,B230120H23Rik,Bmper,Bmpr1a,Ccnd1,Ccnh,Cdk5r1,Cdon,Cpeb2,Csf2,Csnk1d,Dab1,Dazl,Dgkb,Dgki,Dusp10,Dusp5,Edn1,Ednrb,Eefsec,Efna5,Epha4,Epha7,Fam129a,Fndc1,Ghr,Gnaq,Gsk3b,Hdac4,Hgf,Ibtk,Il15,Isl1,Itga1,Jarid2,Lep,Lmnb1,Lpin1,Lrrn3,Map3k13,Mdfic,Nrg1,Peli1,Pik3r1,Pkig,Plce1,Prickle1,Prox1,Ptpn3,Ptprc,Rap2b,Rnf180,Samd4,Socs3,Sox4,Sox9,Spred2,Srebf1,Srp9,Sykb,Tcf21,Tgfbr1,Tgfbr2,Thbs…
GO Biological Process	GO:0060173	limb development	308	0.0144732	1	0.403322	1.53088	20.2497	31	0.0267854	0.0410053	104	1.32713e-06	0.0113907	0.000109526	2.90966	8.59206	25	146	0.0210084	0.171233	region_118,region_20,region_22,region_228,region_229,region_295,region_392,region_393,region_409,region_410,region_411,region_412,region_413,region_420,region_428,region_45,region_457,region_458,region_472,region_510,region_600,region_61,region_626,region_65,region_675,region_699,region_708,region_738,region_741,region_83,region_85	Aldh1a2,Bmpr1a,Chst11,Ctnnb1,Dlx6,Fgfr2,Gas1,Gli3,Gnaq,Hand2,Lnp,Mecom,Mecom,Nog,Pbx1,Pbx3,Plxna2,Ptch1,Sema3c,Shox2,Sox11,Sox4,Sox9,Wnt5a,Wnt7a
GO Biological Process	GO:0048566	embryonic digestive tract development	309	0.0147691	1	0.410236	2.08479	5.75597	12	0.00761372	0.015873	215	8.75249e-05	0.751226	0.00349407	4.6343	1.94204	9	33	0.00756303	0.272727	region_115,region_116,region_118,region_228,region_229,region_30,region_401,region_402,region_428,region_502,region_61,region_675	Ada,Aldh1a2,Fgfr2,Gli3,Hlx,Id2,Shox2,Sox11,Tcf21
GO Biological Process	GO:0007369	gastrulation	310	0.0148676	1	0.411642	1.75208	10.8443	19	0.0143443	0.0251323	166	1.85102e-05	0.158873	0.000957066	2.96198	6.41462	19	109	0.0159664	0.174312	region_20,region_214,region_215,region_216,region_254,region_307,region_339,region_365,region_421,region_489,region_56,region_586,region_61,region_621,region_66,region_698,region_699,region_738,region_741	AK053790,Bmpr1a,Cml2,Ctnnb1,Cul3,Dusp5,Foxc1,Hmga2,Inhba,Kif16b,Macf1,Nat8,Nog,Odz4,Six2,Smad2,Sox2,Tgfbr2,Wnt5a
GO Biological Process	GO:0032808	lacrimal gland development	311	0.0149289	1	0.41201	4.30078	0.930064	4	0.00123024	0.005291	331	0.000777508	1	0.0201612	12.7443	0.235399	3	4	0.00252101	0.75	region_228,region_229,region_479,region_66	Fgfr2,Foxc1,Pax6
GO Biological Process	GO:0003230	cardiac atrium development	312	0.0149363	1	0.410891	2.55025	3.13695	8	0.0041494	0.010582	332	0.000777719	1	0.0201059	5.09773	1.17699	6	20	0.00504202	0.3	region_108,region_405,region_406,region_407,region_428,region_603,region_65,region_738	Isl1,Prox1,Shox2,Sox4,Wnt2,Wnt5a
GO Biological Process	GO:0060041	retina development in camera-type eye	313	0.0151183	1	0.41457	1.85442	8.62802	16	0.0114127	0.021164	580	0.00975817	1	0.144404	2.14641	5.59072	12	95	0.010084	0.126316	region_109,region_15,region_22,region_246,region_247,region_274,region_405,region_406,region_407,region_421,region_612,region_650,region_651,region_658,region_659,region_702	Cdon,Cln8,Hcn1,Hipk2,Myh10,Prox1,Ptprm,Pvrl1,Pvrl3,Sox2,Sox9,Thy1
GO Biological Process	GO:0048009	insulin-like growth factor receptor signaling pathway	314	0.0152211	1	0.416059	3.0524	1.96566	6	0.00260009	0.00793651	283	0.000391235	1	0.0118656	7.08018	0.706197	5	12	0.00420168	0.416667	region_156,region_204,region_366,region_486,region_97,region_98	Ghr,Igf1r,Irs1,Pik3r1,Plcb1
GO Biological Process	GO:0030336	negative regulation of cell migration	315	0.0153439	1	0.418084	1.89539	7.91396	15	0.0104682	0.0198413	418	0.00267276	1	0.0548811	2.5174	4.76683	12	81	0.010084	0.148148	region_136,region_20,region_246,region_247,region_374,region_426,region_427,region_483,region_486,region_502,region_507,region_508,region_537,region_584,region_659	Ada,Bcl2,Nkx2-1,Nog,Plcb1,Ptprm,Rap2b,Sema3a,Tgfbr3,Thbs1,Thy1,Tie1
GO Biological Process	GO:0021952	central nervous system projection neuron axonogenesis	316	0.0153776	1	0.417677	2.37775	3.78508	9	0.00500673	0.0119048	634	0.0122863	1	0.166329	4.24811	0.941595	4	16	0.00336134	0.25	region_363,region_565,region_566,region_567,region_568,region_569,region_607,region_608,region_692	Epha4,Ephb1,Nfib,Plxna4
GO Biological Process	GO:0060537	muscle tissue development	317	0.0153922	1	0.416756	1.46314	25.288	37	0.0334497	0.0489418	161	1.53149e-05	0.131448	0.000816447	2.31715	12.9469	30	220	0.0252101	0.136364	region_108,region_15,region_169,region_170,region_228,region_229,region_251,region_266,region_268,region_296,region_30,region_311,region_32,region_388,region_397,region_401,region_402,region_405,region_406,region_407,region_43,region_443,region_510,region_537,region_550,region_559,region_560,region_591,region_603,region_632,region_650,region_651,region_66,region_699,region_703,region_738,region_7…	AI464131,Angpt1,Cacybp,Cdk1,Cdon,Ctnnb1,Fgfr2,Foxc1,Gsk3b,Hey2,Hlx,Isl1,Myh10,Mylk,Nrg1,Pdzrn3,Pou4f1,Ppp3ca,Prox1,Sema3c,Slc8a1,Svil,Tcf21,Tgfbr3,Tnc,Ube4b,Wnt2,Wnt5a,Zfand5,Zfp238
GO Biological Process	GO:0003206	cardiac chamber morphogenesis	318	0.0157242	1	0.424405	1.71355	11.6716	20	0.0154387	0.026455	153	1.25143e-05	0.10741	0.000702028	3.28263	5.17877	17	88	0.0142857	0.193182	region_108,region_118,region_228,region_229,region_32,region_405,region_406,region_407,region_428,region_435,region_510,region_537,region_591,region_603,region_65,region_66,region_699,region_708,region_738,region_752	Ctnnb1,Fgfr2,Foxc1,Hand2,Hey2,Isl1,Pou4f1,Prox1,Rbm15,Sema3c,Shox2,Sox11,Sox4,Tgfbr3,Ube4b,Wnt2,Wnt5a
GO Biological Process	GO:0051216	cartilage development	319	0.015784	1	0.424685	1.62368	14.7813	24	0.0195519	0.031746	235	0.000128085	1	0.00467809	2.58285	7.35621	19	125	0.0159664	0.152	region_156,region_20,region_22,region_224,region_254,region_428,region_45,region_483,region_56,region_565,region_566,region_567,region_568,region_569,region_586,region_626,region_680,region_681,region_698,region_708,region_73,region_738,region_741,region_82	Bmp5,Bmp8a,Bmpr1a,Chst11,Edn1,Ghr,Hand2,Hmga2,Nfib,Nog,Shox2,Six2,Sox6,Sox9,Tgfbi,Tgfbr2,Thbs1,Wnt5a,Wnt7a
GO Biological Process	GO:0006807	nitrogen compound metabolic process	320	0.0158579	1	0.425338	1.12394	223.322	251	0.2954	0.332011	1032	0.0497489	1	0.413755	1.09917	223.805	246	3803	0.206723	0.0646858	region_1,region_10,region_106,region_11,region_113,region_114,region_118,region_119,region_120,region_123,region_124,region_125,region_13,region_131,region_136,region_137,region_139,region_14,region_147,region_149,region_150,region_152,region_156,region_157,region_158,region_16,region_160,region_161,region_166,region_167,region_169,region_170,region_173,region_174,region_175,region_182,region_183…	0610007P08Rik,A930038C07Rik,AK028549,AW146020,Abcc12,Abcc4,Abcd3,Abcf1,Abra,Acer3,Ada,Adcy2,Aebp1,Angpt1,Aplf,Arl4a,Atl1,Atoh1,Atp2b1,Atp5g3,Bbx,Bche,Bcl11b,Bhlhe40,C1d,Calcr,Ccnh,Cdca7,Cdk1,Cdyl,Cebpd,Chst11,Cmpk2,Cox10,Cpsf2,Creb1,Creb5,Crebbp,Ctnnb1,Dars,Diras2,Dmrt1,Dnase2b,Dpysl4,E2f8,Ebf1,Eefsec,Eftud1,Egflam,Enoph1,Enpp2,Enpp6,Ercc3,Etv1,F13a1,Fam120b,Fancc,Fars2,Foxa1,Foxc1,Foxj3,Foxn3,Fo…
GO Biological Process	GO:0060977	coronary vasculature morphogenesis	321	0.0158818	1	0.424654	2.52109	3.17323	8	0.0041974	0.010582	348	0.00103501	1	0.0255273	4.85498	1.23584	6	21	0.00504202	0.285714	region_169,region_170,region_228,region_229,region_32,region_537,region_699,region_708	Angpt1,Ctnnb1,Fgfr2,Hand2,Hey2,Tgfbr3
GO Biological Process	GO:0055003	cardiac myofibril assembly	322	0.0159415	1	0.424926	4.21551	0.948878	4	0.00125513	0.005291	2094	0.175948	1	0.721183	2.61422	0.765046	2	13	0.00168067	0.153846	region_15,region_405,region_406,region_407	Myh10,Prox1
GO Biological Process	GO:0021563	glossopharyngeal nerve development	323	0.0159995	1	0.425151	5.75671	0.521131	3	0.000689326	0.00396825	585	0.00997499	1	0.146351	11.3283	0.176549	2	3	0.00168067	0.666667	region_196,region_607,region_608	Nav2,Plxna4
GO Biological Process	GO:0010633	negative regulation of epithelial cell migration	324	0.016145	1	0.427692	5.73686	0.522934	3	0.000691711	0.00396825	585	0.00997499	1	0.146351	11.3283	0.176549	2	3	0.00168067	0.666667	region_507,region_508,region_537	Sema3a,Tgfbr3
GO Biological Process	GO:0051641	cellular localization	325	0.0162478	1	0.429091	1.26946	64.5942	82	0.0854421	0.108466	1062	0.0570795	1	0.461312	1.20646	58.8497	71	1000	0.0596639	0.071	region_110,region_122,region_126,region_127,region_142,region_147,region_15,region_151,region_158,region_159,region_166,region_169,region_170,region_191,region_203,region_209,region_222,region_223,region_224,region_254,region_256,region_268,region_29,region_298,region_299,region_308,region_324,region_327,region_338,region_339,region_356,region_366,region_368,region_369,region_370,region_374,regio…	1190002N15Rik,Abra,Ahi1,Angpt1,Ap3m1,Ap3s1,Apba1,Arl4c,Bbs2,Bcap29,Bcl2,Cdh13,Cdk1,Cplx2,Ctnnb1,Dab1,Edn1,Enah,Fez1,Ghrhr,Golga5,Gpam,Grinl1a,Gsk3b,Immp2l,Inhba,Insc,Irs1,Kif16b,Kif1b,Lep,Macf1,Mlh1,Mpp5,Myh10,Myo6,Nbea,Ndel1,Nlgn1,Nrxn1,Pax6,Pcsk6,Pgap1,Pik3r1,Plxna2,Ppp3ca,Prickle1,Rab10,Ramp1,Ranbp3l,Sec24d,Six2,Slc1a3,Slc25a12,Smad2,Snx2,Spire1,Spnb2,Srp9,Ston2,Stxbp3a,Sv2b,Sykb,Tomm20,Uchl1,…
GO Biological Process	GO:0032270	positive regulation of cellular protein metabolic process	326	0.0162775	1	0.428559	1.43359	27.902	40	0.0369074	0.0529101	341	0.00090888	1	0.0228766	1.73786	20.7151	36	352	0.0302521	0.102273	region_100,region_108,region_11,region_112,region_113,region_128,region_13,region_156,region_169,region_170,region_191,region_22,region_235,region_237,region_24,region_241,region_242,region_244,region_268,region_308,region_371,region_384,region_426,region_427,region_483,region_552,region_561,region_605,region_65,region_650,region_651,region_713,region_738,region_741,region_743,region_75,region_79…	Abcf1,Adra2a,Angpt1,Bmpr1a,Ccnd1,Cdon,Csf2,Csnk1d,Dazl,Efna5,Fam129a,Fndc1,Ghr,Gsk3b,Hdac4,Il15,Isl1,Jarid2,Lep,Lpin1,Lrrn3,Peli1,Pik3r1,Prickle1,Rap2b,Rnf180,Samd4,Sox4,Sox9,Srebf1,Sykb,Tgfbr1,Thbs1,Trib2,Trim32,Wnt5a
GO Biological Process	GO:0051657	maintenance of organelle location	327	0.0163662	1	0.429575	10.3662	0.192935	2	0.000255204	0.0026455	2438	0.261617	1	0.921026	3.39849	0.294249	1	5	0.000840336	0.2	region_675,region_676	Grinl1a
GO Biological Process	GO:0051094	positive regulation of developmental process	328	0.0164951	1	0.431638	1.27992	60.1599	77	0.0795766	0.101852	72	3.22129e-08	0.000276483	3.84004e-06	2.0317	32.485	66	552	0.0554622	0.119565	region_11,region_115,region_116,region_118,region_132,region_133,region_137,region_144,region_15,region_156,region_194,region_20,region_22,region_224,region_228,region_229,region_23,region_238,region_256,region_259,region_271,region_3,region_303,region_32,region_339,region_35,region_374,region_38,region_383,region_401,region_402,region_405,region_406,region_407,region_415,region_418,region_421,re…	Ada,Atoh1,Bcl2,Bmpr1a,Boc,Car2,Cd83,Cdh4,Cdk1,Cdon,Cebpd,Csf2,Ctnnb1,Dab1,Edn1,Ephb1,F3,Fez1,Fgfr2,Foxa1,Foxo3,Ghr,Gli3,Hey2,Hlx,Hmga2,Id2,Il15,Inhba,Jag1,Lep,Ndel1,Nlgn1,Nog,Nrg1,Nrxn1,Pax6,Pax8,Phox2b,Pik3r1,Plcb1,Prdm1,Prkd1,Prox1,Ptprc,Rfx3,Rgs6,Shox2,Smad2,Socs3,Sox11,Sox2,Sox6,Sox9,Sykb,Tgfbr2,Thbs1,Thbs2,Tmsb4x,Traf6,Trim32,Vdr,Vwc2,Wnt2,Wnt5a,Wnt7a
GO Biological Process	GO:0045621	positive regulation of lymphocyte differentiation	329	0.016724	1	0.436298	2.12712	5.17131	11	0.00684036	0.0145503	483	0.00509995	1	0.0906271	2.73093	3.29558	9	56	0.00756303	0.160714	region_38,region_383,region_401,region_402,region_502,region_61,region_698,region_713,region_74,region_75,region_79	Ada,Cd83,Gli3,Hlx,Il15,Prdm1,Ptprc,Sykb,Tgfbr2
GO Biological Process	GO:0048259	regulation of receptor-mediated endocytosis	330	0.0169919	1	0.441944	2.97656	2.01575	6	0.00266634	0.00793651	2371	0.226055	1	0.818318	1.82062	1.64779	3	28	0.00252101	0.107143	region_169,region_170,region_570,region_571,region_572,region_579	Angpt1,Sgip1,Sh3gl2
GO Biological Process	GO:2000113	negative regulation of cellular macromolecule biosynthetic process	331	0.0171543	1	0.444819	1.26211	66.5553	84	0.0880361	0.111111	156	1.37757e-05	0.118237	0.00075793	1.65453	44.7258	74	760	0.0621849	0.0973684	region_108,region_113,region_114,region_115,region_116,region_118,region_13,region_136,region_137,region_149,region_17,region_173,region_174,region_185,region_191,region_194,region_20,region_22,region_220,region_224,region_228,region_229,region_259,region_268,region_284,region_287,region_289,region_290,region_291,region_292,region_293,region_30,region_303,region_307,region_32,region_339,region_35…	AK028549,Bhlhe40,C1d,Cdk5r1,Cebpd,Ctnnb1,Dkk3,Dusp5,Edn1,Ednrb,Fgfr2,Foxa1,Foxc1,Foxj3,Foxn3,Foxo3,Gli3,Gsk3b,Hdac4,Hey2,Hipk2,Hmga2,Id2,Isl1,Jarid2,Jazf1,Klf11,Klf12,Klf4,Lep,Lpin1,Maf,Mdfic,Mecom,Nfix,Nkx2-1,Nog,Nostrin,Nr2c1,Nr2f1,Pkig,Plcb1,Pou4f1,Prdm1,Prdm5,Prickle1,Prox1,Rbfox2,Rbm15,Rfx3,Samd4,Scgb1a1,Shox2,Sim2,Sla2,Smad2,Smyd2,Sox11,Sox2,Sox6,Sox9,Srebf1,Srp9,Tbl1xr1,Tcf21,Tle1,Tle4,Tra…
GO Biological Process	GO:0055013	cardiac muscle cell development	332	0.0172447	1	0.445817	2.68384	2.60821	7	0.00345001	0.00925926	725	0.0191294	1	0.226466	3.14675	1.58894	5	27	0.00420168	0.185185	region_15,region_251,region_32,region_405,region_406,region_407,region_43	Cdk1,Hey2,Myh10,Prox1,Slc8a1
[truncated: 6,095 more rows]

## Sheet: SOX2BRN2 NPC Active Enhancers
# Ontology	ID	Desc	BinomRank	BinomP	BinomBonfP	BinomFdrQ	RegionFoldEnrich	ExpRegions	ObsRegions	GenomeFrac	SetCov	HyperRank	HyperP	HyperBonfP	HyperFdrQ	GeneFoldEnrich	ExpGenes	ObsGenes	TotalGenes	GeneSetCov	TermCov	Regions	Genes
[truncated: 6,937 more rows]
