# Supplementary material for: SOX2 Co-Occupies Distal Enhancer Elements with Distinct POU Factors in ESCs and NPCs to Specify Cell State
Source: PLoS Genet. 2013 Feb 21;9(2):e1003288. doi: 10.1371/journal.pgen.1003288 (PMC3578749; doi:10.1371/journal.pgen.1003288)
Supplement: Table S9 — GREAT analysis of BRN2-bound regions common to TetO-Brn2 cells and NPCs, and SOX2-BRN2-co-bound regions in TetO-Brn2 cells. Full lists of GREAT terms enriched in regions bound by BRN2 in both day 2 TetO-Brn2 cells and in NPCs, and regions co-bound by SOX2-BRN2 in day 2 differentiating TetO-Brn2 cells which are not bound by OCT4 or SOX2 in ESCs or SOX2 in control cells. (XLSX) [file pgen.1003288.s014.xlsx]

## Sheet: Key
Table S9
Full lists of GREAT terms enriched in regions associated with BRN2 in both NPCs and TetO-Brn2 cells and SOX2-BRN2-bound regions in TetO-Brn2 cells only.
SOX2-BRN2 only - TetO-Brn2 Regions not bound by SOX2 or OCT4 in ESCs or SOX2 in rtta control cells.
Referred to in Figure 4 and in text.
Highlighted rows depicted in text.

## Sheet: BRN2 NPC BRN2 TetOBrn2
# Ontology	ID	Desc	BinomRank	BinomP	BinomBonfP	BinomFdrQ	RegionFoldEnrich	ExpRegions	ObsRegions	GenomeFrac	SetCov	HyperRank	HyperP	HyperBonfP	HyperFdrQ	GeneFoldEnrich	ExpGenes	ObsGenes	TotalGenes	GeneSetCov	TermCov	Regions	Genes
GO Molecular Function	GO:0005488	binding	1	1.78803e-08	5.81826e-05	5.81826e-05	1.10056	758.702	835	0.733754	0.807543	2	1.98849e-10	6.47055e-07	3.23528e-07	1.13729	856.425	974	11144	0.62677	0.0874013	region_0,region_1,region_10,region_100,region_1000,region_1001,region_1002,region_1003,region_1004,region_1005,region_1006,region_1007,region_1008,region_101,region_1011,region_1013,region_1014,region_1015,region_1016,region_1017,region_1018,region_1019,region_102,region_1020,region_1023,region_1024,region_1025,region_1027,region_1029,region_103,region_1030,region_1031,region_1032,region_1033,reg…	0610011L14Rik,1110067D22Rik,1190002H23Rik,1300010F03Rik,1700008P20Rik,1700010M22Rik,2010111I01Rik,2210012G02Rik,2310046K01Rik,2810432D09Rik,3632451O06Rik,A730011L01Rik,Aarsd1,Aatf,Abca1,Abca12,Abca13,Abca4,Abcc4,Abcd2,Abhd5,Ablim1,Abra,Acaca,Acss2,Actbl2,Actn1,Actn4,Actr10,Actr3,Adam7,Adamts16,Adamts7,Adamts9,Adck3,Adcy2,Adcy8,Adnp,Adrbk2,Aebp2,Afap1,Agap1,Agbl1,Ahcy,Aloxe3,Alppl2,Amelx,Angpt1,An…
GO Molecular Function	GO:0005515	protein binding	2	3.17074e-07	0.00103176	0.00051588	1.16994	473.527	554	0.457956	0.535783	1	9.01798e-14	2.93445e-10	2.93445e-10	1.30409	418.683	546	5448	0.351351	0.10022	region_100,region_1000,region_1001,region_1002,region_1003,region_1004,region_1006,region_101,region_1011,region_1013,region_1014,region_1015,region_1016,region_1017,region_102,region_1020,region_1023,region_1025,region_103,region_1033,region_104,region_105,region_106,region_11,region_113,region_114,region_116,region_121,region_126,region_127,region_129,region_130,region_131,region_135,region_136…	0610011L14Rik,1190002H23Rik,2310046K01Rik,Aarsd1,Aatf,Abca1,Abhd5,Ablim1,Abra,Acaca,Actn1,Actn4,Actr10,Actr3,Adcy2,Adnp,Afap1,Agbl1,Ahcy,Amelx,Angpt1,Ankrd32,Anxa5,Ap3b1,Apaf1,Apba2,Apc,Apoa1,Araf,Arhgap6,Arl4c,Arntl,Arpc5,Atg10,Atic,Atxn1,Atxn10,B9d1,Bach2,Bard1,Basp1,Bcat1,Bckdhb,Bcl11b,Bcl6,Bcor,Bfsp2,Bhlhe40,Bmp10,Bmpr1b,C1d,C79407,C80913,Cacna2d1,Cadm2,Cadps,Calm1,Camk1d,Camk1g,Camk2n1,Camta…
GO Molecular Function	GO:0000975	regulatory region DNA binding	3	8.73263e-05	0.28416	0.0947199	1.64636	39.4811	65	0.0381829	0.0628627	6	1.0567e-07	0.000343849	5.73082e-05	2.23866	21.4414	48	279	0.030888	0.172043	region_1001,region_1013,region_1015,region_113,region_114,region_16,region_240,region_244,region_245,region_246,region_276,region_291,region_299,region_300,region_320,region_325,region_334,region_353,region_414,region_415,region_456,region_468,region_479,region_50,region_504,region_505,region_506,region_517,region_539,region_580,region_597,region_598,region_604,region_625,region_626,region_648,re…	Basp1,Bcl11b,Bcor,Dbx1,Dlx1,Egr1,Egr2,Etv5,Fezf2,Foxa2,Foxc1,Foxi1,Gata3,Gata6,Gli2,Hif1a,Hmga2,Irf2,Lef1,Mef2c,Neurod1,Neurod2,Notch1,Pax6,Phb,Ppnr,Prox1,Purb,Rcor1,Rptor,Smarca2,Sox11,Sox2,Sox4,Sox5,Sox6,Sox9,Tbl1xr1,Tbx20,Tcf12,Tcf20,Tcf21,Tcf4,Tcfap4,Tox3,Vax2,Zfhx3,Zfp746
GO Molecular Function	GO:0044212	transcription regulatory region DNA binding	4	0.000100681	0.327615	0.0819038	1.64522	38.9005	64	0.0376214	0.0618956	5	9.95112e-08	0.000323809	6.47619e-05	2.26509	20.7497	47	270	0.0302445	0.174074	region_1001,region_1013,region_1015,region_113,region_114,region_16,region_240,region_244,region_245,region_246,region_276,region_291,region_299,region_300,region_320,region_325,region_334,region_353,region_414,region_415,region_456,region_468,region_479,region_50,region_504,region_505,region_506,region_517,region_539,region_597,region_598,region_604,region_625,region_626,region_648,region_649,re…	Basp1,Bcl11b,Bcor,Dbx1,Dlx1,Egr1,Egr2,Etv5,Fezf2,Foxa2,Foxc1,Foxi1,Gata3,Gata6,Gli2,Hif1a,Hmga2,Lef1,Mef2c,Neurod1,Neurod2,Notch1,Pax6,Phb,Ppnr,Prox1,Purb,Rcor1,Rptor,Smarca2,Sox11,Sox2,Sox4,Sox5,Sox6,Sox9,Tbl1xr1,Tbx20,Tcf12,Tcf20,Tcf21,Tcf4,Tcfap4,Tox3,Vax2,Zfhx3,Zfp746
GO Molecular Function	GO:0003676	nucleic acid binding	5	0.000116185	0.378067	0.0756135	1.20464	257.338	310	0.248876	0.299807	36	0.00120461	1	0.108883	1.17911	238.314	281	3101	0.180824	0.0906159	region_0,region_1,region_10,region_1001,region_1004,region_1013,region_1015,region_1016,region_1023,region_1024,region_1027,region_1031,region_1032,region_104,region_110,region_111,region_112,region_113,region_114,region_122,region_123,region_125,region_133,region_135,region_138,region_15,region_158,region_16,region_161,region_163,region_169,region_172,region_173,region_179,region_182,region_184,…	2210012G02Rik,2810432D09Rik,Aarsd1,Adnp,Aebp2,Arid1b,Arntl,Arpp21,Atxn1,Bach2,Banf2,Bard1,Basp1,Bbx,Bcl11b,Bcl6,Bcor,Bhlhe23,Bhlhe40,Bicc1,Bnc2,Bptf,C130039O16Rik,C1d,C79407,Casz1,Celf4,Chd2,Chd7,Chd9,Cpeb4,Creb3l1,Creb5,Cstf2t,Cwc22,D1Pas1,Dach1,Dazl,Dbx1,Dcp2,Ddx20,Ddx3x,Dhx8,Dis3l2,Dlx1,Dpf1,Dpf3,Dppa2,E2f7,E2f8,Ebf1,Ebf3,Eef1e1,Eepd1,Eftud1,Egr1,Egr2,Eif2c2,Eif2s2,Eif4g2,Elp3,Epas1,Ercc2,Ercc…
GO Molecular Function	GO:0003677	DNA binding	6	0.000199748	0.649979	0.10833	1.2483	181.046	226	0.175093	0.218569	7	1.48921e-06	0.0048459	0.000692272	1.37556	143.941	198	1873	0.127413	0.105713	region_0,region_1,region_10,region_1001,region_1013,region_1015,region_1016,region_1024,region_1031,region_110,region_111,region_112,region_113,region_114,region_122,region_123,region_133,region_135,region_15,region_158,region_16,region_161,region_173,region_179,region_184,region_197,region_198,region_199,region_203,region_208,region_211,region_214,region_216,region_217,region_218,region_220,regi…	2210012G02Rik,Adnp,Aebp2,Arid1b,Arntl,Bach2,Banf2,Basp1,Bbx,Bcl11b,Bcl6,Bcor,Bhlhe23,Bhlhe40,Bnc2,Bptf,C130039O16Rik,C1d,C79407,Casz1,Chd2,Chd7,Chd9,Creb3l1,Creb5,D1Pas1,Dach1,Dbx1,Ddx20,Ddx3x,Dlx1,E2f7,E2f8,Ebf1,Ebf3,Eepd1,Egr1,Egr2,Elp3,Epas1,Ercc2,Ercc4,Erg,Esrrg,Etv1,Etv5,Fezf2,Fmn1,Foxa2,Foxc1,Foxi1,Foxo1,Gata3,Gata6,Gbx2,Gli2,Gm4906,Gpbp1,Gpbp1l1,Gtf2ird1,H2afz,Hbp1,Hif1a,Hipk1,Hipk2,Hivep2…
GO Molecular Function	GO:0017076	purine nucleotide binding	7	0.000326023	1	0.151554	1.26313	155.17	196	0.150068	0.189555	43	0.00288263	1	0.218141	1.21796	145.325	177	1891	0.1139	0.0936013	region_0,region_1001,region_1004,region_1005,region_1016,region_1018,region_1019,region_1020,region_1024,region_108,region_109,region_110,region_111,region_112,region_113,region_135,region_136,region_141,region_15,region_152,region_153,region_16,region_164,region_169,region_170,region_172,region_173,region_178,region_179,region_18,region_180,region_184,region_187,region_189,region_190,region_191,…	1300010F03Rik,Aarsd1,Abca1,Abca12,Abca13,Abca4,Abcc4,Abcd2,Acaca,Acss2,Actbl2,Actr3,Adck3,Adcy2,Adcy8,Adrbk2,Agap1,Apaf1,Araf,Arl4a,Arl4c,Arl4d,Arl5b,Atad2b,Atp10a,Atp11b,Atp1a3,Atp2a3,Atp6v1b1,Atp8a2,Bmpr1b,Camk1d,Camk1g,Cct6b,Cdc42bpa,Cdk12,Cdk15,Cdk16,Cdk17,Chd2,Chd7,Chd9,Clcn3,Cmpk2,Csnk1g3,D1Pas1,D8Ertd82e,Dclk2,Ddx20,Ddx3x,Dhx8,Diras2,Dnahc5,Dyrk3,Eftud1,Entpd1,Epha3,Epha4,Epha5,Epha7,Ephb1…
GO Molecular Function	GO:0051435	BH4 domain binding	8	0.000338545	1	0.137703	76.1564	0.0262618	2	2.53982e-05	0.00193424	209	0.0768508	1	1	13.0122	0.0768508	1	1	0.000643501	1	region_154,region_155	Pxn
GO Molecular Function	GO:0032555	purine ribonucleotide binding	9	0.000381391	1	0.137894	1.26019	154.739	195	0.149651	0.188588	47	0.00314204	1	0.217536	1.21622	144.71	176	1883	0.113256	0.0934679	region_0,region_1001,region_1004,region_1005,region_1016,region_1018,region_1019,region_1020,region_1024,region_108,region_109,region_110,region_111,region_112,region_113,region_135,region_136,region_141,region_15,region_152,region_153,region_16,region_164,region_169,region_170,region_172,region_173,region_178,region_179,region_18,region_180,region_184,region_187,region_189,region_190,region_191,…	1300010F03Rik,Aarsd1,Abca1,Abca12,Abca13,Abca4,Abcc4,Abcd2,Acaca,Acss2,Actbl2,Actr3,Adck3,Adcy2,Adcy8,Adrbk2,Agap1,Apaf1,Araf,Arl4a,Arl4c,Arl4d,Arl5b,Atad2b,Atp10a,Atp11b,Atp1a3,Atp2a3,Atp6v1b1,Atp8a2,Bmpr1b,Camk1d,Camk1g,Cct6b,Cdc42bpa,Cdk12,Cdk15,Cdk16,Cdk17,Chd2,Chd7,Chd9,Clcn3,Cmpk2,Csnk1g3,D1Pas1,D8Ertd82e,Dclk2,Ddx20,Ddx3x,Dhx8,Diras2,Dnahc5,Dyrk3,Eftud1,Entpd1,Epha3,Epha4,Epha5,Epha7,Ephb1…
GO Molecular Function	GO:0030554	adenyl nucleotide binding	10	0.000390178	1	0.126964	1.28824	130.411	168	0.126123	0.162476	34	0.00117929	1	0.112865	1.27073	118.043	150	1536	0.0965251	0.0976562	region_0,region_1001,region_1004,region_1005,region_1016,region_1018,region_1019,region_1020,region_1024,region_110,region_111,region_112,region_113,region_135,region_136,region_141,region_15,region_152,region_153,region_16,region_164,region_169,region_170,region_172,region_173,region_178,region_179,region_18,region_184,region_187,region_189,region_190,region_191,region_204,region_21,region_212,r…	1300010F03Rik,Aarsd1,Abca1,Abca12,Abca13,Abca4,Abcc4,Abcd2,Acaca,Acss2,Actbl2,Actr3,Adck3,Adcy2,Adcy8,Adrbk2,Apaf1,Araf,Atad2b,Atp10a,Atp11b,Atp1a3,Atp2a3,Atp6v1b1,Atp8a2,Bmpr1b,Camk1d,Camk1g,Cct6b,Cdc42bpa,Cdk12,Cdk15,Cdk16,Cdk17,Chd2,Chd7,Chd9,Clcn3,Cmpk2,Csnk1g3,D1Pas1,D8Ertd82e,Dclk2,Ddx20,Ddx3x,Dhx8,Dnahc5,Dyrk3,Entpd1,Epha3,Epha4,Epha5,Epha7,Ephb1,Ephb4,Erbb4,Ercc2,Etnk1,Fars2,Fbp1,Fgfr2,Fi…
GO Molecular Function	GO:0032553	ribonucleotide binding	11	0.000398198	1	0.117794	1.25911	154.871	195	0.149779	0.188588	49	0.00321171	1	0.213284	1.21558	144.787	176	1884	0.113256	0.0934183	region_0,region_1001,region_1004,region_1005,region_1016,region_1018,region_1019,region_1020,region_1024,region_108,region_109,region_110,region_111,region_112,region_113,region_135,region_136,region_141,region_15,region_152,region_153,region_16,region_164,region_169,region_170,region_172,region_173,region_178,region_179,region_18,region_180,region_184,region_187,region_189,region_190,region_191,…	1300010F03Rik,Aarsd1,Abca1,Abca12,Abca13,Abca4,Abcc4,Abcd2,Acaca,Acss2,Actbl2,Actr3,Adck3,Adcy2,Adcy8,Adrbk2,Agap1,Apaf1,Araf,Arl4a,Arl4c,Arl4d,Arl5b,Atad2b,Atp10a,Atp11b,Atp1a3,Atp2a3,Atp6v1b1,Atp8a2,Bmpr1b,Camk1d,Camk1g,Cct6b,Cdc42bpa,Cdk12,Cdk15,Cdk16,Cdk17,Chd2,Chd7,Chd9,Clcn3,Cmpk2,Csnk1g3,D1Pas1,D8Ertd82e,Dclk2,Ddx20,Ddx3x,Dhx8,Diras2,Dnahc5,Dyrk3,Eftud1,Entpd1,Epha3,Epha4,Epha5,Epha7,Ephb1…
GO Molecular Function	GO:0032559	adenyl ribonucleotide binding	12	0.000484746	1	0.131447	1.28329	130.135	167	0.125855	0.161509	37	0.0013339	1	0.117311	1.26803	117.505	149	1529	0.0958816	0.0974493	region_0,region_1001,region_1004,region_1005,region_1016,region_1018,region_1019,region_1020,region_1024,region_110,region_111,region_112,region_113,region_135,region_136,region_141,region_15,region_152,region_153,region_16,region_164,region_169,region_170,region_172,region_173,region_178,region_179,region_18,region_184,region_187,region_189,region_190,region_191,region_204,region_21,region_212,r…	1300010F03Rik,Aarsd1,Abca1,Abca12,Abca13,Abca4,Abcc4,Abcd2,Acaca,Acss2,Actbl2,Actr3,Adck3,Adcy2,Adcy8,Adrbk2,Apaf1,Araf,Atad2b,Atp10a,Atp11b,Atp1a3,Atp2a3,Atp6v1b1,Atp8a2,Bmpr1b,Camk1d,Camk1g,Cct6b,Cdc42bpa,Cdk12,Cdk15,Cdk16,Cdk17,Chd2,Chd7,Chd9,Clcn3,Cmpk2,Csnk1g3,D1Pas1,D8Ertd82e,Dclk2,Ddx20,Ddx3x,Dhx8,Dnahc5,Dyrk3,Entpd1,Epha3,Epha4,Epha5,Epha7,Ephb1,Ephb4,Erbb4,Ercc2,Etnk1,Fars2,Fbp1,Fgfr2,Fi…
GO Molecular Function	GO:0016772	transferase activity, transferring phosphorus-containing groups	13	0.000548042	1	0.137179	1.3552	87.0717	118	0.0842086	0.11412	24	0.000409444	1	0.0555138	1.38743	74.2379	103	966	0.0662806	0.106625	region_1004,region_1019,region_1020,region_11,region_113,region_135,region_136,region_141,region_145,region_153,region_164,region_169,region_170,region_172,region_178,region_179,region_180,region_184,region_187,region_191,region_202,region_204,region_209,region_21,region_212,region_235,region_236,region_262,region_266,region_279,region_290,region_293,region_295,region_296,region_323,region_324,re…	Adck3,Adrbk2,Araf,Bmpr1b,Camk1d,Camk1g,Ccnd3,Ccne1,Ccnh,Cdc42bpa,Cdk12,Cdk15,Cdk16,Cdk17,Cdkn2c,Cds1,Cerkl,Cmpk2,Csnk1g3,D8Ertd82e,Dclk2,Dyrk3,Epha3,Epha4,Epha5,Epha7,Ephb1,Ephb4,Erbb4,Ercc2,Etnk1,Fgfr2,Fggy,Frk,Fyn,Gmppb,Hipk1,Hipk2,Hmcn1,Hmga2,Hunk,Igf1r,Ip6k1,Lmtk2,Lrguk,Lyn,Map2k6,Map3k2,Map3k7,Map4k3,Mast4,Melk,Musk,Myo16,Myo3a,Nme1,Nrp1,Ntrk2,Pank3,Pank4,Papd7,Papola,Papolb,Pfkfb3,Pick1,Pig…
GO Molecular Function	GO:0017111	nucleoside-triphosphatase activity	14	0.000581679	1	0.135199	1.45692	55.5968	81	0.0537687	0.0783366	148	0.0345263	1	0.759111	1.24903	53.6419	67	698	0.0431145	0.0959885	region_1001,region_1005,region_1016,region_1024,region_108,region_109,region_15,region_152,region_153,region_16,region_173,region_18,region_181,region_190,region_216,region_217,region_246,region_26,region_267,region_274,region_296,region_316,region_318,region_319,region_33,region_342,region_388,region_4,region_404,region_447,region_448,region_453,region_486,region_49,region_539,region_541,region_…	1300010F03Rik,Abca1,Abca12,Abca13,Abca4,Abcc4,Abcd2,Agap1,Arl4a,Atad2b,Atp10a,Atp11b,Atp1a3,Atp1b2,Atp2a3,Atp6ap1l,Atp6v1b1,Atp6v1c1,Atp8a2,Bptf,Ccnh,Cgnl1,Chd2,Chd7,Chd9,Crbn,D1Pas1,Ddx20,Ddx3x,Dhx8,Diras2,Dnahc5,Dnaic1,Dync1i2,Eftud1,Entpd1,Ercc2,Fign,Gna14,Gnao1,Gnaq,Gtpbp2,Helb,Ino80,Kif21a,Kif26b,Kif2a,Kif2b,Lonrf1,Myo16,Myo18b,Myo1g,Myo3a,Myo6,Nav2,Pick1,Psmc1,Rad51l1,Rap1b,Rerg,Rhoq,Rragc,…
GO Molecular Function	GO:0016301	kinase activity	15	0.000642477	1	0.139375	1.36865	79.6406	109	0.0770219	0.105416	22	0.000356277	1	0.0526966	1.42345	64.6315	92	841	0.0592021	0.109394	region_1004,region_1019,region_1020,region_11,region_113,region_135,region_136,region_141,region_153,region_164,region_170,region_172,region_178,region_179,region_184,region_187,region_191,region_202,region_204,region_209,region_21,region_212,region_235,region_236,region_262,region_266,region_279,region_290,region_293,region_295,region_296,region_323,region_324,region_383,region_386,region_394,re…	Adck3,Adrbk2,Araf,Bmpr1b,Camk1d,Camk1g,Ccnd3,Ccne1,Ccnh,Cdc42bpa,Cdk12,Cdk15,Cdk16,Cdk17,Cdkn2c,Cerkl,Cmpk2,Csnk1g3,D8Ertd82e,Dclk2,Dyrk3,Epha3,Epha4,Epha5,Epha7,Ephb1,Ephb4,Erbb4,Ercc2,Etnk1,Fgfr2,Fggy,Frk,Fyn,Hipk1,Hipk2,Hmcn1,Hmga2,Hunk,Igf1r,Ip6k1,Lmtk2,Lrguk,Lyn,Map2k6,Map3k2,Map3k7,Map4k3,Mast4,Melk,Musk,Myo16,Myo3a,Nme1,Nrp1,Ntrk2,Pank3,Pank4,Pfkfb3,Pick1,Pik3cg,Pip4k2a,Pkia,Plk2,Polr2a,Pr…
GO Molecular Function	GO:0019899	enzyme binding	16	0.00067944	1	0.138181	1.35968	82.3724	112	0.0796639	0.108317	8	1.06558e-05	0.0346739	0.00433424	1.54984	61.9417	96	806	0.0617761	0.119107	region_101,region_1011,region_1015,region_1033,region_11,region_127,region_144,region_163,region_172,region_187,region_188,region_190,region_193,region_209,region_21,region_214,region_226,region_232,region_233,region_251,region_258,region_268,region_315,region_334,region_346,region_397,region_432,region_433,region_443,region_45,region_46,region_465,region_467,region_468,region_477,region_478,regi…	Abca1,Ap3b1,Apc,Apoa1,Arhgap6,Bcor,Calm1,Camk2n1,Cav3,Ccnd3,Ccne1,Ccnh,Cdh5,Cdkn2c,Chl1,Cradd,Cul3,Dennd5a,Diap1,Dpp4,Egr1,Egr2,Epas1,Errfi1,Fez1,Fmnl1,Fmnl3,Foxo1,Fyn,Gata6,Gria2,Grik2,Grin3a,Hdac7,Hif1a,Igf1r,Ins1,Irs2,Itgb1,Itgb2l,Kat2b,Kdm4c,Luc7l2,Lyn,Malt1,Map2k6,Mbp,Mc4r,Mdm2,Mef2c,Myo16,Ncf2,Nos1ap,Park2,Pax6,Phb,Pick1,Pin1,Plcb1,Polb,Polr2a,Ppara,Ppef2,Ppp1cb,Prkar2b,Prkca,Prkce,Prkch,Pr…
GO Molecular Function	GO:0004672	protein kinase activity	17	0.000762857	1	0.14602	1.42188	61.1867	87	0.0591748	0.0841393	12	4.56952e-05	0.148692	0.012391	1.59158	46.4947	74	605	0.0476191	0.122314	region_1004,region_1019,region_1020,region_135,region_136,region_141,region_153,region_164,region_170,region_172,region_178,region_179,region_184,region_187,region_191,region_204,region_21,region_212,region_262,region_266,region_279,region_290,region_293,region_296,region_383,region_386,region_394,region_395,region_4,region_421,region_430,region_44,region_449,region_456,region_458,region_459,regi…	Adck3,Adrbk2,Araf,Bmpr1b,Camk1d,Camk1g,Ccnd3,Ccnh,Cdc42bpa,Cdk12,Cdk15,Cdk16,Cdk17,Csnk1g3,D8Ertd82e,Dclk2,Dyrk3,Epha3,Epha4,Epha5,Epha7,Ephb1,Ephb4,Erbb4,Ercc2,Fgfr2,Frk,Fyn,Hipk1,Hipk2,Hmcn1,Hmga2,Hunk,Igf1r,Lmtk2,Lyn,Map2k6,Map3k2,Map3k7,Map4k3,Mast4,Melk,Musk,Myo3a,Nrp1,Ntrk2,Pik3cg,Plk2,Polr2a,Prkca,Prkce,Prkch,Prkcq,Prkd1,Prkg1,Ptk2,Rock1,Ror1,Rps6kc1,Scyl1,Sik3,Sox9,Stk32c,Stk33,Sykb,Tec,T…
GO Molecular Function	GO:0035639	purine ribonucleoside triphosphate binding	18	0.000787046	1	0.142281	1.24717	151.543	189	0.14656	0.182785	68	0.00604245	1	0.289149	1.20016	142.481	171	1854	0.110039	0.092233	region_0,region_1001,region_1004,region_1005,region_1016,region_1018,region_1019,region_1020,region_1024,region_108,region_109,region_113,region_135,region_136,region_141,region_15,region_152,region_153,region_16,region_164,region_169,region_170,region_172,region_173,region_178,region_179,region_18,region_180,region_184,region_187,region_189,region_190,region_191,region_204,region_21,region_212,r…	1300010F03Rik,Aarsd1,Abca1,Abca12,Abca13,Abca4,Abcc4,Abcd2,Acaca,Acss2,Actbl2,Actr3,Adck3,Adcy2,Adcy8,Adrbk2,Agap1,Apaf1,Araf,Arl4a,Arl4c,Arl4d,Arl5b,Atad2b,Atp10a,Atp11b,Atp1a3,Atp2a3,Atp6v1b1,Atp8a2,Bmpr1b,Camk1d,Camk1g,Cct6b,Cdc42bpa,Cdk12,Cdk15,Cdk16,Cdk17,Chd2,Chd7,Chd9,Clcn3,Cmpk2,Csnk1g3,D1Pas1,D8Ertd82e,Dclk2,Ddx20,Ddx3x,Dhx8,Diras2,Dnahc5,Dyrk3,Eftud1,Entpd1,Epha3,Epha4,Epha5,Epha7,Ephb1…
GO Molecular Function	GO:0008353	RNA polymerase II carboxy-terminal domain kinase activity	19	0.00104025	1	0.178157	5.3674	1.11786	6	0.0010811	0.00580271	317	0.102973	1	1	2.60244	1.15276	3	15	0.0019305	0.2	region_4,region_651,region_652,region_653,region_654,region_781	Ccnh,Cdk12,Ercc2
GO Molecular Function	GO:0000982	RNA polymerase II core promoter proximal region sequence-specific DNA binding transcription factor activity	20	0.00115738	1	0.188306	2.14602	9.78554	21	0.00946378	0.0203095	13	4.67655e-05	0.152175	0.0117058	3.52414	3.68884	13	48	0.00836551	0.270833	region_197,region_291,region_479,region_504,region_505,region_506,region_625,region_648,region_649,region_650,region_675,region_676,region_677,region_678,region_718,region_720,region_794,region_795,region_80,region_804,region_839	Bcl11b,Creb5,Egr1,Gata3,Hmga2,Mef2c,Nfib,Rcor1,Sox11,Sox4,Sox9,Tcf21,Tcf4
GO Molecular Function	GO:0001071	nucleic acid binding transcription factor activity	21	0.00116228	1	0.180098	1.29815	103.994	135	0.100575	0.130561	3	2.0085e-08	6.53565e-05	2.17855e-05	1.70884	63.7862	109	830	0.0701416	0.131325	region_1,region_1013,region_1027,region_1031,region_113,region_114,region_15,region_16,region_161,region_179,region_184,region_197,region_203,region_216,region_217,region_218,region_220,region_224,region_23,region_24,region_244,region_245,region_246,region_251,region_276,region_291,region_298,region_299,region_3,region_300,region_305,region_309,region_320,region_325,region_329,region_334,region_3…	Aatf,Adnp,Arntl,Bach2,Bcl11b,Bcl6,Cited2,Creb3l1,Creb5,Dach1,Dbx1,Dlx1,E2f7,E2f8,Ebf1,Egr1,Egr2,Epas1,Erg,Esrrg,Etv1,Etv5,Foxa2,Foxc1,Foxi1,Foxo1,Gata3,Gata6,Gbx2,Gli2,Gpbp1,Gtf2ird1,Hif1a,Hivep2,Hmga2,Irf2,Irx1,Irx3,Irx5,Klf12,Klf5,Klf6,Lef1,Lhx3,Lmx1b,Maf,Max,Mef2c,Meis1,Meis2,Meis3,Myt1l,Neurod1,Nfia,Nfib,Nfix,Nobox,Notch1,Nr2f1,Nr2f2,Nr3c2,Nrf1,Olig2,Onecut1,Pax5,Pax6,Pknox1,Pknox2,Pou2f1,Pou…
GO Molecular Function	GO:0019900	kinase binding	22	0.00118104	1	0.174687	1.57973	32.2841	51	0.0312225	0.049323	44	0.00305891	1	0.22622	1.58992	23.9006	38	311	0.024453	0.122187	region_11,region_127,region_144,region_163,region_209,region_21,region_214,region_226,region_232,region_233,region_251,region_258,region_468,region_477,region_478,region_515,region_524,region_525,region_526,region_563,region_564,region_614,region_638,region_651,region_652,region_653,region_654,region_715,region_716,region_720,region_777,region_779,region_793,region_794,region_795,region_797,regio…	Apc,Calm1,Camk2n1,Ccnd3,Ccne1,Ccnh,Cdkn2c,Errfi1,Fez1,Foxo1,Fyn,Gata6,Gria2,Hdac7,Igf1r,Irs2,Itgb1,Itgb2l,Kat2b,Map2k6,Park2,Pick1,Pin1,Ppef2,Ppp1cb,Prkce,Prkrip1,Ptk2,Rasgrp3,Rptor,Skap1,Slc2a1,Sox9,Spag9,Sykb,Tirap,Traf3,Trib1
GO Molecular Function	GO:0001077	RNA polymerase II core promoter proximal region sequence-specific DNA binding transcription factor activity involved in positive regulation of transcription	23	0.00123	1	0.174018	2.23559	8.49886	19	0.0082194	0.0183752	14	5.2968e-05	0.172358	0.0123113	3.97596	2.76663	11	36	0.00707851	0.305556	region_197,region_291,region_504,region_505,region_506,region_625,region_648,region_649,region_650,region_675,region_676,region_677,region_678,region_718,region_794,region_795,region_80,region_804,region_839	Bcl11b,Creb5,Gata3,Hmga2,Mef2c,Nfib,Sox11,Sox4,Sox9,Tcf21,Tcf4
GO Molecular Function	GO:0003700	sequence-specific DNA binding transcription factor activity	24	0.00123452	1	0.167381	1.29754	103.273	134	0.0998769	0.129594	4	3.35411e-08	0.000109143	2.72857e-05	1.69725	63.6325	108	828	0.0694981	0.130435	region_1,region_1013,region_1027,region_1031,region_113,region_114,region_15,region_16,region_161,region_179,region_184,region_197,region_203,region_216,region_217,region_218,region_220,region_224,region_23,region_24,region_244,region_245,region_246,region_251,region_276,region_291,region_298,region_299,region_3,region_300,region_305,region_309,region_320,region_325,region_329,region_334,region_3…	Aatf,Adnp,Arntl,Bach2,Bcl11b,Bcl6,Cited2,Creb3l1,Creb5,Dach1,Dbx1,Dlx1,E2f7,E2f8,Ebf1,Egr1,Egr2,Epas1,Erg,Esrrg,Etv1,Etv5,Foxa2,Foxc1,Foxi1,Foxo1,Gata3,Gata6,Gbx2,Gli2,Gpbp1,Gtf2ird1,Hif1a,Hivep2,Hmga2,Irf2,Irx1,Irx3,Irx5,Klf12,Klf5,Klf6,Lef1,Lhx3,Lmx1b,Maf,Max,Mef2c,Meis1,Meis2,Meis3,Myt1l,Neurod1,Nfia,Nfib,Nfix,Nobox,Notch1,Nr2f1,Nr2f2,Nr3c2,Nrf1,Olig2,Onecut1,Pax5,Pax6,Pknox1,Pknox2,Pou2f1,Pou…
GO Molecular Function	GO:0005524	ATP binding	25	0.00132997	1	0.173109	1.26033	127.744	161	0.123544	0.155706	41	0.00251966	1	0.199975	1.25201	115.814	145	1507	0.0933076	0.0962177	region_0,region_1001,region_1004,region_1005,region_1016,region_1018,region_1019,region_1020,region_1024,region_113,region_135,region_136,region_141,region_15,region_152,region_153,region_16,region_164,region_169,region_170,region_172,region_173,region_178,region_179,region_18,region_184,region_187,region_189,region_190,region_191,region_204,region_21,region_212,region_235,region_246,region_26,re…	1300010F03Rik,Aarsd1,Abca1,Abca12,Abca13,Abca4,Abcc4,Abcd2,Acaca,Acss2,Actbl2,Actr3,Adck3,Adcy2,Adcy8,Adrbk2,Apaf1,Araf,Atad2b,Atp10a,Atp11b,Atp1a3,Atp2a3,Atp6v1b1,Atp8a2,Bmpr1b,Camk1d,Camk1g,Cct6b,Cdc42bpa,Cdk12,Cdk15,Cdk16,Cdk17,Chd2,Chd7,Chd9,Clcn3,Cmpk2,Csnk1g3,D1Pas1,D8Ertd82e,Dclk2,Ddx20,Ddx3x,Dhx8,Dnahc5,Dyrk3,Entpd1,Epha3,Epha4,Epha5,Epha7,Ephb1,Ephb4,Erbb4,Ercc2,Etnk1,Fars2,Fgfr2,Fign,Fr…
GO Molecular Function	GO:0019166	trans-2-enoyl-CoA reductase (NADPH) activity	26	0.00148856	1	0.186299	35.9672	0.0556063	2	5.37778e-05	0.00193424	484	0.213298	1	1	4.33741	0.230552	1	3	0.000643501	0.333333	region_389,region_390	Pecr
GO Molecular Function	GO:0016773	phosphotransferase activity, alcohol group as acceptor	27	0.0015398	1	0.185574	1.36261	70.4533	96	0.0681367	0.0928433	16	0.000111802	0.363804	0.0227377	1.5063	55.102	83	717	0.0534106	0.11576	region_1004,region_1019,region_1020,region_113,region_135,region_136,region_141,region_153,region_164,region_170,region_172,region_178,region_179,region_184,region_187,region_191,region_202,region_204,region_21,region_212,region_235,region_262,region_266,region_279,region_290,region_293,region_295,region_296,region_323,region_324,region_383,region_386,region_394,region_395,region_4,region_421,reg…	Adck3,Adrbk2,Araf,Bmpr1b,Camk1d,Camk1g,Ccnd3,Ccnh,Cdc42bpa,Cdk12,Cdk15,Cdk16,Cdk17,Cerkl,Csnk1g3,D8Ertd82e,Dclk2,Dyrk3,Epha3,Epha4,Epha5,Epha7,Ephb1,Ephb4,Erbb4,Ercc2,Etnk1,Fgfr2,Fggy,Frk,Fyn,Hipk1,Hipk2,Hmcn1,Hmga2,Hunk,Igf1r,Ip6k1,Lmtk2,Lyn,Map2k6,Map3k2,Map3k7,Map4k3,Mast4,Melk,Musk,Myo3a,Nrp1,Ntrk2,Pank3,Pank4,Pfkfb3,Pik3cg,Pip4k2a,Plk2,Polr2a,Prkca,Prkce,Prkch,Prkcq,Prkd1,Prkg1,Ptk2,Rock1,Ro…
GO Molecular Function	GO:0000166	nucleotide binding	28	0.0017971	1	0.208848	1.19293	196.993	235	0.190516	0.227273	107	0.0187217	1	0.56935	1.14227	185.595	212	2415	0.136422	0.0877847	region_0,region_1001,region_1004,region_1005,region_1008,region_1016,region_1018,region_1019,region_1020,region_1024,region_108,region_109,region_110,region_111,region_112,region_113,region_116,region_134,region_135,region_136,region_141,region_15,region_152,region_153,region_154,region_155,region_16,region_164,region_169,region_170,region_172,region_173,region_178,region_179,region_18,region_180…	1300010F03Rik,Aarsd1,Abca1,Abca12,Abca13,Abca4,Abcc4,Abcd2,Acaca,Acss2,Actbl2,Actr3,Adck3,Adcy2,Adcy8,Adrbk2,Agap1,Apaf1,Araf,Arl4a,Arl4c,Arl4d,Arl5b,Atad2b,Atp10a,Atp11b,Atp1a3,Atp2a3,Atp6v1b1,Atp8a2,Bmpr1b,Camk1d,Camk1g,Cct6b,Cdc42bpa,Cdk12,Cdk15,Cdk16,Cdk17,Celf4,Chd2,Chd7,Chd9,Clcn3,Cmpk2,Cpeb4,Csnk1g3,Cstf2t,Ctbp2,D1Pas1,D8Ertd82e,Dach1,Dazl,Dclk2,Ddx20,Ddx3x,Dhrs3,Dhx8,Diras2,Dnahc5,Dyrk3,E…
GO Molecular Function	GO:0016462	pyrophosphatase activity	29	0.0018419	1	0.206674	1.39725	57.9708	81	0.0560647	0.0783366	188	0.0671227	1	1	1.20085	55.7937	67	726	0.0431145	0.0922865	region_1001,region_1005,region_1016,region_1024,region_108,region_109,region_15,region_152,region_153,region_16,region_173,region_18,region_181,region_190,region_216,region_217,region_246,region_26,region_267,region_274,region_296,region_316,region_318,region_319,region_33,region_342,region_388,region_4,region_404,region_447,region_448,region_453,region_486,region_49,region_539,region_541,region_…	1300010F03Rik,Abca1,Abca12,Abca13,Abca4,Abcc4,Abcd2,Agap1,Arl4a,Atad2b,Atp10a,Atp11b,Atp1a3,Atp1b2,Atp2a3,Atp6ap1l,Atp6v1b1,Atp6v1c1,Atp8a2,Bptf,Ccnh,Cgnl1,Chd2,Chd7,Chd9,Crbn,D1Pas1,Ddx20,Ddx3x,Dhx8,Diras2,Dnahc5,Dnaic1,Dync1i2,Eftud1,Entpd1,Ercc2,Fign,Gna14,Gnao1,Gnaq,Gtpbp2,Helb,Ino80,Kif21a,Kif26b,Kif2a,Kif2b,Lonrf1,Myo16,Myo18b,Myo1g,Myo3a,Myo6,Nav2,Pick1,Psmc1,Rad51l1,Rap1b,Rerg,Rhoq,Rragc,…
GO Molecular Function	GO:0016818	hydrolase activity, acting on acid anhydrides, in phosphorus-containing anhydrides	30	0.00208026	1	0.225638	1.39081	58.2395	81	0.0563245	0.0783366	208	0.0731842	1	1	1.19427	56.1011	67	730	0.0431145	0.0917808	region_1001,region_1005,region_1016,region_1024,region_108,region_109,region_15,region_152,region_153,region_16,region_173,region_18,region_181,region_190,region_216,region_217,region_246,region_26,region_267,region_274,region_296,region_316,region_318,region_319,region_33,region_342,region_388,region_4,region_404,region_447,region_448,region_453,region_486,region_49,region_539,region_541,region_…	1300010F03Rik,Abca1,Abca12,Abca13,Abca4,Abcc4,Abcd2,Agap1,Arl4a,Atad2b,Atp10a,Atp11b,Atp1a3,Atp1b2,Atp2a3,Atp6ap1l,Atp6v1b1,Atp6v1c1,Atp8a2,Bptf,Ccnh,Cgnl1,Chd2,Chd7,Chd9,Crbn,D1Pas1,Ddx20,Ddx3x,Dhx8,Diras2,Dnahc5,Dnaic1,Dync1i2,Eftud1,Entpd1,Ercc2,Fign,Gna14,Gnao1,Gnaq,Gtpbp2,Helb,Ino80,Kif21a,Kif26b,Kif2a,Kif2b,Lonrf1,Myo16,Myo18b,Myo1g,Myo3a,Myo6,Nav2,Pick1,Psmc1,Rad51l1,Rap1b,Rerg,Rhoq,Rragc,…
GO Molecular Function	GO:0004504	peptidylglycine monooxygenase activity	31	0.00238353	1	0.250194	11.5801	0.259066	3	0.000250547	0.00290135	209	0.0768508	1	1	13.0122	0.0768508	1	1	0.000643501	1	region_408,region_409,region_410	Pam
GO Molecular Function	GO:0004598	peptidylamidoglycolate lyase activity	31	0.00238353	1	0.250194	11.5801	0.259066	3	0.000250547	0.00290135	209	0.0768508	1	1	13.0122	0.0768508	1	1	0.000643501	1	region_408,region_409,region_410	Pam
GO Molecular Function	GO:0019904	protein domain specific binding	33	0.00251722	1	0.248213	1.37447	60.3867	83	0.0584011	0.0802708	10	2.47607e-05	0.0805712	0.00805713	1.68921	37.8874	64	493	0.041184	0.129817	region_1023,region_1033,region_104,region_129,region_138,region_139,region_154,region_155,region_159,region_172,region_191,region_206,region_207,region_237,region_276,region_282,region_283,region_334,region_339,region_347,region_35,region_353,region_358,region_383,region_394,region_395,region_438,region_443,region_450,region_456,region_466,region_470,region_471,region_523,region_557,region_584,re…	Aatf,Actn1,Afap1,Arhgap6,Basp1,Calm1,Cited2,Clcn3,Cradd,Dab1,Dap,Ddc,Dlg2,Dlgap4,Ebf1,Elmo1,Enah,Epha4,Exoc4,Fmn1,Foxa2,Fut8,Fzd10,Fzd7,Fzd8,Gria3,Grik2,Grik5,Hmga2,Itgb1,Kirrel3,Lef1,Lnx1,Lphn2,Lyn,Mef2c,Mtss1,Musk,Ndfip2,Nos1ap,Olig2,Pag1,Park2,Pax6,Pdcd6ip,Pick1,Ppara,Prkar2b,Prkce,Prox1,Prrx1,Ptk2,Pxn,Qk,Rhoq,Robo1,Shank2,Skap1,Snap25,Sntb1,Sykb,Tom1l1,Zfp384,Zfp521
GO Molecular Function	GO:0003714	transcription corepressor activity	34	0.00267615	1	0.256123	1.79712	15.5805	28	0.0150682	0.0270793	11	3.62215e-05	0.117865	0.010715	2.62747	7.99248	21	104	0.0135135	0.201923	region_100,region_1015,region_11,region_110,region_111,region_112,region_225,region_240,region_252,region_266,region_344,region_456,region_504,region_505,region_506,region_508,region_59,region_734,region_74,region_777,region_781,region_802,region_803,region_904,region_905,region_91,region_92,region_946	Aebp2,Basp1,Bcor,C1d,C80913,Cited2,Cops2,Ctbp2,Hdac7,Hipk1,Hipk2,Lmcd1,Neurod2,Prox1,Rybp,Skor2,Tbl1xr1,Tcf4,Tob1,Wnt4,Wwtr1
GO Molecular Function	GO:0016817	hydrolase activity, acting on acid anhydrides	35	0.00308008	1	0.286359	1.3698	59.1329	81	0.0571885	0.0783366	306	0.09559	1	1	1.17338	57.1001	67	743	0.0431145	0.090175	region_1001,region_1005,region_1016,region_1024,region_108,region_109,region_15,region_152,region_153,region_16,region_173,region_18,region_181,region_190,region_216,region_217,region_246,region_26,region_267,region_274,region_296,region_316,region_318,region_319,region_33,region_342,region_388,region_4,region_404,region_447,region_448,region_453,region_486,region_49,region_539,region_541,region_…	1300010F03Rik,Abca1,Abca12,Abca13,Abca4,Abcc4,Abcd2,Agap1,Arl4a,Atad2b,Atp10a,Atp11b,Atp1a3,Atp1b2,Atp2a3,Atp6ap1l,Atp6v1b1,Atp6v1c1,Atp8a2,Bptf,Ccnh,Cgnl1,Chd2,Chd7,Chd9,Crbn,D1Pas1,Ddx20,Ddx3x,Dhx8,Diras2,Dnahc5,Dnaic1,Dync1i2,Eftud1,Entpd1,Ercc2,Fign,Gna14,Gnao1,Gnaq,Gtpbp2,Helb,Ino80,Kif21a,Kif26b,Kif2a,Kif2b,Lonrf1,Myo16,Myo18b,Myo1g,Myo3a,Myo6,Nav2,Pick1,Psmc1,Rad51l1,Rap1b,Rerg,Rhoq,Rragc,…
GO Molecular Function	GO:0019901	protein kinase binding	36	0.00317563	1	0.287042	1.54927	29.0459	45	0.0280908	0.0435203	60	0.00518269	1	0.281075	1.5963	20.6729	33	269	0.0212355	0.122677	region_11,region_127,region_144,region_163,region_209,region_226,region_232,region_233,region_251,region_258,region_468,region_477,region_478,region_515,region_524,region_525,region_526,region_563,region_564,region_614,region_638,region_651,region_652,region_653,region_654,region_720,region_777,region_779,region_793,region_794,region_795,region_797,region_798,region_846,region_847,region_854,regi…	Apc,Camk2n1,Ccnd3,Ccne1,Ccnh,Cdkn2c,Errfi1,Fez1,Foxo1,Gata6,Gria2,Hdac7,Irs2,Itgb1,Itgb2l,Kat2b,Map2k6,Park2,Pick1,Pin1,Ppef2,Ppp1cb,Prkce,Prkrip1,Ptk2,Rptor,Skap1,Sox9,Spag9,Sykb,Tirap,Traf3,Trib1
GO Molecular Function	GO:0017154	semaphorin receptor activity	37	0.00407782	1	0.358628	3.56342	1.96441	7	0.00189981	0.00676983	91	0.0125299	1	0.448045	5.57667	0.537956	3	7	0.0019305	0.428571	region_102,region_458,region_459,region_460,region_461,region_462,region_614	Nrp1,Plxna2,Plxnd1
GO Molecular Function	GO:0005146	leukemia inhibitory factor receptor binding	38	0.00427743	1	0.366283	20.9396	0.095513	2	9.23723e-05	0.00193424	484	0.213298	1	1	4.33741	0.230552	1	3	0.000643501	0.333333	region_727,region_728	Lif
GO Molecular Function	GO:0070888	E-box binding	39	0.00441032	1	0.367979	2.92394	3.07804	9	0.00297682	0.00870406	21	0.000233184	0.75878	0.0361324	5.06031	1.38331	7	18	0.0045045	0.388889	region_291,region_325,region_504,region_505,region_506,region_539,region_781,region_804,region_871	Gata3,Neurod1,Neurod2,Tcf12,Tcf21,Tcf4,Tcfap4
GO Molecular Function	GO:0005212	structural constituent of eye lens	40	0.00467084	1	0.379973	3.95384	1.51751	6	0.00146762	0.00580271	876	0.536837	1	1	1.1315	1.76757	2	23	0.001287	0.0869565	region_148,region_149,region_150,region_553,region_554,region_555	Bfsp2,Cryba4
GO Molecular Function	GO:0016887	ATPase activity	41	0.0051056	1	0.40521	1.54169	26.5941	41	0.0257197	0.0396518	181	0.05935	1	1	1.32532	24.8997	33	324	0.0212355	0.101852	region_1016,region_1024,region_18,region_190,region_246,region_267,region_274,region_296,region_342,region_388,region_4,region_453,region_486,region_574,region_6,region_651,region_652,region_653,region_654,region_656,region_705,region_732,region_761,region_765,region_786,region_789,region_83,region_837,region_838,region_908,region_912,region_913,region_929,region_941,region_942,region_965,region_…	1300010F03Rik,Abca1,Abca12,Abca13,Abca4,Abcc4,Abcd2,Atp10a,Atp11b,Atp1a3,Atp1b2,Atp2a3,Atp6ap1l,Atp6v1b1,Atp6v1c1,Atp8a2,Bptf,Ccnh,Crbn,D1Pas1,Ddx20,Ddx3x,Dhx8,Dnahc5,Ercc2,Helb,Ino80,Lonrf1,Myo3a,Pick1,Rad51l1,Smarca1,Ythdc2
GO Molecular Function	GO:0033862	UMP kinase activity	42	0.00574794	1	0.445328	8.43289	0.35575	3	0.000344052	0.00290135	209	0.0768508	1	1	13.0122	0.0768508	1	1	0.000643501	1	region_675,region_676,region_677	Cmpk2
GO Molecular Function	GO:0004674	protein serine/threonine kinase activity	43	0.00601691	1	0.455326	1.43056	38.4464	55	0.0371822	0.0531915	82	0.0099903	1	0.396444	1.41568	33.1996	47	432	0.0302445	0.108796	region_1004,region_1019,region_1020,region_153,region_170,region_179,region_184,region_187,region_212,region_262,region_266,region_279,region_290,region_293,region_296,region_383,region_4,region_421,region_44,region_449,region_456,region_458,region_459,region_460,region_467,region_476,region_489,region_529,region_559,region_61,region_651,region_652,region_653,region_654,region_663,region_666,regi…	Adck3,Adrbk2,Araf,Bmpr1b,Camk1d,Camk1g,Ccnd3,Ccnh,Cdc42bpa,Cdk12,Cdk15,Cdk16,Cdk17,Csnk1g3,Dclk2,Dyrk3,Ercc2,Hipk1,Hipk2,Hmga2,Hunk,Lmtk2,Map2k6,Map3k2,Map3k7,Map4k3,Mast4,Melk,Myo3a,Pik3cg,Plk2,Prkca,Prkce,Prkch,Prkcq,Prkd1,Prkg1,Rock1,Rps6kc1,Sik3,Stk32c,Stk33,Tesk2,Tgfbr1,Tgfbr2,Trio,Vrk1
GO Molecular Function	GO:0030276	clathrin binding	44	0.00614505	1	0.454454	4.40517	1.13503	5	0.00109771	0.00483559	108	0.0189133	1	0.56985	4.87958	0.614806	3	8	0.0019305	0.375	region_162,region_34,region_748,region_749,region_750	Clint1,Hip1,Picalm
GO Molecular Function	GO:0003824	catalytic activity	45	0.00650176	1	0.47015	1.09987	395.501	435	0.382496	0.420696	833	0.488239	1	1	1.00224	414.072	415	5388	0.267053	0.077023	region_1001,region_1004,region_1005,region_1007,region_1008,region_1011,region_1012,region_1013,region_1015,region_1016,region_1017,region_1018,region_1019,region_1020,region_1021,region_1024,region_103,region_106,region_108,region_109,region_11,region_110,region_111,region_112,region_113,region_114,region_116,region_121,region_127,region_128,region_130,region_132,region_135,region_136,region_137…	1300010F03Rik,2010111I01Rik,5033411D12Rik,6430573F11Rik,A730011L01Rik,Aarsd1,Abca1,Abca12,Abca13,Abca4,Abcc4,Abcd2,Abhd5,Acaca,Acpl2,Acss2,Adam7,Adamts16,Adamts7,Adamts9,Adamtsl3,Adck3,Adcy2,Adcy8,Adnp,Adrbk2,Agap1,Agbl1,Agpat4,Ahcy,Akr1e1,Aldh1b1,Alg10b,Aloxe3,Alppl2,Aoah,Apaf1,Araf,Arl4a,Atad2b,Atg10,Atic,Atp10a,Atp11b,Atp1a3,Atp1b2,Atp2a3,Atp6ap1l,Atp6v1b1,Atp6v1c1,Atp8a2,Azin1,B3galt2,B3gat1,…
GO Molecular Function	GO:0016842	amidine-lyase activity	46	0.00654262	1	0.462819	8.04258	0.373015	3	0.000360749	0.00290135	484	0.213298	1	1	4.33741	0.230552	1	3	0.000643501	0.333333	region_408,region_409,region_410	Pam
GO Molecular Function	GO:0004798	thymidylate kinase activity	47	0.00662752	1	0.45885	8.00463	0.374783	3	0.000362459	0.00290135	356	0.147799	1	1	6.50611	0.153702	1	2	0.000643501	0.5	region_675,region_676,region_677	Cmpk2
GO Molecular Function	GO:0035198	miRNA binding	48	0.00714268	1	0.484214	3.61137	1.66142	6	0.00160679	0.00580271	193	0.0719162	1	1	4.33741	0.461105	2	6	0.001287	0.333333	region_244,region_245,region_246,region_648,region_649,region_650	Mef2c,Sox2
GO Molecular Function	GO:0017123	Ral GTPase activator activity	49	0.007707	1	0.511808	7.57225	0.396184	3	0.000383156	0.00290135	484	0.213298	1	1	4.33741	0.230552	1	3	0.000643501	0.333333	region_350,region_351,region_352	Ralgapa2
GO Molecular Function	GO:0000900	translation repressor activity, nucleic acid binding	50	0.0079128	1	0.514965	15.2142	0.131456	2	0.000127133	0.00193424	484	0.213298	1	1	4.33741	0.230552	1	3	0.000643501	0.333333	region_730,region_731	Purb
GO Molecular Function	GO:0001105	RNA polymerase II transcription coactivator activity	51	0.00828599	1	0.528679	2.26243	5.30403	12	0.00512962	0.0116054	20	0.000218309	0.710378	0.0355189	6.00564	0.99906	6	13	0.003861	0.461539	region_1001,region_216,region_217,region_218,region_517,region_625,region_675,region_676,region_677,region_678,region_802,region_803	Cited2,Pou3f1,Smarca2,Sox11,Sox4,Tbx20
GO Molecular Function	GO:0015278	calcium-release channel activity	52	0.00884538	1	0.553517	3.44732	1.74048	6	0.00168325	0.00580271	31	0.000830293	1	0.0871539	5.91465	0.845359	5	11	0.0032175	0.454545	region_115,region_361,region_618,region_619,region_849,region_99	Itpr1,Itpr2,Itpr3,Jph2,Ryr2
GO Molecular Function	GO:0000987	core promoter proximal region sequence-specific DNA binding	53	0.00952958	1	0.58508	2.43366	4.10904	10	0.00397392	0.00967118	35	0.00120434	1	0.111969	4.59255	1.30646	6	17	0.003861	0.352941	region_291,region_353,region_504,region_505,region_506,region_648,region_649,region_650,region_718,region_951	Bcl11b,Fezf2,Foxa2,Gata3,Mef2c,Tcf4
GO Molecular Function	GO:0015144	carbohydrate transmembrane transporter activity	54	0.0099625	1	0.600333	3.90753	1.27958	5	0.00123751	0.00483559	296	0.0837491	1	0.920675	2.36586	1.69072	4	22	0.002574	0.181818	region_214,region_232,region_233,region_304,region_72	Slc2a1,Slc2a8,Slc35b4,Slc45a1
GO Molecular Function	GO:0034593	phosphatidylinositol bisphosphate phosphatase activity	55	0.0100802	1	0.596383	3.89599	1.28337	5	0.00124117	0.00483559	428	0.148252	1	1	2.89161	0.691657	2	9	0.001287	0.222222	region_299,region_300,region_591,region_592,region_593	Inpp4b,Inpp5e
GO Molecular Function	GO:0035663	Toll-like receptor 2 binding	56	0.0101387	1	0.589129	98.1319	0.0101904	1	9.85528e-06	0.000967118	209	0.0768508	1	1	13.0122	0.0768508	1	1	0.000643501	1	region_524	Tirap
GO Molecular Function	GO:0031625	ubiquitin protein ligase binding	57	0.0102248	1	0.583712	1.86065	9.67402	18	0.00935592	0.0174081	109	0.0190003	1	0.567221	1.84011	7.60823	14	99	0.00900901	0.141414	region_172,region_187,region_334,region_397,region_488,region_500,region_508,region_681,region_682,region_76,region_762,region_763,region_812,region_818,region_846,region_847,region_921,region_922	Cul3,Egr2,Grik2,Lyn,Mc4r,Park2,Pax6,Polr2a,Prkar2b,Smad2,Sncaip,Tgfbr1,Trib1,Zfp746
GO Molecular Function	GO:0004652	polynucleotide adenylyltransferase activity	58	0.0110645	1	0.620755	6.6197	0.453193	3	0.000438291	0.00290135	74	0.00759133	1	0.333813	6.50611	0.461105	3	6	0.0019305	0.5	region_169,region_717,region_997	Papola,Papolb,Tut1
GO Molecular Function	GO:0090079	translation regulator activity, nucleic acid binding	59	0.0112357	1	0.619677	6.58171	0.455809	3	0.000440821	0.00290135	428	0.148252	1	1	2.89161	0.691657	2	9	0.001287	0.222222	region_730,region_731,region_856	Dazl,Purb
GO Molecular Function	GO:0008094	DNA-dependent ATPase activity	60	0.011431	1	0.619943	2.36535	4.2277	10	0.00408869	0.00967118	564	0.258938	1	1	1.39417	4.30365	6	56	0.003861	0.107143	region_1024,region_4,region_651,region_652,region_653,region_654,region_705,region_789,region_837,region_838	Bptf,Ccnh,Ercc2,Helb,Rad51l1,Smarca1
GO Molecular Function	GO:0016740	transferase activity	61	0.0116477	1	0.621337	1.17424	154.994	182	0.149897	0.176015	76	0.00819517	1	0.350883	1.19478	138.101	165	1797	0.106178	0.0918197	region_1004,region_1012,region_1019,region_1020,region_106,region_11,region_113,region_114,region_130,region_135,region_136,region_14,region_141,region_145,region_147,region_153,region_154,region_155,region_164,region_168,region_169,region_170,region_172,region_178,region_179,region_180,region_184,region_187,region_191,region_202,region_204,region_209,region_21,region_210,region_212,region_224,re…	5033411D12Rik,6430573F11Rik,Abhd5,Adck3,Adnp,Adrbk2,Agpat4,Alg10b,Araf,Atic,B3galt2,B3gat1,B3gnt3,Bcat1,Bmpr1b,Camk1d,Camk1g,Ccnd3,Ccne1,Ccnh,Cdc42bpa,Cdk12,Cdk15,Cdk16,Cdk17,Cdkn2c,Cds1,Cerkl,Chst1,Chst12,Cml2,Cmpk2,Csl,Csnk1g3,D8Ertd82e,Dclk2,Dyrk3,Elp3,Epc1,Epha3,Epha4,Epha5,Epha7,Ephb1,Ephb4,Erbb4,Ercc2,Etnk1,Ext1,Fgfr2,Fggy,Frk,Fut8,Fyn,Gal3st1,Galnt10,Galnt9,Galntl4,Gbe1,Gcnt4,Ggta1,Gmppb,G…
GO Molecular Function	GO:0005522	profilin binding	62	0.0116498	1	0.611426	4.63727	0.862577	4	0.000834214	0.00386847	48	0.00319699	1	0.216729	5.78321	0.691657	4	9	0.002574	0.444444	region_450,region_480,region_787,region_869	Diap1,Enah,Fmnl1,Rhoq
GO Molecular Function	GO:0005355	glucose transmembrane transporter activity	63	0.0117701	1	0.607934	4.62299	0.86524	4	0.000836789	0.00386847	164	0.0468647	1	0.929864	3.54879	0.845359	3	11	0.0019305	0.272727	region_214,region_232,region_233,region_304	Slc2a1,Slc2a8,Slc45a1
GO Molecular Function	GO:0005220	inositol 1,4,5-trisphosphate-sensitive calcium-release channel activity	64	0.01189	1	0.604533	6.44332	0.465599	3	0.000450289	0.00290135	26	0.000453076	1	0.0567042	13.0122	0.230552	3	3	0.0019305	1	region_115,region_849,region_99	Itpr1,Itpr2,Itpr3
GO Molecular Function	GO:0001156	TFIIIC-class transcription factor binding	65	0.0123984	1	0.620681	12.0154	0.166453	2	0.000160979	0.00193424	356	0.147799	1	1	6.50611	0.153702	1	2	0.000643501	0.5	region_797,region_798	Rptor
GO Molecular Function	GO:0004127	cytidylate kinase activity	66	0.0125028	1	0.616427	6.32259	0.474489	3	0.000458887	0.00290135	580	0.273765	1	1	3.25306	0.307403	1	4	0.000643501	0.25	region_675,region_676,region_677	Cmpk2
GO Molecular Function	GO:0004119	cGMP-inhibited cyclic-nucleotide phosphodiesterase activity	67	0.0125446	1	0.609257	6.31464	0.475087	3	0.000459465	0.00290135	356	0.147799	1	1	6.50611	0.153702	1	2	0.000643501	0.5	region_110,region_111,region_112	Pde3a
GO Molecular Function	GO:0015149	hexose transmembrane transporter activity	68	0.0126738	1	0.60648	4.52124	0.884712	4	0.000855621	0.00386847	180	0.0590125	1	1	3.25306	0.92221	3	12	0.0019305	0.25	region_214,region_232,region_233,region_304	Slc2a1,Slc2a8,Slc45a1
GO Molecular Function	GO:0016165	lipoxygenase activity	69	0.0133498	1	0.629567	11.5541	0.173098	2	0.000167406	0.00193424	750	0.428698	1	1	1.85889	0.537956	1	7	0.000643501	0.142857	region_759,region_760	Aloxe3
GO Molecular Function	GO:0001030	RNA polymerase III type 1 promoter DNA binding	70	0.0134181	1	0.62375	11.5229	0.173567	2	0.00016786	0.00193424	484	0.213298	1	1	4.33741	0.230552	1	3	0.000643501	0.333333	region_797,region_798	Rptor
GO Molecular Function	GO:0001032	RNA polymerase III type 3 promoter DNA binding	70	0.0134181	1	0.62375	11.5229	0.173567	2	0.00016786	0.00193424	484	0.213298	1	1	4.33741	0.230552	1	3	0.000643501	0.333333	region_797,region_798	Rptor
GO Molecular Function	GO:0001031	RNA polymerase III type 2 promoter DNA binding	70	0.0134181	1	0.62375	11.5229	0.173567	2	0.00016786	0.00193424	484	0.213298	1	1	4.33741	0.230552	1	3	0.000643501	0.333333	region_797,region_798	Rptor
GO Molecular Function	GO:0001159	core promoter proximal region DNA binding	73	0.0134661	1	0.600255	2.30459	4.33916	10	0.00419648	0.00967118	46	0.00308872	1	0.218493	3.90367	1.53702	6	20	0.003861	0.3	region_291,region_353,region_504,region_505,region_506,region_648,region_649,region_650,region_718,region_951	Bcl11b,Fezf2,Foxa2,Gata3,Mef2c,Tcf4
GO Molecular Function	GO:0001047	core promoter binding	74	0.0137259	1	0.603568	2.19393	5.01383	11	0.00484896	0.0106383	40	0.00218651	1	0.177872	3.64342	1.92127	7	25	0.0045045	0.28	region_291,region_299,region_300,region_334,region_625,region_648,region_649,region_650,region_794,region_795,region_839	Gata3,Hmga2,Mef2c,Notch1,Pax6,Sox4,Sox9
GO Molecular Function	GO:0030371	translation repressor activity	75	0.01378	1	0.59787	6.09452	0.492246	3	0.00047606	0.00290135	428	0.148252	1	1	2.89161	0.691657	2	9	0.001287	0.222222	region_730,region_731,region_961	Purb,Samd4
GO Molecular Function	GO:0003712	transcription cofactor activity	76	0.013793	1	0.590558	1.39585	35.1041	49	0.0339498	0.0473888	28	0.000532537	1	0.0618884	1.76356	20.9803	37	273	0.0238095	0.135531	region_100,region_1001,region_1015,region_11,region_110,region_111,region_112,region_18,region_216,region_217,region_218,region_224,region_225,region_240,region_252,region_266,region_291,region_325,region_344,region_456,region_471,region_504,region_505,region_506,region_508,region_514,region_517,region_59,region_625,region_675,region_676,region_677,region_678,region_729,region_734,region_74,regio…	Abra,Aebp2,Basp1,Bcor,C1d,C80913,Cited2,Cops2,Ctbp2,Gata3,Hdac7,Hipk1,Hipk2,Kat2b,Lmcd1,Maml2,Med30,Neurod1,Neurod2,Pou3f1,Prox1,Rybp,Skor2,Smarca2,Sox11,Sox4,Ss18,Taf12,Tbl1xr1,Tbx20,Tcf4,Tdrd3,Tob1,Ube3a,Wnt4,Wwtr1,Zmiz2
GO Molecular Function	GO:0016840	carbon-nitrogen lyase activity	77	0.0149932	1	0.633609	5.90249	0.50826	3	0.000491548	0.00290135	852	0.513164	1	1	1.4458	0.691657	1	9	0.000643501	0.111111	region_408,region_409,region_410	Pam
GO Molecular Function	GO:0030551	cyclic nucleotide binding	78	0.0150759	1	0.628934	2.38774	3.76926	9	0.00364532	0.00870406	176	0.0520686	1	0.962677	2.40967	2.07497	5	27	0.0032175	0.185185	region_1004,region_108,region_109,region_110,region_111,region_112,region_669,region_681,region_682	Hcn1,Pde3a,Pde6h,Prkar2b,Prkg1
GO Molecular Function	GO:0015145	monosaccharide transmembrane transporter activity	79	0.0151958	1	0.625911	4.2792	0.934753	4	0.000904017	0.00386847	202	0.072471	1	1	3.00282	0.99906	3	13	0.0019305	0.230769	region_214,region_232,region_233,region_304	Slc2a1,Slc2a8,Slc45a1
GO Molecular Function	GO:0019887	protein kinase regulator activity	80	0.0152138	1	0.618823	1.89949	7.89684	15	0.00763717	0.0145068	145	0.0338372	1	0.759352	1.79479	6.68602	12	87	0.00772201	0.137931	region_11,region_163,region_209,region_226,region_236,region_477,region_478,region_580,region_681,region_682,region_775,region_857,region_921,region_922,region_969	Apc,Camk2n1,Casp3,Ccne1,Cdkn2c,Elp3,Kat2b,Pkia,Prkar2b,Prkrip1,Tom1l1,Trib1
GO Molecular Function	GO:0050277	sedoheptulokinase activity	81	0.0155361	1	0.624131	63.8653	0.015658	1	1.51431e-05	0.000967118	209	0.0768508	1	1	13.0122	0.0768508	1	1	0.000643501	1	region_766	Shpk
GO Molecular Function	GO:0016776	phosphotransferase activity, phosphate group as acceptor	82	0.0163373	1	0.648312	3.44305	1.4522	5	0.00140445	0.00483559	737	0.387359	1	1	1.34609	2.22867	3	29	0.0019305	0.103448	region_556,region_675,region_676,region_677,region_776	Cmpk2,Ip6k1,Nme1
GO Molecular Function	GO:0005452	inorganic anion exchanger activity	83	0.0167277	1	0.655806	3.42193	1.46116	5	0.00141312	0.00483559	84	0.0104214	1	0.403706	4.33741	0.92221	4	12	0.002574	0.333333	region_143,region_315,region_393,region_952,region_953	Slc4a10,Slc4a3,Slc4a4,Slc4a7
GO Molecular Function	GO:0045182	translation regulator activity	84	0.0169112	1	0.65511	4.14142	0.965853	4	0.000934094	0.00386847	467	0.195461	1	1	1.95183	1.53702	3	20	0.0019305	0.15	region_730,region_731,region_856,region_961	Dazl,Purb,Samd4
GO Molecular Function	GO:0004860	protein kinase inhibitor activity	85	0.0170702	1	0.653487	2.48872	3.21451	8	0.00310881	0.00773694	62	0.0054177	1	0.284342	3.14088	2.22867	7	29	0.0045045	0.241379	region_163,region_209,region_226,region_236,region_580,region_857,region_921,region_922	Camk2n1,Casp3,Cdkn2c,Kat2b,Pkia,Prkrip1,Trib1
GO Molecular Function	GO:0004697	protein kinase C activity	86	0.0170847	1	0.646436	2.69065	2.6016	7	0.00251605	0.00676983	53	0.00416195	1	0.255528	4.33741	1.15276	5	15	0.0032175	0.333333	region_293,region_686,region_687,region_700,region_792,region_867,region_868	Prkca,Prkce,Prkch,Prkcq,Prkd1
GO Molecular Function	GO:0004715	non-membrane spanning protein tyrosine kinase activity	87	0.0173574	1	0.649205	2.32982	3.86296	9	0.00373594	0.00870406	56	0.0047277	1	0.274713	2.72349	3.30458	9	43	0.00579151	0.209302	region_135,region_136,region_172,region_184,region_573,region_638,region_809,region_811,region_925	D8Ertd82e,Frk,Fyn,Lyn,Melk,Ptk2,Sykb,Tec,Txk
GO Molecular Function	GO:0000981	sequence-specific DNA binding RNA polymerase II transcription factor activity	88	0.0177039	1	0.654643	1.49768	21.3664	32	0.0206638	0.0309478	17	0.000129533	0.4215	0.0247941	2.263	10.6054	24	138	0.015444	0.173913	region_197,region_251,region_291,region_334,region_353,region_456,region_468,region_479,region_504,region_505,region_506,region_625,region_626,region_648,region_649,region_650,region_675,region_676,region_677,region_678,region_700,region_718,region_720,region_741,region_794,region_795,region_80,region_804,region_839,region_851,region_871,region_896	Bcl11b,Creb5,Egr1,Foxa2,Foxc1,Foxi1,Foxo1,Gata3,Gata6,Hif1a,Hmga2,Mef2c,Nfib,Olig2,Pax6,Pknox1,Prox1,Rcor1,Sox11,Sox4,Sox9,Tcf21,Tcf4,Tcfap4
GO Molecular Function	GO:0032422	purine-rich negative regulatory element binding	89	0.0177505	1	0.648988	9.92741	0.201462	2	0.000194838	0.00193424	484	0.213298	1	1	4.33741	0.230552	1	3	0.000643501	0.333333	region_730,region_731	Purb
GO Molecular Function	GO:0031490	chromatin DNA binding	90	0.0178788	1	0.646418	2.94346	2.03842	6	0.00197139	0.00580271	90	0.0124571	1	0.450395	3.42427	1.46016	5	19	0.0032175	0.263158	region_299,region_300,region_626,region_83,region_839,region_878	Bcl6,Foxc1,Hmga2,Notch1,Vax2
GO Molecular Function	GO:0046625	sphingolipid binding	91	0.0181381	1	0.648588	3.35022	1.49244	5	0.00144336	0.00483559	164	0.0468647	1	0.929864	3.54879	0.845359	3	11	0.0019305	0.272727	region_172,region_271,region_435,region_436,region_437	Lyn,S1pr1,Tnr
GO Molecular Function	GO:0002020	protease binding	92	0.0194407	1	0.687607	2.07994	5.28862	11	0.00511472	0.0106383	88	0.0116314	1	0.430098	2.53897	3.15088	8	41	0.005148	0.195122	region_1011,region_315,region_477,region_478,region_498,region_512,region_614,region_829,region_94,region_95,region_96	Apc,Chl1,Cradd,Dpp4,Ins1,Itgb1,Malt1,Mbp
GO Molecular Function	GO:0016715	oxidoreductase activity, acting on paired donors, with incorporation or reduction of molecular oxygen, reduced ascorbate as one donor, and incorporation of one atom of oxygen	93	0.0214153	1	0.749306	5.14729	0.582831	3	0.000563666	0.00290135	580	0.273765	1	1	3.25306	0.307403	1	4	0.000643501	0.25	region_408,region_409,region_410	Pam
GO Molecular Function	GO:0000988	protein binding transcription factor activity	94	0.0220789	1	0.764306	1.35033	37.028	50	0.0358105	0.0483559	32	0.000865573	1	0.088018	1.70505	22.2867	38	290	0.024453	0.131034	region_100,region_1001,region_1015,region_11,region_110,region_111,region_112,region_18,region_216,region_217,region_218,region_224,region_225,region_240,region_252,region_266,region_291,region_298,region_325,region_344,region_456,region_471,region_504,region_505,region_506,region_508,region_514,region_517,region_59,region_625,region_675,region_676,region_677,region_678,region_729,region_734,regi…	Abra,Aebp2,Basp1,Bcor,C1d,C80913,Cited2,Cops2,Ctbp2,Gata3,Hdac7,Hipk1,Hipk2,Kat2b,Lhx3,Lmcd1,Maml2,Med30,Neurod1,Neurod2,Pou3f1,Prox1,Rybp,Skor2,Smarca2,Sox11,Sox4,Ss18,Taf12,Tbl1xr1,Tbx20,Tcf4,Tdrd3,Tob1,Ube3a,Wnt4,Wwtr1,Zmiz2
GO Molecular Function	GO:0001011	sequence-specific DNA binding RNA polymerase recruiting transcription factor activity	95	0.0231414	1	0.792655	4.99441	0.600671	3	0.00058092	0.00290135	209	0.0768508	1	1	13.0122	0.0768508	1	1	0.000643501	1	region_504,region_505,region_506	Tcf4
GO Molecular Function	GO:0001087	TFIIB-class binding transcription factor activity	95	0.0231414	1	0.792655	4.99441	0.600671	3	0.00058092	0.00290135	209	0.0768508	1	1	13.0122	0.0768508	1	1	0.000643501	1	region_504,region_505,region_506	Tcf4
GO Molecular Function	GO:0001093	TFIIB-class transcription factor binding	95	0.0231414	1	0.792655	4.99441	0.600671	3	0.00058092	0.00290135	209	0.0768508	1	1	13.0122	0.0768508	1	1	0.000643501	1	region_504,region_505,region_506	Tcf4
GO Molecular Function	GO:0016208	AMP binding	98	0.02344	1	0.778304	2.34164	3.41641	8	0.00330407	0.00773694	189	0.0675811	1	1	2.24349	2.22867	5	29	0.0032175	0.172414	region_110,region_111,region_112,region_357,region_641,region_669,region_681,region_682	Acss2,Fbp1,Hcn1,Pde3a,Prkar2b
GO Molecular Function	GO:0000989	transcription factor binding transcription factor activity	99	0.0236931	1	0.778763	1.34872	36.3309	49	0.0351362	0.0473888	33	0.00104672	1	0.103213	1.70124	21.7488	37	283	0.0238095	0.130742	region_100,region_1001,region_1015,region_11,region_110,region_111,region_112,region_18,region_216,region_217,region_218,region_224,region_225,region_240,region_252,region_266,region_291,region_325,region_344,region_456,region_471,region_504,region_505,region_506,region_508,region_514,region_517,region_59,region_625,region_675,region_676,region_677,region_678,region_729,region_734,region_74,regio…	Abra,Aebp2,Basp1,Bcor,C1d,C80913,Cited2,Cops2,Ctbp2,Gata3,Hdac7,Hipk1,Hipk2,Kat2b,Lmcd1,Maml2,Med30,Neurod1,Neurod2,Pou3f1,Prox1,Rybp,Skor2,Smarca2,Sox11,Sox4,Ss18,Taf12,Tbl1xr1,Tbx20,Tcf4,Tdrd3,Tob1,Ube3a,Wnt4,Wwtr1,Zmiz2
GO Molecular Function	GO:0031997	N-terminal myristoylation domain binding	100	0.0239385	1	0.778958	8.45084	0.236663	2	0.000228881	0.00193424	484	0.213298	1	1	4.33741	0.230552	1	3	0.000643501	0.333333	region_715,region_716	Calm1
GO Molecular Function	GO:0042623	ATPase activity, coupled	101	0.0241846	1	0.779174	1.46956	21.0948	31	0.0204011	0.0299807	345	0.124736	1	1	1.27571	19.5969	25	255	0.0160875	0.0980392	region_1016,region_1024,region_18,region_246,region_267,region_274,region_296,region_4,region_453,region_486,region_574,region_6,region_651,region_652,region_653,region_654,region_656,region_705,region_761,region_765,region_786,region_789,region_83,region_837,region_838,region_912,region_913,region_965,region_966,region_98,region_991	Abca4,Abcc4,Atp10a,Atp11b,Atp1a3,Atp1b2,Atp2a3,Atp6ap1l,Atp6v1b1,Atp6v1c1,Atp8a2,Bptf,Ccnh,Crbn,D1Pas1,Ddx20,Ddx3x,Dhx8,Ercc2,Helb,Lonrf1,Myo3a,Rad51l1,Smarca1,Ythdc2
GO Molecular Function	GO:0004445	inositol-polyphosphate 5-phosphatase activity	102	0.024234	1	0.773112	8.39483	0.238242	2	0.000230408	0.00193424	661	0.329588	1	1	2.60244	0.384254	1	5	0.000643501	0.2	region_299,region_300	Inpp5e
GO Molecular Function	GO:0004861	cyclin-dependent protein kinase inhibitor activity	103	0.0243659	1	0.769773	4.89485	0.61289	3	0.000592737	0.00290135	164	0.0468647	1	0.929864	3.54879	0.845359	3	11	0.0019305	0.272727	region_209,region_580,region_857	Casp3,Cdkn2c,Kat2b
GO Molecular Function	GO:0004699	calcium-independent protein kinase C activity	104	0.0249345	1	0.780161	8.26606	0.241953	2	0.000233997	0.00193424	209	0.0768508	1	1	13.0122	0.0768508	1	1	0.000643501	1	region_867,region_868	Prkce
GO Molecular Function	GO:0071837	HMG box domain binding	105	0.025116	1	0.778355	2.71824	2.20731	6	0.00213473	0.00580271	115	0.0238869	1	0.675894	3.46993	1.15276	4	15	0.002574	0.266667	region_334,region_438,region_648,region_649,region_650,region_896	Mef2c,Olig2,Pax6,Prrx1
GO Molecular Function	GO:0004439	phosphatidylinositol-4,5-bisphosphate 5-phosphatase activity	106	0.0255384	1	0.78398	8.15932	0.245118	2	0.000237058	0.00193424	661	0.329588	1	1	2.60244	0.384254	1	5	0.000643501	0.2	region_299,region_300	Inpp5e
GO Molecular Function	GO:0017034	Rap guanyl-nucleotide exchange factor activity	107	0.0263077	1	0.800049	3.60806	1.10863	4	0.00107217	0.00386847	66	0.00590254	1	0.291013	13.0122	0.153702	2	2	0.001287	1	region_257,region_723,region_724,region_725	Rapgef2,Rapgef5
GO Molecular Function	GO:0035252	UDP-xylosyltransferase activity	108	0.0263663	1	0.794408	3.60551	1.10941	4	0.00107293	0.00386847	127	0.0318949	1	0.817212	6.50611	0.307403	2	4	0.001287	0.5	region_52,region_53,region_944,region_945	Gxylt1,Xylt1
GO Molecular Function	GO:0032427	GBD domain binding	109	0.026979	1	0.805411	36.564	0.0273493	1	2.645e-05	0.000967118	209	0.0768508	1	1	13.0122	0.0768508	1	1	0.000643501	1	region_869	Rhoq
GO Molecular Function	GO:0034595	phosphatidylinositol phosphate 5-phosphatase activity	110	0.0271545	1	0.803281	7.89136	0.253442	2	0.000245108	0.00193424	706	0.381123	1	1	2.1687	0.461105	1	6	0.000643501	0.166667	region_299,region_300	Inpp5e
GO Molecular Function	GO:0016316	phosphatidylinositol-3,4-bisphosphate 4-phosphatase activity	111	0.0273336	1	0.801294	4.67882	0.641187	3	0.000620103	0.00290135	356	0.147799	1	1	6.50611	0.153702	1	2	0.000643501	0.5	region_591,region_592,region_593	Inpp4b
GO Molecular Function	GO:0034597	phosphatidylinositol-4,5-bisphosphate 4-phosphatase activity	111	0.0273336	1	0.801294	4.67882	0.641187	3	0.000620103	0.00290135	356	0.147799	1	1	6.50611	0.153702	1	2	0.000643501	0.5	region_591,region_592,region_593	Inpp4b
GO Molecular Function	GO:0015932	nucleobase-containing compound transmembrane transporter activity	113	0.0292229	1	0.841517	3.48922	1.14639	4	0.00110869	0.00386847	96	0.0141507	1	0.479649	4.00376	0.99906	4	13	0.002574	0.307692	region_321,region_640,region_89,region_931	Hnrnpa3,Slc25a17,Slc25a26,Slc28a3
GO Molecular Function	GO:0019210	kinase inhibitor activity	114	0.0298035	1	0.850707	2.23309	3.58248	8	0.00346468	0.00773694	87	0.0113349	1	0.423951	2.76017	2.53608	7	33	0.0045045	0.212121	region_163,region_209,region_226,region_236,region_580,region_857,region_921,region_922	Camk2n1,Casp3,Cdkn2c,Kat2b,Pkia,Prkrip1,Trib1
GO Molecular Function	GO:0047372	acylglycerol lipase activity	115	0.0301732	1	0.853769	7.44971	0.268467	2	0.000259639	0.00193424	307	0.0956707	1	1	3.71778	0.537956	2	7	0.001287	0.285714	region_210,region_86	Faah,Mgll
GO Molecular Function	GO:0002161	aminoacyl-tRNA editing activity	116	0.0302779	1	0.849347	32.5253	0.0307453	1	2.97343e-05	0.000967118	356	0.147799	1	1	6.50611	0.153702	1	2	0.000643501	0.5	region_784	Aarsd1
GO Molecular Function	GO:0051119	sugar transmembrane transporter activity	117	0.030644	1	0.852269	3.43648	1.16398	4	0.00112571	0.00386847	547	0.215911	1	1	1.85889	1.61387	3	21	0.0019305	0.142857	region_214,region_232,region_233,region_304	Slc2a1,Slc2a8,Slc45a1
GO Molecular Function	GO:0004713	protein tyrosine kinase activity	118	0.0313591	1	0.864768	1.46755	19.0795	28	0.0184521	0.0270793	9	1.63799e-05	0.0533002	0.00592224	2.40637	11.2202	27	146	0.0173745	0.184931	region_135,region_136,region_141,region_164,region_170,region_172,region_178,region_184,region_191,region_204,region_21,region_212,region_386,region_394,region_395,region_421,region_430,region_552,region_573,region_58,region_614,region_638,region_640,region_793,region_809,region_811,region_886,region_925	D8Ertd82e,Dyrk3,Epha3,Epha4,Epha5,Epha7,Ephb1,Ephb4,Erbb4,Fgfr2,Frk,Fyn,Hmcn1,Igf1r,Lmtk2,Lyn,Map2k6,Melk,Musk,Nrp1,Ntrk2,Ptk2,Ror1,Sykb,Tec,Tesk2,Txk
GO Molecular Function	GO:0008312	7S RNA binding	119	0.0337294	1	0.922316	7.00735	0.285415	2	0.00027603	0.00193424	193	0.0719162	1	1	4.33741	0.461105	2	6	0.001287	0.333333	region_450,region_478	Srp19,Srp9
GO Molecular Function	GO:0004363	glutathione synthase activity	120	0.0343019	1	0.930154	28.6504	0.0349035	1	3.37558e-05	0.000967118	209	0.0768508	1	1	13.0122	0.0768508	1	1	0.000643501	1	region_357	Gss
GO Molecular Function	GO:0035276	ethanol binding	121	0.0345157	1	0.928215	6.91887	0.289064	2	0.000279559	0.00193424	484	0.213298	1	1	4.33741	0.230552	1	3	0.000643501	0.333333	region_867,region_868	Prkce
GO Molecular Function	GO:0015297	antiporter activity	122	0.0354305	1	0.945007	1.95875	5.10529	10	0.00493742	0.00967118	113	0.0209346	1	0.602842	2.1687	4.14994	9	54	0.00579151	0.166667	region_1,region_1029,region_143,region_315,region_349,region_393,region_584,region_707,region_952,region_953	Clcn3,Slc24a3,Slc4a10,Slc4a3,Slc4a4,Slc4a7,Slc8a2,Slc8a3,Slc9a6
GO Molecular Function	GO:0030552	cAMP binding	123	0.0356295	1	0.94259	2.4976	2.40231	6	0.00232332	0.00580271	438	0.156204	1	1	2.1687	1.38331	3	18	0.0019305	0.166667	region_110,region_111,region_112,region_669,region_681,region_682	Hcn1,Pde3a,Prkar2b
GO Molecular Function	GO:0000978	RNA polymerase II core promoter proximal region sequence-specific DNA binding	124	0.0363605	1	0.954169	2.48511	2.41438	6	0.00233499	0.00580271	58	0.00500601	1	0.280854	5.20489	0.768508	4	10	0.002574	0.4	region_353,region_504,region_505,region_506,region_718,region_951	Bcl11b,Fezf2,Foxa2,Tcf4
GO Molecular Function	GO:0015300	solute:solute antiporter activity	125	0.0364972	1	0.950094	2.03445	4.4238	9	0.00427834	0.00870406	88	0.0116314	1	0.430098	2.53897	3.15088	8	41	0.005148	0.195122	region_1,region_1029,region_143,region_315,region_349,region_393,region_707,region_952,region_953	Slc24a3,Slc4a10,Slc4a3,Slc4a4,Slc4a7,Slc8a2,Slc8a3,Slc9a6
GO Molecular Function	GO:0005218	intracellular ligand-gated calcium channel activity	126	0.0375666	1	0.970171	3.21677	1.24348	4	0.0012026	0.00386847	91	0.0125299	1	0.448045	5.57667	0.537956	3	7	0.0019305	0.428571	region_618,region_619,region_849,region_99	Itpr1,Itpr3,Ryr2
GO Molecular Function	GO:0016763	transferase activity, transferring pentosyl groups	127	0.0394293	1	1	2.10944	3.79247	8	0.00366777	0.00773694	563	0.247445	1	1	1.47866	3.38144	5	44	0.0032175	0.113636	region_154,region_155,region_52,region_53,region_57,region_880,region_944,region_945	Gxylt1,Parp14,Qprt,Sirt4,Xylt1
GO Molecular Function	GO:0016538	cyclin-dependent protein kinase regulator activity	128	0.0397303	1	1	3.15815	1.26656	4	0.00122492	0.00386847	184	0.062553	1	1	2.60244	1.53702	4	20	0.002574	0.2	region_11,region_209,region_580,region_857	Casp3,Ccne1,Cdkn2c,Kat2b
GO Molecular Function	GO:0071209	U7 snRNA binding	129	0.040203	1	1	24.3709	0.0410326	1	3.96834e-05	0.000967118	209	0.0768508	1	1	13.0122	0.0768508	1	1	0.000643501	1	region_750	Lsm11
GO Molecular Function	GO:0010465	nerve growth factor receptor activity	130	0.0403791	1	1	24.2624	0.0412161	1	3.98608e-05	0.000967118	209	0.0768508	1	1	13.0122	0.0768508	1	1	0.000643501	1	region_268	Sort1
GO Molecular Function	GO:0030379	neurotensin receptor activity, non-G-protein coupled	130	0.0403791	1	1	24.2624	0.0412161	1	3.98608e-05	0.000967118	209	0.0768508	1	1	13.0122	0.0768508	1	1	0.000643501	1	region_268	Sort1
GO Molecular Function	GO:0001099	basal RNA polymerase II transcription machinery binding	132	0.0408975	1	1	3.12814	1.27871	4	0.00123667	0.00386847	98	0.0168015	1	0.557877	8.67482	0.230552	2	3	0.001287	0.666667	region_465,region_504,region_505,region_506	Tcf4,Wac
GO Molecular Function	GO:0030291	protein serine/threonine kinase inhibitor activity	133	0.0413116	1	1	3.11775	1.28298	4	0.00124079	0.00386847	125	0.0299575	1	0.779852	3.25306	1.22961	4	16	0.002574	0.25	region_209,region_236,region_580,region_857	Casp3,Cdkn2c,Kat2b,Pkia
GO Molecular Function	GO:0031432	titin binding	134	0.0417262	1	1	6.22762	0.32115	2	0.00031059	0.00193424	661	0.329588	1	1	2.60244	0.384254	1	5	0.000643501	0.2	region_715,region_716	Calm1
GO Molecular Function	GO:0017064	fatty acid amide hydrolase activity	135	0.0426897	1	1	22.9217	0.0436268	1	4.21923e-05	0.000967118	209	0.0768508	1	1	13.0122	0.0768508	1	1	0.000643501	1	region_210	Faah
GO Molecular Function	GO:0070568	guanylyltransferase activity	136	0.0429012	1	1	6.13178	0.32617	2	0.000315445	0.00193424	127	0.0318949	1	0.817212	6.50611	0.307403	2	4	0.001287	0.5	region_180,region_556	Gmppb,Rngtt
GO Molecular Function	GO:0034602	oxoglutarate dehydrogenase (NAD+) activity	137	0.0435935	1	1	22.436	0.0445713	1	4.31057e-05	0.000967118	209	0.0768508	1	1	13.0122	0.0768508	1	1	0.000643501	1	region_729	Ogdh
GO Molecular Function	GO:0033781	cholesterol 24-hydroxylase activity	138	0.0436936	1	1	22.3834	0.0446759	1	4.32069e-05	0.000967118	209	0.0768508	1	1	13.0122	0.0768508	1	1	0.000643501	1	region_719	Cyp46a1
GO Molecular Function	GO:0004968	gonadotropin-releasing hormone receptor activity	139	0.0437009	1	1	22.3796	0.0446836	1	4.32143e-05	0.000967118	209	0.0768508	1	1	13.0122	0.0768508	1	1	0.000643501	1	region_142	Gnrhr
GO Molecular Function	GO:0003723	RNA binding	140	0.0444257	1	1	1.22899	58.5846	72	0.0566582	0.0696325	698	0.340241	1	1	1.05735	58.6372	62	763	0.039897	0.0812582	region_1004,region_1016,region_1023,region_138,region_158,region_163,region_169,region_172,region_192,region_2,region_205,region_243,region_244,region_245,region_246,region_260,region_321,region_322,region_33,region_355,region_387,region_400,region_450,region_453,region_47,region_475,region_478,region_485,region_516,region_560,region_608,region_609,region_628,region_629,region_630,region_635,regi…	Atxn1,Bard1,Bicc1,C1d,Celf4,Cpeb4,Cstf2t,Cwc22,D1Pas1,Dazl,Dcp2,Ddx3x,Dhx8,Dis3l2,Eef1e1,Eftud1,Eif2c2,Eif2s2,Eif4g2,Fars2,Fip1l1,Hnrnpa3,Kdm2b,Krr1,Lsm11,Mef2c,Mex3b,Mphosph6,Nanos2,Nova1,Nova2,Npcd,Pabpc6,Papola,Papolb,Poldip3,Prkrip1,Purb,Qk,Raly,Raver1,Raver2,Rbfox1,Rbm46,Rbm4b,Rbms3,Rdm1,Rgnef,Rps20,Safb2,Sox11,Sox2,Srbd1,Srp19,Srp9,Tdrd3,Thoc2,Trim32,Ttc14,Tut1,Zfp36l1,Zfp36l2
GO Molecular Function	GO:0043014	alpha-tubulin binding	141	0.0445441	1	1	3.04077	1.31546	4	0.0012722	0.00386847	649	0.322345	1	1	1.73496	1.15276	2	15	0.001287	0.133333	region_342,region_401,region_402,region_403	Arl4c,Ino80
GO Molecular Function	GO:0019784	NEDD8-specific protease activity	142	0.0449053	1	1	21.7658	0.0459437	1	4.4433e-05	0.000967118	356	0.147799	1	1	6.50611	0.153702	1	2	0.000643501	0.5	region_996	Otub1
GO Molecular Function	GO:0004813	alanine-tRNA ligase activity	143	0.045248	1	1	21.5971	0.0463026	1	4.47801e-05	0.000967118	484	0.213298	1	1	4.33741	0.230552	1	3	0.000643501	0.333333	region_784	Aarsd1
GO Molecular Function	GO:0004475	mannose-1-phosphate guanylyltransferase activity	144	0.0457433	1	1	21.3577	0.0468215	1	4.52819e-05	0.000967118	356	0.147799	1	1	6.50611	0.153702	1	2	0.000643501	0.5	region_556	Gmppb
GO Molecular Function	GO:0019207	kinase regulator activity	145	0.048401	1	1	1.59768	10.0145	16	0.00968524	0.0154739	175	0.0519508	1	0.965987	1.64232	7.91563	13	103	0.00836551	0.126214	region_11,region_163,region_209,region_226,region_236,region_477,region_478,region_498,region_580,region_681,region_682,region_775,region_857,region_921,region_922,region_969	Apc,Camk2n1,Casp3,Ccne1,Cdkn2c,Elp3,Kat2b,Malt1,Pkia,Prkar2b,Prkrip1,Tom1l1,Trib1
GO Molecular Function	GO:0017124	SH3 domain binding	146	0.0501437	1	1	1.50416	13.2964	20	0.0128592	0.0193424	105	0.0181123	1	0.561308	1.80725	8.29989	15	108	0.00965251	0.138889	region_1033,region_104,region_129,region_172,region_339,region_450,region_557,region_6,region_62,region_622,region_623,region_624,region_703,region_704,region_775,region_844,region_845,region_867,region_868,region_920	Afap1,Arhgap6,Elmo1,Enah,Fmn1,Fut8,Grik5,Lyn,Mtss1,Pdcd6ip,Prkce,Qk,Shank2,Tom1l1,Zfp384
GO Molecular Function	GO:0042802	identical protein binding	147	0.0502402	1	1	1.19434	73.6809	88	0.0712581	0.0851064	29	0.000607876	1	0.0682079	1.43222	57.2538	82	745	0.0527671	0.110067	region_1011,region_1017,region_1033,region_106,region_114,region_116,region_15,region_156,region_165,region_188,region_196,region_202,region_21,region_210,region_226,region_23,region_24,region_252,region_259,region_280,region_293,region_315,region_323,region_324,region_346,region_357,region_386,region_387,region_388,region_392,region_40,region_415,region_43,region_439,region_440,region_441,region…	Actn1,Actn4,Amelx,Apaf1,Apoa1,Atic,Atxn1,Atxn10,Bard1,Bcat1,Cbln1,Ccdc91,Cd247,Cdc42bpa,Cdh13,Cldn23,Cln6,Dazl,Dok2,Dpp4,E2f7,E2f8,Ext1,Faah,Fbp1,Fyn,Gch1,Grik2,Grik5,Grin3a,Gss,Hmgcr,Hook1,Hspb8,Igf1r,Ikzf2,Inhba,Inhbb,Itga4,Itgb1,Kcnrg,Kitl,Maf,Maob,Max,Mdm2,Mgll,Mul1,Nhej1,Nr2f2,Nr3c2,Olig2,Pdgfa,Pdgfc,Pfkfb3,Pick1,Plcb1,Plekhb1,Prmt8,Qprt,Rab11fip4,Rgmb,Robo1,Robo3,Rock1,Sbf2,Stac3,Sult1a1,Sy…
GO Molecular Function	GO:0000293	ferric-chelate reductase activity	148	0.0503193	1	1	5.60612	0.356753	2	0.000345022	0.00193424	127	0.0318949	1	0.817212	6.50611	0.307403	2	4	0.001287	0.5	region_417,region_788	Cyb561,Steap3
GO Molecular Function	GO:0004826	phenylalanine-tRNA ligase activity	149	0.0503439	1	1	5.60457	0.356851	2	0.000345117	0.00193424	661	0.329588	1	1	2.60244	0.384254	1	5	0.000643501	0.2	region_628,region_629	Fars2
GO Molecular Function	GO:0050528	acyloxyacyl hydrolase activity	150	0.0506423	1	1	5.58589	0.358045	2	0.000346272	0.00193424	209	0.0768508	1	1	13.0122	0.0768508	1	1	0.000643501	1	region_623,region_624	Aoah
GO Molecular Function	GO:0032217	riboflavin transporter activity	151	0.050694	1	1	19.2223	0.0520228	1	5.03122e-05	0.000967118	356	0.147799	1	1	6.50611	0.153702	1	2	0.000643501	0.5	region_354	2310046K01Rik
GO Molecular Function	GO:0070853	myosin VI binding	152	0.0510588	1	1	19.0814	0.0524071	1	5.06839e-05	0.000967118	209	0.0768508	1	1	13.0122	0.0768508	1	1	0.000643501	1	region_170	Lmtk2
GO Molecular Function	GO:0019201	nucleotide kinase activity	153	0.0514708	1	1	3.62294	0.828057	3	0.000800829	0.00290135	954	0.646495	1	1	1.00094	0.99906	1	13	0.000643501	0.0769231	region_675,region_676,region_677	Cmpk2
GO Molecular Function	GO:0030742	GTP-dependent protein binding	154	0.0525275	1	1	2.87688	1.3904	4	0.00134468	0.00386847	472	0.205052	1	1	2.36586	0.845359	2	11	0.001287	0.181818	region_723,region_724,region_725,region_961	Gch1,Rapgef5
GO Molecular Function	GO:0035758	chemokine (C-C motif) ligand 21 binding	155	0.0533706	1	1	18.2328	0.0548461	1	5.30427e-05	0.000967118	209	0.0768508	1	1	13.0122	0.0768508	1	1	0.000643501	1	region_782	Ccr7
GO Molecular Function	GO:0035757	chemokine (C-C motif) ligand 19 binding	155	0.0533706	1	1	18.2328	0.0548461	1	5.30427e-05	0.000967118	209	0.0768508	1	1	13.0122	0.0768508	1	1	0.000643501	1	region_782	Ccr7
GO Molecular Function	GO:0072568	protein kinase C delta binding	157	0.054915	1	1	17.7057	0.0564788	1	5.46217e-05	0.000967118	356	0.147799	1	1	6.50611	0.153702	1	2	0.000643501	0.5	region_524	Tirap
GO Molecular Function	GO:0008092	cytoskeletal protein binding	158	0.0551903	1	1	1.23403	50.2419	62	0.0485899	0.0599613	67	0.00602036	1	0.292392	1.41158	38.9633	55	507	0.0353925	0.108481	region_1014,region_126,region_129,region_143,region_161,region_162,region_170,region_192,region_202,region_287,region_288,region_289,region_29,region_296,region_339,region_342,region_347,region_364,region_391,region_401,region_402,region_403,region_418,region_432,region_450,region_455,region_463,region_474,region_477,region_478,region_480,region_501,region_525,region_526,region_541,region_563,reg…	Aatf,Ablim1,Abra,Actn1,Actn4,Actr3,Adnp,Afap1,Agbl1,Apc,Arl4c,Arpc5,Calm1,Clip2,Coro1b,Diap1,Enah,Enc1,Epb4.1l4a,Fez1,Fhod3,Fmn1,Fmnl1,Fmnl3,Frmd4a,Fyn,Gc,Gphn,Gpr98,Hip1,Hook1,Ino80,Itgb1,Lmtk2,Mtss1,Myo16,Myo1g,Myo3a,Myo6,Nrcam,Pdlim3,Pknox2,Polb,Snap25,Sntb1,Sntb2,Spag9,Spire1,Svil,Tns1,Tns4,Trim32,Trim54,Ush2a,Vcl
GO Molecular Function	GO:0000976	transcription regulatory region sequence-specific DNA binding	159	0.056372	1	1	1.4521	15.1504	22	0.0146522	0.0212766	65	0.00571966	1	0.286335	2.11827	6.60917	14	86	0.00900901	0.162791	region_16,region_291,region_320,region_334,region_353,region_504,region_505,region_506,region_517,region_625,region_648,region_649,region_650,region_675,region_676,region_677,region_678,region_718,region_794,region_795,region_83,region_951	Bcl11b,Dbx1,Dlx1,Fezf2,Foxa2,Gata3,Mef2c,Pax6,Sox11,Sox4,Sox9,Tbx20,Tcf4,Vax2
GO Molecular Function	GO:0001102	RNA polymerase II activating transcription factor binding	160	0.0568643	1	1	2.80016	1.42849	4	0.00138152	0.00386847	120	0.0267714	1	0.725952	4.33741	0.691657	3	9	0.0019305	0.333333	region_517,region_802,region_803,region_818	Cited2,Egr2,Tbx20
GO Molecular Function	GO:0015301	anion:anion antiporter activity	161	0.0575303	1	1	2.43356	2.05461	5	0.00198705	0.00483559	160	0.0445897	1	0.906843	2.89161	1.38331	4	18	0.002574	0.222222	region_143,region_315,region_393,region_952,region_953	Slc4a10,Slc4a3,Slc4a4,Slc4a7
GO Molecular Function	GO:0019238	cyclohydrolase activity	162	0.0578574	1	1	5.17882	0.386188	2	0.00037349	0.00193424	168	0.0504745	1	0.977644	5.20489	0.384254	2	5	0.001287	0.4	region_388,region_961	Atic,Gch1
GO Molecular Function	GO:0005114	type II transforming growth factor beta receptor binding	163	0.0599018	1	1	5.07701	0.393932	2	0.000380979	0.00193424	168	0.0504745	1	0.977644	5.20489	0.384254	2	5	0.001287	0.4	region_187,region_711	Tgfb3,Tgfbr1
GO Molecular Function	GO:0005315	inorganic phosphate transmembrane transporter activity	164	0.0601522	1	1	5.0649	0.394875	2	0.00038189	0.00193424	127	0.0318949	1	0.817212	6.50611	0.307403	2	4	0.001287	0.5	region_345,region_907	Ank,Slc20a1
GO Molecular Function	GO:0042625	ATPase activity, coupled to transmembrane movement of ions	165	0.060393	1	1	1.72095	6.39183	11	0.00618165	0.0106383	182	0.0597138	1	1	1.80169	4.9953	9	65	0.00579151	0.138461	region_18,region_246,region_6,region_656,region_761,region_765,region_83,region_912,region_913,region_965,region_966	Atp10a,Atp11b,Atp1a3,Atp1b2,Atp2a3,Atp6ap1l,Atp6v1b1,Atp6v1c1,Atp8a2
GO Molecular Function	GO:0004114	3',5'-cyclic-nucleotide phosphodiesterase activity	166	0.0612856	1	1	2.02819	3.45135	7	0.00333787	0.00676983	323	0.107976	1	1	2.1687	1.84442	4	24	0.002574	0.166667	region_108,region_109,region_110,region_111,region_112,region_659,region_665	Pde3a,Pde4d,Pde6h,Pde8b
GO Molecular Function	GO:0005347	ATP transmembrane transporter activity	167	0.0621211	1	1	15.5927	0.0641324	1	6.20236e-05	0.000967118	209	0.0768508	1	1	13.0122	0.0768508	1	1	0.000643501	1	region_931	Slc25a17
GO Molecular Function	GO:0035325	Toll-like receptor binding	168	0.0628489	1	1	15.4062	0.0649088	1	6.27744e-05	0.000967118	484	0.213298	1	1	4.33741	0.230552	1	3	0.000643501	0.333333	region_524	Tirap
GO Molecular Function	GO:0004897	ciliary neurotrophic factor receptor activity	169	0.0632403	1	1	4.92145	0.406384	2	0.000393022	0.00193424	127	0.0318949	1	0.817212	6.50611	0.307403	2	4	0.001287	0.5	region_182,region_901	Cntfr,Lifr
GO Molecular Function	GO:0004112	cyclic-nucleotide phosphodiesterase activity	170	0.0634479	1	1	2.01139	3.48018	7	0.00336574	0.00676983	330	0.12114	1	1	2.08196	1.92127	4	25	0.002574	0.16	region_108,region_109,region_110,region_111,region_112,region_659,region_665	Pde3a,Pde4d,Pde6h,Pde8b
GO Molecular Function	GO:0004594	pantothenate kinase activity	171	0.0635387	1	1	4.90814	0.407486	2	0.000394087	0.00193424	127	0.0318949	1	0.817212	6.50611	0.307403	2	4	0.001287	0.5	region_235,region_742	Pank3,Pank4
GO Molecular Function	GO:0001076	RNA polymerase II transcription factor binding transcription factor activity	172	0.0635486	1	1	1.53679	10.4113	16	0.0100689	0.0154739	167	0.0481059	1	0.937345	1.96411	4.07309	8	53	0.005148	0.150943	region_1001,region_216,region_217,region_218,region_504,region_505,region_506,region_517,region_625,region_675,region_676,region_677,region_678,region_802,region_803,region_916	Cited2,Med30,Pou3f1,Smarca2,Sox11,Sox4,Tbx20,Tcf4
GO Molecular Function	GO:0005316	high affinity inorganic phosphate:sodium symporter activity	173	0.0647042	1	1	14.9499	0.0668902	1	6.46908e-05	0.000967118	209	0.0768508	1	1	13.0122	0.0768508	1	1	0.000643501	1	region_345	Slc20a1
GO Molecular Function	GO:0008553	hydrogen-exporting ATPase activity, phosphorylative mechanism	174	0.0656415	1	1	4.81694	0.415202	2	0.000401549	0.00193424	879	0.550594	1	1	1.30122	0.768508	1	10	0.000643501	0.1	region_912,region_913	Atp6v1c1
GO Molecular Function	GO:0019870	potassium channel inhibitor activity	175	0.0663556	1	1	4.78695	0.417803	2	0.000404064	0.00193424	356	0.147799	1	1	6.50611	0.153702	1	2	0.000643501	0.5	region_288,region_289	Prpf18
GO Molecular Function	GO:0050571	1,5-anhydro-D-fructose reductase activity	176	0.0663869	1	1	4.78565	0.417916	2	0.000404174	0.00193424	209	0.0768508	1	1	13.0122	0.0768508	1	1	0.000643501	1	region_615,region_616	Akr1e1
GO Molecular Function	GO:0016671	oxidoreductase activity, acting on a sulfur group of donors, disulfide as acceptor	177	0.0665499	1	1	3.25164	0.922611	3	0.000892274	0.00290135	151	0.0360994	1	0.777931	3.90367	0.768508	3	10	0.0019305	0.3	region_839,region_960,region_968	Ero1l,Msra,Msrb3
GO Molecular Function	GO:0048270	methionine adenosyltransferase regulator activity	178	0.0665948	1	1	4.77702	0.418671	2	0.000404905	0.00193424	209	0.0768508	1	1	13.0122	0.0768508	1	1	0.000643501	1	region_745,region_746	Mat2b
GO Molecular Function	GO:0008831	dTDP-4-dehydrorhamnose reductase activity	178	0.0665948	1	1	4.77702	0.418671	2	0.000404905	0.00193424	209	0.0768508	1	1	13.0122	0.0768508	1	1	0.000643501	1	region_745,region_746	Mat2b
GO Molecular Function	GO:0030159	receptor signaling complex scaffold activity	180	0.0666812	1	1	4.77344	0.418985	2	0.000405208	0.00193424	803	0.472618	1	1	1.62653	0.614806	1	8	0.000643501	0.125	region_154,region_155	Pxn
GO Molecular Function	GO:0001882	nucleoside binding	181	0.0668881	1	1	3.24461	0.924609	3	0.000894206	0.00290135	317	0.102973	1	1	2.60244	1.15276	3	15	0.0019305	0.2	region_640,region_7,region_824	Actn4,Polr3b,Slc28a3
GO Molecular Function	GO:0016779	nucleotidyltransferase activity	182	0.0699257	1	1	1.63321	7.3475	12	0.0071059	0.0116054	631	0.278282	1	1	1.23392	8.91469	11	116	0.00707851	0.0948276	region_145,region_169,region_180,region_55,region_556,region_568,region_642,region_717,region_762,region_763,region_824,region_997	Cds1,Gmppb,Papd7,Papola,Papolb,Polb,Polr2a,Polr3b,Polr3e,Rngtt,Tut1
GO Molecular Function	GO:0022804	active transmembrane transporter activity	183	0.0703977	1	1	1.29516	28.5678	37	0.0276285	0.0357834	322	0.105003	1	1	1.26451	24.5154	31	319	0.0199485	0.0971787	region_1,region_1029,region_143,region_18,region_232,region_233,region_246,region_274,region_315,region_318,region_319,region_345,region_349,region_393,region_494,region_495,region_584,region_585,region_6,region_613,region_640,region_656,region_707,region_761,region_765,region_766,region_820,region_83,region_89,region_907,region_912,region_913,region_952,region_953,region_965,region_966,region_991	Abca4,Abcc4,Ank,Atp10a,Atp11b,Atp1a3,Atp1b2,Atp2a3,Atp6ap1l,Atp6v1b1,Atp6v1c1,Atp8a2,Clcn3,Ctns,Nat3,Slc12a2,Slc16a9,Slc20a1,Slc24a3,Slc25a12,Slc25a26,Slc28a3,Slc45a1,Slc4a10,Slc4a3,Slc4a4,Slc4a7,Slc8a2,Slc8a3,Slc9a6,Tomm20
GO Molecular Function	GO:0008973	phosphopentomutase activity	184	0.0706578	1	1	13.6471	0.0732756	1	7.08662e-05	0.000967118	209	0.0768508	1	1	13.0122	0.0768508	1	1	0.000643501	1	region_132	Pgm1
GO Molecular Function	GO:0050693	LBD domain binding	185	0.0720718	1	1	3.14242	0.954677	3	0.000923285	0.00290135	98	0.0168015	1	0.557877	8.67482	0.230552	2	3	0.001287	0.666667	region_456,region_802,region_803	Cited2,Prox1
GO Molecular Function	GO:0008427	calcium-dependent protein kinase inhibitor activity	186	0.0729117	1	1	13.2094	0.0757037	1	7.32144e-05	0.000967118	209	0.0768508	1	1	13.0122	0.0768508	1	1	0.000643501	1	region_226	Camk2n1
GO Molecular Function	GO:0031434	mitogen-activated protein kinase kinase binding	187	0.0731862	1	1	3.12171	0.961012	3	0.000929412	0.00290135	570	0.263676	1	1	2.00188	0.99906	2	13	0.001287	0.153846	region_515,region_921,region_922	Pin1,Trib1
GO Molecular Function	GO:0001085	RNA polymerase II transcription factor binding	188	0.0738315	1	1	1.76717	5.09288	9	0.00492542	0.00870406	52	0.00404654	1	0.25322	3.71778	1.61387	6	21	0.003861	0.285714	region_468,region_504,region_505,region_506,region_517,region_636,region_802,region_803,region_818	Cited2,Egr2,Gata6,Id4,Tbx20,Tcf4
GO Molecular Function	GO:0047708	biotinidase activity	189	0.0751714	1	1	12.7969	0.0781439	1	7.55744e-05	0.000967118	209	0.0768508	1	1	13.0122	0.0768508	1	1	0.000643501	1	region_959	Btd
GO Molecular Function	GO:0004157	dihydropyrimidinase activity	190	0.0760931	1	1	12.6357	0.0791409	1	7.65386e-05	0.000967118	209	0.0768508	1	1	13.0122	0.0768508	1	1	0.000643501	1	region_914	Dpys
GO Molecular Function	GO:0002058	uracil binding	190	0.0760931	1	1	12.6357	0.0791409	1	7.65386e-05	0.000967118	209	0.0768508	1	1	13.0122	0.0768508	1	1	0.000643501	1	region_914	Dpys
GO Molecular Function	GO:0002059	thymine binding	190	0.0760931	1	1	12.6357	0.0791409	1	7.65386e-05	0.000967118	209	0.0768508	1	1	13.0122	0.0768508	1	1	0.000643501	1	region_914	Dpys
GO Molecular Function	GO:0004040	amidase activity	193	0.0769109	1	1	12.4959	0.0800264	1	7.7395e-05	0.000967118	356	0.147799	1	1	6.50611	0.153702	1	2	0.000643501	0.5	region_210	Faah
GO Molecular Function	GO:0015405	P-P-bond-hydrolysis-driven transmembrane transporter activity	194	0.0778854	1	1	1.53914	9.09601	14	0.00879692	0.0135397	300	0.0915121	1	0.992602	1.53085	7.83878	12	102	0.00772201	0.117647	region_18,region_246,region_274,region_6,region_613,region_656,region_761,region_765,region_83,region_912,region_913,region_965,region_966,region_991	Abca4,Abcc4,Atp10a,Atp11b,Atp1a3,Atp1b2,Atp2a3,Atp6ap1l,Atp6v1b1,Atp6v1c1,Atp8a2,Tomm20
GO Molecular Function	GO:0051400	BH domain binding	195	0.0786264	1	1	4.33694	0.461155	2	0.000445991	0.00193424	852	0.513164	1	1	1.4458	0.691657	1	9	0.000643501	0.111111	region_154,region_155	Pxn
GO Molecular Function	GO:0046332	SMAD binding	196	0.0792452	1	1	1.56374	8.3134	13	0.00804003	0.0125725	30	0.000671558	1	0.0728417	2.89161	4.14994	12	54	0.00772201	0.222222	region_1016,region_187,region_279,region_334,region_353,region_508,region_559,region_730,region_731,region_74,region_777,region_802,region_803	Bmpr1b,Cited2,Foxa2,Hipk2,Pax6,Purb,Skor2,Smad2,Tgfbr1,Tgfbr2,Tob1,Usp9x
GO Molecular Function	GO:0003691	double-stranded telomeric DNA binding	197	0.079293	1	1	4.31551	0.463444	2	0.000448205	0.00193424	706	0.381123	1	1	2.1687	0.461105	1	6	0.000643501	0.166667	region_730,region_731	Purb
GO Molecular Function	GO:0003826	alpha-ketoacid dehydrogenase activity	198	0.079468	1	1	4.30993	0.464045	2	0.000448786	0.00193424	356	0.147799	1	1	6.50611	0.153702	1	2	0.000643501	0.5	region_542,region_543	Bckdhb
GO Molecular Function	GO:0004582	dolichyl-phosphate beta-D-mannosyltransferase activity	199	0.0804599	1	1	11.922	0.0838782	1	8.11202e-05	0.000967118	580	0.273765	1	1	3.25306	0.307403	1	4	0.000643501	0.25	region_364	Adnp
GO Molecular Function	GO:0000977	RNA polymerase II regulatory region sequence-specific DNA binding	200	0.0813176	1	1	1.58985	7.54787	12	0.00729968	0.0116054	73	0.00730123	1	0.325455	2.73942	2.92033	8	38	0.005148	0.210526	region_291,region_334,region_353,region_504,region_505,region_506,region_517,region_648,region_649,region_650,region_718,region_951	Bcl11b,Fezf2,Foxa2,Gata3,Mef2c,Pax6,Tbx20,Tcf4
GO Molecular Function	GO:0001046	core promoter sequence-specific DNA binding	201	0.0813894	1	1	1.80129	4.44127	8	0.00429523	0.00773694	79	0.00978703	1	0.403127	3.61451	1.38331	5	18	0.0032175	0.277778	region_291,region_334,region_625,region_648,region_649,region_650,region_794,region_795	Gata3,Mef2c,Pax6,Sox4,Sox9
GO Molecular Function	GO:0008641	small protein activating enzyme activity	202	0.0835274	1	1	4.1854	0.477851	2	0.000462139	0.00193424	903	0.585149	1	1	1.18293	0.845359	1	11	0.000643501	0.0909091	region_1018,region_1019	Uba1
GO Molecular Function	GO:0005217	intracellular ligand-gated ion channel activity	203	0.0836902	1	1	2.17261	2.30138	5	0.0022257	0.00483559	96	0.0141507	1	0.479649	4.00376	0.99906	4	13	0.002574	0.307692	region_115,region_618,region_619,region_849,region_99	Itpr1,Itpr2,Itpr3,Ryr2
GO Molecular Function	GO:0015183	L-aspartate transmembrane transporter activity	204	0.0837381	1	1	4.17918	0.478562	2	0.000462826	0.00193424	580	0.273765	1	1	3.25306	0.307403	1	4	0.000643501	0.25	region_318,region_319	Slc25a12
GO Molecular Function	GO:0034191	apolipoprotein A-I receptor binding	205	0.0852529	1	1	11.2229	0.0891037	1	8.61738e-05	0.000967118	209	0.0768508	1	1	13.0122	0.0768508	1	1	0.000643501	1	region_529	Apoa1
GO Molecular Function	GO:0003863	3-methyl-2-oxobutanoate dehydrogenase (2-methylpropanoyl-transferring) activity	206	0.0854174	1	1	4.13045	0.484209	2	0.000468287	0.00193424	484	0.213298	1	1	4.33741	0.230552	1	3	0.000643501	0.333333	region_542,region_543	Bckdhb
GO Molecular Function	GO:0004058	aromatic-L-amino-acid decarboxylase activity	207	0.0859846	1	1	11.123	0.0899039	1	8.69477e-05	0.000967118	209	0.0768508	1	1	13.0122	0.0768508	1	1	0.000643501	1	region_733	Ddc
GO Molecular Function	GO:0043548	phosphatidylinositol 3-kinase binding	208	0.0868411	1	1	1.86159	3.76022	7	0.00363658	0.00676983	110	0.0191841	1	0.567502	3.09815	1.61387	5	21	0.0032175	0.238095	region_21,region_563,region_564,region_715,region_716,region_777,region_811	Calm1,Fyn,Igf1r,Irs2,Spag9
GO Molecular Function	GO:0003937	IMP cyclohydrolase activity	209	0.0880024	1	1	10.8561	0.0921138	1	8.90849e-05	0.000967118	209	0.0768508	1	1	13.0122	0.0768508	1	1	0.000643501	1	region_388	Atic
GO Molecular Function	GO:0004643	phosphoribosylaminoimidazolecarboxamide formyltransferase activity	209	0.0880024	1	1	10.8561	0.0921138	1	8.90849e-05	0.000967118	209	0.0768508	1	1	13.0122	0.0768508	1	1	0.000643501	1	region_388	Atic
GO Molecular Function	GO:0051183	vitamin transporter activity	211	0.0880966	1	1	2.87905	1.04201	3	0.00100775	0.00290135	329	0.119823	1	1	2.43979	1.22961	3	16	0.0019305	0.1875	region_143,region_214,region_354	2310046K01Rik,Gc,Slc2a1
GO Molecular Function	GO:0042626	ATPase activity, coupled to transmembrane movement of substances	212	0.0881404	1	1	1.53516	8.46817	13	0.00818972	0.0125725	303	0.0944977	1	1	1.55581	7.07027	11	92	0.00707851	0.119565	region_18,region_246,region_274,region_6,region_656,region_761,region_765,region_83,region_912,region_913,region_965,region_966,region_991	Abca4,Abcc4,Atp10a,Atp11b,Atp1a3,Atp1b2,Atp2a3,Atp6ap1l,Atp6v1b1,Atp6v1c1,Atp8a2
GO Molecular Function	GO:0001012	RNA polymerase II regulatory region DNA binding	213	0.0883107	1	1	1.56613	7.66218	12	0.00741023	0.0116054	77	0.00858045	1	0.362608	2.66918	2.99718	8	39	0.005148	0.205128	region_291,region_334,region_353,region_504,region_505,region_506,region_517,region_648,region_649,region_650,region_718,region_951	Bcl11b,Fezf2,Foxa2,Gata3,Mef2c,Pax6,Tbx20,Tcf4
GO Molecular Function	GO:0005001	transmembrane receptor protein tyrosine phosphatase activity	214	0.0891157	1	1	4.02799	0.496526	2	0.000480199	0.00193424	98	0.0168015	1	0.557877	8.67482	0.230552	2	3	0.001287	0.666667	region_213,region_860	Ptprf,Ptprm
GO Molecular Function	GO:0004693	cyclin-dependent protein kinase activity	215	0.0894452	1	1	2.12789	2.34975	5	0.00227248	0.00483559	297	0.0853752	1	0.93539	2.09875	2.38238	5	31	0.0032175	0.16129	region_1019,region_383,region_781,region_828,region_854	Ccnd3,Cdk12,Cdk15,Cdk16,Cdk17
GO Molecular Function	GO:0043492	ATPase activity, coupled to movement of substances	216	0.0921782	1	1	1.52311	8.53519	13	0.00825453	0.0125725	315	0.100142	1	1	1.53908	7.14712	11	93	0.00707851	0.11828	region_18,region_246,region_274,region_6,region_656,region_761,region_765,region_83,region_912,region_913,region_965,region_966,region_991	Abca4,Abcc4,Atp10a,Atp11b,Atp1a3,Atp1b2,Atp2a3,Atp6ap1l,Atp6v1b1,Atp6v1c1,Atp8a2
GO Molecular Function	GO:0008424	glycoprotein 6-alpha-L-fucosyltransferase activity	217	0.0922834	1	1	3.94513	0.506954	2	0.000490285	0.00193424	209	0.0768508	1	1	13.0122	0.0768508	1	1	0.000643501	1	region_703,region_704	Fut8
GO Molecular Function	GO:0070653	high-density lipoprotein particle receptor binding	218	0.0923592	1	1	10.3197	0.096902	1	9.37157e-05	0.000967118	484	0.213298	1	1	4.33741	0.230552	1	3	0.000643501	0.333333	region_529	Apoa1
GO Molecular Function	GO:0035326	enhancer binding	219	0.0937039	1	1	1.74299	4.58981	8	0.00443889	0.00773694	184	0.062553	1	1	2.60244	1.53702	4	20	0.002574	0.2	region_276,region_291,region_675,region_676,region_677,region_678,region_794,region_795	Gata3,Lef1,Sox11,Sox9
GO Molecular Function	GO:0003899	DNA-directed RNA polymerase activity	220	0.0952256	1	1	2.33289	1.71461	4	0.00165823	0.00386847	842	0.510782	1	1	1.11533	2.68978	3	35	0.0019305	0.0857143	region_55,region_762,region_763,region_824	Polr2a,Polr3b,Polr3e
GO Molecular Function	GO:0030273	melanin-concentrating hormone receptor activity	221	0.09601	1	1	9.90765	0.100932	1	9.76132e-05	0.000967118	209	0.0768508	1	1	13.0122	0.0768508	1	1	0.000643501	1	region_931	Mchr1
GO Molecular Function	GO:0015377	cation:chloride symporter activity	222	0.0986817	1	1	3.78999	0.527705	2	0.000510353	0.00193424	750	0.428698	1	1	1.85889	0.537956	1	7	0.000643501	0.142857	region_494,region_495	Slc12a2
GO Molecular Function	GO:0043565	sequence-specific DNA binding	223	0.0991404	1	1	1.13964	85.9918	98	0.0831643	0.0947776	15	0.00010882	0.354102	0.0236068	1.53437	50.1836	77	653	0.0495495	0.117917	region_1,region_1013,region_1031,region_16,region_179,region_216,region_217,region_218,region_23,region_24,region_244,region_245,region_246,region_251,region_276,region_291,region_298,region_299,region_3,region_300,region_305,region_309,region_320,region_325,region_329,region_334,region_340,region_341,region_353,region_364,region_404,region_414,region_415,region_438,region_439,region_440,region_4…	Adnp,Bach2,Bcl11b,Bcl6,Bptf,Creb3l1,Creb5,Dbx1,Dlx1,Egr1,Epas1,Erg,Esrrg,Etv1,Etv5,Fezf2,Foxa2,Foxc1,Foxi1,Foxo1,Gata3,Gata6,Gbx2,Gli2,Hif1a,Hmga2,Irx1,Irx3,Irx5,Lef1,Lhx3,Lmx1b,Maf,Max,Mef2c,Meis1,Meis2,Meis3,Neurod1,Nobox,Notch1,Nr2f1,Nr2f2,Nr3c2,Onecut1,Pax6,Pknox1,Pknox2,Pou2f1,Pou3f1,Pou4f3,Pou6f1,Pou6f2,Ppara,Ppnr,Prox1,Prrx1,Purb,Rax,Rora,Rptor,Six2,Six5,Sox11,Sox2,Sox4,Sox6,Sox9,Tbx2,Tbx2…
GO Molecular Function	GO:0008480	sarcosine dehydrogenase activity	224	0.099501	1	1	9.5419	0.104801	1	0.000101355	0.000967118	209	0.0768508	1	1	13.0122	0.0768508	1	1	0.000643501	1	region_301	Sardh
GO Molecular Function	GO:0050308	sugar-phosphatase activity	225	0.100271	1	1	3.75376	0.532799	2	0.00051528	0.00193424	450	0.17629	1	1	2.60244	0.768508	2	10	0.001287	0.2	region_293,region_641	Fbp1,Pfkfb3
GO Molecular Function	GO:0008565	protein transporter activity	226	0.101818	1	1	1.70881	4.68161	8	0.00452767	0.00773694	660	0.328594	1	1	1.24775	5.61011	7	73	0.0045045	0.0958904	region_144,region_255,region_488,region_613,region_658,region_688,region_689,region_975	Ap3b1,Ap4s1,Cog3,Kpna4,Snx2,Tomm20,Uso1
GO Molecular Function	GO:0033613	activating transcription factor binding	227	0.102396	1	1	1.88906	3.17618	6	0.00307174	0.00580271	155	0.0388638	1	0.81589	2.60244	1.92127	5	25	0.0032175	0.2	region_508,region_517,region_802,region_803,region_818,region_946	Cited2,Egr2,Hdac7,Smad2,Tbx20
GO Molecular Function	GO:0008289	lipid binding	228	0.102614	1	1	1.20693	41.4274	50	0.0400652	0.0483559	157	0.0429681	1	0.890562	1.3073	32.8921	43	428	0.0276705	0.100467	region_1030,region_105,region_115,region_135,region_136,region_143,region_145,region_162,region_172,region_173,region_184,region_206,region_207,region_210,region_23,region_24,region_247,region_271,region_34,region_346,region_348,region_349,region_363,region_39,region_435,region_436,region_437,region_454,region_456,region_46,region_488,region_524,region_529,region_590,region_701,region_748,region_…	1700010M22Rik,Anxa5,Apoa1,Cadps,Clint1,Clvs1,Dab1,Epn2,Esrrg,Faah,Gab2,Gc,Hip1,Itpr1,Itpr2,Itpr3,Lpar4,Lyn,Melk,Mgll,Nr2f2,Nr3c2,Osbpl3,Picalm,Pitpnc1,Pitpnm3,Plcb1,Ppara,Prex1,Rps6kc1,S1pr1,Sbf2,Snx10,Snx11,Snx2,Snx5,Syt1,Syt16,Tec,Tirap,Tnr,Vamp1,Wdfy3
GO Molecular Function	GO:0051739	ammonia transmembrane transporter activity	229	0.102841	1	1	3.69695	0.540987	2	0.000523198	0.00193424	706	0.381123	1	1	2.1687	0.461105	1	6	0.000643501	0.166667	region_494,region_495	Slc12a2
GO Molecular Function	GO:0005128	erythropoietin receptor binding	230	0.1049	1	1	9.02416	0.110814	1	0.00010717	0.000967118	356	0.147799	1	1	6.50611	0.153702	1	2	0.000643501	0.5	region_172	Lyn
GO Molecular Function	GO:0047696	beta-adrenergic receptor kinase activity	231	0.104955	1	1	9.01916	0.110875	1	0.000107229	0.000967118	356	0.147799	1	1	6.50611	0.153702	1	2	0.000643501	0.5	region_153	Adrbk2
GO Molecular Function	GO:0019770	IgG receptor activity	232	0.106077	1	1	8.91822	0.11213	1	0.000108443	0.000967118	356	0.147799	1	1	6.50611	0.153702	1	2	0.000643501	0.5	region_444	Fcgr3
GO Molecular Function	GO:0060228	phosphatidylcholine-sterol O-acyltransferase activator activity	233	0.106386	1	1	8.89082	0.112476	1	0.000108777	0.000967118	580	0.273765	1	1	3.25306	0.307403	1	4	0.000643501	0.25	region_529	Apoa1
GO Molecular Function	GO:0051010	microtubule plus-end binding	234	0.106659	1	1	2.64288	1.13512	3	0.0010978	0.00290135	554	0.23426	1	1	2.1687	0.92221	2	12	0.001287	0.166667	region_161,region_477,region_478	Apc,Clip2
GO Molecular Function	GO:0060072	large conductance calcium-activated potassium channel activity	235	0.107092	1	1	3.60742	0.554413	2	0.000536183	0.00193424	356	0.147799	1	1	6.50611	0.153702	1	2	0.000643501	0.5	region_956,region_957	Kcnma1
GO Molecular Function	GO:0004506	squalene monooxygenase activity	236	0.10778	1	1	8.76914	0.114036	1	0.000110287	0.000967118	209	0.0768508	1	1	13.0122	0.0768508	1	1	0.000643501	1	region_920	Sqle
GO Molecular Function	GO:0005462	UDP-N-acetylglucosamine transmembrane transporter activity	237	0.109175	1	1	8.65047	0.115601	1	0.000111799	0.000967118	209	0.0768508	1	1	13.0122	0.0768508	1	1	0.000643501	1	region_72	Slc35b4
GO Molecular Function	GO:0005464	UDP-xylose transmembrane transporter activity	237	0.109175	1	1	8.65047	0.115601	1	0.000111799	0.000967118	209	0.0768508	1	1	13.0122	0.0768508	1	1	0.000643501	1	region_72	Slc35b4
GO Molecular Function	GO:0016787	hydrolase activity	239	0.110403	1	1	1.08672	177.598	193	0.171759	0.186654	1019	0.7492	1	1	0.957028	178.678	171	2325	0.110039	0.0735484	region_1001,region_1005,region_1008,region_1011,region_1013,region_1016,region_1020,region_1024,region_108,region_109,region_110,region_111,region_112,region_121,region_127,region_128,region_137,region_142,region_144,region_15,region_152,region_153,region_16,region_173,region_175,region_18,region_180,region_181,region_19,region_190,region_194,region_195,region_206,region_207,region_21,region_210,…	1300010F03Rik,2010111I01Rik,A730011L01Rik,Aarsd1,Abca1,Abca12,Abca13,Abca4,Abcc4,Abcd2,Abhd5,Acpl2,Adam7,Adamts16,Adamts7,Adamts9,Adamtsl3,Agap1,Agbl1,Ahcy,Alppl2,Aoah,Apaf1,Arl4a,Atad2b,Atic,Atp10a,Atp11b,Atp1a3,Atp1b2,Atp2a3,Atp6ap1l,Atp6v1b1,Atp6v1c1,Atp8a2,Bptf,Btd,Casp3,Ccnh,Ces5a,Cgnl1,Chd2,Chd7,Chd9,Cntnap5a,Cpm,Crbn,Ctso,D1Pas1,Dcp2,Dctd,Ddx20,Ddx3x,Dhx8,Diras2,Dis3l2,Dnahc5,Dnaic1,Dpp4,D…
GO Molecular Function	GO:0051864	histone demethylase activity (H3-K36 specific)	240	0.110627	1	1	3.53692	0.565464	2	0.000546871	0.00193424	307	0.0956707	1	1	3.71778	0.537956	2	7	0.001287	0.285714	region_158,region_213	Kdm2b,Kdm4a
GO Molecular Function	GO:0046872	metal ion binding	241	0.111755	1	1	1.05763	324.311	343	0.313647	0.331722	64	0.00557622	1	0.283516	1.13426	283.887	322	3694	0.207207	0.0871684	region_0,region_100,region_1002,region_1006,region_1007,region_1008,region_1011,region_1014,region_1020,region_1027,region_1029,region_103,region_1032,region_104,region_110,region_111,region_112,region_117,region_121,region_125,region_126,region_127,region_131,region_132,region_133,region_135,region_136,region_138,region_139,region_14,region_144,region_145,region_154,region_155,region_157,region_…	1700008P20Rik,2010111I01Rik,A730011L01Rik,Aarsd1,Ablim1,Acaca,Actn1,Actn4,Adam7,Adamts16,Adamts7,Adamts9,Adcy2,Adcy8,Adnp,Aebp2,Agap1,Agbl1,Aloxe3,Alppl2,Ankib1,Ankrd5,Anxa5,Araf,Arhgap29,Asxl2,Atp10a,Atp11b,Atp1a3,Atp2a3,Atp8a2,B3gat1,Bard1,Bcl11b,Bcl6,Bmpr1b,Bnc2,Bptf,C130039O16Rik,Cacna2d1,Cadps,Calm1,Car2,Casq2,Casz1,Cdc42bpa,Cdh11,Cdh13,Cdh22,Cdh23,Cdh26,Cdh4,Cdh5,Cdh9,Cdk15,Clstn2,Cpm,Creb5…
GO Molecular Function	GO:0017022	myosin binding	242	0.11216	1	1	1.97894	2.5266	5	0.00244352	0.00483559	110	0.0191841	1	0.567502	3.09815	1.61387	5	21	0.0032175	0.238095	region_170,region_192,region_347,region_455,region_647	Gpr98,Lmtk2,Snap25,Trim32,Ush2a
GO Molecular Function	GO:0001733	galactosylceramide sulfotransferase activity	243	0.113173	1	1	8.32648	0.120099	1	0.00011615	0.000967118	661	0.329588	1	1	2.60244	0.384254	1	5	0.000643501	0.2	region_726	Gal3st1
GO Molecular Function	GO:0015662	ATPase activity, coupled to transmembrane movement of ions, phosphorylative mechanism	244	0.114027	1	1	1.60623	5.60319	9	0.00541895	0.00870406	325	0.109711	1	1	1.7186	4.07309	7	53	0.0045045	0.132076	region_18,region_246,region_6,region_761,region_765,region_912,region_913,region_965,region_966	Atp10a,Atp11b,Atp1a3,Atp1b2,Atp2a3,Atp6v1c1,Atp8a2
GO Molecular Function	GO:0015165	pyrimidine nucleotide sugar transmembrane transporter activity	245	0.114615	1	1	8.21524	0.121725	1	0.000117723	0.000967118	356	0.147799	1	1	6.50611	0.153702	1	2	0.000643501	0.5	region_72	Slc35b4
GO Molecular Function	GO:0017069	snRNA binding	246	0.115409	1	1	8.15513	0.122622	1	0.00011859	0.000967118	750	0.428698	1	1	1.85889	0.537956	1	7	0.000643501	0.142857	region_750	Lsm11
GO Molecular Function	GO:0003678	DNA helicase activity	247	0.116442	1	1	2.16401	1.84842	4	0.00178764	0.00386847	746	0.408648	1	1	1.30122	2.30552	3	30	0.0019305	0.1	region_342,region_4,region_837,region_838	Ercc2,Helb,Ino80
GO Molecular Function	GO:0004169	dolichyl-phosphate-mannose-protein mannosyltransferase activity	248	0.118708	1	1	7.91399	0.126359	1	0.000122204	0.000967118	580	0.273765	1	1	3.25306	0.307403	1	4	0.000643501	0.25	region_364	Adnp
GO Molecular Function	GO:0003682	chromatin binding	249	0.119025	1	1	1.22661	30.9797	38	0.029961	0.0367505	86	0.0108268	1	0.409656	1.56579	18.521	29	241	0.0186615	0.120332	region_1013,region_1024,region_191,region_244,region_245,region_246,region_276,region_299,region_300,region_320,region_325,region_329,region_364,region_414,region_415,region_465,region_468,region_508,region_552,region_597,region_598,region_626,region_634,region_648,region_649,region_650,region_722,region_794,region_795,region_802,region_803,region_818,region_824,region_83,region_839,region_878,re…	Adnp,Bcl6,Cited2,Dlx1,Egr2,Foxc1,Gata6,Gli2,Hdac7,Hmga2,Jarid2,Lef1,Mef2c,Neurod1,Notch1,Phf21a,Ppnr,Ppp2r3a,Rfx4,Smad2,Smarca1,Sox2,Sox9,Svep1,Tdrd3,Tox3,Vax2,Wac,Zfp386
GO Molecular Function	GO:0044325	ion channel binding	250	0.11986	1	1	2.50533	1.19745	3	0.00115807	0.00290135	74	0.00759133	1	0.333813	6.50611	0.461105	3	6	0.0019305	0.5	region_172,region_602,region_811	Cdh5,Fyn,Lyn
GO Molecular Function	GO:0072349	modified amino acid transmembrane transporter activity	251	0.120141	1	1	3.36269	0.594762	2	0.000575205	0.00193424	333	0.121257	1	1	3.25306	0.614806	2	8	0.001287	0.25	region_766,region_89	Ctns,Slc25a26
GO Molecular Function	GO:0051015	actin filament binding	252	0.120645	1	1	1.70844	4.09731	7	0.00396258	0.00676983	638	0.285782	1	1	1.34609	4.45735	6	58	0.003861	0.103448	region_463,region_526,region_563,region_564,region_7,region_706,region_993	Actn1,Actn4,Coro1b,Myo16,Pknox2,Svil
GO Molecular Function	GO:0055100	adiponectin binding	253	0.120825	1	1	3.35097	0.596843	2	0.000577217	0.00193424	209	0.0768508	1	1	13.0122	0.0768508	1	1	0.000643501	1	region_609,region_610	Cdh13
GO Molecular Function	GO:0016492	neurotensin receptor activity, G-protein coupled	254	0.12112	1	1	7.746	0.129099	1	0.000124854	0.000967118	356	0.147799	1	1	6.50611	0.153702	1	2	0.000643501	0.5	region_371	Ntsr1
GO Molecular Function	GO:0070742	C2H2 zinc finger domain binding	255	0.121224	1	1	2.13103	1.87703	4	0.00181531	0.00386847	317	0.102973	1	1	2.60244	1.15276	3	15	0.0019305	0.2	region_276,region_747,region_748,region_839	Ebf1,Hmga2,Lef1
GO Molecular Function	GO:0032403	protein complex binding	256	0.121245	1	1	1.24947	25.6108	32	0.0247687	0.0309478	117	0.0246039	1	0.684284	1.48869	18.1368	27	236	0.0173745	0.114407	region_101,region_1011,region_103,region_172,region_21,region_213,region_280,region_314,region_365,region_366,region_435,region_436,region_437,region_444,region_542,region_543,region_563,region_564,region_600,region_614,region_638,region_642,region_7,region_702,region_71,region_733,region_797,region_798,region_811,region_866,region_972,region_998	Actn4,Adcy2,Bckdhb,Cav3,Cyr61,Dok2,Dok5,Exoc4,Fcgr3,Fyn,Gna14,Gnao1,Gnaq,Grb10,Igf1r,Ins1,Irs2,Itgb1,Lyn,Max,Pex26,Psmd14,Ptprf,Rptor,Six2,Sykb,Tnr
GO Molecular Function	GO:0070566	adenylyltransferase activity	257	0.123821	1	1	2.46784	1.21564	3	0.00117567	0.00290135	446	0.175525	1	1	2.05456	1.46016	3	19	0.0019305	0.157895	region_169,region_717,region_997	Papola,Papolb,Tut1
GO Molecular Function	GO:0070551	endoribonuclease activity, cleaving siRNA-paired mRNA	258	0.125139	1	1	7.48049	0.133681	1	0.000129285	0.000967118	209	0.0768508	1	1	13.0122	0.0768508	1	1	0.000643501	1	region_925	Eif2c2
GO Molecular Function	GO:0005158	insulin receptor binding	259	0.126138	1	1	1.56906	5.73594	9	0.00554733	0.00870406	71	0.00660643	1	0.302779	3.03619	2.30552	7	30	0.0045045	0.233333	region_1011,region_21,region_213,region_365,region_366,region_563,region_564,region_733,region_972	Dok2,Dok5,Grb10,Igf1r,Ins1,Irs2,Ptprf
GO Molecular Function	GO:0008112	nicotinamide N-methyltransferase activity	260	0.126494	1	1	7.39476	0.135231	1	0.000130784	0.000967118	209	0.0768508	1	1	13.0122	0.0768508	1	1	0.000643501	1	region_530	Nnmt
GO Molecular Function	GO:0004591	oxoglutarate dehydrogenase (succinyl-transferring) activity	261	0.127761	1	1	7.3162	0.136683	1	0.000132189	0.000967118	484	0.213298	1	1	4.33741	0.230552	1	3	0.000643501	0.333333	region_729	Ogdh
GO Molecular Function	GO:0005337	nucleoside transmembrane transporter activity	262	0.127952	1	1	3.23426	0.61838	2	0.000598047	0.00193424	450	0.17629	1	1	2.60244	0.768508	2	10	0.001287	0.2	region_640,region_89	Slc25a26,Slc28a3
GO Molecular Function	GO:0022892	substrate-specific transporter activity	263	0.128624	1	1	1.12212	87.3345	98	0.0844628	0.0947776	54	0.00421891	1	0.254228	1.31732	68.3204	90	889	0.0579151	0.101237	region_1,region_1023,region_1029,region_115,region_121,region_13,region_134,region_14,region_143,region_144,region_17,region_18,region_188,region_19,region_190,region_200,region_214,region_232,region_233,region_246,region_255,region_258,region_267,region_274,region_304,region_312,region_315,region_316,region_317,region_318,region_319,region_321,region_345,region_347,region_349,region_361,region_3…	Abca1,Abca4,Abcc4,Ank,Ap3b1,Ap4s1,Apoa1,Atp10a,Atp11b,Atp1a3,Atp1b2,Atp2a3,Atp6ap1l,Atp6v1b1,Atp6v1c1,Atp8a2,Cacna2d1,Cacng4,Cacng5,Clcn3,Cog3,Cox6c,Cox7a2l,Ctns,Fam38b,Gabrg3,Gria2,Gria3,Grik2,Grik5,Grin3a,Hcn1,Hnrnpa3,Htr2b,Itpr1,Itpr2,Itpr3,Jph2,Kcnc1,Kcnd3,Kcng2,Kcnh7,Kcnj16,Kcnj3,Kcnk10,Kcnk13,Kcnma1,Kcnn2,Kcnrg,Kctd14,Kctd21,Kctd3,Kpna4,Nat3,Oca2,Pitpnc1,Ryr2,Scn1a,Scn9a,Slc12a2,Slc20a1,Slc…
GO Molecular Function	GO:0070215	MDM2 binding	264	0.129352	1	1	7.21977	0.138509	1	0.000133954	0.000967118	580	0.273765	1	1	3.25306	0.307403	1	4	0.000643501	0.25	region_937	Ppara
GO Molecular Function	GO:0015114	phosphate ion transmembrane transporter activity	265	0.131102	1	1	3.1857	0.627805	2	0.000607162	0.00193424	450	0.17629	1	1	2.60244	0.768508	2	10	0.001287	0.2	region_345,region_907	Ank,Slc20a1
GO Molecular Function	GO:0005540	hyaluronic acid binding	266	0.131158	1	1	2.40234	1.24878	3	0.00120772	0.00290135	152	0.0368558	1	0.789005	3.0617	1.30646	4	17	0.002574	0.235294	region_332,region_586,region_655	Cd44,Hapln4,Ncan,Vcan
GO Molecular Function	GO:0043274	phospholipase binding	267	0.131343	1	1	2.40075	1.24961	3	0.00120852	0.00290135	649	0.322345	1	1	1.73496	1.15276	2	15	0.001287	0.133333	region_1033,region_715,region_716	Arhgap6,Calm1
GO Molecular Function	GO:0035035	histone acetyltransferase binding	268	0.131565	1	1	2.06476	1.93727	4	0.00187357	0.00386847	348	0.137601	1	1	2.29628	1.30646	3	17	0.0019305	0.176471	region_479,region_700,region_867,region_868	Egr1,Epas1,Hif1a
GO Molecular Function	GO:0050816	phosphothreonine binding	269	0.1316	1	1	7.08755	0.141093	1	0.000136453	0.000967118	356	0.147799	1	1	6.50611	0.153702	1	2	0.000643501	0.5	region_515	Pin1
GO Molecular Function	GO:0001104	RNA polymerase II transcription cofactor activity	270	0.131812	1	1	1.42617	9.11531	13	0.00881558	0.0125725	178	0.0543515	1	0.993595	2.02412	3.45829	7	45	0.0045045	0.155556	region_1001,region_216,region_217,region_218,region_517,region_625,region_675,region_676,region_677,region_678,region_802,region_803,region_916	Cited2,Med30,Pou3f1,Smarca2,Sox11,Sox4,Tbx20
GO Molecular Function	GO:0005548	phospholipid transporter activity	271	0.136181	1	1	1.65278	4.23529	7	0.00409603	0.00676983	70	0.00659442	1	0.306546	3.39449	1.76757	6	23	0.003861	0.26087	region_18,region_190,region_246,region_274,region_790,region_965,region_966	Abca1,Abca4,Atp10a,Atp11b,Atp8a2,Pitpnc1
GO Molecular Function	GO:0016723	oxidoreductase activity, oxidizing metal ions, NAD or NADP as acceptor	272	0.136549	1	1	3.10567	0.643984	2	0.000622809	0.00193424	168	0.0504745	1	0.977644	5.20489	0.384254	2	5	0.001287	0.4	region_417,region_788	Cyb561,Steap3
GO Molecular Function	GO:0047276	N-acetyllactosaminide 3-alpha-galactosyltransferase activity	273	0.136882	1	1	6.79376	0.147194	1	0.000142354	0.000967118	356	0.147799	1	1	6.50611	0.153702	1	2	0.000643501	0.5	region_306	Ggta1
GO Molecular Function	GO:0031418	L-ascorbic acid binding	274	0.137454	1	1	2.02973	1.9707	4	0.0019059	0.00386847	779	0.435029	1	1	1.36971	1.46016	2	19	0.001287	0.105263	region_408,region_409,region_410,region_549	Pam,Plod2
GO Molecular Function	GO:0070492	oligosaccharide binding	275	0.13748	1	1	3.09246	0.646734	2	0.000625468	0.00193424	484	0.213298	1	1	4.33741	0.230552	1	3	0.000643501	0.333333	region_521,region_522	Ntm
GO Molecular Function	GO:0017018	myosin phosphatase activity	276	0.137556	1	1	6.7579	0.147975	1	0.000143109	0.000967118	209	0.0768508	1	1	13.0122	0.0768508	1	1	0.000643501	1	region_127	Ppp1cb
GO Molecular Function	GO:0050115	myosin-light-chain-phosphatase activity	276	0.137556	1	1	6.7579	0.147975	1	0.000143109	0.000967118	209	0.0768508	1	1	13.0122	0.0768508	1	1	0.000643501	1	region_127	Ppp1cb
GO Molecular Function	GO:0003774	motor activity	278	0.138226	1	1	1.33246	13.5089	18	0.0130647	0.0174081	553	0.229912	1	1	1.26238	10.298	13	134	0.00836551	0.0970149	region_152,region_153,region_181,region_296,region_318,region_319,region_447,region_448,region_539,region_541,region_563,region_564,region_664,region_731,region_775,region_908,region_940,region_941	Cgnl1,Dnahc5,Dnaic1,Dync1i2,Kif21a,Kif26b,Kif2a,Kif2b,Myo16,Myo18b,Myo1g,Myo3a,Myo6
GO Molecular Function	GO:0042578	phosphoric ester hydrolase activity	279	0.139369	1	1	1.19717	34.2475	41	0.0331214	0.0396518	302	0.0943029	1	1	1.27337	25.1302	32	327	0.020592	0.0978593	region_1008,region_108,region_109,region_110,region_111,region_112,region_127,region_144,region_180,region_19,region_194,region_195,region_213,region_221,region_254,region_293,region_299,region_300,region_346,region_374,region_375,region_381,region_399,region_400,region_411,region_46,region_502,region_550,region_572,region_591,region_592,region_593,region_641,region_659,region_665,region_723,regi…	Acpl2,Alppl2,Dusp4,Dusp6,Eya1,Eya4,Fbp1,Htr2b,Inpp4b,Inpp5e,Mtmr10,Nt5c2,Pde3a,Pde4d,Pde6h,Pde8b,Pfkfb3,Pgap1,Phlpp1,Plcb1,Plch1,Plcl2,Ppef2,Ppp1cb,Ptp4a2,Ptpn2,Ptprd,Ptprf,Ptprm,Ptprn2,Rngtt,Sbf2
GO Molecular Function	GO:0004420	hydroxymethylglutaryl-CoA reductase (NADPH) activity	280	0.139664	1	1	6.64798	0.150422	1	0.000145476	0.000967118	209	0.0768508	1	1	13.0122	0.0768508	1	1	0.000643501	1	region_660	Hmgcr
GO Molecular Function	GO:0042282	hydroxymethylglutaryl-CoA reductase activity	280	0.139664	1	1	6.64798	0.150422	1	0.000145476	0.000967118	209	0.0768508	1	1	13.0122	0.0768508	1	1	0.000643501	1	region_660	Hmgcr
GO Molecular Function	GO:0070679	inositol 1,4,5 trisphosphate binding	282	0.140235	1	1	6.61878	0.151085	1	0.000146117	0.000967118	356	0.147799	1	1	6.50611	0.153702	1	2	0.000643501	0.5	region_849	Itpr3
GO Molecular Function	GO:0019763	immunoglobulin receptor activity	283	0.140265	1	1	6.61725	0.15112	1	0.000146151	0.000967118	661	0.329588	1	1	2.60244	0.384254	1	5	0.000643501	0.2	region_444	Fcgr3
GO Molecular Function	GO:0043139	5'-3' DNA helicase activity	284	0.14042	1	1	6.60935	0.151301	1	0.000146326	0.000967118	580	0.273765	1	1	3.25306	0.307403	1	4	0.000643501	0.25	region_4	Ercc2
GO Molecular Function	GO:0080146	L-cysteine desulfhydrase activity	285	0.140488	1	1	6.6059	0.15138	1	0.000146402	0.000967118	209	0.0768508	1	1	13.0122	0.0768508	1	1	0.000643501	1	region_285	Cth
GO Molecular Function	GO:0004123	cystathionine gamma-lyase activity	285	0.140488	1	1	6.6059	0.15138	1	0.000146402	0.000967118	209	0.0768508	1	1	13.0122	0.0768508	1	1	0.000643501	1	region_285	Cth
GO Molecular Function	GO:0004121	cystathionine beta-lyase activity	285	0.140488	1	1	6.6059	0.15138	1	0.000146402	0.000967118	209	0.0768508	1	1	13.0122	0.0768508	1	1	0.000643501	1	region_285	Cth
GO Molecular Function	GO:0015108	chloride transmembrane transporter activity	288	0.140853	1	1	3.04569	0.656666	2	0.000635074	0.00193424	954	0.646495	1	1	1.00094	0.99906	1	13	0.000643501	0.0769231	region_494,region_495	Slc12a2
GO Molecular Function	GO:0005025	transforming growth factor beta receptor activity, type I	289	0.141366	1	1	3.03872	0.658172	2	0.00063653	0.00193424	127	0.0318949	1	0.817212	6.50611	0.307403	2	4	0.001287	0.5	region_187,region_279	Bmpr1b,Tgfbr1
GO Molecular Function	GO:0005161	platelet-derived growth factor receptor binding	290	0.141851	1	1	2.31493	1.29594	3	0.00125332	0.00290135	120	0.0267714	1	0.725952	4.33741	0.691657	3	9	0.0019305	0.333333	region_165,region_172,region_259	Lyn,Pdgfa,Pdgfc
GO Molecular Function	GO:0050431	transforming growth factor beta binding	291	0.142374	1	1	3.02514	0.661126	2	0.000639386	0.00193424	333	0.121257	1	1	3.25306	0.614806	2	8	0.001287	0.25	region_187,region_711	Tgfb3,Tgfbr1
GO Molecular Function	GO:0042132	fructose 1,6-bisphosphate 1-phosphatase activity	292	0.142632	1	1	6.49873	0.153876	1	0.000148817	0.000967118	356	0.147799	1	1	6.50611	0.153702	1	2	0.000643501	0.5	region_641	Fbp1
GO Molecular Function	GO:0015368	calcium:cation antiporter activity	293	0.144363	1	1	2.29562	1.30684	3	0.00126387	0.00290135	51	0.00402539	1	0.256835	7.80734	0.384254	3	5	0.0019305	0.6	region_1,region_349,region_707	Slc24a3,Slc8a2,Slc8a3
GO Molecular Function	GO:0008432	JUN kinase binding	294	0.144844	1	1	2.99245	0.668348	2	0.000646372	0.00193424	428	0.148252	1	1	2.89161	0.691657	2	9	0.001287	0.222222	region_777,region_925	Ptk2,Spag9
GO Molecular Function	GO:0030158	protein xylosyltransferase activity	295	0.144949	1	1	2.99108	0.668656	2	0.000646669	0.00193424	356	0.147799	1	1	6.50611	0.153702	1	2	0.000643501	0.5	region_52,region_53	Xylt1
GO Molecular Function	GO:0003934	GTP cyclohydrolase I activity	296	0.145202	1	1	6.37439	0.156878	1	0.000151719	0.000967118	209	0.0768508	1	1	13.0122	0.0768508	1	1	0.000643501	1	region_961	Gch1
GO Molecular Function	GO:0016286	small conductance calcium-activated potassium channel activity	297	0.145393	1	1	2.98529	0.669952	2	0.000647922	0.00193424	484	0.213298	1	1	4.33741	0.230552	1	3	0.000643501	0.333333	region_486,region_487	Kcnn2
GO Molecular Function	GO:0032452	histone demethylase activity	298	0.145689	1	1	2.28561	1.31256	3	0.0012694	0.00290135	202	0.072471	1	1	3.00282	0.99906	3	13	0.0019305	0.230769	region_158,region_193,region_213	Kdm2b,Kdm4a,Kdm4c
GO Molecular Function	GO:0001158	enhancer sequence-specific DNA binding	299	0.146426	1	1	1.6196	4.32206	7	0.00417994	0.00676983	348	0.137601	1	1	2.29628	1.30646	3	17	0.0019305	0.176471	region_291,region_675,region_676,region_677,region_678,region_794,region_795	Gata3,Sox11,Sox9
GO Molecular Function	GO:0015184	L-cystine transmembrane transporter activity	300	0.147393	1	1	6.27177	0.159444	1	0.000154202	0.000967118	356	0.147799	1	1	6.50611	0.153702	1	2	0.000643501	0.5	region_766	Ctns
GO Molecular Function	GO:0015390	purine-specific nucleoside:sodium symporter activity	301	0.147666	1	1	6.25922	0.159764	1	0.000154511	0.000967118	209	0.0768508	1	1	13.0122	0.0768508	1	1	0.000643501	1	region_640	Slc28a3
GO Molecular Function	GO:0043167	ion binding	302	0.147975	1	1	1.04913	328.843	345	0.31803	0.333656	72	0.00728175	1	0.329094	1.12803	288.114	325	3749	0.209138	0.0866898	region_0,region_100,region_1002,region_1006,region_1007,region_1008,region_1011,region_1014,region_1020,region_1027,region_1029,region_103,region_1032,region_104,region_110,region_111,region_112,region_117,region_121,region_125,region_126,region_127,region_131,region_132,region_133,region_135,region_136,region_138,region_139,region_14,region_144,region_145,region_154,region_155,region_157,region_…	1700008P20Rik,2010111I01Rik,A730011L01Rik,Aarsd1,Ablim1,Acaca,Actn1,Actn4,Adam7,Adamts16,Adamts7,Adamts9,Adcy2,Adcy8,Adnp,Aebp2,Agap1,Agbl1,Aloxe3,Alppl2,Ankib1,Ankrd5,Anxa5,Araf,Arhgap29,Asxl2,Atp10a,Atp11b,Atp1a3,Atp2a3,Atp8a2,B3gat1,Bard1,Bcl11b,Bcl6,Bmpr1b,Bnc2,Bptf,C130039O16Rik,Cacna2d1,Cadps,Calm1,Car2,Casq2,Casz1,Cd34,Cdc42bpa,Cdh11,Cdh13,Cdh22,Cdh23,Cdh26,Cdh4,Cdh5,Cdh9,Cdk15,Clstn2,Cpm,…
GO Molecular Function	GO:0052724	inositol hexakisphosphate 3-kinase activity	303	0.148101	1	1	6.23929	0.160275	1	0.000155004	0.000967118	661	0.329588	1	1	2.60244	0.384254	1	5	0.000643501	0.2	region_556	Ip6k1
GO Molecular Function	GO:0000832	inositol hexakisphosphate 5-kinase activity	303	0.148101	1	1	6.23929	0.160275	1	0.000155004	0.000967118	661	0.329588	1	1	2.60244	0.384254	1	5	0.000643501	0.2	region_556	Ip6k1
GO Molecular Function	GO:0052723	inositol hexakisphosphate 1-kinase activity	303	0.148101	1	1	6.23929	0.160275	1	0.000155004	0.000967118	661	0.329588	1	1	2.60244	0.384254	1	5	0.000643501	0.2	region_556	Ip6k1
GO Molecular Function	GO:0097161	DH domain binding	306	0.148633	1	1	2.94387	0.679377	2	0.000657038	0.00193424	209	0.0768508	1	1	13.0122	0.0768508	1	1	0.000643501	1	region_394,region_395	Epha4
GO Molecular Function	GO:0000340	RNA 7-methylguanosine cap binding	307	0.148663	1	1	6.21369	0.160935	1	0.000155643	0.000967118	356	0.147799	1	1	6.50611	0.153702	1	2	0.000643501	0.5	region_925	Eif2c2
GO Molecular Function	GO:0046933	hydrogen ion transporting ATP synthase activity, rotational mechanism	308	0.14891	1	1	2.94038	0.680184	2	0.000657818	0.00193424	570	0.263676	1	1	2.00188	0.99906	2	13	0.001287	0.153846	region_656,region_83	Atp6ap1l,Atp6v1b1
GO Molecular Function	GO:0016812	hydrolase activity, acting on carbon-nitrogen (but not peptide) bonds, in cyclic amides	309	0.149045	1	1	2.93869	0.680576	2	0.000658197	0.00193424	450	0.17629	1	1	2.60244	0.768508	2	10	0.001287	0.2	region_61,region_914	Dpys,Dpysl4
GO Molecular Function	GO:0005391	sodium:potassium-exchanging ATPase activity	310	0.149112	1	1	2.93786	0.680767	2	0.000658382	0.00193424	428	0.148252	1	1	2.89161	0.691657	2	9	0.001287	0.222222	region_6,region_761	Atp1a3,Atp1b2
GO Molecular Function	GO:0005198	structural molecule activity	311	0.149268	1	1	1.19453	32.649	39	0.0315754	0.0377176	1080	0.853126	1	1	0.849219	36.5041	31	475	0.0199485	0.0652632	region_101,region_1012,region_148,region_149,region_150,region_154,region_155,region_162,region_172,region_187,region_248,region_276,region_379,region_398,region_495,region_512,region_52,region_528,region_53,region_532,region_533,region_553,region_554,region_555,region_566,region_573,region_579,region_669,region_696,region_70,region_774,region_783,region_815,region_863,region_949,region_954,regio…	Bfsp2,Cav3,Chchd3,Cldn23,Col15a1,Col4a4,Cryba4,Ctnna3,Fbn2,Gm5148,Krt42,Krt73,Mbp,Mrpl30,Mrps23,Mrps30,Myom2,Nefm,Pdlim3,Pom121,Pxn,Rpl34,Rplp1,Rps15a,Rps20,Rps24,Rps29,Tecta,Tectb,Tmem178,Vcl
GO Molecular Function	GO:0043169	cation binding	312	0.149513	1	1	1.04893	327.955	344	0.317171	0.332689	78	0.00917049	1	0.382574	1.12378	287.422	323	3740	0.207851	0.0863636	region_0,region_100,region_1002,region_1006,region_1007,region_1008,region_1011,region_1014,region_1020,region_1027,region_1029,region_103,region_1032,region_104,region_110,region_111,region_112,region_117,region_121,region_125,region_126,region_127,region_131,region_132,region_133,region_135,region_136,region_138,region_139,region_14,region_144,region_145,region_154,region_155,region_157,region_…	1700008P20Rik,2010111I01Rik,A730011L01Rik,Aarsd1,Ablim1,Acaca,Actn1,Actn4,Adam7,Adamts16,Adamts7,Adamts9,Adcy2,Adcy8,Adnp,Aebp2,Agap1,Agbl1,Aloxe3,Alppl2,Ankib1,Ankrd5,Anxa5,Araf,Arhgap29,Asxl2,Atp10a,Atp11b,Atp1a3,Atp2a3,Atp8a2,B3gat1,Bard1,Bcl11b,Bcl6,Bmpr1b,Bnc2,Bptf,C130039O16Rik,Cacna2d1,Cadps,Calm1,Car2,Casq2,Casz1,Cdc42bpa,Cdh11,Cdh13,Cdh22,Cdh23,Cdh26,Cdh4,Cdh5,Cdh9,Cdk15,Clstn2,Cpm,Creb5…
GO Molecular Function	GO:0016624	oxidoreductase activity, acting on the aldehyde or oxo group of donors, disulfide as acceptor	313	0.14973	1	1	2.25579	1.32991	3	0.00128618	0.00290135	428	0.148252	1	1	2.89161	0.691657	2	9	0.001287	0.222222	region_542,region_543,region_729	Bckdhb,Ogdh
GO Molecular Function	GO:0019864	IgG binding	314	0.150266	1	1	6.14179	0.162819	1	0.000157465	0.000967118	661	0.329588	1	1	2.60244	0.384254	1	5	0.000643501	0.2	region_444	Fcgr3
GO Molecular Function	GO:0001948	glycoprotein binding	315	0.150749	1	1	1.4367	7.65644	11	0.00740468	0.0106383	38	0.0014437	1	0.123627	2.80656	3.91939	11	51	0.00707851	0.215686	region_1006,region_1025,region_185,region_407,region_423,region_614,region_811,region_898,region_943,region_954,region_988	Cntn1,Cntn2,Fyn,Gpc1,Gpc4,Gpc6,Itgb1,Itgb2l,Shb,Slit1,Vcl
GO Molecular Function	GO:0070403	NAD+ binding	316	0.152195	1	1	2.89983	0.689695	2	0.000667017	0.00193424	903	0.585149	1	1	1.18293	0.845359	1	11	0.000643501	0.0909091	region_154,region_155	Sirt4
GO Molecular Function	GO:0010858	calcium-dependent protein kinase regulator activity	317	0.15232	1	1	6.05185	0.165239	1	0.000159805	0.000967118	356	0.147799	1	1	6.50611	0.153702	1	2	0.000643501	0.5	region_226	Camk2n1
GO Molecular Function	GO:0008113	peptide-methionine-(S)-S-oxide reductase activity	318	0.152725	1	1	2.89341	0.691226	2	0.000668497	0.00193424	193	0.0719162	1	1	4.33741	0.461105	2	6	0.001287	0.333333	region_839,region_968	Msra,Msrb3
GO Molecular Function	GO:0004437	inositol or phosphatidylinositol phosphatase activity	319	0.152726	1	1	1.78303	2.80421	5	0.002712	0.00483559	944	0.625278	1	1	0.963869	2.07497	2	27	0.001287	0.0740741	region_299,region_300,region_591,region_592,region_593	Inpp4b,Inpp5e
GO Molecular Function	GO:0000095	S-adenosylmethionine transmembrane transporter activity	320	0.152791	1	1	6.03157	0.165794	1	0.000160343	0.000967118	209	0.0768508	1	1	13.0122	0.0768508	1	1	0.000643501	1	region_89	Slc25a26
GO Molecular Function	GO:0015459	potassium channel regulator activity	321	0.152972	1	1	2.2326	1.34372	3	0.00129954	0.00290135	639	0.293096	1	1	1.85889	1.07591	2	14	0.001287	0.142857	region_288,region_289,region_939	Alg10b,Prpf18
GO Molecular Function	GO:0004013	adenosylhomocysteinase activity	322	0.153457	1	1	6.00311	0.16658	1	0.000161103	0.000967118	484	0.213298	1	1	4.33741	0.230552	1	3	0.000643501	0.333333	region_356	Ahcy
GO Molecular Function	GO:0003950	NAD+ ADP-ribosyltransferase activity	323	0.153646	1	1	2.22786	1.34658	3	0.00130231	0.00290135	779	0.435029	1	1	1.36971	1.46016	2	19	0.001287	0.105263	region_154,region_155,region_880	Parp14,Sirt4
GO Molecular Function	GO:0015631	tubulin binding	324	0.154273	1	1	1.34793	11.1282	15	0.0107623	0.0145068	579	0.268972	1	1	1.24465	8.83784	11	115	0.00707851	0.0956522	region_126,region_161,region_202,region_29,region_342,region_364,region_401,region_402,region_403,region_477,region_478,region_525,region_526,region_568,region_811	Adnp,Agbl1,Apc,Arl4c,Clip2,Fez1,Fyn,Hook1,Ino80,Polb,Trim54
GO Molecular Function	GO:0072509	divalent inorganic cation transmembrane transporter activity	325	0.154364	1	1	1.67065	3.59141	6	0.00347332	0.00580271	116	0.0245028	1	0.687345	2.60244	2.30552	6	30	0.003861	0.2	region_1,region_14,region_349,region_707,region_765,region_964	Atp2a3,Slc24a3,Slc39a2,Slc8a2,Slc8a3,Zdhhc13
GO Molecular Function	GO:0034188	apolipoprotein A-I receptor activity	326	0.156975	1	1	5.85671	0.170744	1	0.00016513	0.000967118	209	0.0768508	1	1	13.0122	0.0768508	1	1	0.000643501	1	region_190	Abca1
GO Molecular Function	GO:0030349	syntaxin-13 binding	326	0.156975	1	1	5.85671	0.170744	1	0.00016513	0.000967118	209	0.0768508	1	1	13.0122	0.0768508	1	1	0.000643501	1	region_190	Abca1
GO Molecular Function	GO:0015103	inorganic anion transmembrane transporter activity	328	0.157147	1	1	1.7653	2.83237	5	0.00273924	0.00483559	567	0.26315	1	1	1.53085	2.61293	4	34	0.002574	0.117647	region_17,region_345,region_494,region_495,region_907	Ank,Oca2,Slc12a2,Slc20a1
GO Molecular Function	GO:0008135	translation factor activity, nucleic acid binding	329	0.157237	1	1	1.5315	5.22363	8	0.00505187	0.00773694	1095	0.880763	1	1	0.663889	7.53138	5	98	0.0032175	0.0510204	region_33,region_355,region_47,region_630,region_675,region_676,region_677,region_678	Eef1e1,Eftud1,Eif2s2,Eif4g2,Sox11
GO Molecular Function	GO:0008242	omega peptidase activity	330	0.157386	1	1	2.83831	0.704645	2	0.000681475	0.00193424	450	0.17629	1	1	2.60244	0.768508	2	10	0.001287	0.2	region_175,region_996	Ggh,Otub1
GO Molecular Function	GO:0016670	oxidoreductase activity, acting on a sulfur group of donors, oxygen as acceptor	331	0.157394	1	1	5.83971	0.171241	1	0.000165611	0.000967118	706	0.381123	1	1	2.1687	0.461105	1	6	0.000643501	0.166667	region_496	Pcyox1l
GO Molecular Function	GO:0048155	S100 alpha binding	332	0.159021	1	1	5.77454	0.173174	1	0.00016748	0.000967118	661	0.329588	1	1	2.60244	0.384254	1	5	0.000643501	0.2	region_482	Fgf1
GO Molecular Function	GO:0070728	leucine binding	333	0.160846	1	1	5.703	0.175346	1	0.00016958	0.000967118	356	0.147799	1	1	6.50611	0.153702	1	2	0.000643501	0.5	region_853	Ubr2
GO Molecular Function	GO:0048365	Rac GTPase binding	334	0.1631	1	1	2.77396	0.720992	2	0.000697284	0.00193424	954	0.646495	1	1	1.00094	0.99906	1	13	0.000643501	0.0769231	region_432,region_433	Ncf2
GO Molecular Function	GO:0045130	keratan sulfotransferase activity	335	0.16447	1	1	5.56567	0.179673	1	0.000173765	0.000967118	209	0.0768508	1	1	13.0122	0.0768508	1	1	0.000643501	1	region_330	Chst1
GO Molecular Function	GO:0048273	mitogen-activated protein kinase p38 binding	336	0.164863	1	1	5.55112	0.180144	1	0.00017422	0.000967118	484	0.213298	1	1	4.33741	0.230552	1	3	0.000643501	0.333333	region_777	Spag9
GO Molecular Function	GO:0051185	coenzyme transporter activity	337	0.165285	1	1	5.53559	0.180649	1	0.000174709	0.000967118	356	0.147799	1	1	6.50611	0.153702	1	2	0.000643501	0.5	region_89	Slc25a26
GO Molecular Function	GO:0004683	calmodulin-dependent protein kinase activity	338	0.166223	1	1	1.88102	2.12651	4	0.00205658	0.00386847	744	0.407713	1	1	1.4458	1.38331	2	18	0.001287	0.111111	region_290,region_458,region_459,region_460	Camk1d,Camk1g
GO Molecular Function	GO:0005005	transmembrane-ephrin receptor activity	339	0.167324	1	1	2.13705	1.4038	3	0.00135764	0.00290135	193	0.0719162	1	1	4.33741	0.461105	2	6	0.001287	0.333333	region_394,region_395,region_552	Epha4,Ephb1
GO Molecular Function	GO:0005520	insulin-like growth factor binding	340	0.168049	1	1	1.72386	2.90047	5	0.0028051	0.00483559	143	0.033119	1	0.753631	2.71088	1.84442	5	24	0.0032175	0.208333	region_140,region_21,region_280,region_811,region_862	Crim1,Cyr61,Igf1r,Igfbp7,Wisp3
GO Molecular Function	GO:0050656	3'-phosphoadenosine 5'-phosphosulfate binding	341	0.168434	1	1	5.42217	0.184428	1	0.000178364	0.000967118	356	0.147799	1	1	6.50611	0.153702	1	2	0.000643501	0.5	region_56	Sult1a1
GO Molecular Function	GO:0003785	actin monomer binding	342	0.168962	1	1	2.71129	0.737657	2	0.000713402	0.00193424	554	0.23426	1	1	2.1687	0.92221	2	12	0.001287	0.166667	region_526,region_920	Mtss1,Pknox2
GO Molecular Function	GO:0008556	potassium-transporting ATPase activity	343	0.171571	1	1	2.68441	0.745043	2	0.000720545	0.00193424	472	0.205052	1	1	2.36586	0.845359	2	11	0.001287	0.181818	region_6,region_761	Atp1a3,Atp1b2
GO Molecular Function	GO:0042610	CD8 receptor binding	344	0.1727	1	1	5.27508	0.189571	1	0.000183337	0.000967118	356	0.147799	1	1	6.50611	0.153702	1	2	0.000643501	0.5	region_811	Fyn
GO Molecular Function	GO:0000099	sulfur amino acid transmembrane transporter activity	345	0.172819	1	1	5.27109	0.189714	1	0.000183476	0.000967118	484	0.213298	1	1	4.33741	0.230552	1	3	0.000643501	0.333333	region_766	Ctns
GO Molecular Function	GO:0002054	nucleobase binding	346	0.173744	1	1	5.24018	0.190833	1	0.000184558	0.000967118	484	0.213298	1	1	4.33741	0.230552	1	3	0.000643501	0.333333	region_914	Dpys
GO Molecular Function	GO:0004698	calcium-dependent protein kinase C activity	347	0.174324	1	1	5.22097	0.191535	1	0.000185237	0.000967118	209	0.0768508	1	1	13.0122	0.0768508	1	1	0.000643501	1	region_792	Prkca
GO Molecular Function	GO:0000179	rRNA (adenine-N6,N6-)-dimethyltransferase activity	348	0.174731	1	1	5.20759	0.192027	1	0.000185713	0.000967118	484	0.213298	1	1	4.33741	0.230552	1	3	0.000643501	0.333333	region_842	Tfb1m
GO Molecular Function	GO:0000334	3-hydroxyanthranilate 3,4-dioxygenase activity	349	0.176275	1	1	5.1573	0.1939	1	0.000187524	0.000967118	209	0.0768508	1	1	13.0122	0.0768508	1	1	0.000643501	1	region_865	Haao
GO Molecular Function	GO:0015491	cation:cation antiporter activity	350	0.179912	1	1	1.82057	2.19711	4	0.00212487	0.00386847	152	0.0368558	1	0.789005	3.0617	1.30646	4	17	0.002574	0.235294	region_1,region_1029,region_349,region_707	Slc24a3,Slc8a2,Slc8a3,Slc9a6
GO Molecular Function	GO:0016881	acid-amino acid ligase activity	351	0.180773	1	1	1.20744	23.1895	28	0.022427	0.0270793	437	0.153986	1	1	1.24162	20.1349	25	262	0.0160875	0.0954199	region_1015,region_1021,region_138,region_139,region_158,region_18,region_192,region_204,region_226,region_322,region_357,region_387,region_397,region_481,region_498,region_534,region_536,region_657,region_68,region_69,region_711,region_720,region_737,region_835,region_846,region_847,region_853,region_93	Atg10,Bard1,Bcor,Cul3,Fem1b,Gm2058,Gss,Herc1,Klhl13,Lnx1,Malt1,Mdm2,Mul1,Park2,Pdzrn3,Peli1,Rnf14,Rnf34,Traf3,Trim32,Ttll5,Ube2e3,Ube2u,Ube3a,Ubr2
GO Molecular Function	GO:0005096	GTPase activator activity	352	0.18273	1	1	1.19712	25.0602	30	0.0242362	0.0290135	55	0.00422496	1	0.249964	1.69462	16.5229	28	215	0.018018	0.130233	region_1033,region_128,region_133,region_171,region_186,region_257,region_274,region_304,region_306,region_308,region_346,region_350,region_351,region_352,region_399,region_404,region_426,region_442,region_545,region_546,region_708,region_709,region_758,region_767,region_805,region_842,region_85,region_935,region_938,region_998	Agap1,Arhgap15,Arhgap18,Arhgap25,Arhgap29,Arhgap44,Arhgap6,Arhgap8,Dab2ip,Garnl3,Gnaq,Htr2b,Plcb1,Ralgapa2,Rap1gap2,Rapgef2,Rgs1,Rgs12,Rgs13,Rgs4,Rgs6,Sipa1l1,Stard13,Tbc1d1,Tbc1d2,Tbc1d22a,Tbc1d2b,Tiam2
GO Molecular Function	GO:0005319	lipid transporter activity	353	0.184413	1	1	1.46672	5.45433	8	0.00527498	0.00773694	205	0.0724798	1	1	1.89762	3.68884	7	48	0.0045045	0.145833	region_18,region_190,region_246,region_274,region_529,region_790,region_965,region_966	Abca1,Abca4,Apoa1,Atp10a,Atp11b,Atp8a2,Pitpnc1
GO Molecular Function	GO:0005004	GPI-linked ephrin receptor activity	354	0.185559	1	1	1.66315	3.00634	5	0.00290749	0.00483559	19	0.000163127	0.530815	0.0279376	10.4098	0.384254	4	5	0.002574	0.8	region_141,region_178,region_394,region_395,region_886	Epha3,Epha4,Epha5,Epha7
GO Molecular Function	GO:0005083	small GTPase regulator activity	355	0.186341	1	1	1.19016	26.0469	31	0.0251904	0.0299807	187	0.0663322	1	1	1.3726	18.2136	25	237	0.0160875	0.105485	region_1033,region_133,region_186,region_257,region_269,region_270,region_301,region_304,region_306,region_308,region_350,region_351,region_352,region_363,region_399,region_404,region_449,region_545,region_546,region_585,region_661,region_723,region_724,region_725,region_842,region_861,region_863,region_87,region_908,region_928,region_938	Agap1,Arhgap15,Arhgap6,Cdc42bpa,Cyth4,Dab2ip,Garnl3,Htr2b,Iqsec1,Map4k3,Prex1,Psd3,Ralgapa2,Rapgef2,Rapgef5,Rasgrp3,Rgnef,Tbc1d1,Tbc1d2,Tbc1d22a,Tbc1d2b,Tiam2,Trio,Vav2,Vav3
GO Molecular Function	GO:0004520	endodeoxyribonuclease activity	356	0.186462	1	1	2.02481	1.48162	3	0.0014329	0.00290135	643	0.30098	1	1	1.56147	1.92127	3	25	0.0019305	0.12	region_468,region_796,region_875	A730011L01Rik,Ercc4,Rbbp8
GO Molecular Function	GO:0003917	DNA topoisomerase type I activity	357	0.18679	1	1	4.83688	0.206745	1	0.000199947	0.000967118	580	0.273765	1	1	3.25306	0.307403	1	4	0.000643501	0.25	region_754	Top3a
GO Molecular Function	GO:0003713	transcription coactivator activity	358	0.187816	1	1	1.22721	18.7417	23	0.0181255	0.0222437	299	0.0871669	1	0.948633	1.42715	11.9119	17	155	0.0109395	0.109677	region_1001,region_18,region_216,region_217,region_218,region_224,region_252,region_291,region_325,region_471,region_514,region_517,region_625,region_675,region_676,region_677,region_678,region_729,region_802,region_803,region_857,region_915,region_982	Abra,Cited2,Gata3,Kat2b,Maml2,Neurod1,Pou3f1,Smarca2,Sox11,Sox4,Ss18,Taf12,Tbx20,Tdrd3,Ube3a,Wwtr1,Zmiz2
GO Molecular Function	GO:0005057	receptor signaling protein activity	359	0.188346	1	1	1.34544	8.91902	12	0.00862575	0.0116054	141	0.032832	1	0.757698	1.85889	5.91751	11	77	0.00707851	0.142857	region_1020,region_128,region_179,region_365,region_366,region_386,region_476,region_508,region_559,region_638,region_842,region_972	Araf,Dok2,Dok5,Erbb4,Map3k2,Map3k7,Rgs12,Smad2,Sykb,Tgfbr2,Tiam2
GO Molecular Function	GO:0015211	purine nucleoside transmembrane transporter activity	360	0.188536	1	1	4.7871	0.208895	1	0.000202026	0.000967118	484	0.213298	1	1	4.33741	0.230552	1	3	0.000643501	0.333333	region_640	Slc28a3
GO Molecular Function	GO:0003735	structural constituent of ribosome	361	0.188709	1	1	1.34487	8.92282	12	0.00862942	0.0116054	1034	0.774833	1	1	0.828804	12.0656	10	157	0.00643501	0.0636943	region_172,region_248,region_276,region_379,region_52,region_53,region_532,region_533,region_669,region_696,region_774,region_958	Gm5148,Mrpl30,Mrps23,Mrps30,Rpl34,Rplp1,Rps15a,Rps20,Rps24,Rps29
GO Molecular Function	GO:0008131	primary amine oxidase activity	362	0.190577	1	1	4.7301	0.211412	1	0.00020446	0.000967118	750	0.428698	1	1	1.85889	0.537956	1	7	0.000643501	0.142857	region_1017	Maoa
GO Molecular Function	GO:0005003	ephrin receptor activity	363	0.19128	1	1	1.49807	4.67267	7	0.00451902	0.00676983	23	0.000357225	1	0.0505395	5.57667	1.07591	6	14	0.003861	0.428571	region_141,region_164,region_178,region_394,region_395,region_552,region_886	Epha3,Epha4,Epha5,Epha7,Ephb1,Ephb4
GO Molecular Function	GO:0004605	phosphatidate cytidylyltransferase activity	364	0.191349	1	1	4.70886	0.212366	1	0.000205383	0.000967118	356	0.147799	1	1	6.50611	0.153702	1	2	0.000643501	0.5	region_145	Cds1
GO Molecular Function	GO:0032549	ribonucleoside binding	365	0.192858	1	1	4.6678	0.214234	1	0.000207189	0.000967118	580	0.273765	1	1	3.25306	0.307403	1	4	0.000643501	0.25	region_824	Polr3b
GO Molecular Function	GO:0010857	calcium-dependent protein kinase activity	366	0.194505	1	1	4.62373	0.216276	1	0.000209164	0.000967118	356	0.147799	1	1	6.50611	0.153702	1	2	0.000643501	0.5	region_792	Prkca
GO Molecular Function	GO:0017049	GTP-Rho binding	367	0.19566	1	1	4.59325	0.217711	1	0.000210552	0.000967118	750	0.428698	1	1	1.85889	0.537956	1	7	0.000643501	0.142857	region_467	Rock1
GO Molecular Function	GO:0004977	melanocortin receptor activity	368	0.196219	1	1	2.45703	0.813992	2	0.000787226	0.00193424	193	0.0719162	1	1	4.33741	0.461105	2	6	0.001287	0.333333	region_500,region_504	Mc2r,Mc4r
GO Molecular Function	GO:0050699	WW domain binding	369	0.196383	1	1	2.45566	0.814445	2	0.000787664	0.00193424	703	0.379767	1	1	1.53085	1.30646	2	17	0.001287	0.117647	region_450,region_987	Enah,Ndfip2
GO Molecular Function	GO:0046848	hydroxyapatite binding	370	0.196523	1	1	4.57074	0.218783	1	0.000211589	0.000967118	356	0.147799	1	1	6.50611	0.153702	1	2	0.000643501	0.5	region_1033	Amelx
GO Molecular Function	GO:0019205	nucleobase-containing compound kinase activity	371	0.196529	1	1	1.75404	2.28045	4	0.00220546	0.00386847	1045	0.788563	1	1	0.703364	2.84348	2	37	0.001287	0.054054	region_675,region_676,region_677,region_776	Cmpk2,Nme1
GO Molecular Function	GO:0005173	stem cell factor receptor binding	372	0.196935	1	1	2.45105	0.815975	2	0.000789145	0.00193424	98	0.0168015	1	0.557877	8.67482	0.230552	2	3	0.001287	0.666667	region_735,region_831	Kitl,Spred2
GO Molecular Function	GO:0032050	clathrin heavy chain binding	373	0.197103	1	1	4.5557	0.219505	1	0.000212288	0.000967118	356	0.147799	1	1	6.50611	0.153702	1	2	0.000643501	0.5	region_34	Picalm
GO Molecular Function	GO:0004843	ubiquitin-specific protease activity	374	0.197236	1	1	1.75136	2.28394	4	0.00220884	0.00386847	633	0.280661	1	1	1.48711	2.68978	4	35	0.002574	0.114286	region_1020,region_137,region_832,region_996	Gm5136,Otub1,Usp11,Usp46
GO Molecular Function	GO:0046983	protein dimerization activity	375	0.197703	1	1	1.09818	78.3117	86	0.0757366	0.0831722	39	0.00167848	1	0.140046	1.40982	52.4891	74	683	0.0476191	0.108345	region_1011,region_1017,region_106,region_113,region_114,region_121,region_15,region_165,region_179,region_187,region_189,region_196,region_200,region_210,region_216,region_217,region_23,region_24,region_242,region_252,region_259,region_315,region_325,region_329,region_346,region_35,region_350,region_351,region_352,region_357,region_386,region_387,region_388,region_40,region_415,region_43,region_…	Actn1,Actn4,Atic,Bach2,Bard1,Cbln1,Cdh13,Cln6,Creb3l1,Creb5,Dlg2,Dpp4,E2f8,Epas1,Ext1,Faah,Gch1,Grik2,Gss,Hgf,Hif1a,Hmgcr,Ikzf2,Inhba,Inhbb,Maf,Maob,Max,Mef2c,Meis1,Mgll,Neurod1,Neurod2,Nlgn1,Nr2f2,Nr3c2,Nup210,Olig2,Pdcd6ip,Pdgfa,Pdgfc,Pknox1,Plcb1,Plekhb1,Ppara,Prmt8,Qprt,Rab11fip4,Ralgapa2,Robo1,Robo3,Rragc,Sbf2,Slc24a2,Smc2,Sox5,Sox6,Sult1a1,Syt10,Syt16,Tbc1d22a,Tcf12,Tcf21,Tcf4,Tcfap4,Tgfb3,…
GO Molecular Function	GO:0015389	pyrimidine- and adenine-specific:sodium symporter activity	376	0.197875	1	1	4.53582	0.220468	1	0.000213218	0.000967118	356	0.147799	1	1	6.50611	0.153702	1	2	0.000643501	0.5	region_640	Slc28a3
GO Molecular Function	GO:0004176	ATP-dependent peptidase activity	377	0.198793	1	1	2.4357	0.821119	2	0.000794119	0.00193424	307	0.0956707	1	1	3.71778	0.537956	2	7	0.001287	0.285714	region_574,region_98	Crbn,Lonrf1
GO Molecular Function	GO:0017048	Rho GTPase binding	378	0.198953	1	1	1.48024	4.72896	7	0.00457346	0.00676983	314	0.10005	1	1	1.85889	3.22773	6	42	0.003861	0.142857	region_432,region_433,region_467,region_480,region_787,region_947,region_954	Diap1,Fmnl1,Fmnl3,Ncf2,Rock1,Vcl
GO Molecular Function	GO:0008080	N-acetyltransferase activity	379	0.199794	1	1	1.53673	3.90439	6	0.003776	0.00580271	632	0.278611	1	1	1.32008	5.3027	7	69	0.0045045	0.101449	region_224,region_464,region_585,region_84,region_857,region_969	Cml2,Elp3,Epc1,Kat2b,Nat3,Nat8,Taf12
GO Molecular Function	GO:0004012	phospholipid-translocating ATPase activity	380	0.201322	1	1	1.61366	3.09854	5	0.00299665	0.00483559	125	0.0299575	1	0.779852	3.25306	1.22961	4	16	0.002574	0.25	region_18,region_246,region_274,region_965,region_966	Abca4,Atp10a,Atp11b,Atp8a2
GO Molecular Function	GO:0015298	solute:cation antiporter activity	381	0.202384	1	1	1.73215	2.30927	4	0.00223334	0.00386847	206	0.0727575	1	1	2.47852	1.61387	4	21	0.002574	0.190476	region_1,region_1029,region_349,region_707	Slc24a3,Slc8a2,Slc8a3,Slc9a6
GO Molecular Function	GO:0000149	SNARE binding	382	0.202514	1	1	1.73167	2.30991	4	0.00223396	0.00386847	633	0.280661	1	1	1.48711	2.68978	4	35	0.002574	0.114286	region_105,region_190,region_234,region_347	Abca1,Snap25,Vamp1,Vamp3
GO Molecular Function	GO:0050815	phosphoserine binding	383	0.202759	1	1	4.41358	0.226574	1	0.000219123	0.000967118	580	0.273765	1	1	3.25306	0.307403	1	4	0.000643501	0.25	region_515	Pin1
GO Molecular Function	GO:0005068	transmembrane receptor protein tyrosine kinase adaptor activity	384	0.203279	1	1	2.39947	0.833516	2	0.000806109	0.00193424	193	0.0719162	1	1	4.33741	0.461105	2	6	0.001287	0.333333	region_39,region_972	Dok2,Gab2
GO Molecular Function	GO:0005432	calcium:sodium antiporter activity	385	0.204161	1	1	2.39248	0.835951	2	0.000808464	0.00193424	98	0.0168015	1	0.557877	8.67482	0.230552	2	3	0.001287	0.666667	region_1,region_707	Slc8a2,Slc8a3
GO Molecular Function	GO:0031996	thioesterase binding	386	0.204939	1	1	2.38636	0.838097	2	0.000810539	0.00193424	750	0.428698	1	1	1.85889	0.537956	1	7	0.000643501	0.142857	region_715,region_716	Calm1
GO Molecular Function	GO:0046961	proton-transporting ATPase activity, rotational mechanism	387	0.205131	1	1	2.38485	0.838627	2	0.000811051	0.00193424	649	0.322345	1	1	1.73496	1.15276	2	15	0.001287	0.133333	region_656,region_83	Atp6ap1l,Atp6v1b1
GO Molecular Function	GO:0005219	ryanodine-sensitive calcium-release channel activity	388	0.205873	1	1	2.37904	0.840674	2	0.000813031	0.00193424	484	0.213298	1	1	4.33741	0.230552	1	3	0.000643501	0.333333	region_618,region_619	Ryr2
GO Molecular Function	GO:0000156	two-component response regulator activity	389	0.206197	1	1	4.33098	0.230895	1	0.000223302	0.000967118	356	0.147799	1	1	6.50611	0.153702	1	2	0.000643501	0.5	region_659	Pde8b
GO Molecular Function	GO:0015095	magnesium ion transmembrane transporter activity	390	0.206264	1	1	4.32939	0.230979	1	0.000223384	0.000967118	580	0.273765	1	1	3.25306	0.307403	1	4	0.000643501	0.25	region_14	Zdhhc13
GO Molecular Function	GO:0008073	ornithine decarboxylase inhibitor activity	391	0.206888	1	1	4.31472	0.231765	1	0.000224144	0.000967118	484	0.213298	1	1	4.33741	0.230552	1	3	0.000643501	0.333333	region_912	Azin1
GO Molecular Function	GO:0008239	dipeptidyl-peptidase activity	392	0.207859	1	1	4.29205	0.232989	1	0.000225328	0.000967118	706	0.381123	1	1	2.1687	0.461105	1	6	0.000643501	0.166667	region_315	Dpp4
GO Molecular Function	GO:0016004	phospholipase activator activity	393	0.207907	1	1	4.29092	0.23305	1	0.000225387	0.000967118	580	0.273765	1	1	3.25306	0.307403	1	4	0.000643501	0.25	region_1033	Arhgap6
GO Molecular Function	GO:0042910	xenobiotic transporter activity	394	0.208472	1	1	4.27783	0.233763	1	0.000226077	0.000967118	580	0.273765	1	1	3.25306	0.307403	1	4	0.000643501	0.25	region_214	Slc2a1
GO Molecular Function	GO:0032947	protein complex scaffold	395	0.208622	1	1	1.70961	2.33972	4	0.00226279	0.00386847	737	0.387359	1	1	1.34609	2.22867	3	29	0.0019305	0.103448	region_101,region_154,region_155,region_70	Cav3,Chchd3,Pxn
GO Molecular Function	GO:0004062	aryl sulfotransferase activity	396	0.209777	1	1	4.24784	0.235414	1	0.000227673	0.000967118	580	0.273765	1	1	3.25306	0.307403	1	4	0.000643501	0.25	region_56	Sult1a1
GO Molecular Function	GO:0050265	RNA uridylyltransferase activity	397	0.210129	1	1	4.23983	0.235858	1	0.000228103	0.000967118	484	0.213298	1	1	4.33741	0.230552	1	3	0.000643501	0.333333	region_997	Tut1
GO Molecular Function	GO:0004003	ATP-dependent DNA helicase activity	398	0.210871	1	1	1.90122	1.57793	3	0.00152604	0.00290135	846	0.512588	1	1	1.18293	1.69072	2	22	0.001287	0.0909091	region_4,region_837,region_838	Ercc2,Helb
GO Molecular Function	GO:0003920	GMP reductase activity	399	0.211153	1	1	4.21663	0.237156	1	0.000229358	0.000967118	356	0.147799	1	1	6.50611	0.153702	1	2	0.000643501	0.5	region_635	Gmpr
GO Molecular Function	GO:0005154	epidermal growth factor receptor binding	400	0.213024	1	1	1.69416	2.36104	4	0.00228341	0.00386847	438	0.156204	1	1	2.1687	1.38331	3	18	0.0019305	0.166667	region_269,region_270,region_301,region_531	Lingo1,Vav2,Vav3
GO Molecular Function	GO:0019777	Atg12 ligase activity	401	0.214547	1	1	4.14137	0.241466	1	0.000233526	0.000967118	356	0.147799	1	1	6.50611	0.153702	1	2	0.000643501	0.5	region_657	Atg10
GO Molecular Function	GO:0022891	substrate-specific transmembrane transporter activity	402	0.215338	1	1	1.0897	80.7561	88	0.0781007	0.0851064	50	0.00335468	1	0.218323	1.35127	59.9436	81	780	0.0521235	0.103846	region_1,region_1023,region_1029,region_115,region_121,region_13,region_134,region_14,region_143,region_17,region_18,region_188,region_19,region_190,region_200,region_214,region_232,region_233,region_246,region_258,region_267,region_304,region_312,region_315,region_316,region_317,region_318,region_319,region_321,region_345,region_347,region_349,region_361,region_39,region_393,region_399,region_40…	Abca1,Abcc4,Ank,Atp10a,Atp11b,Atp1a3,Atp1b2,Atp2a3,Atp6ap1l,Atp6v1b1,Atp6v1c1,Atp8a2,Cacna2d1,Cacng4,Cacng5,Clcn3,Cox6c,Cox7a2l,Ctns,Fam38b,Gabrg3,Gria2,Gria3,Grik2,Grik5,Grin3a,Hcn1,Hnrnpa3,Htr2b,Itpr1,Itpr2,Itpr3,Jph2,Kcnc1,Kcnd3,Kcng2,Kcnh7,Kcnj16,Kcnj3,Kcnk10,Kcnk13,Kcnma1,Kcnn2,Kcnrg,Kctd14,Kctd21,Kctd3,Nat3,Oca2,Ryr2,Scn1a,Scn9a,Slc12a2,Slc20a1,Slc24a2,Slc24a3,Slc25a12,Slc25a17,Slc25a26,Slc…
GO Molecular Function	GO:0019787	small conjugating protein ligase activity	403	0.215738	1	1	1.1954	20.077	24	0.0194168	0.0232108	466	0.194748	1	1	1.22537	17.1377	21	223	0.0135135	0.0941704	region_1015,region_1021,region_138,region_139,region_158,region_18,region_192,region_226,region_322,region_387,region_397,region_481,region_498,region_534,region_657,region_68,region_69,region_720,region_737,region_835,region_846,region_847,region_853,region_93	Atg10,Bard1,Bcor,Cul3,Fem1b,Gm2058,Klhl13,Lnx1,Malt1,Mdm2,Mul1,Park2,Pdzrn3,Peli1,Rnf14,Rnf34,Traf3,Trim32,Ube2e3,Ube3a,Ubr2
GO Molecular Function	GO:0003873	6-phosphofructo-2-kinase activity	404	0.215894	1	1	4.11213	0.243183	1	0.000235187	0.000967118	580	0.273765	1	1	3.25306	0.307403	1	4	0.000643501	0.25	region_293	Pfkfb3
GO Molecular Function	GO:0030695	GTPase regulator activity	405	0.216025	1	1	1.12516	44.4383	50	0.0429771	0.0483559	45	0.00306582	1	0.221693	1.52487	29.5107	45	384	0.0289575	0.117188	region_1033,region_128,region_13,region_133,region_171,region_186,region_257,region_269,region_270,region_274,region_275,region_301,region_302,region_304,region_306,region_308,region_346,region_350,region_351,region_352,region_363,region_399,region_404,region_426,region_442,region_449,region_545,region_546,region_585,region_617,region_661,region_708,region_709,region_723,region_724,region_725,reg…	Agap1,Arhgap15,Arhgap18,Arhgap25,Arhgap29,Arhgap44,Arhgap6,Arhgap8,Bcar3,Cdc42bpa,Chrm3,Cyth4,Dab2ip,Garnl3,Gnaq,Htr2b,Iqsec1,Map4k3,Plcb1,Prex1,Psd3,Ralgapa2,Rap1gap2,Rapgef1,Rapgef2,Rapgef5,Rasgrp3,Rgnef,Rgs1,Rgs12,Rgs13,Rgs4,Rgs6,Ric8b,Sergef,Sipa1l1,Stard13,Tbc1d1,Tbc1d2,Tbc1d22a,Tbc1d2b,Tiam2,Trio,Vav2,Vav3
GO Molecular Function	GO:0030165	PDZ domain binding	406	0.216119	1	1	1.22576	15.5006	19	0.0149909	0.0183752	25	0.000445427	1	0.0579767	2.53897	6.30176	16	82	0.010296	0.195122	region_1023,region_138,region_139,region_159,region_191,region_282,region_283,region_35,region_383,region_443,region_466,region_523,region_584,region_6,region_71,region_812,region_846,region_847,region_917	Clcn3,Dlg2,Exoc4,Fzd10,Fzd7,Fzd8,Gria3,Grik2,Grik5,Kirrel3,Lnx1,Lphn2,Musk,Nos1ap,Park2,Sntb1
GO Molecular Function	GO:0043015	gamma-tubulin binding	407	0.216649	1	1	2.29806	0.870299	2	0.000841682	0.00193424	954	0.646495	1	1	1.00094	0.99906	1	13	0.000643501	0.0769231	region_525,region_526	Fez1
GO Molecular Function	GO:0019199	transmembrane receptor protein kinase activity	408	0.21825	1	1	1.23139	14.6176	18	0.014137	0.0174081	18	0.000138762	0.451531	0.0250851	2.69766	6.30176	17	82	0.0109395	0.207317	region_141,region_164,region_178,region_187,region_191,region_204,region_21,region_279,region_386,region_394,region_395,region_430,region_552,region_559,region_58,region_614,region_640,region_886	Bmpr1b,Epha3,Epha4,Epha5,Epha7,Ephb1,Ephb4,Erbb4,Fgfr2,Hmcn1,Igf1r,Musk,Nrp1,Ntrk2,Ror1,Tgfbr1,Tgfbr2
GO Molecular Function	GO:0004402	histone acetyltransferase activity	409	0.218268	1	1	1.67624	2.38629	4	0.00230782	0.00386847	567	0.26315	1	1	1.53085	2.61293	4	34	0.002574	0.117647	region_224,region_464,region_857,region_969	Elp3,Epc1,Kat2b,Taf12
GO Molecular Function	GO:0030234	enzyme regulator activity	410	0.218596	1	1	1.09028	77.962	85	0.0753985	0.082205	192	0.0689346	1	1	1.1858	63.2482	75	823	0.0482626	0.09113	region_1021,region_1033,region_11,region_128,region_13,region_133,region_163,region_170,region_171,region_186,region_209,region_226,region_236,region_256,region_257,region_269,region_270,region_274,region_275,region_276,region_292,region_301,region_302,region_304,region_306,region_308,region_314,region_346,region_350,region_351,region_352,region_363,region_376,region_396,region_399,region_404,reg…	1700023I07Rik,Agap1,Apaf1,Apc,Apoa1,Arhgap15,Arhgap18,Arhgap25,Arhgap29,Arhgap44,Arhgap6,Arhgap8,Azin1,Bcar3,Camk2n1,Casp3,Ccne1,Cdc42bpa,Cdkn2c,Chrm3,Crim1,Cyth4,Dab2ip,Elp3,Garnl3,Gnaq,Htr2b,Iqsec1,Itih5,Kat2b,Lef1,Lmtk2,Malt1,Map4k3,Mat2b,Pi15,Pkia,Plcb1,Ppp2r3a,Prex1,Prkar2b,Prkce,Prkrip1,Psd3,Psmd14,Ralgapa2,Rap1gap2,Rapgef1,Rapgef2,Rapgef5,Rasgrp3,Rgnef,Rgs1,Rgs12,Rgs13,Rgs4,Rgs6,Ric8b,Sbf2…
GO Molecular Function	GO:0004614	phosphoglucomutase activity	411	0.218973	1	1	4.04669	0.247116	1	0.00023899	0.000967118	580	0.273765	1	1	3.25306	0.307403	1	4	0.000643501	0.25	region_132	Pgm1
GO Molecular Function	GO:0016520	growth hormone-releasing hormone receptor activity	412	0.219019	1	1	4.04572	0.247175	1	0.000239047	0.000967118	484	0.213298	1	1	4.33741	0.230552	1	3	0.000643501	0.333333	region_142	Gnrhr
GO Molecular Function	GO:0016309	1-phosphatidylinositol-5-phosphate 4-kinase activity	413	0.220282	1	1	4.0194	0.248793	1	0.000240612	0.000967118	484	0.213298	1	1	4.33741	0.230552	1	3	0.000643501	0.333333	region_295	Pip4k2a
GO Molecular Function	GO:0015085	calcium ion transmembrane transporter activity	414	0.221057	1	1	1.66691	2.39965	4	0.00232074	0.00386847	106	0.0186269	1	0.57181	3.71778	1.07591	4	14	0.002574	0.285714	region_1,region_349,region_707,region_765	Atp2a3,Slc24a3,Slc8a2,Slc8a3
GO Molecular Function	GO:0004115	3',5'-cyclic-AMP phosphodiesterase activity	415	0.221792	1	1	1.85165	1.62018	3	0.0015669	0.00290135	879	0.550594	1	1	1.30122	0.768508	1	10	0.000643501	0.1	region_110,region_111,region_112	Pde3a
GO Molecular Function	GO:0005507	copper ion binding	416	0.221912	1	1	1.55503	3.21537	5	0.00310964	0.00483559	1043	0.784401	1	1	0.736541	4.07309	3	53	0.0019305	0.0566038	region_196,region_364,region_408,region_409,region_410	Adnp,Pam,Tyrp1
GO Molecular Function	GO:0004035	alkaline phosphatase activity	417	0.222864	1	1	3.96653	0.25211	1	0.00024382	0.000967118	580	0.273765	1	1	3.25306	0.307403	1	4	0.000643501	0.25	region_400	Alppl2
GO Molecular Function	GO:0005436	sodium:phosphate symporter activity	418	0.223755	1	1	3.94857	0.253256	1	0.000244929	0.000967118	661	0.329588	1	1	2.60244	0.384254	1	5	0.000643501	0.2	region_345	Slc20a1
GO Molecular Function	GO:0042171	lysophosphatidic acid acyltransferase activity	419	0.224018	1	1	3.9433	0.253595	1	0.000245256	0.000967118	356	0.147799	1	1	6.50611	0.153702	1	2	0.000643501	0.5	region_561	Abhd5
GO Molecular Function	GO:0008047	enzyme activator activity	420	0.224827	1	1	1.1441	32.34	37	0.0312766	0.0357834	119	0.0259015	1	0.708266	1.41347	24.0543	34	313	0.021879	0.108626	region_1033,region_128,region_133,region_171,region_186,region_257,region_274,region_304,region_306,region_308,region_314,region_346,region_350,region_351,region_352,region_399,region_404,region_426,region_442,region_498,region_529,region_545,region_546,region_708,region_709,region_758,region_767,region_775,region_805,region_826,region_842,region_85,region_867,region_868,region_935,region_938,reg…	Agap1,Apaf1,Apoa1,Arhgap15,Arhgap18,Arhgap25,Arhgap29,Arhgap44,Arhgap6,Arhgap8,Dab2ip,Garnl3,Gnaq,Htr2b,Malt1,Plcb1,Prkce,Psmd14,Ralgapa2,Rap1gap2,Rapgef2,Rgs1,Rgs12,Rgs13,Rgs4,Rgs6,Sipa1l1,Stard13,Tbc1d1,Tbc1d2,Tbc1d22a,Tbc1d2b,Tiam2,Tom1l1
GO Molecular Function	GO:0016791	phosphatase activity	421	0.22493	1	1	1.16691	24.8519	29	0.0240347	0.0280464	462	0.180516	1	1	1.22656	18.7516	23	244	0.0148005	0.0942623	region_1008,region_127,region_144,region_180,region_19,region_194,region_195,region_213,region_221,region_293,region_299,region_300,region_374,region_375,region_400,region_411,region_46,region_502,region_550,region_572,region_591,region_592,region_593,region_641,region_723,region_724,region_804,region_830,region_860	Acpl2,Alppl2,Dusp4,Dusp6,Eya1,Eya4,Fbp1,Inpp4b,Inpp5e,Mtmr10,Nt5c2,Pfkfb3,Phlpp1,Ppef2,Ppp1cb,Ptp4a2,Ptpn2,Ptprd,Ptprf,Ptprm,Ptprn2,Rngtt,Sbf2
GO Molecular Function	GO:0000014	single-stranded DNA specific endodeoxyribonuclease activity	422	0.225152	1	1	2.23819	0.893578	2	0.000864196	0.00193424	127	0.0318949	1	0.817212	6.50611	0.307403	2	4	0.001287	0.5	region_468,region_875	Ercc4,Rbbp8
GO Molecular Function	GO:0050429	calcium-dependent phospholipase C activity	423	0.225278	1	1	3.9182	0.255219	1	0.000246827	0.000967118	209	0.0768508	1	1	13.0122	0.0768508	1	1	0.000643501	1	region_254	Plch1
GO Molecular Function	GO:0004768	stearoyl-CoA 9-desaturase activity	424	0.226416	1	1	3.89575	0.25669	1	0.000248249	0.000967118	193	0.0719162	1	1	4.33741	0.461105	2	6	0.001287	0.333333	region_1007	Scd1,Scd4
GO Molecular Function	GO:0047756	chondroitin 4-sulfotransferase activity	425	0.228203	1	1	3.86099	0.259001	1	0.000250484	0.000967118	484	0.213298	1	1	4.33741	0.230552	1	3	0.000643501	0.333333	region_168	Chst12
GO Molecular Function	GO:0005262	calcium channel activity	426	0.228599	1	1	1.27235	10.2173	13	0.00988135	0.0125725	104	0.0170798	1	0.534401	1.97654	6.07121	12	79	0.00772201	0.151899	region_115,region_121,region_188,region_200,region_361,region_399,region_618,region_619,region_639,region_791,region_792,region_849,region_99	Cacna2d1,Cacng4,Cacng5,Grin3a,Htr2b,Itpr1,Itpr2,Itpr3,Jph2,Ryr2,Slc24a2,Trpc7
GO Molecular Function	GO:0004982	N-formyl peptide receptor activity	427	0.229104	1	1	3.84366	0.260169	1	0.000251614	0.000967118	852	0.513164	1	1	1.4458	0.691657	1	9	0.000643501	0.111111	region_902	Rxfp3
GO Molecular Function	GO:0004726	non-membrane spanning protein tyrosine phosphatase activity	428	0.23003	1	1	3.82598	0.261371	1	0.000252776	0.000967118	661	0.329588	1	1	2.60244	0.384254	1	5	0.000643501	0.2	region_502	Ptpn2
GO Molecular Function	GO:0070410	co-SMAD binding	429	0.230879	1	1	1.81267	1.65501	3	0.0016006	0.00290135	120	0.0267714	1	0.725952	4.33741	0.691657	3	9	0.0019305	0.333333	region_1016,region_334,region_508	Pax6,Smad2,Usp9x
GO Molecular Function	GO:0034186	apolipoprotein A-I binding	430	0.231024	1	1	3.80718	0.262662	1	0.000254025	0.000967118	484	0.213298	1	1	4.33741	0.230552	1	3	0.000643501	0.333333	region_190	Abca1
GO Molecular Function	GO:0030976	thiamine pyrophosphate binding	431	0.231623	1	1	3.79591	0.263441	1	0.000254779	0.000967118	706	0.381123	1	1	2.1687	0.461105	1	6	0.000643501	0.166667	region_729	Ogdh
GO Molecular Function	GO:0004459	L-lactate dehydrogenase activity	432	0.232128	1	1	3.78647	0.264098	1	0.000255414	0.000967118	580	0.273765	1	1	3.25306	0.307403	1	4	0.000643501	0.25	region_843	Ldhal6b
GO Molecular Function	GO:0004514	nicotinate-nucleotide diphosphorylase (carboxylating) activity	433	0.232578	1	1	3.77808	0.264684	1	0.000255981	0.000967118	484	0.213298	1	1	4.33741	0.230552	1	3	0.000643501	0.333333	region_57	Qprt
GO Molecular Function	GO:0015269	calcium-activated potassium channel activity	434	0.232724	1	1	1.62929	2.45506	4	0.00237433	0.00386847	649	0.322345	1	1	1.73496	1.15276	2	15	0.001287	0.133333	region_486,region_487,region_956,region_957	Kcnma1,Kcnn2
GO Molecular Function	GO:0005030	neurotrophin receptor activity	435	0.233716	1	1	2.18112	0.916962	2	0.000886811	0.00193424	127	0.0318949	1	0.817212	6.50611	0.307403	2	4	0.001287	0.5	region_268,region_640	Ntrk2,Sort1
GO Molecular Function	GO:0031491	nucleosome binding	436	0.2347	1	1	2.17475	0.919645	2	0.000889405	0.00193424	307	0.0956707	1	1	3.71778	0.537956	2	7	0.001287	0.285714	region_1024,region_839	Hmga2,Smarca1
GO Molecular Function	GO:0004651	polynucleotide 5'-phosphatase activity	437	0.235955	1	1	3.71618	0.269093	1	0.000260245	0.000967118	209	0.0768508	1	1	13.0122	0.0768508	1	1	0.000643501	1	region_180	Rngtt
GO Molecular Function	GO:0004484	mRNA guanylyltransferase activity	437	0.235955	1	1	3.71618	0.269093	1	0.000260245	0.000967118	209	0.0768508	1	1	13.0122	0.0768508	1	1	0.000643501	1	region_180	Rngtt
GO Molecular Function	GO:0000983	RNA polymerase II core promoter sequence-specific DNA binding transcription factor activity	439	0.236	1	1	1.79154	1.67453	3	0.00161947	0.00290135	750	0.428698	1	1	1.85889	0.537956	1	7	0.000643501	0.142857	region_648,region_649,region_650	Mef2c
GO Molecular Function	GO:0005338	nucleotide-sugar transmembrane transporter activity	440	0.236214	1	1	3.7115	0.269433	1	0.000260574	0.000967118	706	0.381123	1	1	2.1687	0.461105	1	6	0.000643501	0.166667	region_72	Slc35b4
GO Molecular Function	GO:0008022	protein C-terminus binding	441	0.236763	1	1	1.24982	11.2016	14	0.0108332	0.0135397	465	0.184509	1	1	1.32155	9.8369	13	128	0.00836551	0.101562	region_101,region_103,region_316,region_4,region_43,region_432,region_433,region_62,region_635,region_655,region_875,region_899,region_929,region_931	Atxn1,Cav3,Dab2,Ercc2,Ercc4,Fign,Mchr1,Ncf2,Pex26,Pick1,Plekhb1,Shank2,Xrcc4
GO Molecular Function	GO:0008649	rRNA methyltransferase activity	442	0.237138	1	1	3.69492	0.270642	1	0.000261743	0.000967118	661	0.329588	1	1	2.60244	0.384254	1	5	0.000643501	0.2	region_842	Tfb1m
GO Molecular Function	GO:0035500	MH2 domain binding	443	0.23721	1	1	3.69361	0.270738	1	0.000261835	0.000967118	209	0.0768508	1	1	13.0122	0.0768508	1	1	0.000643501	1	region_839	Hmga2
GO Molecular Function	GO:0035501	MH1 domain binding	443	0.23721	1	1	3.69361	0.270738	1	0.000261835	0.000967118	209	0.0768508	1	1	13.0122	0.0768508	1	1	0.000643501	1	region_839	Hmga2
GO Molecular Function	GO:0019911	structural constituent of myelin sheath	445	0.237947	1	1	3.68048	0.271704	1	0.00026277	0.000967118	580	0.273765	1	1	3.25306	0.307403	1	4	0.000643501	0.25	region_512	Mbp
GO Molecular Function	GO:0004965	GABA-B receptor activity	446	0.238022	1	1	3.67915	0.271802	1	0.000262865	0.000967118	484	0.213298	1	1	4.33741	0.230552	1	3	0.000643501	0.333333	region_186	Gabbr2
GO Molecular Function	GO:0060229	lipase activator activity	447	0.239023	1	1	3.66144	0.273117	1	0.000264136	0.000967118	706	0.381123	1	1	2.1687	0.461105	1	6	0.000643501	0.166667	region_1033	Arhgap6
GO Molecular Function	GO:0004047	aminomethyltransferase activity	448	0.239131	1	1	3.65955	0.273258	1	0.000264272	0.000967118	706	0.381123	1	1	2.1687	0.461105	1	6	0.000643501	0.166667	region_301	Sardh
GO Molecular Function	GO:0004331	fructose-2,6-bisphosphate 2-phosphatase activity	449	0.239663	1	1	3.65021	0.273957	1	0.000264949	0.000967118	661	0.329588	1	1	2.60244	0.384254	1	5	0.000643501	0.2	region_293	Pfkfb3
GO Molecular Function	GO:0004132	dCMP deaminase activity	450	0.239743	1	1	3.6488	0.274062	1	0.000265051	0.000967118	209	0.0768508	1	1	13.0122	0.0768508	1	1	0.000643501	1	region_581	Dctd
GO Molecular Function	GO:0032794	GTPase activating protein binding	451	0.239836	1	1	3.64717	0.274185	1	0.00026517	0.000967118	661	0.329588	1	1	2.60244	0.384254	1	5	0.000643501	0.2	region_515	Pin1
GO Molecular Function	GO:0034713	type I transforming growth factor beta receptor binding	452	0.241671	1	1	2.13075	0.938637	2	0.000907773	0.00193424	168	0.0504745	1	0.977644	5.20489	0.384254	2	5	0.001287	0.4	region_508,region_711	Smad2,Tgfb3
GO Molecular Function	GO:0009374	biotin binding	453	0.2424	1	1	3.6028	0.277562	1	0.000268435	0.000967118	484	0.213298	1	1	4.33741	0.230552	1	3	0.000643501	0.333333	region_770	Acaca
GO Molecular Function	GO:0008192	RNA guanylyltransferase activity	454	0.243752	1	1	3.57976	0.279348	1	0.000270163	0.000967118	356	0.147799	1	1	6.50611	0.153702	1	2	0.000643501	0.5	region_180	Rngtt
GO Molecular Function	GO:0019783	small conjugating protein-specific protease activity	455	0.244655	1	1	1.59298	2.51102	4	0.00242845	0.00386847	741	0.387808	1	1	1.26949	3.15088	4	41	0.002574	0.097561	region_1020,region_137,region_832,region_996	Gm5136,Otub1,Usp11,Usp46
GO Molecular Function	GO:0005099	Ras GTPase activator activity	456	0.244797	1	1	1.25256	10.3788	13	0.0100375	0.0125725	344	0.123067	1	1	1.51305	6.60917	10	86	0.00643501	0.116279	region_1033,region_133,region_186,region_257,region_306,region_308,region_350,region_351,region_352,region_399,region_545,region_546,region_938	Arhgap15,Arhgap6,Dab2ip,Htr2b,Ralgapa2,Rapgef2,Tbc1d1,Tbc1d2,Tbc1d22a,Tbc1d2b
GO Molecular Function	GO:0017110	nucleoside-diphosphatase activity	457	0.248603	1	1	3.49917	0.285782	1	0.000276385	0.000967118	879	0.550594	1	1	1.30122	0.768508	1	10	0.000643501	0.1	region_1005	Entpd1
GO Molecular Function	GO:0031841	neuropeptide Y receptor binding	458	0.249058	1	1	3.49177	0.286388	1	0.000276971	0.000967118	209	0.0768508	1	1	13.0122	0.0768508	1	1	0.000643501	1	region_77	Npy
GO Molecular Function	GO:0016742	hydroxymethyl-, formyl- and related transferase activity	459	0.251972	1	1	3.44501	0.290275	1	0.00028073	0.000967118	803	0.472618	1	1	1.62653	0.614806	1	8	0.000643501	0.125	region_388	Atic
GO Molecular Function	GO:0004822	isoleucine-tRNA ligase activity	460	0.252745	1	1	3.4328	0.291308	1	0.000281729	0.000967118	356	0.147799	1	1	6.50611	0.153702	1	2	0.000643501	0.5	region_637	Iars
GO Molecular Function	GO:0034056	estrogen response element binding	461	0.252794	1	1	2.06421	0.968893	2	0.000937034	0.00193424	484	0.213298	1	1	4.33741	0.230552	1	3	0.000643501	0.333333	region_597,region_598	Tox3
GO Molecular Function	GO:0008270	zinc ion binding	462	0.253505	1	1	1.05136	157.891	166	0.152699	0.160542	549	0.221608	1	1	1.06281	139.254	148	1812	0.0952381	0.0816777	region_0,region_100,region_1014,region_1027,region_1029,region_103,region_1032,region_104,region_110,region_111,region_112,region_117,region_125,region_126,region_133,region_138,region_139,region_14,region_154,region_155,region_157,region_158,region_192,region_193,region_198,region_199,region_2,region_212,region_213,region_214,region_215,region_220,region_225,region_226,region_229,region_23,regio…	2010111I01Rik,Ablim1,Adam7,Adamts16,Adamts7,Adamts9,Adnp,Aebp2,Agap1,Agbl1,Ankib1,Bard1,Bcl11b,Bcl6,Bnc2,Bptf,C130039O16Rik,Car2,Casz1,Cpm,Creb5,Csrp2,Dctd,Dpf1,Dpf3,Dpys,Egr1,Egr2,Esrrg,Fezf2,Fhl1,Gata3,Gata6,Gch1,Gli2,Hivep2,Ikzf2,Ing1,Insm1,Kdm2b,Kdm4a,Kdm4c,Klf12,Klf3,Klf5,Klf6,Lhx3,Lmcd1,Lmo1,Lmx1b,Lnx1,Lonrf1,Lpp,March11,Mdm2,Mep1b,Mex3b,Mical3,Morc1,Msrb3,Mul1,Myt1l,Nanos2,Nr2f1,Nr2f2,Nr3c…
GO Molecular Function	GO:0017056	structural constituent of nuclear pore	463	0.25354	1	1	3.4203	0.292372	1	0.000282758	0.000967118	661	0.329588	1	1	2.60244	0.384254	1	5	0.000643501	0.2	region_162	Pom121
GO Molecular Function	GO:0003779	actin binding	464	0.254304	1	1	1.13245	30.0234	34	0.0290362	0.032882	146	0.0343138	1	0.764775	1.38966	23.7469	33	309	0.0212355	0.106796	region_1014,region_129,region_143,region_162,region_202,region_296,region_339,region_342,region_391,region_418,region_432,region_450,region_463,region_474,region_480,region_501,region_526,region_541,region_563,region_564,region_603,region_614,region_661,region_7,region_706,region_731,region_782,region_787,region_915,region_917,region_920,region_947,region_954,region_993	Ablim1,Abra,Actn1,Actn4,Actr3,Afap1,Arpc5,Coro1b,Diap1,Enah,Enc1,Fhod3,Fmn1,Fmnl1,Fmnl3,Gc,Hip1,Hook1,Ino80,Itgb1,Mtss1,Myo16,Myo1g,Myo3a,Myo6,Pknox2,Sntb1,Sntb2,Spire1,Svil,Tns1,Tns4,Vcl
GO Molecular Function	GO:0030504	inorganic diphosphate transmembrane transporter activity	465	0.255254	1	1	3.39363	0.294669	1	0.00028498	0.000967118	209	0.0768508	1	1	13.0122	0.0768508	1	1	0.000643501	1	region_907	Ank
GO Molecular Function	GO:0004703	G-protein coupled receptor kinase activity	466	0.255312	1	1	3.39273	0.294748	1	0.000285056	0.000967118	706	0.381123	1	1	2.1687	0.461105	1	6	0.000643501	0.166667	region_153	Adrbk2
GO Molecular Function	GO:0004386	helicase activity	467	0.257251	1	1	1.22686	11.4112	14	0.011036	0.0135397	699	0.340604	1	1	1.15074	11.2971	13	147	0.00836551	0.0884354	region_1001,region_1016,region_1024,region_173,region_26,region_267,region_342,region_4,region_453,region_486,region_598,region_786,region_837,region_838	Chd2,Chd7,Chd9,D1Pas1,Ddx20,Ddx3x,Dhx8,Ercc2,Helb,Ino80,Smarca1,Smarca2,Ythdc2
GO Molecular Function	GO:0034190	apolipoprotein receptor binding	468	0.257921	1	1	3.35282	0.298257	1	0.000288449	0.000967118	580	0.273765	1	1	3.25306	0.307403	1	4	0.000643501	0.25	region_529	Apoa1
GO Molecular Function	GO:0060589	nucleoside-triphosphatase regulator activity	469	0.258161	1	1	1.1033	45.3185	50	0.0438284	0.0483559	61	0.00541503	1	0.288861	1.47866	30.4329	45	396	0.0289575	0.113636	region_1033,region_128,region_13,region_133,region_171,region_186,region_257,region_269,region_270,region_274,region_275,region_301,region_302,region_304,region_306,region_308,region_346,region_350,region_351,region_352,region_363,region_399,region_404,region_426,region_442,region_449,region_545,region_546,region_585,region_617,region_661,region_708,region_709,region_723,region_724,region_725,reg…	Agap1,Arhgap15,Arhgap18,Arhgap25,Arhgap29,Arhgap44,Arhgap6,Arhgap8,Bcar3,Cdc42bpa,Chrm3,Cyth4,Dab2ip,Garnl3,Gnaq,Htr2b,Iqsec1,Map4k3,Plcb1,Prex1,Psd3,Ralgapa2,Rap1gap2,Rapgef1,Rapgef2,Rapgef5,Rasgrp3,Rgnef,Rgs1,Rgs12,Rgs13,Rgs4,Rgs6,Ric8b,Sergef,Sipa1l1,Stard13,Tbc1d1,Tbc1d2,Tbc1d22a,Tbc1d2b,Tiam2,Trio,Vav2,Vav3
GO Molecular Function	GO:0003924	GTPase activity	470	0.258757	1	1	1.21542	12.3415	15	0.0119356	0.0145068	840	0.495774	1	1	1.02922	13.6026	14	177	0.00900901	0.0790961	region_108,region_109,region_216,region_217,region_33,region_404,region_49,region_600,region_638,region_683,region_836,region_852,region_869,region_871,region_998	Agap1,Arl4a,Diras2,Eftud1,Gna14,Gnao1,Gnaq,Gtpbp2,Rap1b,Rerg,Rhoq,Rragc,Rras2,Srl
GO Molecular Function	GO:0016879	ligase activity, forming carbon-nitrogen bonds	471	0.25905	1	1	1.13969	26.323	30	0.0254575	0.0290135	463	0.182704	1	1	1.20318	22.4404	27	292	0.0173745	0.0924657	region_1015,region_1021,region_138,region_139,region_158,region_18,region_192,region_204,region_210,region_226,region_322,region_357,region_387,region_397,region_481,region_498,region_534,region_536,region_657,region_68,region_69,region_711,region_720,region_737,region_770,region_835,region_846,region_847,region_853,region_93	Acaca,Atg10,Bard1,Bcor,Cul3,Faah,Fem1b,Gm2058,Gss,Herc1,Klhl13,Lnx1,Malt1,Mdm2,Mul1,Park2,Pdzrn3,Peli1,Rnf14,Rnf34,Traf3,Trim32,Ttll5,Ube2e3,Ube2u,Ube3a,Ubr2
GO Molecular Function	GO:0004896	cytokine receptor activity	472	0.259145	1	1	1.40311	4.27623	6	0.00413562	0.00580271	444	0.171754	1	1	1.59333	3.76569	6	49	0.003861	0.122449	region_182,region_219,region_901,region_952,region_953,region_97	Cntfr,Csf3r,Il3ra,Il5ra,Lifr,Osmr
GO Molecular Function	GO:0070513	death domain binding	473	0.259406	1	1	2.02663	0.986862	2	0.000954412	0.00193424	333	0.121257	1	1	3.25306	0.614806	2	8	0.001287	0.25	region_829,region_910	Cradd,Dap
GO Molecular Function	GO:0032451	demethylase activity	474	0.259817	1	1	1.70028	1.76442	3	0.0017064	0.00290135	446	0.175525	1	1	2.05456	1.46016	3	19	0.0019305	0.157895	region_158,region_193,region_213	Kdm2b,Kdm4a,Kdm4c
GO Molecular Function	GO:0005545	1-phosphatidylinositol binding	475	0.259911	1	1	1.69994	1.76477	3	0.00170674	0.00290135	202	0.072471	1	1	3.00282	0.99906	3	13	0.0019305	0.230769	region_145,region_34,region_79	Picalm,Snx10,Wdfy3
GO Molecular Function	GO:0002166	beta-dystroglycan binding	476	0.260284	1	1	3.31735	0.301446	1	0.000291534	0.000967118	356	0.147799	1	1	6.50611	0.153702	1	2	0.000643501	0.5	region_954	Vcl
GO Molecular Function	GO:0005525	GTP binding	477	0.260428	1	1	1.13346	28.2322	32	0.0273038	0.0309478	1017	0.746452	1	1	0.897395	28.9728	26	377	0.016731	0.0689655	region_108,region_109,region_180,region_216,region_217,region_294,region_310,region_311,region_33,region_401,region_402,region_403,region_404,region_405,region_49,region_556,region_600,region_638,region_670,region_671,region_683,region_773,region_785,region_786,region_813,region_819,region_836,region_852,region_869,region_871,region_961,region_998	Agap1,Arl4a,Arl4c,Arl4d,Arl5b,Diras2,Eftud1,Gch1,Gmppb,Gna14,Gnao1,Gnaq,Gtpbp2,Rab10,Rab17,Rap1b,Rerg,Rhobtb1,Rhoq,Rnd3,Rngtt,Rragc,Rras2,Sept10,Sept4,Srl
GO Molecular Function	GO:0022857	transmembrane transporter activity	478	0.260987	1	1	1.07055	86.8716	93	0.0840151	0.089942	69	0.00611617	1	0.288435	1.30573	66.6296	87	867	0.0559846	0.100346	region_1,region_1023,region_1029,region_115,region_121,region_13,region_134,region_14,region_143,region_17,region_18,region_188,region_19,region_190,region_200,region_214,region_232,region_233,region_246,region_258,region_267,region_274,region_28,region_304,region_312,region_315,region_316,region_317,region_318,region_319,region_321,region_345,region_347,region_349,region_354,region_361,region_39…	2310046K01Rik,Abca1,Abca4,Abcc4,Ank,Atp10a,Atp11b,Atp1a3,Atp1b2,Atp2a3,Atp6ap1l,Atp6v1b1,Atp6v1c1,Atp8a2,Cacna2d1,Cacng4,Cacng5,Clcn3,Cox6c,Cox7a2l,Ctns,Fam38b,Gabrg3,Gc,Gria2,Gria3,Grik2,Grik5,Grin3a,Hcn1,Hnrnpa3,Htr2b,Itpr1,Itpr2,Itpr3,Jph2,Kcnc1,Kcnd3,Kcng2,Kcnh7,Kcnj16,Kcnj3,Kcnk10,Kcnk13,Kcnma1,Kcnn2,Kcnrg,Kctd14,Kctd21,Kctd3,Nat3,Oca2,Ryr2,Scn1a,Scn9a,Slc12a2,Slc16a9,Slc20a1,Slc22a23,Slc24a…
GO Molecular Function	GO:0043199	sulfate binding	479	0.261819	1	1	3.29466	0.303521	1	0.000293541	0.000967118	484	0.213298	1	1	4.33741	0.230552	1	3	0.000643501	0.333333	region_462	Cd34
GO Molecular Function	GO:0004457	lactate dehydrogenase activity	480	0.262789	1	1	3.28045	0.304836	1	0.000294813	0.000967118	661	0.329588	1	1	2.60244	0.384254	1	5	0.000643501	0.2	region_843	Ldhal6b
GO Molecular Function	GO:0000318	protein-methionine-R-oxide reductase activity	481	0.263167	1	1	3.27494	0.305349	1	0.000295308	0.000967118	484	0.213298	1	1	4.33741	0.230552	1	3	0.000643501	0.333333	region_839	Msrb3
GO Molecular Function	GO:0055106	ubiquitin-protein ligase regulator activity	482	0.263472	1	1	2.00419	0.997909	2	0.000965096	0.00193424	580	0.273765	1	1	3.25306	0.307403	1	4	0.000643501	0.25	region_921,region_922	Trib1
GO Molecular Function	GO:0031492	nucleosomal DNA binding	483	0.263544	1	1	3.26946	0.30586	1	0.000295803	0.000967118	356	0.147799	1	1	6.50611	0.153702	1	2	0.000643501	0.5	region_839	Hmga2
GO Molecular Function	GO:0016407	acetyltransferase activity	484	0.263551	1	1	1.39446	4.30274	6	0.00416126	0.00580271	791	0.456751	1	1	1.09742	6.37862	7	83	0.0045045	0.0843374	region_224,region_464,region_585,region_84,region_857,region_969	Cml2,Elp3,Epc1,Kat2b,Nat3,Nat8,Taf12
GO Molecular Function	GO:0015296	anion:cation symporter activity	485	0.264241	1	1	1.68446	1.78098	3	0.00172242	0.00290135	846	0.512588	1	1	1.18293	1.69072	2	22	0.001287	0.0909091	region_345,region_494,region_495	Slc12a2,Slc20a1
GO Molecular Function	GO:0080032	methyl jasmonate esterase activity	486	0.265078	1	1	3.24733	0.307945	1	0.000297819	0.000967118	803	0.472618	1	1	1.62653	0.614806	1	8	0.000643501	0.125	region_600	Ces5a
GO Molecular Function	GO:0080030	methyl indole-3-acetate esterase activity	486	0.265078	1	1	3.24733	0.307945	1	0.000297819	0.000967118	803	0.472618	1	1	1.62653	0.614806	1	8	0.000643501	0.125	region_600	Ces5a
GO Molecular Function	GO:0080031	methyl salicylate esterase activity	486	0.265078	1	1	3.24733	0.307945	1	0.000297819	0.000967118	803	0.472618	1	1	1.62653	0.614806	1	8	0.000643501	0.125	region_600	Ces5a
GO Molecular Function	GO:0019955	cytokine binding	489	0.265288	1	1	1.27272	7.85717	10	0.00759882	0.00967118	483	0.210778	1	1	1.34147	7.45453	10	97	0.00643501	0.103093	region_182,region_187,region_219,region_332,region_711,region_782,region_901,region_952,region_953,region_97	Ccr7,Cd44,Cntfr,Csf3r,Il3ra,Il5ra,Lifr,Osmr,Tgfb3,Tgfbr1
GO Molecular Function	GO:0034722	gamma-glutamyl-peptidase activity	490	0.266936	1	1	3.22086	0.310476	1	0.000300267	0.000967118	209	0.0768508	1	1	13.0122	0.0768508	1	1	0.000643501	1	region_175	Ggh
GO Molecular Function	GO:0031852	mu-type opioid receptor binding	491	0.267572	1	1	3.21189	0.311343	1	0.000301105	0.000967118	580	0.273765	1	1	3.25306	0.307403	1	4	0.000643501	0.25	region_600	Gnao1
GO Molecular Function	GO:0030229	very-low-density lipoprotein particle receptor activity	492	0.268157	1	1	3.20366	0.312143	1	0.000301879	0.000967118	580	0.273765	1	1	3.25306	0.307403	1	4	0.000643501	0.25	region_1002	Vldlr
GO Molecular Function	GO:0046934	phosphatidylinositol-4,5-bisphosphate 3-kinase activity	493	0.268933	1	1	3.19281	0.313203	1	0.000302905	0.000967118	580	0.273765	1	1	3.25306	0.307403	1	4	0.000643501	0.25	region_682	Pik3cg
GO Molecular Function	GO:0005227	calcium activated cation channel activity	494	0.269849	1	1	1.52247	2.62731	4	0.00254092	0.00386847	779	0.435029	1	1	1.36971	1.46016	2	19	0.001287	0.105263	region_486,region_487,region_956,region_957	Kcnma1,Kcnn2
GO Molecular Function	GO:0005415	nucleoside:sodium symporter activity	495	0.270968	1	1	3.16466	0.315989	1	0.000305599	0.000967118	580	0.273765	1	1	3.25306	0.307403	1	4	0.000643501	0.25	region_640	Slc28a3
GO Molecular Function	GO:0016888	endodeoxyribonuclease activity, producing 5'-phosphomonoesters	496	0.271069	1	1	3.16328	0.316128	1	0.000305733	0.000967118	954	0.646495	1	1	1.00094	0.99906	1	13	0.000643501	0.0769231	region_796	A730011L01Rik
GO Molecular Function	GO:0003841	1-acylglycerol-3-phosphate O-acyltransferase activity	497	0.27295	1	1	1.95377	1.02366	2	0.000990003	0.00193424	307	0.0956707	1	1	3.71778	0.537956	2	7	0.001287	0.285714	region_561,region_847	Abhd5,Agpat4
GO Molecular Function	GO:0048495	Roundabout binding	498	0.27335	1	1	1.95169	1.02475	2	0.000991054	0.00193424	127	0.0318949	1	0.817212	6.50611	0.307403	2	4	0.001287	0.5	region_1006,region_742	Slit1,Slit3
GO Molecular Function	GO:0004108	citrate (Si)-synthase activity	499	0.273994	1	1	3.12356	0.320148	1	0.00030962	0.000967118	356	0.147799	1	1	6.50611	0.153702	1	2	0.000643501	0.5	region_830	Csl
GO Molecular Function	GO:0008607	phosphorylase kinase regulator activity	500	0.274563	1	1	3.11593	0.320931	1	0.000310378	0.000967118	580	0.273765	1	1	3.25306	0.307403	1	4	0.000643501	0.25	region_969	Elp3
GO Biological Process	GO:0080090	regulation of primary metabolic process	1	2.57411e-08	0.000220936	0.000220936	1.2424	349.325	434	0.337838	0.419729	21	6.07475e-13	5.21395e-09	2.48284e-10	1.36988	298.565	409	3885	0.263192	0.105277	region_0,region_1,region_100,region_1001,region_1003,region_1007,region_101,region_1012,region_1013,region_1014,region_1015,region_1017,region_1020,region_1024,region_1027,region_1031,region_1033,region_108,region_109,region_11,region_110,region_111,region_112,region_113,region_114,region_121,region_122,region_123,region_126,region_127,region_128,region_133,region_134,region_135,region_141,region…	1600027N09Rik,2210018M11Rik,Aarsd1,Aatf,Abca1,Abhd5,Ablim1,Abra,Adcy2,Adnp,Aebp2,Agap1,Angpt1,Apc,Apoa1,Araf,Arhgap15,Arhgap18,Arhgap25,Arhgap29,Arhgap44,Arhgap6,Arhgap8,Arntl,Asxl2,Atg10,Atxn1,Bach2,Basp1,Bbx,Bcl11b,Bcl6,Bcor,Bhlhe23,Bhlhe40,Bmp10,Bnc2,Bptf,C1d,C79407,C80913,Camk1d,Camta1,Casp3,Casz1,Cav3,Ccdc101,Ccnd3,Ccne1,Ccnh,Ccr7,Cd44,Cdca7l,Cdk12,Cdkn2c,Celf4,Cerkl,Chd7,Chd9,Cited2,Cln6,Cn…
GO Biological Process	GO:0031323	regulation of cellular metabolic process	2	2.82474e-08	0.000242447	0.000121224	1.24152	349.572	434	0.338078	0.419729	16	1.50907e-13	1.29524e-09	8.09522e-11	1.38085	297.643	411	3873	0.264479	0.106119	region_0,region_1,region_100,region_1001,region_1003,region_1007,region_101,region_1012,region_1013,region_1014,region_1015,region_1017,region_1020,region_1021,region_1023,region_1024,region_1027,region_1031,region_1033,region_108,region_109,region_11,region_110,region_111,region_112,region_113,region_114,region_121,region_122,region_123,region_126,region_127,region_128,region_133,region_134,regi…	1600027N09Rik,1700023I07Rik,2210018M11Rik,4933415F23Rik,Aarsd1,Aatf,Abca1,Abhd5,Ablim1,Abra,Adcy2,Adnp,Aebp2,Agap1,Angpt1,Apc,Apoa1,Araf,Arhgap15,Arhgap18,Arhgap25,Arhgap29,Arhgap44,Arhgap6,Arhgap8,Arntl,Asxl2,Atg10,Atxn1,Bach2,Bard1,Basp1,Bbx,Bcl11b,Bcl6,Bcor,Bhlhe23,Bhlhe40,Bmp10,Bnc2,Bptf,C1d,C79407,C80913,Camk1d,Camta1,Casp3,Casz1,Cav3,Ccdc101,Ccnd3,Ccne1,Ccnh,Ccr7,Cd44,Cdca7l,Cdk12,Cdkn2c,Ce…
GO Biological Process	GO:0060255	regulation of macromolecule metabolic process	3	1.23771e-07	0.00106232	0.000354108	1.24393	323.168	402	0.312542	0.388781	48	6.17539e-10	5.30034e-06	1.10424e-07	1.32836	280.044	372	3644	0.239382	0.102086	region_0,region_1,region_100,region_1001,region_1003,region_101,region_1013,region_1014,region_1015,region_1020,region_1023,region_1024,region_1027,region_1031,region_108,region_109,region_11,region_110,region_111,region_112,region_113,region_114,region_121,region_122,region_123,region_126,region_127,region_133,region_134,region_135,region_141,region_144,region_15,region_154,region_155,region_158…	1600027N09Rik,2210018M11Rik,Aarsd1,Aatf,Ablim1,Abra,Adnp,Aebp2,Angpt1,Apc,Apoa1,Araf,Arntl,Asxl2,Atg10,Atxn1,Bach2,Basp1,Bbx,Bcl11b,Bcl6,Bcor,Bhlhe23,Bhlhe40,Bmp10,Bnc2,Bptf,C1d,C79407,C80913,Camk1d,Camta1,Casp3,Casz1,Cav3,Ccdc101,Ccnd3,Ccne1,Ccnh,Ccr7,Cd44,Cdca7l,Cdh13,Cdk12,Cdkn2c,Celf4,Cerkl,Chd7,Chd9,Cited2,Cln6,Cnksr3,Cntn1,Cntn2,Cog3,Cops2,Creb3l1,Creb5,Ctbp2,Ctnnd2,Cyr61,Dab1,Dab2,Dab2ip,D…
GO Biological Process	GO:0032502	developmental process	4	4.48812e-07	0.00385215	0.000963037	1.20558	376.581	454	0.364198	0.439072	3	3.68601e-19	3.1637e-15	1.05457e-15	1.49728	269.823	404	3511	0.259974	0.115067	region_1,region_1001,region_1002,region_1004,region_1006,region_1007,region_101,region_1011,region_1013,region_1014,region_1015,region_102,region_1024,region_1026,region_1029,region_1033,region_11,region_110,region_111,region_112,region_113,region_114,region_119,region_120,region_121,region_126,region_135,region_137,region_141,region_143,region_148,region_149,region_15,region_150,region_152,regio…	Aatf,Abhd5,Ablim1,Actr3,Adnp,Amelx,Angpt1,Apaf1,Apba2,Apc,Apoa1,Arl4a,Atic,Atp6v1b1,Atxn10,B9d1,Bai2,Basp1,Bcl11b,Bcl6,Bcor,Bfsp2,Bhlhe23,Bicc1,Bmp10,Bmpr1b,Bptf,Camk1d,Car2,Casp3,Cav3,Ccne1,Ccr7,Cd44,Cdh13,Cdh23,Cdh4,Cdh5,Cdkn2c,Chd7,Chl1,Cited2,Cml2,Cnr1,Cntfr,Cntn2,Cntn3,Cntn4,Col4a4,Cops2,Creb5,Cryba4,Csrp2,Ctbp2,Ctnnd2,Cul3,Cyr61,D1Pas1,Dab1,Dab2,Dach1,Dact1,Dand5,Dapl1,Dazl,Dbx1,Dcc,Dct,Ddc…
GO Biological Process	GO:0019222	regulation of metabolic process	5	4.84099e-07	0.00415502	0.000831004	1.20442	377.774	455	0.365352	0.440039	38	8.5124e-11	7.3062e-07	1.92268e-08	1.30937	331.457	434	4313	0.279279	0.100626	region_0,region_1,region_100,region_1001,region_1003,region_1007,region_101,region_1012,region_1013,region_1014,region_1015,region_1017,region_1020,region_1021,region_1023,region_1024,region_1027,region_1031,region_1033,region_108,region_109,region_11,region_110,region_111,region_112,region_113,region_114,region_121,region_122,region_123,region_126,region_127,region_128,region_133,region_134,regi…	1600027N09Rik,1700023I07Rik,2210018M11Rik,4933415F23Rik,Aarsd1,Aatf,Abca1,Abhd5,Ablim1,Abra,Adcy2,Adnp,Aebp2,Agap1,Angpt1,Apaf1,Apc,Apoa1,Araf,Arhgap15,Arhgap18,Arhgap25,Arhgap29,Arhgap44,Arhgap6,Arhgap8,Arntl,Asxl2,Atg10,Atxn1,Bach2,Bard1,Basp1,Bbx,Bcl11b,Bcl6,Bcor,Bhlhe23,Bhlhe40,Bmp10,Bnc2,Bptf,C1d,C79407,C80913,Camk1d,Camta1,Casp3,Casz1,Cav3,Ccdc101,Ccnd3,Ccne1,Ccnh,Ccr7,Cd44,Cdca7l,Cdh13,Cdk…
GO Biological Process	GO:0007275	multicellular organismal development	6	8.29002e-07	0.00711532	0.00118589	1.21062	354.365	429	0.342712	0.414894	2	2.51867e-20	2.16178e-16	1.08089e-16	1.54665	245.692	380	3197	0.24453	0.118861	region_1,region_1001,region_1002,region_1004,region_1006,region_1011,region_1013,region_1014,region_1015,region_102,region_1024,region_1026,region_1029,region_1033,region_11,region_113,region_114,region_119,region_120,region_121,region_126,region_135,region_137,region_141,region_143,region_148,region_149,region_15,region_150,region_152,region_153,region_154,region_155,region_158,region_159,region…	Aatf,Ablim1,Actr3,Adnp,Amelx,Angpt1,Apaf1,Apba2,Apc,Apoa1,Atic,Atp6v1b1,Atxn10,Bai2,Basp1,Bcl11b,Bcl6,Bcor,Bfsp2,Bhlhe23,Bicc1,Bmp10,Bmpr1b,Bptf,Camk1d,Car2,Casp3,Ccne1,Ccr7,Cd44,Cdh13,Cdh23,Cdh4,Cdh5,Cdkn2c,Chd7,Chl1,Cited2,Cml2,Cnr1,Cntfr,Cntn2,Cntn3,Cntn4,Col4a4,Cops2,Creb5,Cryba4,Csrp2,Ctnnd2,Cul3,Cyr61,D1Pas1,Dab1,Dab2,Dach1,Dact1,Dand5,Dazl,Dbx1,Dcc,Dct,Ddc,Diap1,Dkk4,Dlg2,Dlx1,Dok5,Dpf1,Dp…
GO Biological Process	GO:0016070	RNA metabolic process	7	1.32835e-06	0.0114012	0.00162875	1.30194	208.92	272	0.20205	0.263056	133	4.50773e-06	0.0386898	0.000290901	1.31352	178.909	235	2328	0.151223	0.100945	region_0,region_100,region_1001,region_1004,region_1015,region_1023,region_1024,region_1027,region_110,region_111,region_112,region_113,region_114,region_122,region_123,region_133,region_134,region_135,region_138,region_15,region_158,region_161,region_162,region_169,region_173,region_179,region_180,region_184,region_193,region_197,region_198,region_199,region_2,region_200,region_203,region_208,re…	1600027N09Rik,2210012G02Rik,2210018M11Rik,Aarsd1,Aatf,Abra,Adnp,Aebp2,Arntl,Asxl2,Bach2,Bbx,Bcl11b,Bcl6,Bcor,Bhlhe23,Bhlhe40,Bnc2,Bptf,C1d,Camta1,Casz1,Ccdc101,Ccnh,Cdca7l,Cdk12,Celf4,Chd7,Chd9,Cited2,Creb3l1,Creb5,Cstf2t,Ctbp2,Ctnnd2,Cwc22,Dach1,Dcp2,Ddx20,Dhx8,Dnttip2,Dpf1,Dpf3,E2f7,E2f8,Ebf1,Ebf3,Egr1,Egr2,Eif2c2,Eif4g2,Elac2,Ell,Elp3,Epas1,Epc1,Erbb4,Ercc2,Erg,Esrrg,Etv1,Etv5,Eya1,Eya4,Fars2,…
GO Biological Process	GO:0032774	RNA biosynthetic process	8	1.51404e-06	0.012995	0.00162437	1.33898	173.266	232	0.167568	0.224371	67	1.82366e-08	0.000156524	2.33619e-06	1.4649	133.797	196	1741	0.126126	0.112579	region_0,region_100,region_1001,region_1015,region_1024,region_1027,region_110,region_111,region_112,region_113,region_114,region_122,region_123,region_133,region_134,region_135,region_15,region_158,region_161,region_162,region_169,region_173,region_179,region_184,region_193,region_197,region_198,region_199,region_200,region_203,region_208,region_211,region_213,region_214,region_216,region_217,re…	1600027N09Rik,2210012G02Rik,2210018M11Rik,Aatf,Abra,Adnp,Aebp2,Arntl,Asxl2,Bach2,Bbx,Bcl11b,Bcl6,Bcor,Bhlhe23,Bhlhe40,Bnc2,Bptf,C1d,Camta1,Casz1,Ccdc101,Ccnh,Cdca7l,Chd7,Chd9,Cited2,Creb3l1,Creb5,Ctbp2,Ctnnd2,Dach1,Dnttip2,Dpf1,Dpf3,E2f7,E2f8,Ebf1,Ebf3,Egr1,Egr2,Eif2c2,Ell,Elp3,Epas1,Epc1,Erbb4,Ercc2,Erg,Esrrg,Etv1,Etv5,Eya1,Eya4,Fezf2,Foxa2,Foxc1,Foxi1,Foxo1,Gata3,Gata6,Gbx2,Gli2,Gpbp1,Gpbp1l1,G…
GO Biological Process	GO:0034645	cellular macromolecule biosynthetic process	9	1.75693e-06	0.0150797	0.00167553	1.29326	214.188	277	0.207145	0.267892	104	6.86685e-07	0.00589382	5.66713e-05	1.33796	182.367	244	2373	0.157014	0.102823	region_0,region_100,region_1001,region_1015,region_1024,region_1027,region_11,region_110,region_111,region_112,region_113,region_114,region_122,region_123,region_133,region_134,region_135,region_15,region_158,region_161,region_162,region_168,region_169,region_172,region_173,region_177,region_179,region_184,region_190,region_193,region_197,region_198,region_199,region_200,region_203,region_208,reg…	1600027N09Rik,2210012G02Rik,2210018M11Rik,Aarsd1,Aatf,Abca1,Abra,Adnp,Aebp2,Apoa1,Arntl,Asxl2,Atg10,B3galt2,B3gnt3,Bach2,Bbx,Bcl11b,Bcl6,Bcor,Bhlhe23,Bhlhe40,Bnc2,Bptf,C1d,Camta1,Casz1,Ccdc101,Ccne1,Ccnh,Cdca7l,Chd7,Chd9,Chst12,Cited2,Cog3,Creb3l1,Creb5,Ctbp2,Ctnnd2,Dach1,Dnttip2,Dpf1,Dpf3,E2f7,E2f8,Ebf1,Ebf3,Eef1e1,Eftud1,Egr1,Egr2,Eif2c2,Eif2s2,Eif4g2,Ell,Elp3,Epas1,Epc1,Erbb4,Ercc2,Erg,Esrrg,E…
GO Biological Process	GO:0044260	cellular macromolecule metabolic process	10	2.12789e-06	0.0182637	0.00182637	1.19077	380.426	453	0.367917	0.438104	157	1.39634e-05	0.119848	0.000763364	1.18787	367.885	437	4787	0.28121	0.0912889	region_0,region_100,region_1001,region_1004,region_1015,region_1016,region_1018,region_1019,region_1020,region_1021,region_1023,region_1024,region_1027,region_106,region_108,region_109,region_11,region_110,region_111,region_112,region_113,region_114,region_121,region_122,region_123,region_127,region_133,region_134,region_135,region_136,region_137,region_138,region_139,region_141,region_15,region_…	1600027N09Rik,2210012G02Rik,2210018M11Rik,A730011L01Rik,Aarsd1,Aatf,Abca1,Abra,Adnp,Adrbk2,Aebp2,Agbl1,Aoah,Apaf1,Apoa1,Araf,Arntl,Asxl2,Atg10,B3galt2,B3gnt3,Bach2,Bard1,Bbx,Bcl11b,Bcl6,Bcor,Bhlhe23,Bhlhe40,Bmp10,Bmpr1b,Bnc2,Bptf,C1d,C330006K01Rik,C80913,Camk1d,Camk1g,Camta1,Casp3,Casz1,Ccdc101,Ccne1,Ccnh,Ccr7,Cct6b,Cdc42bpa,Cdca7l,Cdk12,Cdk15,Cdk16,Cdk17,Celf4,Chd7,Chd9,Chst12,Cited2,Cln6,Cntn2,…
GO Biological Process	GO:0010557	positive regulation of macromolecule biosynthetic process	11	2.44323e-06	0.0209703	0.00190639	1.41808	119.175	169	0.115256	0.163443	27	2.40718e-12	2.06609e-08	7.65217e-10	1.82651	75.0064	137	976	0.0881596	0.140369	region_1001,region_1003,region_1013,region_1014,region_1024,region_113,region_114,region_126,region_165,region_18,region_184,region_187,region_197,region_203,region_21,region_216,region_217,region_218,region_225,region_23,region_24,region_240,region_244,region_245,region_246,region_251,region_252,region_259,region_263,region_271,region_276,region_280,region_291,region_293,region_298,region_299,re…	Aatf,Ablim1,Abra,Arntl,Atxn1,Bcl11b,Bhlhe23,Bmp10,Ccnh,Ccr7,Cited2,Creb5,Cyr61,Dab2,Dazl,Ebf1,Ebf3,Egr1,Egr2,Epas1,Epc1,Ercc2,Esrrg,Etv1,Etv5,Eya1,Fcgr3,Fezf2,Fgf1,Fgfr2,Foxa2,Foxc1,Foxi1,Foxo1,Fzd7,Fzd8,Gata3,Gata6,Gli2,Gpbp1,Grem1,Hif1a,Hipk2,Hmga2,Id2,Igf1r,Ihh,Ikzf2,Il33,Ing1,Inhba,Ino80,Irs2,Kat2b,Kitl,Klf12,Klf5,Klf6,Lef1,Lhx3,Lif,Lmo1,Lmx1b,Maf,Maml2,Med30,Mef2c,Meis2,Mllt11,Neurod1,Nfia,N…
GO Biological Process	GO:0009893	positive regulation of metabolic process	12	2.74824e-06	0.0235881	0.00196568	1.34494	161.345	217	0.15604	0.209865	18	2.22341e-13	1.90835e-09	1.06019e-10	1.70288	108.052	184	1406	0.118404	0.130868	region_1001,region_1003,region_1007,region_1012,region_1013,region_1014,region_1017,region_1020,region_1024,region_113,region_114,region_126,region_165,region_172,region_18,region_184,region_187,region_190,region_192,region_197,region_203,region_21,region_216,region_217,region_218,region_225,region_23,region_234,region_24,region_240,region_244,region_245,region_246,region_251,region_252,region_25…	Aatf,Abca1,Abhd5,Ablim1,Abra,Adnp,Angpt1,Apc,Apoa1,Araf,Arntl,Atg10,Atxn1,Bcl11b,Bhlhe23,Bmp10,Camk1d,Ccnd3,Ccnh,Ccr7,Cd44,Cdh13,Celf4,Cited2,Cln6,Cntn1,Creb5,Cyr61,Dab2,Dazl,Dscam,Ebf1,Ebf3,Egr1,Egr2,Epas1,Epc1,Ercc2,Esrrg,Etv1,Etv5,Eya1,Fcgr3,Fezf2,Fgf1,Fgfr2,Foxa2,Foxc1,Foxi1,Foxo1,Fzd7,Fzd8,Gata3,Gata6,Gli2,Gm5136,Gpam,Gpbp1,Gpr65,Grem1,Hif1a,Hipk2,Hmga2,Id2,Igf1r,Ihh,Ikzf2,Il15,Il33,Ing1,Inh…
GO Biological Process	GO:0006139	nucleobase-containing compound metabolic process	13	2.76279e-06	0.023713	0.00182408	1.24257	273.625	340	0.264628	0.32882	204	6.74049e-05	0.578536	0.00283596	1.21401	260.294	316	3387	0.203346	0.0932979	region_0,region_100,region_1001,region_1004,region_1005,region_1008,region_1015,region_1023,region_1024,region_1027,region_108,region_109,region_11,region_110,region_111,region_112,region_113,region_114,region_122,region_123,region_133,region_134,region_135,region_138,region_15,region_158,region_161,region_162,region_169,region_173,region_177,region_179,region_180,region_184,region_189,region_190…	1300010F03Rik,1600027N09Rik,2210012G02Rik,2210018M11Rik,A730011L01Rik,Aarsd1,Aatf,Abca1,Abca12,Abca13,Abca4,Abcc4,Abcd2,Abra,Adcy2,Adcy8,Adnp,Aebp2,Agap1,Apaf1,Arl4a,Arntl,Asxl2,Atic,Atp1a3,Atp1b2,Atp2a3,Atp6v1b1,Bach2,Bard1,Bbx,Bcl11b,Bcl6,Bcor,Bhlhe23,Bhlhe40,Bnc2,Bptf,C1d,C330006K01Rik,Camta1,Casp3,Casz1,Ccdc101,Ccne1,Ccnh,Cdca7l,Cdk12,Celf4,Chd7,Chd9,Cited2,Cmpk2,Creb3l1,Creb5,Cstf2t,Ctbp2,Ct…
GO Biological Process	GO:0006351	transcription, DNA-dependent	14	2.95827e-06	0.0253908	0.00181363	1.32877	173.092	230	0.167401	0.222437	70	2.582e-08	0.000221613	3.1659e-06	1.45995	133.567	195	1738	0.125483	0.112198	region_0,region_100,region_1001,region_1015,region_1024,region_1027,region_110,region_111,region_112,region_113,region_114,region_122,region_123,region_133,region_134,region_135,region_15,region_158,region_161,region_162,region_169,region_173,region_179,region_184,region_193,region_197,region_198,region_199,region_200,region_203,region_208,region_211,region_213,region_214,region_216,region_217,re…	1600027N09Rik,2210012G02Rik,2210018M11Rik,Aatf,Abra,Adnp,Aebp2,Arntl,Asxl2,Bach2,Bbx,Bcl11b,Bcl6,Bcor,Bhlhe23,Bhlhe40,Bnc2,Bptf,C1d,Camta1,Casz1,Ccdc101,Ccnh,Cdca7l,Chd7,Chd9,Cited2,Creb3l1,Creb5,Ctbp2,Ctnnd2,Dach1,Dnttip2,Dpf1,Dpf3,E2f7,E2f8,Ebf1,Ebf3,Egr1,Egr2,Eif2c2,Ell,Elp3,Epas1,Epc1,Erbb4,Ercc2,Erg,Esrrg,Etv1,Etv5,Eya1,Eya4,Fezf2,Foxa2,Foxc1,Foxi1,Foxo1,Gata3,Gata6,Gbx2,Gli2,Gpbp1,Gpbp1l1,G…
GO Biological Process	GO:0009059	macromolecule biosynthetic process	15	3.81099e-06	0.0327097	0.00218065	1.28095	216.246	277	0.209135	0.267892	103	6.44329e-07	0.00553028	5.3692e-05	1.3371	183.981	246	2394	0.158301	0.102757	region_0,region_100,region_1001,region_1015,region_1024,region_1027,region_11,region_110,region_111,region_112,region_113,region_114,region_122,region_123,region_133,region_134,region_135,region_15,region_158,region_161,region_162,region_168,region_169,region_172,region_173,region_177,region_179,region_184,region_190,region_193,region_197,region_198,region_199,region_200,region_203,region_208,reg…	1600027N09Rik,2210012G02Rik,2210018M11Rik,Aarsd1,Aatf,Abca1,Abra,Adnp,Aebp2,Angpt1,Apoa1,Arntl,Asxl2,Atg10,B3galt2,B3gnt3,Bach2,Bbx,Bcl11b,Bcl6,Bcor,Bhlhe23,Bhlhe40,Bnc2,Bptf,C1d,Camta1,Casz1,Ccdc101,Ccne1,Ccnh,Cdca7l,Chd7,Chd9,Chst12,Cited2,Cog3,Creb3l1,Creb5,Ctbp2,Ctnnd2,Dach1,Dnttip2,Dpf1,Dpf3,E2f7,E2f8,Ebf1,Ebf3,Eef1e1,Eftud1,Egr1,Egr2,Eif2c2,Eif2s2,Eif4g2,Ell,Elp3,Epas1,Epc1,Erbb4,Ercc2,Erg,…
GO Biological Process	GO:0043170	macromolecule metabolic process	16	3.89229e-06	0.0334076	0.00208797	1.17207	415.503	487	0.40184	0.470986	258	0.000337334	1	0.0112222	1.14032	413.918	472	5386	0.303732	0.0876346	region_0,region_100,region_1001,region_1004,region_1011,region_1013,region_1015,region_1016,region_1018,region_1019,region_1020,region_1021,region_1023,region_1024,region_1027,region_106,region_108,region_109,region_11,region_110,region_111,region_112,region_113,region_114,region_121,region_122,region_123,region_127,region_128,region_133,region_134,region_135,region_136,region_137,region_138,regi…	1600027N09Rik,2010111I01Rik,2210012G02Rik,2210018M11Rik,A730011L01Rik,Aarsd1,Aatf,Abca1,Abhd5,Abra,Acaca,Adam7,Adamts16,Adamts7,Adamts9,Adnp,Adrbk2,Aebp2,Agbl1,Angpt1,Aoah,Apaf1,Apoa1,Araf,Arntl,Asxl2,Atg10,B3galt2,B3gnt3,Bach2,Bard1,Bbx,Bcl11b,Bcl6,Bcor,Bhlhe23,Bhlhe40,Bmp10,Bmpr1b,Bnc2,Bptf,C1d,C330006K01Rik,C80913,Camk1d,Camk1g,Camta1,Casp3,Casz1,Ccdc101,Ccne1,Ccnh,Ccr7,Cct6b,Cdc42bpa,Cdca7l,C…
GO Biological Process	GO:0044237	cellular metabolic process	17	4.09778e-06	0.0351713	0.0020689	1.14942	482.85	555	0.466973	0.536751	253	0.000251785	1	0.00854177	1.12434	504.295	567	6562	0.364865	0.0864066	region_0,region_100,region_1001,region_1004,region_1005,region_1007,region_1008,region_101,region_1011,region_1012,region_1015,region_1016,region_1017,region_1018,region_1019,region_1020,region_1021,region_1023,region_1024,region_1027,region_106,region_108,region_109,region_11,region_110,region_111,region_112,region_113,region_114,region_116,region_121,region_122,region_123,region_127,region_129,…	1300010F03Rik,1600027N09Rik,2010111I01Rik,2210012G02Rik,2210018M11Rik,6430573F11Rik,A730011L01Rik,Aarsd1,Aatf,Abca1,Abca12,Abca13,Abca4,Abcc4,Abcd2,Abhd5,Abra,Acaca,Acss2,Adck3,Adcy2,Adcy8,Adnp,Adrbk2,Aebp2,Agap1,Agbl1,Agpat4,Ahcy,Aloxe3,Alppl2,Angpt1,Aoah,Apaf1,Apoa1,Araf,Arl4a,Arntl,Asxl2,Atg10,Atic,Atp1a3,Atp1b2,Atp2a3,Atp6v1b1,Azin1,B3galt2,B3gnt3,Bach2,Bard1,Bbx,Bcat1,Bckdhb,Bcl11b,Bcl6,Bcor…
GO Biological Process	GO:0048522	positive regulation of cellular process	18	4.11538e-06	0.0353223	0.00196235	1.24937	256.13	320	0.247708	0.309478	11	3.70148e-15	3.17698e-11	2.88817e-12	1.55402	182.751	284	2378	0.182754	0.119428	region_100,region_1001,region_1003,region_1007,region_101,region_1012,region_1013,region_1014,region_1017,region_1020,region_1024,region_108,region_109,region_11,region_110,region_111,region_112,region_113,region_114,region_126,region_14,region_162,region_165,region_172,region_178,region_179,region_18,region_180,region_182,region_184,region_187,region_190,region_191,region_192,region_193,region_1…	Aatf,Abca1,Abhd5,Ablim1,Abra,Actn4,Actr3,Adamts9,Adnp,Angpt1,Anxa5,Ap3b1,Apc,Apoa1,Araf,Arntl,Atg10,Atxn1,Bard1,Bcl11b,Bcl6,Bhlhe23,Bmp10,Bmpr1b,Cadps,Camk1d,Car2,Casp3,Cav3,Ccnd3,Ccne1,Ccnh,Ccr7,Cd44,Cd83,Cdca7l,Cdh13,Cdh4,Cdkn2c,Celf4,Cited2,Cln6,Cnr1,Cntfr,Cntn2,Cradd,Creb5,Ctla4,Cyr61,Dab1,Dab2,Dab2ip,Dap,Dazl,Dct,Ddx20,Dpp4,Dscam,Dusp6,Ebf1,Ebf3,Eef1e1,Egr1,Egr2,Ei24,Epas1,Epc1,Epha3,Epha7,E…
GO Biological Process	GO:0031328	positive regulation of cellular biosynthetic process	19	4.4604e-06	0.0382836	0.00201492	1.3932	125.61	175	0.12148	0.169246	24	1.45403e-12	1.24799e-08	5.19996e-10	1.8069	79.6943	144	1037	0.0926641	0.138862	region_1001,region_1003,region_1012,region_1013,region_1014,region_1024,region_113,region_114,region_126,region_165,region_18,region_184,region_187,region_190,region_197,region_203,region_21,region_216,region_217,region_218,region_225,region_23,region_24,region_240,region_244,region_245,region_246,region_251,region_252,region_259,region_263,region_271,region_276,region_280,region_291,region_293,r…	Aatf,Abca1,Ablim1,Abra,Adnp,Arntl,Atxn1,Bcl11b,Bhlhe23,Bmp10,Ccnh,Ccr7,Cited2,Creb5,Cyr61,Dab2,Dazl,Ebf1,Ebf3,Egr1,Egr2,Epas1,Epc1,Ercc2,Esrrg,Etv1,Etv5,Eya1,Fcgr3,Fezf2,Fgf1,Fgfr2,Foxa2,Foxc1,Foxi1,Foxo1,Fzd7,Fzd8,Gata3,Gata6,Gli2,Gpam,Gpbp1,Gpr65,Grem1,Hif1a,Hipk2,Hmga2,Id2,Igf1r,Ihh,Ikzf2,Il33,Ing1,Inhba,Ino80,Insl3,Irs2,Kat2b,Kitl,Klf12,Klf5,Klf6,Lef1,Lhx3,Lif,Lmo1,Lmx1b,Maf,Maml2,Mc2r,Mc4r,M…
GO Biological Process	GO:0048583	regulation of response to stimulus	20	5.60771e-06	0.048131	0.00240655	1.30573	184.572	241	0.178503	0.233075	19	4.11226e-13	3.52955e-09	1.85766e-10	1.62947	127.649	208	1661	0.133848	0.125226	region_100,region_1003,region_1006,region_101,region_1013,region_1021,region_1033,region_108,region_109,region_119,region_120,region_121,region_128,region_129,region_133,region_135,region_14,region_141,region_144,region_154,region_155,region_157,region_159,region_165,region_172,region_178,region_179,region_18,region_180,region_186,region_187,region_188,region_206,region_207,region_21,region_213,r…	1700023I07Rik,Abra,Afap1,Agap1,Angpt1,Aoah,Apc,Apoa1,Arhgap15,Arhgap6,Atxn1,Bcl6,Bmp10,Cacng4,Cacng5,Camk1d,Cav3,Ccr7,Cd247,Cd44,Cdc42bpa,Cdh13,Cdk12,Cited2,Cnksr3,Cnr1,Cntn2,Ctla4,Cul3,Cyr61,Cyth4,Dab1,Dab2,Dab2ip,Dand5,Ddit4l,Dkk4,Dpp4,Dscam,Dusp4,Dusp6,Eef1e1,Egr1,Epha3,Epha4,Epha5,Epha7,Ephb1,Errfi1,Exoc4,Eya1,Fbn2,Fbp1,Fcgr3,Fem1b,Fgf1,Fgfr2,Foxa2,Foxo1,Fyn,Fzd10,Gab2,Garnl3,Gata3,Gata6,Gli2…
GO Biological Process	GO:0010556	regulation of macromolecule biosynthetic process	21	5.72014e-06	0.0490959	0.0023379	1.24041	263.622	327	0.254953	0.316248	84	7.72255e-08	0.000662826	7.89079e-06	1.32486	224.174	297	2917	0.19112	0.101817	region_0,region_1,region_100,region_1001,region_1003,region_1013,region_1014,region_1015,region_1024,region_1027,region_1031,region_11,region_110,region_111,region_112,region_113,region_114,region_122,region_123,region_126,region_127,region_133,region_134,region_135,region_141,region_15,region_158,region_159,region_16,region_161,region_162,region_165,region_173,region_179,region_18,region_184,reg…	1600027N09Rik,2210018M11Rik,Aarsd1,Aatf,Ablim1,Abra,Adnp,Aebp2,Arntl,Asxl2,Atxn1,Bach2,Basp1,Bbx,Bcl11b,Bcl6,Bcor,Bhlhe23,Bhlhe40,Bmp10,Bnc2,Bptf,C1d,C79407,C80913,Camk1d,Camta1,Casz1,Ccdc101,Ccnh,Ccr7,Cdca7l,Cdk12,Chd7,Chd9,Cited2,Cops2,Creb3l1,Creb5,Ctbp2,Ctnnd2,Cyr61,Dab2,Dach1,Dap,Dazl,Dbx1,Ddx20,Dlx1,Dnttip2,Dpf1,Dpf3,E2f7,E2f8,Ebf1,Ebf3,Egr1,Egr2,Eif2c2,Eif4g2,Ell,Elp3,Epas1,Epc1,Epha5,Erbb…
GO Biological Process	GO:0090304	nucleic acid metabolic process	22	6.10215e-06	0.0523747	0.00238067	1.25878	235.943	297	0.228185	0.287234	239	0.000180263	1	0.00647362	1.22365	216.566	265	2818	0.170528	0.0940383	region_0,region_100,region_1001,region_1004,region_1015,region_1023,region_1024,region_1027,region_11,region_110,region_111,region_112,region_113,region_114,region_122,region_123,region_133,region_134,region_135,region_138,region_15,region_158,region_161,region_162,region_169,region_173,region_177,region_179,region_180,region_184,region_189,region_193,region_197,region_198,region_199,region_2,reg…	1600027N09Rik,2210012G02Rik,2210018M11Rik,A730011L01Rik,Aarsd1,Aatf,Abra,Adnp,Aebp2,Apaf1,Arntl,Asxl2,Bach2,Bard1,Bbx,Bcl11b,Bcl6,Bcor,Bhlhe23,Bhlhe40,Bnc2,Bptf,C1d,C330006K01Rik,Camta1,Casp3,Casz1,Ccdc101,Ccne1,Ccnh,Cdca7l,Cdk12,Celf4,Chd7,Chd9,Cited2,Creb3l1,Creb5,Cstf2t,Ctbp2,Ctnnd2,Cwc22,Dach1,Dcp2,Ddx20,Dhx8,Dnttip2,Dpf1,Dpf3,E2f7,E2f8,Ebf1,Ebf3,Eef1e1,Eepd1,Egr1,Egr2,Eif2c2,Eif4g2,Elac2,Ell…
GO Biological Process	GO:2000112	regulation of cellular macromolecule biosynthetic process	23	6.17676e-06	0.0530152	0.00230501	1.24114	261.05	324	0.252466	0.313346	77	5.04202e-08	0.000432757	5.62022e-06	1.334	219.64	293	2858	0.188546	0.102519	region_0,region_1,region_100,region_1001,region_1003,region_1013,region_1014,region_1015,region_1024,region_1027,region_1031,region_11,region_110,region_111,region_112,region_113,region_114,region_122,region_123,region_126,region_127,region_133,region_134,region_135,region_141,region_15,region_158,region_159,region_16,region_161,region_162,region_165,region_173,region_179,region_18,region_184,reg…	1600027N09Rik,2210018M11Rik,Aarsd1,Aatf,Ablim1,Abra,Adnp,Aebp2,Arntl,Asxl2,Atxn1,Bach2,Basp1,Bbx,Bcl11b,Bcl6,Bcor,Bhlhe23,Bhlhe40,Bmp10,Bnc2,Bptf,C1d,C79407,C80913,Camk1d,Camta1,Casz1,Ccdc101,Ccnh,Ccr7,Cdca7l,Cdk12,Chd7,Chd9,Cited2,Cops2,Creb3l1,Creb5,Ctbp2,Ctnnd2,Cyr61,Dab2,Dach1,Dap,Dazl,Dbx1,Ddx20,Dlx1,Dnttip2,Dpf1,Dpf3,E2f7,E2f8,Ebf1,Ebf3,Egr1,Egr2,Eif2c2,Eif4g2,Ell,Elp3,Epas1,Epc1,Epha5,Erbb…
GO Biological Process	GO:0009891	positive regulation of biosynthetic process	24	6.54332e-06	0.0561613	0.00234006	1.38403	126.443	175	0.122285	0.169246	28	4.04482e-12	3.47167e-08	1.23988e-09	1.78284	80.7702	144	1051	0.0926641	0.137012	region_1001,region_1003,region_1012,region_1013,region_1014,region_1024,region_113,region_114,region_126,region_165,region_18,region_184,region_187,region_190,region_197,region_203,region_21,region_216,region_217,region_218,region_225,region_23,region_24,region_240,region_244,region_245,region_246,region_251,region_252,region_259,region_263,region_271,region_276,region_280,region_291,region_293,r…	Aatf,Abca1,Ablim1,Abra,Adnp,Arntl,Atxn1,Bcl11b,Bhlhe23,Bmp10,Ccnh,Ccr7,Cited2,Creb5,Cyr61,Dab2,Dazl,Ebf1,Ebf3,Egr1,Egr2,Epas1,Epc1,Ercc2,Esrrg,Etv1,Etv5,Eya1,Fcgr3,Fezf2,Fgf1,Fgfr2,Foxa2,Foxc1,Foxi1,Foxo1,Fzd7,Fzd8,Gata3,Gata6,Gli2,Gpam,Gpbp1,Gpr65,Grem1,Hif1a,Hipk2,Hmga2,Id2,Igf1r,Ihh,Ikzf2,Il33,Ing1,Inhba,Ino80,Insl3,Irs2,Kat2b,Kitl,Klf12,Klf5,Klf6,Lef1,Lhx3,Lif,Lmo1,Lmx1b,Maf,Maml2,Mc2r,Mc4r,M…
GO Biological Process	GO:0031325	positive regulation of cellular metabolic process	25	7.17356e-06	0.0615707	0.00246283	1.33993	152.993	205	0.147962	0.198259	20	4.42848e-13	3.80097e-09	1.90048e-10	1.7173	101.904	175	1326	0.112613	0.131976	region_1001,region_1003,region_1007,region_1012,region_1013,region_1014,region_1017,region_1020,region_1024,region_113,region_114,region_126,region_165,region_172,region_18,region_184,region_187,region_190,region_192,region_197,region_203,region_21,region_216,region_217,region_218,region_225,region_23,region_234,region_24,region_240,region_244,region_245,region_246,region_251,region_252,region_25…	Aatf,Abca1,Abhd5,Ablim1,Abra,Adnp,Angpt1,Apoa1,Araf,Arntl,Atg10,Atxn1,Bcl11b,Bhlhe23,Bmp10,Ccnd3,Ccnh,Ccr7,Cd44,Celf4,Cited2,Cln6,Creb5,Cyr61,Dab2,Dazl,Dscam,Ebf1,Ebf3,Egr1,Egr2,Epas1,Epc1,Ercc2,Esrrg,Etv1,Etv5,Eya1,Fcgr3,Fezf2,Fgf1,Fgfr2,Foxa2,Foxc1,Foxi1,Foxo1,Fzd7,Fzd8,Gata3,Gata6,Gli2,Gm5136,Gpam,Gpbp1,Gpr65,Grem1,Hif1a,Hipk2,Hmga2,Id2,Igf1r,Ihh,Ikzf2,Il15,Il33,Ing1,Inhba,Ino80,Insl3,Irs2,Itg…
GO Biological Process	GO:0042325	regulation of phosphorylation	26	8.62652e-06	0.0740414	0.00284775	1.52842	71.9696	110	0.0696031	0.106383	75	4.61551e-08	0.000396149	5.28199e-06	1.80043	48.8771	88	636	0.0566281	0.138365	region_101,region_1020,region_108,region_109,region_11,region_121,region_144,region_154,region_155,region_159,region_163,region_165,region_172,region_178,region_179,region_187,region_206,region_207,region_209,region_226,region_23,region_232,region_233,region_236,region_24,region_252,region_257,region_259,region_269,region_270,region_280,region_301,region_306,region_309,region_323,region_324,regio…	4933415F23Rik,Adnp,Angpt1,Apc,Apoa1,Araf,Atxn1,Bard1,Bmp10,Casp3,Cav3,Ccnd3,Ccne1,Ccnh,Ccr7,Cd44,Cdk12,Cdkn2c,Cerkl,Cnksr3,Cyr61,Dab1,Dab2,Dab2ip,Dscam,Dusp4,Dusp6,Epha4,Epha7,Errfi1,Fgf1,Fnip2,Foxa2,Fzd10,Fzd7,Fzd8,Gnaq,Grb10,Hgf,Hmgcr,Htr2b,Il15,Irs2,Itgb1,Itgb2l,Kat2b,Kitl,Lif,Lyn,Malt1,Map2k6,Map3k7,Mul1,Nr2f2,Nrg1,Park2,Pde6h,Pdgfa,Pdgfc,Pick1,Pin1,Pkia,Ppef2,Prkar2b,Prkca,Prkce,Prkrip1,Prox…
GO Biological Process	GO:0006807	nitrogen compound metabolic process	27	8.84459e-06	0.0759132	0.0028116	1.21135	305.443	370	0.2954	0.357834	231	0.000161127	1	0.00598681	1.18728	292.264	347	3803	0.223295	0.0912437	region_0,region_100,region_1001,region_1004,region_1005,region_1008,region_1015,region_1017,region_1023,region_1024,region_1027,region_108,region_109,region_11,region_110,region_111,region_112,region_113,region_114,region_122,region_123,region_133,region_134,region_135,region_138,region_15,region_158,region_161,region_162,region_168,region_169,region_173,region_175,region_177,region_179,region_18…	1300010F03Rik,1600027N09Rik,2210012G02Rik,2210018M11Rik,A730011L01Rik,Aarsd1,Aatf,Abca1,Abca12,Abca13,Abca4,Abcc4,Abcd2,Abra,Adcy2,Adcy8,Adnp,Aebp2,Agap1,Angpt1,Apaf1,Apoa1,Arl4a,Arntl,Asxl2,Atic,Atp1a3,Atp1b2,Atp2a3,Atp6v1b1,Azin1,Bach2,Bard1,Bbx,Bcat1,Bckdhb,Bcl11b,Bcl6,Bcor,Bhlhe23,Bhlhe40,Bnc2,Bptf,Btd,C1d,C330006K01Rik,Camta1,Casp3,Casz1,Ccdc101,Ccne1,Ccnh,Cdca7l,Cdk12,Celf4,Chd7,Chd9,Chst1,…
GO Biological Process	GO:0048518	positive regulation of biological process	28	1.02354e-05	0.0878506	0.00313752	1.22544	276.635	339	0.267539	0.327853	14	8.77074e-15	7.52792e-11	5.37709e-12	1.51282	202.271	306	2632	0.196911	0.116261	region_100,region_1001,region_1003,region_1007,region_101,region_1012,region_1013,region_1014,region_1017,region_1020,region_1024,region_108,region_109,region_11,region_110,region_111,region_112,region_113,region_114,region_126,region_131,region_135,region_14,region_162,region_165,region_172,region_173,region_178,region_179,region_18,region_180,region_182,region_184,region_187,region_190,region_1…	Aatf,Abca1,Abhd5,Ablim1,Abra,Actn4,Actr3,Adamts9,Adnp,Angpt1,Anxa5,Ap3b1,Apc,Apoa1,Araf,Arntl,Atg10,Atxn1,Bard1,Bcl11b,Bcl6,Bhlhe23,Bmp10,Bmpr1b,Cadps,Camk1d,Car2,Casp3,Cav3,Ccnd3,Ccne1,Ccnh,Ccr7,Cd247,Cd44,Cd83,Cdca7l,Cdh13,Cdh4,Cdkn2c,Celf4,Chd7,Chrm3,Cited2,Cln6,Cnksr3,Cnr1,Cntfr,Cntn1,Cntn2,Cradd,Creb5,Ctla4,Cyr61,Dab1,Dab2,Dab2ip,Dap,Dazl,Dct,Ddx20,Dpp4,Dscam,Dusp6,Ebf1,Ebf3,Eef1e1,Egr1,Egr2…
GO Biological Process	GO:0048731	system development	29	1.24898e-05	0.1072	0.00369655	1.20459	311.308	375	0.301072	0.362669	5	1.79575e-18	1.5413e-14	3.08259e-15	1.58125	204.269	323	2658	0.207851	0.12152	region_1,region_1001,region_1002,region_1004,region_1006,region_1011,region_1013,region_1014,region_1015,region_102,region_1024,region_1026,region_1033,region_11,region_113,region_114,region_119,region_120,region_121,region_126,region_135,region_141,region_143,region_148,region_149,region_15,region_150,region_152,region_153,region_158,region_159,region_16,region_164,region_165,region_172,region_1…	Ablim1,Actr3,Adnp,Amelx,Angpt1,Apaf1,Apc,Apoa1,Atic,Atp6v1b1,Atxn10,Bai2,Basp1,Bcl11b,Bcl6,Bcor,Bfsp2,Bhlhe23,Bmp10,Bmpr1b,Bptf,Camk1d,Car2,Casp3,Ccne1,Ccr7,Cd44,Cdh13,Cdh23,Cdh4,Cdh5,Cdkn2c,Chd7,Chl1,Cited2,Cnr1,Cntfr,Cntn2,Cntn3,Cntn4,Col4a4,Cops2,Creb5,Cryba4,Cyr61,Dab1,Dbx1,Dcc,Dct,Diap1,Dlg2,Dlx1,Dok5,Dpf1,Dpf3,Dscam,Dyrk3,Egr1,Egr2,Eif2s2,Enah,Epas1,Epha3,Epha4,Epha5,Epha7,Ephb1,Ephb4,Erbb4…
GO Biological Process	GO:0048856	anatomical structure development	30	1.28922e-05	0.110654	0.00368845	1.19347	334.32	399	0.323327	0.38588	9	1.11369e-16	9.5588e-13	1.06209e-13	1.5105	228.401	345	2972	0.222008	0.116083	region_1,region_1001,region_1002,region_1004,region_1006,region_1011,region_1013,region_1014,region_1015,region_102,region_1024,region_1026,region_1033,region_11,region_110,region_111,region_112,region_113,region_114,region_119,region_120,region_121,region_126,region_135,region_141,region_143,region_148,region_149,region_15,region_150,region_152,region_153,region_154,region_155,region_158,region_…	Ablim1,Actr3,Adnp,Amelx,Angpt1,Apaf1,Apc,Apoa1,Atic,Atp6v1b1,Atxn10,B9d1,Bai2,Basp1,Bcl11b,Bcl6,Bcor,Bfsp2,Bhlhe23,Bmp10,Bmpr1b,Bptf,Camk1d,Car2,Casp3,Ccne1,Ccr7,Cd44,Cdh13,Cdh23,Cdh4,Cdh5,Cdkn2c,Chd7,Chl1,Cited2,Cml2,Cnr1,Cntfr,Cntn2,Cntn3,Cntn4,Col4a4,Cops2,Creb5,Cryba4,Csrp2,Ctnnd2,Cul3,Cyr61,Dab1,Dab2,Dazl,Dbx1,Dcc,Dct,Diap1,Dlg2,Dlx1,Dok5,Dpf1,Dpf3,Dscam,Dusp4,Dyrk3,Egr1,Egr2,Eif2s2,Enah,Epa…
GO Biological Process	GO:0019220	regulation of phosphate metabolic process	31	1.36895e-05	0.117497	0.00379023	1.49872	76.0649	114	0.0735637	0.110252	82	7.38572e-08	0.000633917	7.73069e-06	1.76903	50.8752	90	662	0.0579151	0.135952	region_101,region_1020,region_1021,region_108,region_109,region_11,region_121,region_144,region_154,region_155,region_159,region_163,region_165,region_172,region_178,region_179,region_187,region_206,region_207,region_209,region_226,region_23,region_232,region_233,region_236,region_24,region_252,region_257,region_259,region_269,region_270,region_280,region_301,region_306,region_309,region_323,regi…	1700023I07Rik,4933415F23Rik,Adnp,Angpt1,Apc,Apoa1,Araf,Atxn1,Bard1,Bmp10,Casp3,Cav3,Ccnd3,Ccne1,Ccnh,Ccr7,Cd44,Cdk12,Cdkn2c,Cerkl,Cnksr3,Cyr61,Dab1,Dab2,Dab2ip,Dscam,Dusp4,Dusp6,Epha4,Epha7,Errfi1,Fgf1,Fnip2,Foxa2,Fzd10,Fzd7,Fzd8,Gnaq,Grb10,Hgf,Hmgcr,Htr2b,Il15,Irs2,Itgb1,Itgb2l,Kat2b,Kitl,Lif,Lyn,Malt1,Map2k6,Map3k7,Mef2c,Mul1,Nr2f2,Nrg1,Park2,Pde6h,Pdgfa,Pdgfc,Pick1,Pin1,Pkia,Ppef2,Prkar2b,Prkc…
GO Biological Process	GO:0008152	metabolic process	32	1.45102e-05	0.124541	0.00389189	1.1245	541.574	609	0.523766	0.588975	818	0.0309068	1	0.324295	1.05892	593.058	628	7717	0.404118	0.0813788	region_0,region_100,region_1001,region_1002,region_1004,region_1005,region_1007,region_1008,region_101,region_1011,region_1012,region_1013,region_1015,region_1016,region_1017,region_1018,region_1019,region_1020,region_1021,region_1023,region_1024,region_1027,region_103,region_106,region_108,region_109,region_11,region_110,region_111,region_112,region_113,region_114,region_116,region_121,region_12…	1300010F03Rik,1600027N09Rik,2010111I01Rik,2210012G02Rik,2210018M11Rik,5033411D12Rik,6430573F11Rik,A730011L01Rik,Aarsd1,Aatf,Abca1,Abca12,Abca13,Abca4,Abcc4,Abcd2,Abhd5,Abra,Acaca,Acss2,Adam7,Adamts16,Adamts7,Adamts9,Adck3,Adcy2,Adcy8,Adnp,Adrbk2,Aebp2,Agap1,Agbl1,Agpat4,Ahcy,Akr1e1,Aldh1b1,Aloxe3,Alppl2,Angpt1,Aoah,Apaf1,Apoa1,Araf,Arl4a,Arntl,Asxl2,Atg10,Atic,Atp1a3,Atp1b2,Atp2a3,Atp6v1b1,Azin1,…
GO Biological Process	GO:0045935	positive regulation of nucleobase-containing compound metabolic process	33	1.46936e-05	0.126115	0.00382166	1.37859	120.413	166	0.116454	0.160542	22	6.99985e-13	6.00798e-09	2.7309e-10	1.85695	73.7768	137	960	0.0881596	0.142708	region_1001,region_1003,region_1013,region_1014,region_1024,region_113,region_114,region_126,region_165,region_18,region_184,region_187,region_190,region_197,region_203,region_21,region_216,region_217,region_218,region_225,region_23,region_24,region_240,region_244,region_245,region_246,region_251,region_252,region_259,region_263,region_271,region_276,region_280,region_291,region_298,region_299,re…	Aatf,Abca1,Ablim1,Abra,Adnp,Arntl,Atxn1,Bcl11b,Bhlhe23,Bmp10,Ccnh,Celf4,Cited2,Creb5,Cyr61,Dab2,Ebf1,Ebf3,Egr1,Egr2,Epas1,Epc1,Ercc2,Esrrg,Etv1,Etv5,Eya1,Fezf2,Fgf1,Fgfr2,Foxa2,Foxc1,Foxi1,Foxo1,Fzd7,Fzd8,Gata3,Gata6,Gli2,Gm5136,Gpbp1,Gpr65,Grem1,Hif1a,Hipk2,Hmga2,Id2,Igf1r,Ihh,Ikzf2,Il33,Ing1,Inhba,Ino80,Insl3,Kat2b,Kitl,Klf12,Klf5,Klf6,Lef1,Lhx3,Lif,Lmo1,Lmx1b,Maf,Maml2,Mc2r,Mc4r,Med30,Mef2c,Me…
GO Biological Process	GO:0009987	cellular process	34	1.55193e-05	0.133202	0.0039177	1.07129	786.9	843	0.761025	0.81528	1006	0.0495467	1	0.422723	1.0322	957.177	988	12455	0.635779	0.0793256	region_0,region_1,region_10,region_100,region_1001,region_1002,region_1004,region_1005,region_1006,region_1007,region_1008,region_101,region_1011,region_1012,region_1013,region_1014,region_1015,region_1016,region_1017,region_1018,region_1019,region_102,region_1020,region_1021,region_1023,region_1024,region_1027,region_1029,region_103,region_1030,region_1033,region_104,region_105,region_106,region…	1190002H23Rik,1300010F03Rik,1600027N09Rik,1810011O10Rik,2010111I01Rik,2210012G02Rik,2210018M11Rik,2310046K01Rik,2610039C10Rik,6430573F11Rik,A730011L01Rik,Aarsd1,Aatf,Abca1,Abca12,Abca13,Abca4,Abcc4,Abcd2,Abhd5,Ablim1,Abra,Acaca,Acss2,Actn1,Actn4,Actr10,Actr3,Adck3,Adcy2,Adcy8,Adnp,Adrbk2,Aebp2,Afap1,Agap1,Agbl1,Agpat4,Ahcy,Aloxe3,Alppl2,Amelx,Angpt1,Ank,Aoah,Ap3b1,Ap3m1,Ap4s1,Apaf1,Apc,Apoa1,Araf…
GO Biological Process	GO:0034641	cellular nitrogen compound metabolic process	35	1.55443e-05	0.133417	0.00381191	1.20893	297.784	360	0.287992	0.348162	247	0.000217221	1	0.0075482	1.18612	284.963	338	3708	0.217503	0.0911543	region_0,region_100,region_1001,region_1004,region_1005,region_1008,region_1015,region_1017,region_1023,region_1024,region_1027,region_108,region_109,region_11,region_110,region_111,region_112,region_113,region_114,region_122,region_123,region_133,region_134,region_135,region_138,region_15,region_158,region_161,region_162,region_169,region_173,region_175,region_177,region_179,region_180,region_18…	1300010F03Rik,1600027N09Rik,2210012G02Rik,2210018M11Rik,A730011L01Rik,Aarsd1,Aatf,Abca1,Abca12,Abca13,Abca4,Abcc4,Abcd2,Abra,Adcy2,Adcy8,Adnp,Aebp2,Agap1,Apaf1,Apoa1,Arl4a,Arntl,Asxl2,Atic,Atp1a3,Atp1b2,Atp2a3,Atp6v1b1,Azin1,Bach2,Bard1,Bbx,Bcat1,Bckdhb,Bcl11b,Bcl6,Bcor,Bhlhe23,Bhlhe40,Bnc2,Bptf,C1d,C330006K01Rik,Camta1,Casp3,Casz1,Ccdc101,Ccne1,Ccnh,Cdca7l,Cdk12,Celf4,Chd7,Chd9,Cited2,Cmpk2,Creb…
GO Biological Process	GO:0023051	regulation of signaling	36	1.57678e-05	0.135335	0.0037593	1.29487	179.168	232	0.173277	0.224371	13	6.12975e-15	5.26116e-11	4.04705e-12	1.71731	117.044	201	1523	0.129344	0.131976	region_100,region_101,region_1013,region_1017,region_1021,region_1023,region_1033,region_108,region_109,region_118,region_121,region_126,region_128,region_129,region_133,region_137,region_14,region_141,region_144,region_154,region_155,region_159,region_165,region_170,region_172,region_173,region_178,region_179,region_18,region_180,region_186,region_187,region_200,region_206,region_207,region_21,r…	1700023I07Rik,Abra,Adnp,Afap1,Agap1,Angpt1,Apc,Arhgap15,Arhgap6,Atxn1,Bcl6,Bhlhe40,Bmp10,Cacng4,Cacng5,Cav3,Ccr7,Cd44,Cdc42bpa,Cdh13,Cdk12,Chd7,Cited2,Cnksr3,Cnr1,Cntn2,Ctnnd2,Cul3,Cyr61,Cyth4,Dab1,Dab2,Dab2ip,Dand5,Ddit4l,Dkk4,Dusp4,Dusp6,Eef1e1,Egr1,Egr2,Epha3,Epha4,Epha5,Epha7,Ephb1,Erbb4,Errfi1,Exoc4,Eya1,Fbn2,Fbp1,Fgf1,Fgfr2,Foxa2,Foxo1,Fzd10,Garnl3,Gata3,Gata6,Gli2,Gpr65,Grb10,Grem1,Gria3,G…
GO Biological Process	GO:0010604	positive regulation of macromolecule metabolic process	37	1.65803e-05	0.142309	0.00384617	1.32559	152.386	202	0.147375	0.195358	34	1.70589e-11	1.46417e-07	4.30637e-09	1.669	100.06	167	1302	0.107465	0.128264	region_1001,region_1003,region_1013,region_1014,region_1020,region_1024,region_113,region_114,region_126,region_165,region_172,region_18,region_184,region_187,region_192,region_197,region_203,region_21,region_216,region_217,region_218,region_225,region_23,region_234,region_24,region_240,region_244,region_245,region_246,region_251,region_252,region_259,region_263,region_271,region_276,region_280,r…	Aatf,Ablim1,Abra,Adnp,Angpt1,Apc,Araf,Arntl,Atg10,Atxn1,Bcl11b,Bhlhe23,Bmp10,Ccnd3,Ccnh,Ccr7,Cd44,Cdh13,Celf4,Cited2,Cln6,Cntn1,Creb5,Cyr61,Dab2,Dazl,Ebf1,Ebf3,Egr1,Egr2,Epas1,Epc1,Ercc2,Esrrg,Etv1,Etv5,Eya1,Fcgr3,Fezf2,Fgf1,Fgfr2,Foxa2,Foxc1,Foxi1,Foxo1,Fzd7,Fzd8,Gata3,Gata6,Gli2,Gm5136,Gpbp1,Grem1,Hif1a,Hipk2,Hmga2,Id2,Igf1r,Ihh,Ikzf2,Il15,Il33,Ing1,Inhba,Ino80,Irs2,Itgb1,Jarid2,Kat2b,Kitl,Klf1…
GO Biological Process	GO:0051173	positive regulation of nitrogen compound metabolic process	38	1.72431e-05	0.147998	0.00389468	1.37287	121.643	167	0.117643	0.161509	25	1.56794e-12	1.34576e-08	5.38305e-10	1.83233	75.3138	138	980	0.0888031	0.140816	region_1001,region_1003,region_1013,region_1014,region_1017,region_1024,region_113,region_114,region_126,region_165,region_18,region_184,region_187,region_190,region_197,region_203,region_21,region_216,region_217,region_218,region_225,region_23,region_24,region_240,region_244,region_245,region_246,region_251,region_252,region_259,region_263,region_271,region_276,region_280,region_291,region_298,r…	Aatf,Abca1,Ablim1,Abra,Adnp,Arntl,Atxn1,Bcl11b,Bhlhe23,Bmp10,Ccnh,Celf4,Cited2,Creb5,Cyr61,Dab2,Ebf1,Ebf3,Egr1,Egr2,Epas1,Epc1,Ercc2,Esrrg,Etv1,Etv5,Eya1,Fezf2,Fgf1,Fgfr2,Foxa2,Foxc1,Foxi1,Foxo1,Fzd7,Fzd8,Gata3,Gata6,Gli2,Gm5136,Gpbp1,Gpr65,Grem1,Hif1a,Hipk2,Hmga2,Id2,Igf1r,Ihh,Ikzf2,Il33,Ing1,Inhba,Ino80,Insl3,Kat2b,Kitl,Klf12,Klf5,Klf6,Lef1,Lhx3,Lif,Lmo1,Lmx1b,Maf,Maml2,Maob,Mc2r,Mc4r,Med30,Mef…
GO Biological Process	GO:0045893	positive regulation of transcription, DNA-dependent	39	1.89514e-05	0.16266	0.00417077	1.39269	110.577	154	0.106941	0.148936	29	6.59426e-12	5.65985e-08	1.95167e-09	1.87193	65.7074	123	855	0.0791506	0.14386	region_1001,region_1003,region_1013,region_1014,region_1024,region_113,region_114,region_18,region_184,region_187,region_197,region_203,region_216,region_217,region_218,region_225,region_23,region_24,region_240,region_244,region_245,region_246,region_251,region_252,region_263,region_271,region_276,region_280,region_291,region_298,region_299,region_300,region_305,region_325,region_334,region_339,r…	Aatf,Ablim1,Abra,Arntl,Atxn1,Bcl11b,Bhlhe23,Bmp10,Ccnh,Cited2,Creb5,Cyr61,Dab2,Ebf1,Ebf3,Egr1,Egr2,Epas1,Epc1,Ercc2,Esrrg,Etv1,Etv5,Eya1,Fezf2,Fgf1,Fgfr2,Foxa2,Foxc1,Foxi1,Foxo1,Fzd7,Fzd8,Gata3,Gata6,Gli2,Gpbp1,Grem1,Hif1a,Hipk2,Hmga2,Id2,Ihh,Ikzf2,Il33,Ing1,Inhba,Ino80,Kat2b,Klf12,Klf5,Klf6,Lef1,Lhx3,Lif,Lmo1,Lmx1b,Maf,Maml2,Med30,Mef2c,Meis2,Mllt11,Neurod1,Nfia,Nfib,Nfix,Nobox,Notch1,Nr2f2,Onec…
GO Biological Process	GO:0010467	gene expression	40	1.9344e-05	0.16603	0.00415074	1.25431	220.839	277	0.213578	0.267892	217	0.000108285	0.929406	0.00428298	1.24656	195.739	244	2547	0.157014	0.095799	region_0,region_100,region_1001,region_1004,region_1015,region_1023,region_1024,region_1027,region_110,region_111,region_112,region_113,region_114,region_122,region_123,region_133,region_134,region_135,region_138,region_15,region_158,region_161,region_162,region_169,region_172,region_173,region_179,region_180,region_184,region_193,region_197,region_198,region_199,region_200,region_203,region_208,…	1600027N09Rik,2210012G02Rik,2210018M11Rik,Aarsd1,Aatf,Abra,Adnp,Aebp2,Arntl,Asxl2,Bach2,Bbx,Bcl11b,Bcl6,Bcor,Bhlhe23,Bhlhe40,Bnc2,Bptf,C1d,Camta1,Casp3,Casz1,Ccdc101,Ccnh,Cdca7l,Cdk12,Celf4,Chd7,Chd9,Cited2,Creb3l1,Creb5,Cstf2t,Ctbp2,Ctnnd2,Cwc22,Dach1,Ddx20,Dhx8,Dnttip2,Dpf1,Dpf3,E2f7,E2f8,Ebf1,Ebf3,Eef1e1,Eftud1,Egr1,Egr2,Eif2c2,Eif2s2,Eif4g2,Elac2,Ell,Elp3,Epas1,Epc1,Erbb4,Ercc2,Erg,Esrrg,Etv1…
GO Biological Process	GO:0010646	regulation of cell communication	41	2.13155e-05	0.182951	0.00446222	1.35234	130.884	177	0.126581	0.17118	33	1.68061e-11	1.44247e-07	4.37111e-09	1.74133	83.8442	146	1091	0.0939511	0.133822	region_100,region_101,region_1013,region_1017,region_108,region_109,region_118,region_126,region_128,region_137,region_14,region_141,region_144,region_154,region_155,region_165,region_172,region_173,region_179,region_18,region_180,region_187,region_200,region_206,region_207,region_21,region_213,region_225,region_226,region_232,region_233,region_242,region_244,region_245,region_246,region_251,regi…	Abra,Adnp,Angpt1,Apc,Atxn1,Bcl6,Bhlhe40,Bmp10,Cav3,Ccr7,Cd44,Cdh13,Chd7,Cited2,Cnksr3,Cnr1,Cntn2,Ctnnd2,Cul3,Cyr61,Dab1,Dab2,Dab2ip,Dand5,Ddit4l,Dkk4,Dusp4,Dusp6,Eef1e1,Egr1,Egr2,Epha5,Erbb4,Errfi1,Exoc4,Eya1,Fbn2,Fbp1,Fgf1,Fgfr2,Foxa2,Foxo1,Gata3,Gata6,Grb10,Grem1,Grik2,Grik5,Grm3,Hif1a,Hipk2,Hmga2,Htr2b,Igf1r,Ihh,Il15,Inhba,Inhbb,Irs2,Itgb1,Kitl,Lef1,Lif,Lmcd1,Lyn,Malt1,Maob,Map3k7,Mdm2,Mef2c,M…
GO Biological Process	GO:0032268	regulation of cellular protein metabolic process	42	2.71315e-05	0.23287	0.00554453	1.43686	89.0833	128	0.0861541	0.123791	114	1.85114e-06	0.0158883	0.000139371	1.56968	68.1667	107	887	0.0688546	0.120631	region_101,region_1015,region_1020,region_108,region_109,region_11,region_121,region_126,region_144,region_154,region_155,region_159,region_163,region_165,region_172,region_178,region_179,region_184,region_187,region_192,region_2,region_206,region_207,region_209,region_226,region_23,region_232,region_233,region_236,region_24,region_252,region_257,region_259,region_280,region_306,region_309,region…	Aarsd1,Adnp,Angpt1,Apc,Apoa1,Araf,Atg10,Bcor,Bmp10,Casp3,Cav3,Ccnd3,Ccne1,Ccnh,Ccr7,Cd44,Cdk12,Cdkn2c,Cerkl,Cln6,Cnksr3,Cyr61,Dab1,Dab2,Dab2ip,Dazl,Dusp4,Dusp6,Egr1,Eif2c2,Eif4g2,Epha4,Epha7,Errfi1,Fem1b,Fgf1,Fnip2,Fzd10,Fzd8,Gnaq,Hgf,Hmgcr,Htr2b,Il15,Itgb1,Itgb2l,Jarid2,Kat2b,Kitl,Lif,Lyn,Malt1,Map2k6,Map3k7,Mdm2,Mul1,N4bp1,Nanos2,Ndfip2,Nr2f2,Nrg1,Park2,Pax5,Pde6h,Pdgfa,Pdgfc,Peli1,Pick1,Pin1,P…
GO Biological Process	GO:0010628	positive regulation of gene expression	43	2.98807e-05	0.256466	0.00596433	1.36824	117.669	161	0.1138	0.155706	35	3.0578e-11	2.62451e-07	7.49861e-09	1.80451	70.9333	128	923	0.0823681	0.138678	region_1001,region_1003,region_1013,region_1014,region_1024,region_113,region_114,region_18,region_184,region_187,region_197,region_203,region_216,region_217,region_218,region_225,region_23,region_24,region_240,region_244,region_245,region_246,region_251,region_252,region_263,region_271,region_276,region_280,region_291,region_298,region_299,region_300,region_305,region_325,region_332,region_334,r…	Aatf,Ablim1,Abra,Arntl,Atxn1,Bcl11b,Bhlhe23,Bmp10,Ccnh,Cd44,Cdh13,Cited2,Cntn1,Creb5,Cyr61,Dab2,Ebf1,Ebf3,Egr1,Egr2,Epas1,Epc1,Ercc2,Esrrg,Etv1,Etv5,Eya1,Fezf2,Fgf1,Fgfr2,Foxa2,Foxc1,Foxi1,Foxo1,Fzd7,Fzd8,Gata3,Gata6,Gli2,Gpbp1,Grem1,Hif1a,Hipk2,Hmga2,Id2,Ihh,Ikzf2,Il33,Ing1,Inhba,Ino80,Kat2b,Klf12,Klf5,Klf6,Lef1,Lhx3,Lif,Lmo1,Lmx1b,Maf,Maml2,Med30,Mef2c,Meis2,Mllt11,Neurod1,Nfia,Nfib,Nfix,Nobox,…
GO Biological Process	GO:0051254	positive regulation of RNA metabolic process	44	3.36714e-05	0.289002	0.00656822	1.37509	112.72	155	0.109014	0.149903	31	1.18762e-11	1.01933e-07	3.28818e-09	1.85036	67.0139	124	872	0.0797941	0.142202	region_1001,region_1003,region_1013,region_1014,region_1024,region_113,region_114,region_18,region_184,region_187,region_197,region_203,region_216,region_217,region_218,region_225,region_23,region_24,region_240,region_244,region_245,region_246,region_251,region_252,region_263,region_271,region_276,region_280,region_291,region_298,region_299,region_300,region_305,region_325,region_334,region_339,r…	Aatf,Ablim1,Abra,Arntl,Atxn1,Bcl11b,Bhlhe23,Bmp10,Ccnh,Celf4,Cited2,Creb5,Cyr61,Dab2,Ebf1,Ebf3,Egr1,Egr2,Epas1,Epc1,Ercc2,Esrrg,Etv1,Etv5,Eya1,Fezf2,Fgf1,Fgfr2,Foxa2,Foxc1,Foxi1,Foxo1,Fzd7,Fzd8,Gata3,Gata6,Gli2,Gpbp1,Grem1,Hif1a,Hipk2,Hmga2,Id2,Ihh,Ikzf2,Il33,Ing1,Inhba,Ino80,Kat2b,Klf12,Klf5,Klf6,Lef1,Lhx3,Lif,Lmo1,Lmx1b,Maf,Maml2,Med30,Mef2c,Meis2,Mllt11,Neurod1,Nfia,Nfib,Nfix,Nobox,Notch1,Nr2f…
GO Biological Process	GO:0043010	camera-type eye development	45	3.42479e-05	0.29395	0.00653221	1.79588	30.6257	55	0.0296187	0.0531915	96	2.38648e-07	0.00204832	2.13366e-05	2.37666	16.8303	40	219	0.02574	0.182648	region_148,region_149,region_150,region_158,region_173,region_244,region_245,region_246,region_262,region_266,region_279,region_291,region_3,region_305,region_325,region_333,region_334,region_392,region_439,region_440,region_441,region_456,region_477,region_478,region_499,region_552,region_553,region_554,region_555,region_58,region_599,region_607,region_620,region_626,region_669,region_675,region…	Apc,Bcl11b,Bfsp2,Bmpr1b,Chd7,Cited2,Cryba4,Dscam,Ephb1,Fgfr2,Foxc1,Gata3,Hcn1,Hipk1,Hipk2,Ihh,Inhba,Irx5,Kdm2b,Lif,Lmx1b,Mab21l2,Maf,Max,Mdm1,Meis1,Neurod1,Pax6,Pknox1,Pou2f1,Prox1,Prph2,Ptprm,Rax,Rcn1,Six5,Sox11,Sox2,Sox9,Vax2
GO Biological Process	GO:0010468	regulation of gene expression	46	3.56819e-05	0.306258	0.00665779	1.21247	272.171	330	0.263222	0.319149	105	6.88112e-07	0.00590606	5.62482e-05	1.29258	231.321	299	3010	0.192407	0.0993355	region_0,region_1,region_100,region_1001,region_1003,region_1013,region_1014,region_1015,region_1024,region_1027,region_1031,region_11,region_110,region_111,region_112,region_113,region_114,region_122,region_123,region_126,region_133,region_134,region_135,region_141,region_15,region_158,region_159,region_16,region_161,region_162,region_173,region_179,region_18,region_184,region_187,region_191,reg…	1600027N09Rik,2210018M11Rik,Aarsd1,Aatf,Ablim1,Abra,Adnp,Aebp2,Apoa1,Arntl,Asxl2,Atxn1,Bach2,Basp1,Bbx,Bcl11b,Bcl6,Bcor,Bhlhe23,Bhlhe40,Bmp10,Bnc2,Bptf,C1d,C79407,C80913,Camk1d,Camta1,Casz1,Ccdc101,Ccnh,Cd44,Cdca7l,Cdh13,Cdk12,Celf4,Chd7,Chd9,Cited2,Cntn1,Cntn2,Cog3,Cops2,Creb3l1,Creb5,Ctbp2,Ctnnd2,Cyr61,Dab2,Dach1,Dap,Dazl,Dbx1,Ddx20,Dlx1,Dnttip2,Dpf1,Dpf3,E2f7,E2f8,Ebf1,Ebf3,Egr1,Egr2,Eif2c2,Ei…
GO Biological Process	GO:0048519	negative regulation of biological process	47	3.65408e-05	0.31363	0.00667297	1.22888	244.125	300	0.236098	0.290135	44	1.70978e-10	1.4675e-06	3.33523e-08	1.45017	177.91	258	2315	0.166023	0.111447	region_100,region_1001,region_1003,region_1006,region_1007,region_101,region_1012,region_1013,region_1015,region_1017,region_1020,region_1033,region_108,region_109,region_110,region_111,region_112,region_113,region_114,region_119,region_120,region_121,region_126,region_128,region_13,region_131,region_142,region_144,region_154,region_155,region_157,region_158,region_163,region_165,region_179,regio…	Aatf,Abhd5,Actn4,Adnp,Angpt1,Anxa5,Aoah,Apc,Apoa1,Araf,Arhgap6,Atxn1,Bai2,Bard1,Basp1,Bcl11b,Bcl6,Bcor,Bhlhe23,Bhlhe40,Bmp10,C1d,Casp3,Cav3,Ccr7,Cd44,Cd83,Cdh13,Cdh5,Cdkn2c,Cerkl,Chl1,Cited2,Cnksr3,Cnr1,Cntfr,Cntn2,Cntn4,Cops2,Crbn,Ctbp2,Cth,Ctla4,Cul3,Cyr61,Dab1,Dab2,Dab2ip,Dach1,Dand5,Dap,Ddit4l,Ddx20,Dkk4,Dlx1,Dpp4,Dscam,Dusp4,Dusp6,E2f7,Eef1e1,Egr1,Ei24,Eif2c2,Epc1,Epha4,Ercc2,Ercc4,Errfi1,Ey…
GO Biological Process	GO:0043549	regulation of kinase activity	48	3.93724e-05	0.337933	0.00704028	1.62366	46.1918	75	0.0446729	0.0725338	152	9.54368e-06	0.0819134	0.000538904	1.79693	32.2773	58	420	0.037323	0.138095	region_101,region_108,region_109,region_11,region_121,region_154,region_155,region_159,region_163,region_165,region_179,region_187,region_206,region_207,region_209,region_226,region_23,region_232,region_233,region_236,region_24,region_252,region_259,region_269,region_270,region_280,region_301,region_306,region_309,region_323,region_324,region_353,region_364,region_394,region_395,region_399,region…	Adnp,Angpt1,Apc,Casp3,Cav3,Ccnd3,Ccne1,Ccnh,Ccr7,Cdk12,Cdkn2c,Cerkl,Cyr61,Dab1,Dab2ip,Dusp4,Dusp6,Epha4,Errfi1,Foxa2,Fzd10,Gnaq,Hgf,Hmgcr,Htr2b,Irs2,Kat2b,Malt1,Map2k6,Map3k7,Mul1,Nr2f2,Nrg1,Pde6h,Pdgfa,Pdgfc,Pick1,Pkia,Prkar2b,Prkca,Prkrip1,Prox1,Pxn,Rptor,Spag9,Spred2,Sykb,Tab2,Tcfap4,Tgfb3,Tgfbr1,Tgfbr2,Trib1,Vav2,Vav3,Wnt7b,Wwtr1,Zeb2
GO Biological Process	GO:0044249	cellular biosynthetic process	49	4.04473e-05	0.34716	0.00708489	1.21754	260.361	317	0.2518	0.306576	132	4.41613e-06	0.0379036	0.000287149	1.26843	231.782	294	3016	0.189189	0.0974801	region_0,region_100,region_1001,region_1007,region_1012,region_1015,region_1024,region_1027,region_11,region_110,region_111,region_112,region_113,region_114,region_116,region_122,region_123,region_133,region_134,region_135,region_145,region_15,region_158,region_161,region_162,region_168,region_169,region_17,region_172,region_173,region_177,region_179,region_184,region_190,region_193,region_196,re…	1600027N09Rik,2010111I01Rik,2210012G02Rik,2210018M11Rik,Aarsd1,Aatf,Abca1,Abhd5,Abra,Acaca,Acss2,Adcy2,Adcy8,Adnp,Aebp2,Agpat4,Aloxe3,Angpt1,Apoa1,Arntl,Asxl2,Atg10,Atic,Atp1a3,Atp1b2,Atp2a3,Azin1,B3galt2,B3gnt3,Bach2,Bbx,Bcat1,Bcl11b,Bcl6,Bcor,Bhlhe23,Bhlhe40,Bmpr1b,Bnc2,Bptf,C1d,Camta1,Casz1,Ccdc101,Ccne1,Ccnh,Cdca7l,Cds1,Chd7,Chd9,Chst12,Cited2,Cmpk2,Cog3,Creb3l1,Creb5,Ctbp2,Cth,Ctnnd2,Dach1,D…
GO Biological Process	GO:0051171	regulation of nitrogen compound metabolic process	50	4.21758e-05	0.361995	0.00723989	1.19733	297.329	356	0.287552	0.344294	58	2.65395e-09	2.27788e-05	3.92739e-07	1.34231	245.846	330	3199	0.212355	0.103157	region_0,region_1,region_100,region_1001,region_1003,region_1013,region_1014,region_1015,region_1017,region_1024,region_1027,region_1031,region_1033,region_11,region_110,region_111,region_112,region_113,region_114,region_122,region_123,region_126,region_128,region_133,region_134,region_135,region_141,region_15,region_158,region_159,region_16,region_161,region_162,region_165,region_171,region_173,…	1600027N09Rik,2210018M11Rik,Aatf,Abca1,Ablim1,Abra,Adcy2,Adnp,Aebp2,Agap1,Apc,Arhgap15,Arhgap18,Arhgap25,Arhgap29,Arhgap44,Arhgap6,Arhgap8,Arntl,Asxl2,Atxn1,Bach2,Basp1,Bbx,Bcl11b,Bcl6,Bcor,Bhlhe23,Bhlhe40,Bmp10,Bnc2,Bptf,C1d,C79407,C80913,Camk1d,Camta1,Casz1,Ccdc101,Ccnh,Ccr7,Cdca7l,Cdk12,Celf4,Chd7,Chd9,Cited2,Cops2,Creb3l1,Creb5,Ctbp2,Ctnnd2,Cyr61,Dab2,Dab2ip,Dach1,Dap,Dbx1,Ddx20,Dlx1,Dnttip2,…
GO Biological Process	GO:0051338	regulation of transferase activity	51	4.63426e-05	0.397758	0.00779918	1.60356	48.0181	77	0.0464391	0.0744681	148	8.0789e-06	0.0693412	0.000468521	1.78658	33.5838	60	437	0.03861	0.1373	region_101,region_108,region_109,region_11,region_121,region_154,region_155,region_159,region_163,region_165,region_179,region_187,region_206,region_207,region_209,region_223,region_226,region_23,region_232,region_233,region_236,region_24,region_252,region_259,region_269,region_270,region_280,region_301,region_306,region_309,region_323,region_324,region_353,region_364,region_394,region_395,region…	Adnp,Angpt1,Apc,Apoa1,Casp3,Cav3,Ccnd3,Ccne1,Ccnh,Ccr7,Cdk12,Cdkn2c,Cerkl,Cyr61,Dab1,Dab2ip,Dusp4,Dusp6,Epha4,Errfi1,Foxa2,Fzd10,Gnaq,Hgf,Hmgcr,Htr2b,Irs2,Kat2b,Malt1,Map2k6,Map3k7,Mul1,Nr2f2,Nrg1,Pde6h,Pdgfa,Pdgfc,Pick1,Pkia,Prkar2b,Prkca,Prkrip1,Prox1,Pxn,Rptor,Serinc2,Spag9,Spred2,Sykb,Tab2,Tcfap4,Tgfb3,Tgfbr1,Tgfbr2,Trib1,Vav2,Vav3,Wnt7b,Wwtr1,Zeb2
GO Biological Process	GO:0001654	eye development	52	4.68636e-05	0.40223	0.00773519	1.70749	36.3106	62	0.0351166	0.0599613	73	4.52106e-08	0.000388043	5.31565e-06	2.3473	19.5969	46	255	0.029601	0.180392	region_148,region_149,region_150,region_158,region_173,region_244,region_245,region_246,region_262,region_266,region_271,region_279,region_291,region_3,region_305,region_325,region_333,region_334,region_340,region_341,region_372,region_392,region_415,region_439,region_440,region_441,region_456,region_477,region_478,region_499,region_552,region_553,region_554,region_555,region_58,region_599,region…	Apc,Bcl11b,Bfsp2,Bhlhe23,Bmpr1b,Chd7,Cited2,Cryba4,Dscam,Ephb1,Fgfr2,Foxc1,Gata3,Hcn1,Hipk1,Hipk2,Ihh,Inhba,Inhbb,Irx5,Kdm2b,Lif,Lmx1b,Mab21l2,Maf,Max,Mdm1,Meis1,Meis2,Neurod1,Ntrk2,Olfm3,Pax6,Pknox1,Pou2f1,Prox1,Prph2,Ptprm,Rax,Rcn1,Six5,Smoc1,Sox11,Sox2,Sox9,Vax2
GO Biological Process	GO:0048523	negative regulation of cellular process	53	4.84718e-05	0.416034	0.00784969	1.23799	224.557	278	0.217173	0.268859	41	1.06041e-10	9.10148e-07	2.21987e-08	1.48217	161.925	240	2107	0.15444	0.113906	region_100,region_1001,region_1003,region_1006,region_101,region_1012,region_1013,region_1015,region_1017,region_1020,region_1033,region_108,region_109,region_110,region_111,region_112,region_113,region_114,region_119,region_120,region_121,region_126,region_128,region_13,region_142,region_144,region_154,region_155,region_158,region_163,region_165,region_179,region_180,region_182,region_184,region…	Aatf,Actn4,Adnp,Angpt1,Apc,Apoa1,Araf,Arhgap6,Atxn1,Bard1,Basp1,Bcl11b,Bcl6,Bcor,Bhlhe23,Bhlhe40,Bmp10,C1d,Casp3,Cav3,Ccr7,Cd44,Cdh13,Cdh5,Cdkn2c,Cerkl,Chl1,Cited2,Cnksr3,Cnr1,Cntfr,Cntn2,Cntn4,Cops2,Crbn,Ctbp2,Cth,Ctla4,Cul3,Cyr61,Dab1,Dab2,Dab2ip,Dach1,Dand5,Dap,Ddit4l,Ddx20,Dkk4,Dlx1,Dpp4,Dscam,Dusp4,Dusp6,E2f7,Eef1e1,Egr1,Ei24,Eif2c2,Epc1,Epha4,Ercc2,Ercc4,Errfi1,Eya1,Fam5c,Fbn2,Fbp1,Fezf2,Fg…
GO Biological Process	GO:0051246	regulation of protein metabolic process	54	4.91607e-05	0.421946	0.00781382	1.39387	99.7222	139	0.0964432	0.134429	154	1.06986e-05	0.0918259	0.000596272	1.47639	79.9248	118	1040	0.0759331	0.113462	region_101,region_1015,region_1020,region_108,region_109,region_11,region_121,region_126,region_144,region_154,region_155,region_159,region_163,region_165,region_172,region_178,region_179,region_184,region_187,region_192,region_2,region_206,region_207,region_209,region_226,region_23,region_232,region_233,region_236,region_24,region_252,region_256,region_257,region_259,region_28,region_280,region_…	Aarsd1,Adnp,Angpt1,Apc,Apoa1,Araf,Arntl,Atg10,Bcor,Bmp10,Casp3,Cav3,Ccnd3,Ccne1,Ccnh,Ccr7,Cd44,Cdk12,Cdkn2c,Cerkl,Cln6,Cnksr3,Cntn2,Cyr61,Dab1,Dab2,Dab2ip,Dazl,Dusp4,Dusp6,Egr1,Eif2c2,Eif4g2,Epha4,Epha7,Errfi1,Fcgr3,Fem1b,Fgf1,Fnip2,Fyn,Fzd10,Fzd8,Gata3,Gnaq,Hgf,Hmgcr,Htr2b,Il15,Inhbb,Itgb1,Itgb2l,Jarid2,Kat2b,Kitl,Lif,Lyn,Malt1,Map2k6,Map3k7,Mdm2,Mul1,N4bp1,Nanos2,Ndfip2,Nr2f2,Nrg1,Park2,Pax5,Pd…
GO Biological Process	GO:0044238	primary metabolic process	55	4.92533e-05	0.422741	0.0076862	1.12927	487.926	551	0.471882	0.532882	548	0.00828249	1	0.129724	1.08403	517.513	561	6734	0.361004	0.0833086	region_0,region_100,region_1001,region_1002,region_1004,region_1005,region_1007,region_1008,region_101,region_1011,region_1012,region_1013,region_1015,region_1016,region_1018,region_1019,region_1020,region_1021,region_1023,region_1024,region_1027,region_106,region_108,region_109,region_11,region_110,region_111,region_112,region_113,region_114,region_116,region_121,region_122,region_123,region_127…	1300010F03Rik,1600027N09Rik,2010111I01Rik,2210012G02Rik,2210018M11Rik,A730011L01Rik,Aarsd1,Aatf,Abca1,Abca12,Abca13,Abca4,Abcc4,Abcd2,Abhd5,Abra,Acaca,Adam7,Adamts16,Adamts7,Adamts9,Adcy2,Adcy8,Adnp,Adrbk2,Aebp2,Agap1,Agbl1,Agpat4,Aloxe3,Angpt1,Aoah,Apaf1,Apoa1,Araf,Arl4a,Arntl,Asxl2,Atg10,Atic,Atp1a3,Atp1b2,Atp2a3,Atp6v1b1,B3galt2,B3gnt3,Bach2,Bard1,Bbx,Bcat1,Bckdhb,Bcl11b,Bcl6,Bcor,Bhlhe23,Bhlh…
GO Biological Process	GO:0048709	oligodendrocyte differentiation	56	5.0202e-05	0.430884	0.00769435	2.65674	8.28083	22	0.00800854	0.0212766	88	1.0399e-07	0.000892547	1.01426e-05	4.62657	3.45829	16	45	0.010296	0.355556	region_1013,region_113,region_114,region_172,region_209,region_299,region_300,region_334,region_353,region_4,region_423,region_50,region_636,region_674,region_675,region_676,region_677,region_678,region_71,region_794,region_795,region_896	Cdkn2c,Cntn2,Ercc2,Exoc4,Foxa2,Id2,Id4,Lyn,Notch1,Olig2,Pax6,Ppnr,Sox11,Sox5,Sox6,Sox9
GO Biological Process	GO:0007399	nervous system development	57	5.27698e-05	0.452923	0.00794602	1.26512	188.915	239	0.182703	0.231141	1	1.85831e-20	1.59499e-16	1.59499e-16	1.9353	102.826	199	1338	0.128057	0.148729	region_1,region_1001,region_1002,region_1004,region_1006,region_1013,region_1014,region_1024,region_113,region_114,region_119,region_120,region_126,region_141,region_15,region_158,region_159,region_16,region_172,region_173,region_178,region_179,region_180,region_184,region_187,region_188,region_192,region_197,region_206,region_207,region_209,region_21,region_213,region_216,region_217,region_218,r…	Ablim1,Actr3,Adnp,Apaf1,Apc,Atxn10,Bai2,Bcl11b,Bmpr1b,Bptf,Camk1d,Cdh23,Cdh4,Cdkn2c,Chd7,Chl1,Cited2,Cnr1,Cntn2,Cntn3,Cntn4,Cops2,Dab1,Dbx1,Dcc,Dct,Diap1,Dlg2,Dlx1,Dok5,Dpf1,Dpf3,Dscam,Egr2,Enah,Epha3,Epha4,Epha5,Epha7,Ephb1,Erbb4,Ercc2,Etv1,Etv5,Exoc4,Ext1,Eya1,Fam5c,Fez1,Fezf2,Fgf1,Fgfr2,Foxa2,Foxc1,Fyn,Fzd10,Fzd7,Fzd8,Gal3st1,Gap43,Gata3,Gbx2,Gfra2,Gli2,Gnao1,Gnaq,Gpr98,Grin3a,Hcn1,Hdac7,Hif1a…
GO Biological Process	GO:0031326	regulation of cellular biosynthetic process	58	5.39457e-05	0.463016	0.00798304	1.20384	278.275	335	0.269125	0.323985	89	1.06848e-07	0.000917076	1.03042e-05	1.31277	233.857	307	3043	0.197555	0.100887	region_0,region_1,region_100,region_1001,region_1003,region_1012,region_1013,region_1014,region_1015,region_1024,region_1027,region_1031,region_11,region_110,region_111,region_112,region_113,region_114,region_122,region_123,region_126,region_127,region_133,region_134,region_135,region_141,region_15,region_158,region_159,region_16,region_161,region_162,region_165,region_173,region_179,region_18,re…	1600027N09Rik,2210018M11Rik,Aarsd1,Aatf,Abca1,Ablim1,Abra,Adcy2,Adnp,Aebp2,Arntl,Asxl2,Atxn1,Bach2,Basp1,Bbx,Bcl11b,Bcl6,Bcor,Bhlhe23,Bhlhe40,Bmp10,Bnc2,Bptf,C1d,C79407,C80913,Camk1d,Camta1,Casz1,Ccdc101,Ccnh,Ccr7,Cdca7l,Cdk12,Chd7,Chd9,Cited2,Cops2,Creb3l1,Creb5,Ctbp2,Ctnnd2,Cyr61,Dab2,Dach1,Dap,Dazl,Dbx1,Ddx20,Dlx1,Dnttip2,Dpf1,Dpf3,E2f7,E2f8,Ebf1,Ebf3,Egr1,Egr2,Eif2c2,Eif4g2,Ell,Elp3,Epas1,Epc…
GO Biological Process	GO:0006355	regulation of transcription, DNA-dependent	59	5.69475e-05	0.48878	0.00828441	1.22057	247.426	302	0.23929	0.29207	91	1.30081e-07	0.00111649	1.22691e-05	1.33748	204.116	273	2656	0.175676	0.102786	region_0,region_1,region_100,region_1001,region_1003,region_1013,region_1014,region_1015,region_1024,region_1027,region_1031,region_11,region_110,region_111,region_112,region_113,region_114,region_122,region_123,region_133,region_134,region_135,region_141,region_15,region_158,region_159,region_16,region_161,region_162,region_173,region_179,region_18,region_184,region_187,region_191,region_192,reg…	1600027N09Rik,2210018M11Rik,Aatf,Ablim1,Abra,Adnp,Aebp2,Arntl,Asxl2,Atxn1,Bach2,Basp1,Bbx,Bcl11b,Bcl6,Bcor,Bhlhe23,Bhlhe40,Bmp10,Bnc2,Bptf,C1d,C79407,C80913,Camk1d,Camta1,Casz1,Ccdc101,Ccnh,Cdca7l,Cdk12,Chd7,Chd9,Cited2,Cops2,Creb3l1,Creb5,Ctbp2,Ctnnd2,Cyr61,Dab2,Dach1,Dap,Dbx1,Ddx20,Dlx1,Dnttip2,Dpf1,Dpf3,E2f7,E2f8,Ebf1,Ebf3,Egr1,Egr2,Eif2c2,Ell,Elp3,Epas1,Epc1,Epha5,Erbb4,Ercc2,Erg,Esrrg,Etv1,E…
GO Biological Process	GO:0019219	regulation of nucleobase-containing compound metabolic process	60	5.98338e-05	0.513553	0.00855922	1.19381	295.692	353	0.285969	0.341393	56	2.31091e-09	1.98345e-05	3.54188e-07	1.34553	243.771	328	3172	0.211068	0.103405	region_0,region_1,region_100,region_1001,region_1003,region_1013,region_1014,region_1015,region_1024,region_1027,region_1031,region_1033,region_11,region_110,region_111,region_112,region_113,region_114,region_122,region_123,region_126,region_128,region_133,region_134,region_135,region_141,region_15,region_158,region_159,region_16,region_161,region_162,region_165,region_171,region_173,region_179,r…	1600027N09Rik,2210018M11Rik,Aatf,Abca1,Ablim1,Abra,Adcy2,Adnp,Aebp2,Agap1,Arhgap15,Arhgap18,Arhgap25,Arhgap29,Arhgap44,Arhgap6,Arhgap8,Arntl,Asxl2,Atxn1,Bach2,Basp1,Bbx,Bcl11b,Bcl6,Bcor,Bhlhe23,Bhlhe40,Bmp10,Bnc2,Bptf,C1d,C79407,C80913,Camk1d,Camta1,Casz1,Ccdc101,Ccnh,Ccr7,Cdca7l,Cdk12,Celf4,Chd7,Chd9,Cited2,Cops2,Creb3l1,Creb5,Ctbp2,Ctnnd2,Cyr61,Dab2,Dab2ip,Dach1,Dap,Dbx1,Ddx20,Dlx1,Dnttip2,Dpf1…
GO Biological Process	GO:0001932	regulation of protein phosphorylation	61	6.81238e-05	0.584707	0.00958536	1.48788	66.5377	99	0.0643498	0.0957447	110	1.3585e-06	0.01166	0.000106	1.72905	45.1114	78	587	0.0501931	0.132879	region_101,region_1020,region_108,region_109,region_11,region_121,region_144,region_154,region_155,region_159,region_163,region_165,region_172,region_178,region_179,region_187,region_206,region_207,region_209,region_226,region_23,region_232,region_233,region_236,region_24,region_252,region_257,region_259,region_280,region_306,region_309,region_323,region_324,region_332,region_364,region_394,regio…	Adnp,Angpt1,Apc,Apoa1,Araf,Bmp10,Casp3,Cav3,Ccnd3,Ccne1,Ccnh,Ccr7,Cd44,Cdk12,Cdkn2c,Cerkl,Cnksr3,Cyr61,Dab1,Dab2,Dab2ip,Dusp4,Dusp6,Epha4,Epha7,Errfi1,Fgf1,Fnip2,Fzd10,Fzd8,Gnaq,Hgf,Hmgcr,Htr2b,Il15,Itgb1,Itgb2l,Kat2b,Kitl,Lif,Lyn,Malt1,Map2k6,Map3k7,Mul1,Nr2f2,Nrg1,Park2,Pde6h,Pdgfa,Pdgfc,Pick1,Pin1,Pkia,Ppef2,Prkar2b,Prkca,Prkce,Prkrip1,Prox1,Pxn,Rictor,Rptor,Sox9,Spag9,Spred2,Sykb,Tab2,Tcfap4,…
GO Biological Process	GO:0002088	lens development in camera-type eye	62	7.10633e-05	0.609936	0.00983768	2.47067	9.71398	24	0.00939456	0.0232108	203	6.35506e-05	0.545455	0.00268697	3.25306	4.30365	14	56	0.00900901	0.25	region_244,region_245,region_246,region_266,region_291,region_3,region_334,region_439,region_440,region_441,region_456,region_553,region_554,region_555,region_58,region_607,region_675,region_676,region_677,region_678,region_735,region_74,region_802,region_803	Bfsp2,Cited2,Fgfr2,Gata3,Hipk1,Hipk2,Maf,Meis1,Pax6,Pou2f1,Prox1,Six5,Sox11,Sox2
GO Biological Process	GO:0030154	cell differentiation	63	7.67955e-05	0.659135	0.0104625	1.21515	249.352	303	0.241153	0.293037	8	9.45933e-17	8.11894e-13	1.01487e-13	1.63747	160.003	262	2082	0.168597	0.12584	region_1001,region_1004,region_1006,region_1007,region_101,region_1013,region_1014,region_1024,region_1029,region_110,region_111,region_112,region_113,region_114,region_119,region_120,region_126,region_135,region_137,region_141,region_152,region_153,region_16,region_162,region_17,region_172,region_173,region_178,region_180,region_184,region_185,region_187,region_188,region_191,region_192,region_1…	Abhd5,Ablim1,Actr3,Adnp,Angpt1,Apc,Arl4a,Atxn10,Basp1,Bcl11b,Bcl6,Bfsp2,Bmp10,Bmpr1b,Camk1d,Casp3,Cav3,Ccr7,Cdh23,Cdh4,Cdkn2c,Chd7,Chl1,Cited2,Cnr1,Cntn2,Cntn4,Cops2,Creb5,Csrp2,Ctbp2,Cul3,Cyr61,D1Pas1,Dab1,Dab2,Dapl1,Dazl,Dbx1,Dcc,Dct,Diap1,Dlg2,Dlx1,Dscam,Dusp6,Dyrk3,Egr1,Egr2,Eif2c2,Enah,Epas1,Epha3,Epha4,Epha5,Epha7,Ephb1,Erbb4,Ercc2,Ero1l,Etv1,Etv5,Exoc4,Ext1,Eya1,Fem1b,Fez1,Fezf2,Fgf1,Fgfr2…
GO Biological Process	GO:0045666	positive regulation of neuron differentiation	64	8.41453e-05	0.722219	0.0112847	2.15539	14.3826	31	0.0139096	0.0299807	102	5.58085e-07	0.00479004	4.69612e-05	3.77774	4.76475	18	62	0.011583	0.290323	region_192,region_206,region_207,region_244,region_245,region_246,region_325,region_353,region_414,region_415,region_418,region_504,region_505,region_506,region_525,region_526,region_539,region_599,region_614,region_648,region_649,region_650,region_675,region_676,region_677,region_678,region_708,region_709,region_777,region_781,region_877	Actr3,Dab1,Etv5,Fez1,Foxa2,Gli2,Irx3,Itgb1,Mef2c,Neurod1,Neurod2,Rgs6,Sox11,Sox2,Spag9,Tcf12,Tcf4,Trim32
GO Biological Process	GO:0045859	regulation of protein kinase activity	65	9.08579e-05	0.779833	0.0119974	1.61653	42.6841	69	0.0412806	0.0667311	179	2.36892e-05	0.203324	0.00113589	1.7834	30.2792	54	394	0.034749	0.137056	region_101,region_108,region_109,region_11,region_121,region_154,region_155,region_159,region_163,region_165,region_179,region_187,region_206,region_207,region_209,region_226,region_23,region_232,region_233,region_236,region_24,region_252,region_259,region_280,region_306,region_309,region_323,region_324,region_364,region_394,region_395,region_399,region_456,region_477,region_478,region_498,region…	Adnp,Angpt1,Apc,Casp3,Cav3,Ccnd3,Ccne1,Ccnh,Ccr7,Cdk12,Cdkn2c,Cerkl,Cyr61,Dab1,Dab2ip,Dusp4,Dusp6,Epha4,Errfi1,Fzd10,Gnaq,Hgf,Hmgcr,Htr2b,Kat2b,Malt1,Map2k6,Map3k7,Mul1,Nr2f2,Nrg1,Pde6h,Pdgfa,Pdgfc,Pick1,Pkia,Prkar2b,Prkca,Prkrip1,Prox1,Pxn,Rptor,Spag9,Spred2,Sykb,Tab2,Tcfap4,Tgfb3,Tgfbr1,Tgfbr2,Trib1,Wnt7b,Wwtr1,Zeb2
GO Biological Process	GO:0009966	regulation of signal transduction	66	9.08815e-05	0.780036	0.0118187	1.29174	153.281	198	0.148241	0.191489	23	1.20559e-12	1.03476e-08	4.49896e-10	1.71029	99.9829	171	1301	0.110039	0.131437	region_100,region_101,region_1013,region_1021,region_1033,region_108,region_109,region_121,region_128,region_129,region_133,region_14,region_141,region_144,region_154,region_155,region_159,region_165,region_172,region_178,region_179,region_18,region_186,region_187,region_206,region_207,region_21,region_213,region_225,region_226,region_232,region_233,region_242,region_243,region_244,region_245,reg…	1700023I07Rik,Abra,Afap1,Agap1,Angpt1,Apc,Arhgap15,Arhgap6,Atxn1,Bcl6,Bmp10,Cacng4,Cacng5,Cav3,Ccr7,Cd44,Cdc42bpa,Cdh13,Cdk12,Cited2,Cnksr3,Cntn2,Cul3,Cyr61,Cyth4,Dab1,Dab2,Dab2ip,Dand5,Ddit4l,Dkk4,Dusp4,Dusp6,Eef1e1,Egr1,Epha3,Epha4,Epha5,Epha7,Ephb1,Errfi1,Exoc4,Eya1,Fbn2,Fbp1,Fgf1,Fgfr2,Foxo1,Fzd10,Garnl3,Gata3,Gata6,Gli2,Gpr65,Grb10,Grem1,Grik2,Hgf,Hif1a,Hipk2,Hmgcr,Htr2b,Igf1r,Ihh,Il15,Inhba…
GO Biological Process	GO:0050851	antigen receptor-mediated signaling pathway	67	9.47081e-05	0.81288	0.0121325	2.86355	6.2859	18	0.00607921	0.0174081	235	0.000174133	1	0.00635993	3.13257	4.14994	13	54	0.00836551	0.240741	region_135,region_172,region_269,region_270,region_291,region_384,region_439,region_440,region_441,region_498,region_638,region_648,region_649,region_650,region_779,region_806,region_811,region_932	Cd247,Ctla4,Fyn,Gata3,Lyn,Malt1,Mef2c,Nfam1,Skap1,Sykb,Themis,Txk,Vav3
GO Biological Process	GO:0009889	regulation of biosynthetic process	68	9.93897e-05	0.853062	0.012545	1.19473	280.399	335	0.271178	0.323985	95	2.34171e-07	0.00200989	2.11567e-05	1.30207	235.778	307	3068	0.197555	0.100065	region_0,region_1,region_100,region_1001,region_1003,region_1012,region_1013,region_1014,region_1015,region_1024,region_1027,region_1031,region_11,region_110,region_111,region_112,region_113,region_114,region_122,region_123,region_126,region_127,region_133,region_134,region_135,region_141,region_15,region_158,region_159,region_16,region_161,region_162,region_165,region_173,region_179,region_18,re…	1600027N09Rik,2210018M11Rik,Aarsd1,Aatf,Abca1,Ablim1,Abra,Adcy2,Adnp,Aebp2,Arntl,Asxl2,Atxn1,Bach2,Basp1,Bbx,Bcl11b,Bcl6,Bcor,Bhlhe23,Bhlhe40,Bmp10,Bnc2,Bptf,C1d,C79407,C80913,Camk1d,Camta1,Casz1,Ccdc101,Ccnh,Ccr7,Cdca7l,Cdk12,Chd7,Chd9,Cited2,Cops2,Creb3l1,Creb5,Ctbp2,Ctnnd2,Cyr61,Dab2,Dach1,Dap,Dazl,Dbx1,Ddx20,Dlx1,Dnttip2,Dpf1,Dpf3,E2f7,E2f8,Ebf1,Ebf3,Egr1,Egr2,Eif2c2,Eif4g2,Ell,Elp3,Epas1,Epc…
GO Biological Process	GO:0071900	regulation of protein serine/threonine kinase activity	69	0.000105321	0.903967	0.013101	1.79647	26.719	48	0.0258405	0.0464217	200	5.85752e-05	0.502751	0.00251375	1.96511	18.8285	37	245	0.0238095	0.15102	region_101,region_108,region_109,region_11,region_121,region_154,region_155,region_159,region_165,region_179,region_209,region_226,region_23,region_24,region_306,region_309,region_394,region_395,region_399,region_456,region_477,region_478,region_498,region_572,region_580,region_638,region_651,region_652,region_653,region_654,region_660,region_711,region_735,region_777,region_781,region_782,region…	Apc,Casp3,Cav3,Ccnd3,Ccne1,Ccnh,Ccr7,Cdk12,Cdkn2c,Dab2ip,Dusp4,Dusp6,Epha4,Fzd10,Hgf,Hmgcr,Htr2b,Kat2b,Malt1,Map2k6,Map3k7,Mul1,Nr2f2,Pde6h,Pdgfa,Prkca,Prox1,Pxn,Rptor,Spag9,Spred2,Sykb,Tcfap4,Tgfb3,Trib1,Wnt7b,Zeb2
GO Biological Process	GO:0051252	regulation of RNA metabolic process	70	0.000107313	0.921071	0.0131582	1.20858	252.362	305	0.244064	0.294971	99	3.42741e-07	0.00294174	2.97146e-05	1.32036	209.034	276	2720	0.177606	0.101471	region_0,region_1,region_100,region_1001,region_1003,region_1013,region_1014,region_1015,region_1024,region_1027,region_1031,region_11,region_110,region_111,region_112,region_113,region_114,region_122,region_123,region_133,region_134,region_135,region_141,region_15,region_158,region_159,region_16,region_161,region_162,region_173,region_179,region_18,region_184,region_187,region_191,region_192,reg…	1600027N09Rik,2210018M11Rik,Aatf,Ablim1,Abra,Adnp,Aebp2,Arntl,Asxl2,Atxn1,Bach2,Basp1,Bbx,Bcl11b,Bcl6,Bcor,Bhlhe23,Bhlhe40,Bmp10,Bnc2,Bptf,C1d,C79407,C80913,Camk1d,Camta1,Casz1,Ccdc101,Ccnh,Cdca7l,Cdk12,Celf4,Chd7,Chd9,Cited2,Cops2,Creb3l1,Creb5,Ctbp2,Ctnnd2,Cyr61,Dab2,Dach1,Dap,Dbx1,Ddx20,Dlx1,Dnttip2,Dpf1,Dpf3,E2f7,E2f8,Ebf1,Ebf3,Egr1,Egr2,Eif2c2,Ell,Elp3,Epas1,Epc1,Epha5,Erbb4,Ercc2,Erg,Esrrg,…
GO Biological Process	GO:0031399	regulation of protein modification process	71	0.000120047	1	0.0145121	1.43147	76.8439	110	0.0743171	0.106383	108	1.21947e-06	0.0104667	9.69137e-05	1.66631	53.4113	89	695	0.0572716	0.128058	region_101,region_1015,region_1020,region_108,region_109,region_11,region_121,region_144,region_154,region_155,region_159,region_163,region_165,region_172,region_178,region_179,region_184,region_187,region_206,region_207,region_209,region_226,region_23,region_232,region_233,region_236,region_24,region_252,region_257,region_259,region_280,region_306,region_309,region_323,region_324,region_332,regi…	Adnp,Angpt1,Apc,Apoa1,Araf,Atg10,Bcor,Bmp10,Casp3,Cav3,Ccnd3,Ccne1,Ccnh,Ccr7,Cd44,Cdk12,Cdkn2c,Cerkl,Cnksr3,Cyr61,Dab1,Dab2,Dab2ip,Dusp4,Dusp6,Egr1,Epha4,Epha7,Errfi1,Fem1b,Fgf1,Fnip2,Fzd10,Fzd8,Gnaq,Hgf,Hmgcr,Htr2b,Il15,Itgb1,Itgb2l,Jarid2,Kat2b,Kitl,Lif,Lyn,Malt1,Map2k6,Map3k7,Mul1,N4bp1,Ndfip2,Nr2f2,Nrg1,Park2,Pax5,Pde6h,Pdgfa,Pdgfc,Peli1,Pick1,Pin1,Pkia,Ppef2,Prkar2b,Prkca,Prkce,Prkrip1,Prox1…
GO Biological Process	GO:0060284	regulation of cell development	72	0.000144758	1	0.0172564	1.45365	68.7925	100	0.0665304	0.0967118	36	4.35021e-11	3.73378e-07	1.03716e-08	2.23412	33.1227	74	431	0.0476191	0.171694	region_1006,region_101,region_1013,region_110,region_111,region_112,region_113,region_114,region_119,region_120,region_172,region_180,region_191,region_192,region_206,region_207,region_213,region_242,region_244,region_245,region_246,region_252,region_276,region_290,region_299,region_300,region_320,region_325,region_334,region_339,region_346,region_353,region_364,region_368,region_369,region_370,r…	Actr3,Adnp,Bhlhe23,Camk1d,Cav3,Cdh4,Cnr1,Cntn2,Cntn4,Dab1,Dct,Dlx1,Dscam,Epha3,Epha4,Etv5,Eya1,Fez1,Foxa2,Gli2,Grem1,Hmga2,Id2,Id4,Inpp5e,Irx3,Itgb1,Lef1,Lif,Lingo1,Lyn,Mbp,Mef2c,Musk,Nefm,Neurod1,Neurod2,Nlgn1,Notch1,Nrp1,Ntm,Ntrk2,Olig2,Pax6,Pde3a,Plcb1,Plxna4,Ppnr,Prox1,Ptk2,Ptprf,Rgs6,Robo1,Sema3a,Serpine2,Sipa1l1,Slit1,Smad2,Sox11,Sox2,Sox5,Sox9,Spag9,Tbx20,Tcf12,Tcf4,Tgfb3,Tnr,Trim32,Vegfc,…
GO Biological Process	GO:0032501	multicellular organismal process	73	0.000156121	1	0.018356	1.13411	432.055	490	0.417849	0.473888	312	0.000811788	1	0.022332	1.13391	396.858	450	5164	0.289575	0.0871418	region_1,region_1001,region_1002,region_1004,region_1005,region_1006,region_1011,region_1012,region_1013,region_1014,region_1015,region_1017,region_102,region_1024,region_1026,region_1029,region_1033,region_105,region_108,region_109,region_11,region_110,region_111,region_112,region_113,region_114,region_118,region_119,region_120,region_121,region_126,region_135,region_137,region_141,region_143,re…	2310046K01Rik,Aatf,Abca1,Abca4,Ablim1,Acaca,Actr3,Adcy8,Adnp,Amelx,Angpt1,Anxa5,Ap3b1,Apaf1,Apba2,Apc,Apoa1,Atic,Atp1a3,Atp6v1b1,Atxn1,Atxn10,Bai2,Bard1,Basp1,Bcl11b,Bcl6,Bcor,Bfsp2,Bhlhe23,Bicc1,Bmp10,Bmpr1b,Bptf,Cacng4,Cadps,Camk1d,Car2,Casp3,Ccne1,Ccr7,Cd44,Cdh13,Cdh23,Cdh4,Cdh5,Cdkn2c,Chd7,Chl1,Chrm3,Cited2,Cln6,Cml2,Cngb1,Cnr1,Cntfr,Cntn2,Cntn3,Cntn4,Cntn5,Coch,Col4a4,Cops2,Creb5,Cryba4,Csrp…
GO Biological Process	GO:0002429	immune response-activating cell surface receptor signaling pathway	74	0.000164113	1	0.0190349	2.73651	6.57771	18	0.00636142	0.0174081	287	0.000623364	1	0.0186423	2.7731	4.6879	13	61	0.00836551	0.213115	region_135,region_172,region_269,region_270,region_291,region_384,region_439,region_440,region_441,region_498,region_638,region_648,region_649,region_650,region_779,region_806,region_811,region_932	Cd247,Ctla4,Fyn,Gata3,Lyn,Malt1,Mef2c,Nfam1,Skap1,Sykb,Themis,Txk,Vav3
GO Biological Process	GO:0009058	biosynthetic process	75	0.000170701	1	0.0195351	1.19343	268.134	320	0.259318	0.309478	170	1.82263e-05	0.156437	0.000920216	1.24403	239.544	298	3117	0.191763	0.0956048	region_0,region_100,region_1001,region_1007,region_1012,region_1015,region_1024,region_1027,region_11,region_110,region_111,region_112,region_113,region_114,region_116,region_122,region_123,region_133,region_134,region_135,region_145,region_15,region_158,region_161,region_162,region_168,region_169,region_17,region_172,region_173,region_177,region_179,region_184,region_190,region_193,region_196,re…	1600027N09Rik,2010111I01Rik,2210012G02Rik,2210018M11Rik,Aarsd1,Aatf,Abca1,Abhd5,Abra,Acaca,Acss2,Adcy2,Adcy8,Adnp,Aebp2,Agpat4,Aloxe3,Angpt1,Apoa1,Arntl,Asxl2,Atg10,Atic,Atp1a3,Atp1b2,Atp2a3,Azin1,B3galt2,B3gnt3,Bach2,Bbx,Bcat1,Bcl11b,Bcl6,Bcor,Bhlhe23,Bhlhe40,Bmpr1b,Bnc2,Bptf,C1d,Camta1,Casz1,Ccdc101,Ccne1,Ccnh,Cdca7l,Cds1,Chd7,Chd9,Chst12,Cited2,Cmpk2,Cog3,Creb3l1,Creb5,Ctbp2,Cth,Ctnnd2,Dach1,D…
GO Biological Process	GO:0048513	organ development	76	0.000170863	1	0.0192962	1.20888	239.892	290	0.232003	0.280464	12	3.89688e-15	3.34469e-11	2.78724e-12	1.61513	153.548	248	1998	0.159588	0.124124	region_1,region_1002,region_1004,region_1006,region_1011,region_1013,region_1015,region_102,region_1024,region_1026,region_1033,region_11,region_113,region_114,region_119,region_120,region_121,region_135,region_141,region_143,region_148,region_149,region_150,region_152,region_153,region_158,region_159,region_164,region_165,region_172,region_173,region_178,region_18,region_182,region_184,region_18…	Amelx,Angpt1,Apaf1,Apc,Apoa1,Atic,Atp6v1b1,Basp1,Bcl11b,Bcl6,Bcor,Bfsp2,Bhlhe23,Bmp10,Bmpr1b,Bptf,Car2,Casp3,Ccne1,Ccr7,Cd44,Cdh23,Chd7,Cited2,Cntfr,Cntn2,Cntn4,Col4a4,Creb5,Cryba4,Cyr61,Dab1,Dct,Dlx1,Dscam,Dyrk3,Egr1,Egr2,Eif2s2,Epas1,Epha3,Epha5,Epha7,Ephb1,Ephb4,Erbb4,Ercc2,Errfi1,Etv1,Ext1,Eya1,Fbn2,Fem1b,Fezf2,Fgf1,Fgfr2,Fmn1,Foxa2,Foxc1,Foxi1,Foxo1,Fshb,Fyn,Fzd10,Fzd7,Fzd8,Gab2,Gata3,Gata6,…
GO Biological Process	GO:0060710	chorio-allantoic fusion	77	0.000173423	1	0.019331	7.57099	0.792499	6	0.00076644	0.00580271	265	0.000459445	1	0.0148808	8.67482	0.461105	4	6	0.002574	0.666667	region_276,region_280,region_323,region_324,region_936,region_937	Cyr61,Itga4,Lef1,Wnt7b
GO Biological Process	GO:0030910	olfactory placode formation	78	0.000179138	1	0.019712	7.52509	0.797332	6	0.000771114	0.00580271	656	0.0168015	1	0.219828	8.67482	0.230552	2	3	0.001287	0.666667	region_244,region_245,region_246,region_439,region_440,region_441	Pou2f1,Sox2
GO Biological Process	GO:0050794	regulation of cellular process	79	0.00018361	1	0.0199484	1.09518	596.252	653	0.576646	0.631528	499	0.00612423	1	0.105339	1.07496	629.792	677	8195	0.43565	0.0826114	region_0,region_1,region_100,region_1001,region_1003,region_1004,region_1005,region_1006,region_1007,region_101,region_1012,region_1013,region_1014,region_1015,region_1016,region_1017,region_102,region_1020,region_1021,region_1023,region_1024,region_1027,region_1030,region_1031,region_1033,region_105,region_108,region_109,region_11,region_110,region_111,region_112,region_113,region_114,region_115…	1600027N09Rik,1700023I07Rik,2210018M11Rik,4933415F23Rik,Aarsd1,Aatf,Abca1,Abhd5,Ablim1,Abra,Actn4,Actr3,Adamts9,Adcy2,Adcy8,Adnp,Adrbk2,Aebp2,Afap1,Agap1,Amelx,Angpt1,Anxa5,Ap3b1,Apaf1,Apc,Apoa1,Araf,Arhgap15,Arhgap18,Arhgap25,Arhgap29,Arhgap44,Arhgap6,Arhgap8,Arl4a,Arl4c,Arl4d,Arl5b,Arntl,Arpc5,Arrdc3,Arrdc4,Asxl2,Atg10,Atp1a3,Atxn1,Azi2,Bach2,Bai2,Bard1,Basp1,Bbx,Bcar3,Bcl11b,Bcl6,Bcor,Bhlhe23,…
GO Biological Process	GO:0002089	lens morphogenesis in camera-type eye	80	0.000187754	1	0.0201436	2.91261	5.49335	16	0.00531272	0.0154739	259	0.000394601	1	0.0130767	4.16391	1.92127	8	25	0.005148	0.32	region_244,region_245,region_246,region_266,region_439,region_440,region_441,region_456,region_675,region_676,region_677,region_678,region_735,region_74,region_802,region_803	Cited2,Hipk1,Hipk2,Meis1,Pou2f1,Prox1,Sox11,Sox2
GO Biological Process	GO:0060235	lens induction in camera-type eye	81	0.000194113	1	0.0205688	5.21261	1.53474	8	0.00148427	0.00773694	325	0.00100664	1	0.0265846	7.43556	0.537956	4	7	0.002574	0.571429	region_244,region_245,region_246,region_266,region_439,region_440,region_441,region_74	Hipk1,Hipk2,Pou2f1,Sox2
GO Biological Process	GO:0045165	cell fate commitment	82	0.000196096	1	0.0205255	1.67572	32.8218	55	0.0317425	0.0531915	45	1.95515e-10	1.67811e-06	3.72912e-08	2.92253	14.3711	42	187	0.027027	0.224599	region_1013,region_113,region_114,region_16,region_187,region_225,region_23,region_24,region_244,region_245,region_246,region_266,region_291,region_298,region_299,region_300,region_320,region_325,region_334,region_353,region_374,region_375,region_386,region_392,region_414,region_415,region_439,region_440,region_441,region_456,region_468,region_482,region_50,region_508,region_540,region_571,region…	Casp3,Dbx1,Dlx1,Epas1,Erbb4,Eya1,Fgf1,Fgfr2,Foxa2,Foxc1,Foxi1,Gap43,Gata3,Gata6,Gli2,Hipk1,Hipk2,Id2,Ihh,Itgb1,Jag2,Lhx3,Mef2c,Neurod1,Notch1,Nr2f2,Nrg1,Olig2,Onecut1,Pax6,Pou2f1,Ppnr,Prox1,Six2,Smad2,Sox2,Sox5,Sox6,Sox9,Tbx2,Tgfbr1,Wnt4
GO Biological Process	GO:0045597	positive regulation of cell differentiation	83	0.000203034	1	0.0209956	1.46603	62.7544	92	0.0606909	0.0889748	61	4.00412e-09	3.43674e-05	5.634e-07	2.12576	31.0477	66	404	0.042471	0.163366	region_11,region_110,region_111,region_112,region_113,region_114,region_172,region_192,region_206,region_207,region_213,region_225,region_238,region_239,region_244,region_245,region_246,region_252,region_276,region_279,region_280,region_291,region_299,region_300,region_325,region_334,region_346,region_353,region_364,region_368,region_369,region_370,region_392,region_414,region_415,region_418,regi…	Actr3,Adamts9,Adnp,Ap3b1,Apc,Bmpr1b,Car2,Ccne1,Ccr7,Cd83,Cdh4,Cyr61,Dab1,Dct,Dscam,Etv5,Fbn2,Fez1,Foxa2,Gata3,Gata6,Gli2,Hif1a,Id2,Id4,Ihh,Il15,Inhba,Irx3,Itgb1,Kitl,Lef1,Lif,Lyn,Mef2c,Neurod1,Neurod2,Notch1,Nrg1,Olig2,Pax6,Pde3a,Plcb1,Ptprf,Rcor1,Rgs6,Robo1,Smad2,Sox11,Sox2,Sox5,Sox6,Sox9,Spag9,Sykb,Tcf12,Tcf4,Tgfb3,Tgfbr2,Trim32,Vegfc,Wnt4,Wnt7b,Wwtr1,Xrcc4,Zfhx3
GO Biological Process	GO:0048869	cellular developmental process	84	0.000208645	1	0.021319	1.19701	255.638	306	0.247232	0.295938	10	7.28315e-16	6.25112e-12	6.25112e-13	1.60392	165.844	266	2158	0.171171	0.123262	region_1001,region_1004,region_1006,region_1007,region_101,region_1013,region_1014,region_1024,region_1029,region_110,region_111,region_112,region_113,region_114,region_119,region_120,region_121,region_126,region_135,region_137,region_141,region_152,region_153,region_16,region_162,region_17,region_172,region_173,region_178,region_180,region_184,region_185,region_187,region_188,region_191,region_1…	Abhd5,Ablim1,Actr3,Adnp,Angpt1,Apc,Arl4a,Atxn10,B9d1,Basp1,Bcl11b,Bcl6,Bfsp2,Bmp10,Bmpr1b,Camk1d,Casp3,Cav3,Ccr7,Cdh23,Cdh4,Cdkn2c,Chd7,Chl1,Cited2,Cnr1,Cntn2,Cntn4,Cops2,Creb5,Csrp2,Ctbp2,Cul3,Cyr61,D1Pas1,Dab1,Dab2,Dapl1,Dazl,Dbx1,Dcc,Dct,Diap1,Dlg2,Dlx1,Dscam,Dusp6,Dyrk3,Egr1,Egr2,Eif2c2,Enah,Epas1,Epha3,Epha4,Epha5,Epha7,Ephb1,Erbb4,Ercc2,Ero1l,Etv1,Etv5,Exoc4,Ext1,Eya1,Fem1b,Fez1,Fezf2,Fgf1,…
GO Biological Process	GO:0048699	generation of neurons	85	0.000224235	1	0.0226424	1.30617	127.089	166	0.12291	0.160542	4	1.36513e-18	1.17169e-14	2.92923e-15	2.17931	62.864	137	818	0.0881596	0.167482	region_1004,region_1006,region_1013,region_1014,region_1024,region_113,region_114,region_119,region_120,region_126,region_141,region_16,region_172,region_178,region_180,region_187,region_188,region_192,region_197,region_206,region_207,region_21,region_213,region_23,region_24,region_242,region_244,region_245,region_246,region_266,region_269,region_270,region_271,region_276,region_279,region_290,re…	Ablim1,Actr3,Adnp,Apc,Atxn10,Bcl11b,Bmpr1b,Camk1d,Cdh23,Cdh4,Chl1,Cnr1,Cntn2,Cntn4,Cops2,Dab1,Dbx1,Dcc,Dct,Diap1,Dlg2,Dlx1,Dscam,Egr2,Enah,Epha3,Epha4,Epha5,Epha7,Ephb1,Etv1,Etv5,Ext1,Eya1,Fez1,Fezf2,Fgfr2,Foxa2,Fyn,Fzd7,Fzd8,Gap43,Gata3,Gbx2,Gli2,Gnao1,Gnaq,Gpr98,Grin3a,Hcn1,Hipk1,Hipk2,Hmga2,Id2,Id4,Igf1r,Ihh,Inpp5e,Irx3,Irx5,Itgb1,Jag2,Kcnma1,Lef1,Lhx3,Lif,Lifr,Lingo1,Lmx1b,Lyn,Mbp,Mdga2,Mef2c…
GO Biological Process	GO:0021935	cerebellar granule cell precursor tangential migration	86	0.000224993	1	0.0224548	9.41557	0.531035	5	0.000513574	0.00483559	1235	0.0768508	1	0.534098	13.0122	0.0768508	1	1	0.000643501	1	region_458,region_459,region_460,region_461,region_462	Plxna2
GO Biological Process	GO:0050767	regulation of neurogenesis	87	0.000227814	1	0.022475	1.48717	57.1557	85	0.0552763	0.082205	51	1.72581e-09	1.48126e-05	2.90443e-07	2.24857	27.1283	61	353	0.0392535	0.172804	region_1006,region_1013,region_113,region_114,region_119,region_120,region_172,region_180,region_192,region_206,region_207,region_213,region_242,region_244,region_245,region_246,region_290,region_299,region_300,region_320,region_325,region_334,region_353,region_364,region_368,region_369,region_370,region_374,region_375,region_394,region_395,region_396,region_414,region_415,region_418,region_423,r…	Actr3,Adnp,Camk1d,Cdh4,Cnr1,Cntn2,Cntn4,Dab1,Dct,Dlx1,Dscam,Epha3,Epha4,Etv5,Eya1,Fez1,Foxa2,Gli2,Hmga2,Id2,Id4,Inpp5e,Irx3,Itgb1,Lif,Lingo1,Lyn,Mbp,Mef2c,Nefm,Neurod1,Neurod2,Nlgn1,Notch1,Nrp1,Ntm,Ntrk2,Olig2,Pax6,Plxna4,Ppnr,Ptk2,Ptprf,Rgs6,Robo1,Sema3a,Serpine2,Sipa1l1,Slit1,Sox11,Sox2,Sox5,Sox9,Spag9,Tcf12,Tcf4,Tnr,Trim32,Vegfc,Wnt7b,Xrcc4
GO Biological Process	GO:0002768	immune response-regulating cell surface receptor signaling pathway	88	0.000236588	1	0.0230754	2.65364	6.78315	18	0.0065601	0.0174081	323	0.00100554	1	0.02672	2.64311	4.91845	13	64	0.00836551	0.203125	region_135,region_172,region_269,region_270,region_291,region_384,region_439,region_440,region_441,region_498,region_638,region_648,region_649,region_650,region_779,region_806,region_811,region_932	Cd247,Ctla4,Fyn,Gata3,Lyn,Malt1,Mef2c,Nfam1,Skap1,Sykb,Themis,Txk,Vav3
GO Biological Process	GO:0022008	neurogenesis	89	0.000239664	1	0.0231127	1.29564	133.525	173	0.129135	0.167311	7	1.1924e-17	1.02344e-13	1.46205e-14	2.09257	67.8593	142	883	0.0913771	0.160815	region_1004,region_1006,region_1013,region_1014,region_1024,region_113,region_114,region_119,region_120,region_126,region_141,region_16,region_172,region_178,region_180,region_187,region_188,region_192,region_197,region_206,region_207,region_209,region_21,region_213,region_216,region_217,region_218,region_23,region_24,region_242,region_244,region_245,region_246,region_266,region_269,region_270,re…	Ablim1,Actr3,Adnp,Apc,Atxn10,Bcl11b,Bmpr1b,Camk1d,Cdh23,Cdh4,Cdkn2c,Chl1,Cnr1,Cntn2,Cntn4,Cops2,Dab1,Dbx1,Dcc,Dct,Diap1,Dlg2,Dlx1,Dscam,Egr2,Enah,Epha3,Epha4,Epha5,Epha7,Ephb1,Ercc2,Etv1,Etv5,Exoc4,Ext1,Eya1,Fez1,Fezf2,Fgfr2,Foxa2,Fyn,Fzd7,Fzd8,Gap43,Gata3,Gbx2,Gli2,Gnao1,Gnaq,Gpr98,Grin3a,Hcn1,Hipk1,Hipk2,Hmga2,Id2,Id4,Igf1r,Ihh,Inpp5e,Irx3,Irx5,Itgb1,Jag2,Kcnma1,Lef1,Lhx3,Lif,Lifr,Lingo1,Lmx1b,…
GO Biological Process	GO:0048584	positive regulation of response to stimulus	90	0.000256513	1	0.0244628	1.39258	81.8624	114	0.0791706	0.110252	139	5.98098e-06	0.0513348	0.000369315	1.59369	57.1001	91	743	0.0585586	0.122476	region_100,region_1003,region_108,region_109,region_135,region_14,region_165,region_172,region_179,region_18,region_180,region_187,region_21,region_225,region_226,region_242,region_244,region_245,region_246,region_269,region_270,region_271,region_280,region_285,region_290,region_291,region_297,region_299,region_300,region_309,region_332,region_345,region_346,region_374,region_375,region_384,regio…	Abra,Angpt1,Bmp10,Camk1d,Ccr7,Cd247,Cd44,Cdh13,Cited2,Cnr1,Cntn2,Ctla4,Cyr61,Dab2,Dscam,Eef1e1,Exoc4,Eya1,Fcgr3,Fgf1,Fgfr2,Fyn,Gata3,Gata6,Gm5136,Grb10,Hif1a,Hipk2,Hmga2,Htr2b,Igf1r,Ihh,Il15,Il33,Itgb1,Kitl,Lif,Lmcd1,Lyn,Malt1,Map3k7,Mef2c,Mgmt,Mul1,Ndfip2,Neurod2,Nfam1,Nlgn1,Notch1,Npy,Nrarp,Nrg1,Park2,Pde6h,Pdgfa,Peli1,Pik3cg,Plcb1,Plk2,Pmaip1,Polr3b,Prkca,Prkce,Prrx1,Ptger3,Rictor,Rptor,S1pr1,…
GO Biological Process	GO:0006357	regulation of transcription from RNA polymerase II promoter	91	0.00028672	1	0.027043	1.31258	118.85	156	0.114942	0.15087	40	1.0431e-10	8.95295e-07	2.23824e-08	1.77188	72.2398	128	940	0.0823681	0.13617	region_100,region_1001,region_1003,region_1013,region_1014,region_1015,region_11,region_113,region_114,region_158,region_159,region_16,region_18,region_184,region_193,region_197,region_203,region_216,region_217,region_218,region_225,region_23,region_236,region_24,region_240,region_244,region_245,region_246,region_251,region_252,region_266,region_267,region_271,region_276,region_280,region_291,reg…	Aatf,Ablim1,Abra,Arntl,Atxn1,Bcl11b,Bcl6,Bcor,Bhlhe23,C80913,Ccnh,Cdk12,Cited2,Creb5,Cyr61,Dach1,Dbx1,Ddx20,Dlx1,Egr1,Egr2,Elp3,Epas1,Epc1,Ercc2,Eya1,Fezf2,Fgf1,Fgfr2,Foxa2,Foxc1,Foxi1,Foxo1,Fzd10,Fzd7,Fzd8,Gata3,Gata6,Gli2,Hdac7,Hif1a,Hipk1,Hipk2,Hmga2,Id2,Id4,Ihh,Ikzf2,Il33,Inhba,Ino80,Jarid2,Kat2b,Kdm2b,Kdm4c,Klf12,Klf6,Lef1,Lhx3,Lif,Lmcd1,Lmo1,Lmx1b,Maf,Maml2,Mdm2,Mef2c,Meis2,Neurod1,Nfia,Nfi…
GO Biological Process	GO:0045944	positive regulation of transcription from RNA polymerase II promoter	92	0.000290311	1	0.0270842	1.39029	81.2782	113	0.0786056	0.109284	55	2.18363e-09	1.87421e-05	3.40765e-07	1.94383	43.7281	85	569	0.0546975	0.149385	region_1001,region_1003,region_1013,region_1014,region_113,region_114,region_18,region_197,region_203,region_216,region_217,region_218,region_240,region_244,region_245,region_246,region_251,region_252,region_271,region_276,region_280,region_291,region_298,region_299,region_300,region_305,region_325,region_334,region_340,region_341,region_342,region_353,region_361,region_372,region_374,region_375,…	Aatf,Ablim1,Abra,Arntl,Atxn1,Bcl11b,Bhlhe23,Ccnh,Cited2,Creb5,Cyr61,Egr1,Egr2,Epas1,Epc1,Ercc2,Eya1,Fgf1,Fgfr2,Foxa2,Foxc1,Foxi1,Foxo1,Fzd8,Gata3,Gata6,Gli2,Hif1a,Hmga2,Ihh,Ikzf2,Il33,Inhba,Ino80,Kat2b,Klf12,Klf6,Lef1,Lhx3,Lif,Lmo1,Lmx1b,Maf,Maml2,Mef2c,Meis2,Neurod1,Nfia,Nfib,Nfix,Nobox,Notch1,Onecut1,Pax6,Pknox1,Pou2f1,Pou3f1,Ppara,Ppnr,Prox1,Rfx4,Rhoq,Rora,S1pr1,Six2,Skap1,Smad2,Smarca2,Sox11,…
GO Biological Process	GO:0007417	central nervous system development	93	0.000318488	1	0.0293933	1.34562	98.8389	133	0.0955889	0.128627	15	8.94415e-15	7.67676e-11	5.11784e-12	2.21123	47.0327	104	612	0.0669241	0.169935	region_1,region_1002,region_1004,region_1006,region_1013,region_1024,region_113,region_114,region_141,region_15,region_158,region_159,region_16,region_172,region_173,region_178,region_197,region_206,region_207,region_209,region_21,region_216,region_217,region_218,region_225,region_23,region_24,region_244,region_245,region_246,region_271,region_276,region_279,region_282,region_283,region_298,regio…	Apaf1,Bcl11b,Bptf,Cdkn2c,Chd7,Cited2,Cntn2,Cntn4,Dab1,Dbx1,Dcc,Dct,Dlx1,Egr2,Epha4,Epha5,Epha7,Ephb1,Erbb4,Ercc2,Exoc4,Ext1,Fezf2,Fgfr2,Foxa2,Foxc1,Fyn,Fzd10,Fzd7,Fzd8,Gbx2,Gli2,Gnao1,Gnaq,Hmga2,Id2,Id4,Igf1r,Irs2,Kdm2b,Lef1,Lhx3,Lif,Lingo1,Lmx1b,Lphn2,Lyn,Mdga2,Myo16,Nav2,Neurod1,Neurod2,Nfib,Notch1,Npy,Nr2f1,Nr2f2,Nrcam,Ntm,Ogdh,Olig2,Pam,Pax6,Pgap1,Plcb1,Plxna2,Plxna4,Pou3f1,Ppnr,Prkca,Prkg1,P…
GO Biological Process	GO:0006468	protein phosphorylation	94	0.000327003	1	0.0298581	1.4085	73.8372	104	0.0714093	0.10058	162	1.55249e-05	0.13325	0.000822533	1.57835	54.4872	86	709	0.0553411	0.121298	region_1004,region_1019,region_1020,region_108,region_109,region_11,region_121,region_135,region_136,region_141,region_153,region_154,region_155,region_164,region_170,region_172,region_178,region_179,region_184,region_187,region_191,region_204,region_21,region_212,region_226,region_257,region_262,region_266,region_279,region_290,region_293,region_296,region_383,region_386,region_394,region_395,re…	Adrbk2,Araf,Bmp10,Bmpr1b,Camk1d,Camk1g,Ccne1,Ccnh,Ccr7,Cdc42bpa,Cdk12,Cdk15,Cdk16,Cdk17,Csnk1g3,D8Ertd82e,Dclk2,Dyrk3,Epha3,Epha4,Epha5,Epha7,Ephb1,Ephb4,Erbb4,Ercc2,Fgfr2,Fnip2,Frk,Fyn,Hgf,Hipk1,Hipk2,Hmcn1,Hmga2,Hunk,Igf1r,Lif,Lmtk2,Lyn,Map2k6,Map3k2,Map3k7,Map4k3,Mast4,Melk,Mul1,Musk,Myo3a,Ntrk2,Pde6h,Pick1,Pik3cg,Plk2,Polr2a,Prkar2b,Prkca,Prkce,Prkch,Prkcq,Prkd1,Prkg1,Ptk2,Pxn,Rock1,Ror1,Rps6…
GO Biological Process	GO:0040020	regulation of meiosis	95	0.000330752	1	0.0298826	4.2852	2.10025	9	0.00203119	0.00870406	356	0.00168991	1	0.040743	4.33741	1.38331	6	18	0.003861	0.333333	region_110,region_111,region_112,region_2,region_225,region_346,region_727,region_728,region_856	Dazl,Lif,Nanos2,Pde3a,Plcb1,Wnt4
GO Biological Process	GO:0010001	glial cell differentiation	96	0.000348671	1	0.0311734	1.95822	16.3414	32	0.0158041	0.0309478	122	2.66016e-06	0.0228321	0.000187148	2.90564	7.91563	23	103	0.0148005	0.223301	region_1013,region_113,region_114,region_172,region_197,region_209,region_216,region_217,region_218,region_299,region_300,region_334,region_353,region_4,region_423,region_50,region_571,region_625,region_636,region_674,region_675,region_676,region_677,region_678,region_71,region_727,region_728,region_794,region_795,region_818,region_881,region_896	Cdkn2c,Cntn2,Egr2,Ercc2,Exoc4,Foxa2,Gap43,Id2,Id4,Lif,Lyn,Nfib,Notch1,Nrg1,Olig2,Pax6,Pou3f1,Ppnr,Sox11,Sox4,Sox5,Sox6,Sox9
GO Biological Process	GO:0060251	regulation of glial cell proliferation	97	0.000366878	1	0.032463	4.7337	1.69001	8	0.00163444	0.00773694	573	0.0104214	1	0.156103	4.33741	0.92221	4	12	0.002574	0.333333	region_172,region_299,region_300,region_675,region_676,region_677,region_678,region_877	Etv5,Lyn,Notch1,Sox11
GO Biological Process	GO:0016310	phosphorylation	98	0.000369049	1	0.0323219	1.35555	92.2134	125	0.0891813	0.12089	246	0.000215736	1	0.00752709	1.40966	73.7768	104	960	0.0669241	0.108333	region_1004,region_1019,region_1020,region_108,region_109,region_11,region_113,region_121,region_135,region_136,region_141,region_153,region_154,region_155,region_164,region_170,region_172,region_178,region_179,region_184,region_187,region_191,region_202,region_204,region_209,region_21,region_212,region_226,region_235,region_236,region_257,region_262,region_266,region_279,region_290,region_293,re…	Adck3,Adrbk2,Araf,Bmp10,Bmpr1b,Camk1d,Camk1g,Ccne1,Ccnh,Ccr7,Cdc42bpa,Cdk12,Cdk15,Cdk16,Cdk17,Cdkn2c,Cerkl,Cmpk2,Csnk1g3,D8Ertd82e,Dclk2,Dyrk3,Epha3,Epha4,Epha5,Epha7,Ephb1,Ephb4,Erbb4,Ercc2,Etnk1,Fgfr2,Fggy,Fnip2,Frk,Fyn,Hgf,Hipk1,Hipk2,Hmcn1,Hmga2,Htr2b,Hunk,Igf1r,Ip6k1,Lif,Lmtk2,Lrguk,Lyn,Map2k6,Map3k2,Map3k7,Map4k3,Mast4,Melk,Mul1,Musk,Myo16,Myo3a,Nme1,Ntrk2,Pank3,Pank4,Pde6h,Pfkfb3,Pick1,Pik…
GO Biological Process	GO:0051445	regulation of meiotic cell cycle	99	0.000377663	1	0.0327423	4.20641	2.13959	9	0.00206924	0.00870406	413	0.00308872	1	0.0641899	3.90367	1.53702	6	20	0.003861	0.3	region_110,region_111,region_112,region_2,region_225,region_346,region_727,region_728,region_856	Dazl,Lif,Nanos2,Pde3a,Plcb1,Wnt4
GO Biological Process	GO:0050768	negative regulation of neurogenesis	100	0.000393768	1	0.0337971	2.11726	12.28	26	0.0118762	0.0251451	274	0.000513067	1	0.0160717	2.50838	6.37862	16	83	0.010296	0.192771	region_1006,region_119,region_120,region_206,region_207,region_299,region_300,region_320,region_394,region_395,region_435,region_436,region_437,region_512,region_531,region_614,region_636,region_674,region_675,region_676,region_677,region_678,region_839,region_925,region_936,region_937	Dab1,Dlx1,Epha4,Hmga2,Id2,Id4,Lingo1,Mbp,Notch1,Nrp1,Ptk2,Sema3a,Slit1,Sox11,Tnr,Wnt7b
GO Biological Process	GO:0003207	cardiac chamber formation	101	0.000397967	1	0.0338193	3.52056	3.12451	11	0.00302177	0.0106383	313	0.000830293	1	0.0227681	5.91465	0.845359	5	11	0.0032175	0.454545	region_299,region_300,region_517,region_625,region_648,region_649,region_650,region_675,region_676,region_677,region_678	Mef2c,Notch1,Sox11,Sox4,Tbx20
GO Biological Process	GO:0051960	regulation of nervous system development	102	0.000409037	1	0.0344193	1.44467	61.6059	89	0.0595802	0.0860735	53	1.86889e-09	1.60407e-05	3.02655e-07	2.17988	29.8181	65	388	0.0418275	0.167526	region_1006,region_1013,region_113,region_114,region_119,region_120,region_172,region_180,region_191,region_192,region_206,region_207,region_213,region_242,region_244,region_245,region_246,region_290,region_299,region_300,region_320,region_325,region_334,region_347,region_353,region_364,region_368,region_369,region_370,region_374,region_375,region_394,region_395,region_396,region_414,region_415,r…	Actr3,Adnp,Camk1d,Cdh4,Cnr1,Cntn2,Cntn4,Dab1,Dct,Dlx1,Dscam,Epha3,Epha4,Ephb1,Etv5,Eya1,Fez1,Foxa2,Gli2,Hmga2,Id2,Id4,Inpp5e,Irx3,Itgb1,Lif,Lingo1,Lyn,Mbp,Mef2c,Musk,Nefm,Neurod1,Neurod2,Nlgn1,Notch1,Nrp1,Ntm,Ntrk2,Olig2,Pax6,Plxna4,Ppnr,Prkca,Ptk2,Ptprf,Rgs6,Robo1,Sema3a,Serpine2,Sipa1l1,Slit1,Snap25,Sox11,Sox2,Sox5,Sox9,Spag9,Tcf12,Tcf4,Tnr,Trim32,Vegfc,Wnt7b,Xrcc4
GO Biological Process	GO:0002757	immune response-activating signal transduction	103	0.000463411	1	0.0386161	2.4326	7.81056	19	0.00755374	0.0183752	380	0.00228803	1	0.0516794	2.33553	5.99436	14	78	0.00900901	0.179487	region_135,region_172,region_269,region_270,region_291,region_384,region_439,region_440,region_441,region_498,region_638,region_648,region_649,region_650,region_720,region_779,region_806,region_811,region_932	Cd247,Ctla4,Fyn,Gata3,Lyn,Malt1,Mef2c,Nfam1,Skap1,Sykb,Themis,Traf3,Txk,Vav3
GO Biological Process	GO:0071840	cellular component organization or biogenesis	104	0.000465639	1	0.0384286	1.17868	268.095	316	0.25928	0.305609	93	1.4834e-07	0.0012732	1.36904e-05	1.32127	219.486	290	2856	0.186615	0.101541	region_1001,region_1002,region_1004,region_1006,region_101,region_1014,region_1015,region_1016,region_1021,region_1024,region_103,region_1033,region_105,region_106,region_110,region_111,region_112,region_119,region_120,region_121,region_126,region_137,region_138,region_139,region_141,region_144,region_154,region_155,region_158,region_162,region_165,region_167,region_172,region_173,region_178,regi…	1600027N09Rik,2210018M11Rik,2610039C10Rik,Aatf,Abca1,Abca4,Ablim1,Acaca,Actn1,Actn4,Actr3,Adnp,Aebp2,Angpt1,Anxa5,Ap3b1,Apaf1,Apc,Apoa1,Arhgap6,Arpc5,Atxn10,B9d1,Bcl11b,Bcl6,Bcor,Bfsp2,Bmp10,Bmpr1b,Bod1,Bptf,C1d,C79407,Cadps,Casp3,Cav3,Ccdc101,Ccr7,Cdc42bpa,Cdc42se1,Cdh13,Cdh23,Cdh4,Celf4,Chchd3,Chd7,Chd9,Chl1,Clint1,Cln6,Clvs1,Cngb1,Cntn2,Cntn4,Col4a4,Coro1b,Cstad,Cth,Cul3,Cyr61,Dab1,Dab2,Dcc,Di…
GO Biological Process	GO:0031346	positive regulation of cell projection organization	105	0.000498306	1	0.0407329	2.05026	13.1691	27	0.012736	0.0261122	207	8.56113e-05	0.734802	0.00354977	2.48415	8.45359	21	110	0.0135135	0.190909	region_172,region_180,region_187,region_213,region_290,region_293,region_299,region_300,region_364,region_368,region_369,region_370,region_396,region_418,region_477,region_478,region_525,region_526,region_614,region_711,region_727,region_728,region_782,region_869,region_886,region_891,region_898	Actr3,Adnp,Apc,Camk1d,Ccr7,Cdh4,Cnr1,Dscam,Epha3,Fez1,Inpp5e,Itgb1,Lif,Lyn,Prkcq,Ptprf,Rhoq,Robo1,Serpine2,Tgfb3,Tgfbr1
GO Biological Process	GO:0030182	neuron differentiation	106	0.000500828	1	0.0405529	1.33733	96.4605	129	0.0932887	0.124758	6	1.13451e-17	9.73752e-14	1.62292e-14	2.40715	44.0355	106	573	0.0682111	0.184991	region_1004,region_1006,region_1014,region_1024,region_113,region_114,region_119,region_120,region_126,region_141,region_16,region_172,region_178,region_187,region_188,region_197,region_206,region_207,region_21,region_244,region_245,region_246,region_266,region_269,region_270,region_271,region_276,region_279,region_293,region_298,region_299,region_300,region_305,region_320,region_325,region_334,r…	Ablim1,Apc,Atxn10,Bcl11b,Bmpr1b,Cdh23,Cdh4,Chl1,Cntn2,Cntn4,Cops2,Dab1,Dbx1,Dcc,Diap1,Dlg2,Dlx1,Dscam,Egr2,Enah,Epha3,Epha4,Epha5,Epha7,Ephb1,Etv1,Ext1,Fezf2,Fgfr2,Foxa2,Fzd7,Fzd8,Gap43,Gbx2,Gli2,Gnao1,Gnaq,Gpr98,Grin3a,Hcn1,Hipk1,Hipk2,Id2,Id4,Igf1r,Ihh,Irx5,Itgb1,Jag2,Kcnma1,Lef1,Lhx3,Lif,Lifr,Lingo1,Lmx1b,Lyn,Mdga2,Mef2c,Myo6,Neurod1,Neurod2,Nfib,Notch1,Nptx1,Npy,Nrcam,Nrg1,Nrp1,Ntng1,Ntrk2,Og…
GO Biological Process	GO:0045664	regulation of neuron differentiation	107	0.000502003	1	0.0402682	1.48542	51.164	76	0.0494817	0.073501	52	1.86106e-09	1.59735e-05	3.07182e-07	2.40295	22.0562	53	287	0.0341055	0.184669	region_1006,region_113,region_114,region_119,region_120,region_172,region_180,region_192,region_206,region_207,region_213,region_242,region_244,region_245,region_246,region_290,region_299,region_300,region_325,region_334,region_353,region_364,region_368,region_369,region_370,region_374,region_375,region_394,region_395,region_396,region_414,region_415,region_418,region_423,region_435,region_436,re…	Actr3,Adnp,Camk1d,Cdh4,Cnr1,Cntn2,Cntn4,Dab1,Dscam,Epha3,Epha4,Etv5,Eya1,Fez1,Foxa2,Gli2,Id2,Id4,Inpp5e,Irx3,Itgb1,Lif,Lyn,Mbp,Mef2c,Nefm,Neurod1,Neurod2,Nlgn1,Notch1,Nrp1,Ntm,Ntrk2,Olig2,Pax6,Plxna4,Ptk2,Ptprf,Rgs6,Robo1,Sema3a,Serpine2,Sipa1l1,Slit1,Sox11,Sox2,Sox5,Sox9,Spag9,Tcf12,Tcf4,Tnr,Trim32
GO Biological Process	GO:0050789	regulation of biological process	108	0.000549644	1	0.0436814	1.08415	614.307	666	0.594108	0.644101	1074	0.0559566	1	0.447184	1.04561	664.683	695	8649	0.447233	0.0803561	region_0,region_1,region_100,region_1001,region_1002,region_1003,region_1004,region_1005,region_1006,region_1007,region_101,region_1012,region_1013,region_1014,region_1015,region_1016,region_1017,region_102,region_1020,region_1021,region_1023,region_1024,region_1027,region_1030,region_1031,region_1033,region_105,region_108,region_109,region_11,region_110,region_111,region_112,region_113,region_11…	1600027N09Rik,1700023I07Rik,2210018M11Rik,4933415F23Rik,Aarsd1,Aatf,Abca1,Abhd5,Ablim1,Abra,Actn4,Actr3,Adamts9,Adcy2,Adcy8,Adnp,Adrbk2,Aebp2,Afap1,Agap1,Amelx,Angpt1,Ank,Anxa5,Aoah,Ap3b1,Apaf1,Apc,Apoa1,Araf,Arhgap15,Arhgap18,Arhgap25,Arhgap29,Arhgap44,Arhgap6,Arhgap8,Arl4a,Arl4c,Arl4d,Arl5b,Armc10,Arntl,Arpc5,Arrdc3,Arrdc4,Asxl2,Atg10,Atp1a3,Atxn1,Azi2,Bach2,Bai2,Bard1,Basp1,Bbx,Bcar3,Bcl11b,Bc…
GO Biological Process	GO:0000079	regulation of cyclin-dependent protein kinase activity	109	0.00056933	1	0.0448308	2.72964	5.49522	15	0.00531453	0.0145068	628	0.0137324	1	0.187683	2.20546	4.5342	10	59	0.00643501	0.169491	region_11,region_209,region_23,region_24,region_456,region_477,region_478,region_580,region_651,region_652,region_653,region_654,region_854,region_857,region_871	Apc,Casp3,Ccnd3,Ccne1,Ccnh,Cdkn2c,Kat2b,Nr2f2,Prox1,Tcfap4
GO Biological Process	GO:0006796	phosphate-containing compound metabolic process	110	0.000572964	1	0.0447068	1.30848	110.052	144	0.106433	0.139265	227	0.000146501	1	0.00553929	1.38355	87.4562	121	1138	0.0778636	0.106327	region_1004,region_1019,region_1020,region_108,region_109,region_11,region_113,region_121,region_127,region_135,region_136,region_141,region_153,region_154,region_155,region_164,region_170,region_172,region_178,region_179,region_180,region_184,region_187,region_19,region_191,region_194,region_195,region_202,region_204,region_209,region_21,region_212,region_213,region_221,region_226,region_235,reg…	Adck3,Adrbk2,Alppl2,Araf,Bmp10,Bmpr1b,Camk1d,Camk1g,Ccne1,Ccnh,Ccr7,Cdc42bpa,Cdk12,Cdk15,Cdk16,Cdk17,Cdkn2c,Cerkl,Cmpk2,Csnk1g3,D8Ertd82e,Dclk2,Dusp4,Dusp6,Dyrk3,Epha3,Epha4,Epha5,Epha7,Ephb1,Ephb4,Erbb4,Ercc2,Etnk1,Eya1,Eya4,Fbp1,Fgfr2,Fggy,Fnip2,Frk,Fyn,Hgf,Hipk1,Hipk2,Hmcn1,Hmga2,Htr2b,Hunk,Igf1r,Ip6k1,Lif,Lmtk2,Lrguk,Lyn,Map2k6,Map3k2,Map3k7,Map4k3,Mast4,Melk,Mtmr10,Mul1,Musk,Myo16,Myo3a,Nme1…
GO Biological Process	GO:0016043	cellular component organization	111	0.000629032	1	0.0486395	1.17703	261.676	308	0.253072	0.297872	83	7.59306e-08	0.000651712	7.85195e-06	1.33837	209.956	281	2732	0.180824	0.102855	region_1001,region_1002,region_1004,region_1006,region_101,region_1014,region_1015,region_1016,region_1021,region_1024,region_103,region_1033,region_105,region_106,region_110,region_111,region_112,region_119,region_120,region_121,region_126,region_137,region_138,region_139,region_141,region_144,region_154,region_155,region_158,region_162,region_165,region_167,region_172,region_173,region_178,regi…	1600027N09Rik,2210018M11Rik,2610039C10Rik,Abca1,Abca4,Ablim1,Acaca,Actn1,Actn4,Actr3,Adnp,Aebp2,Angpt1,Anxa5,Ap3b1,Apaf1,Apc,Apoa1,Arhgap6,Arpc5,Atxn10,B9d1,Bcl11b,Bcl6,Bcor,Bfsp2,Bmp10,Bmpr1b,Bod1,Bptf,C79407,Cadps,Casp3,Cav3,Ccdc101,Ccr7,Cdc42bpa,Cdc42se1,Cdh13,Cdh23,Cdh4,Celf4,Chchd3,Chd7,Chd9,Chl1,Clint1,Cln6,Clvs1,Cngb1,Cntn2,Cntn4,Col4a4,Coro1b,Cstad,Cth,Cul3,Cyr61,Dab1,Dab2,Dcc,Diap1,Dlg2,…
GO Biological Process	GO:0008283	cell proliferation	112	0.000713445	1	0.0546741	1.52021	42.7572	65	0.0413512	0.0628627	149	8.14231e-06	0.0698855	0.00046903	1.90237	26.283	50	342	0.032175	0.146199	region_1033,region_121,region_15,region_17,region_184,region_185,region_225,region_229,region_276,region_297,region_305,region_309,region_335,region_336,region_344,region_355,region_4,region_404,region_414,region_415,region_456,region_479,region_482,region_498,region_517,region_529,region_552,region_563,region_564,region_58,region_591,region_592,region_593,region_609,region_610,region_625,region_…	Amelx,Apoa1,Bmp10,Ccnd3,Cdh13,Cited2,Cops2,Dct,E2f8,Egr1,Eif2s2,Ephb1,Ercc2,Fgf1,Fgfr2,Foxc1,Fshb,Fyn,Gbx2,Gli2,Hgf,Hmga2,Id2,Id4,Il15,Irs2,Lef1,Lmx1b,Malt1,Mef2c,Melk,Mtss1,Nrarp,Oca2,Pdpn,Prkar2b,Prok2,Prox1,Purb,Rap1b,Shb,Six2,Sox11,Sox4,Sox9,Taf8,Tbx20,Wnt4,Wnt7b,Zeb2
GO Biological Process	GO:0031344	regulation of cell projection organization	113	0.000721984	1	0.0548388	1.64466	29.1853	48	0.0282256	0.0464217	128	3.88065e-06	0.0333076	0.000260216	2.24134	16.0618	36	209	0.023166	0.172249	region_1006,region_119,region_120,region_172,region_180,region_187,region_206,region_207,region_213,region_242,region_290,region_293,region_299,region_300,region_364,region_368,region_369,region_370,region_394,region_395,region_396,region_418,region_423,region_435,region_436,region_437,region_477,region_478,region_512,region_521,region_522,region_525,region_526,region_614,region_640,region_70,reg…	Actr3,Adnp,Apc,Camk1d,Ccr7,Cdh4,Cnr1,Cntn2,Dab1,Dscam,Epha3,Epha4,Fez1,Inpp5e,Itgb1,Lif,Lyn,Mbp,Nefm,Nlgn1,Nrp1,Ntm,Ntrk2,Plxna4,Prkcq,Ptk2,Ptprf,Rhoq,Robo1,Sema3a,Serpine2,Sipa1l1,Slit1,Tgfb3,Tgfbr1,Tnr
GO Biological Process	GO:0048585	negative regulation of response to stimulus	114	0.000775565	1	0.0583919	1.40529	65.4671	92	0.0633144	0.0889748	86	8.9221e-08	0.000765783	8.90446e-06	1.8659	40.7309	76	530	0.048906	0.143396	region_1003,region_1006,region_101,region_1013,region_119,region_120,region_128,region_144,region_157,region_188,region_206,region_207,region_21,region_213,region_225,region_232,region_233,region_244,region_245,region_246,region_251,region_252,region_276,region_278,region_291,region_297,region_299,region_300,region_306,region_325,region_332,region_339,region_353,region_363,region_392,region_394,r…	Aoah,Apc,Atxn1,Bcl6,Cav3,Cd44,Cnksr3,Cul3,Dab1,Dab2,Dab2ip,Dand5,Ddit4l,Dkk4,Dusp4,Dusp6,Egr1,Epha4,Errfi1,Fbn2,Fbp1,Foxa2,Foxo1,Gata3,Grb10,Grem1,Grin3a,Hipk2,Hmga2,Htr2b,Igf1r,Ihh,Il33,Lef1,Lif,Mdm2,Neurod1,Notch1,Nrarp,Nrp1,Onecut1,Phb,Pin1,Ppara,Ppef2,Ppnr,Prkca,Ptprf,Rgs1,Rgs12,Rgs13,Rgs4,Rgs6,Robo1,Sall3,Sema3a,Serpine2,Skor2,Slit1,Slit3,Sox2,Sox9,Spred2,Sulf2,Tbx20,Tcf21,Tgfb3,Tnr,Tob1,Tra…
GO Biological Process	GO:0008285	negative regulation of cell proliferation	115	0.000830916	1	0.0620152	1.46256	51.2798	75	0.0495936	0.0725338	107	1.09602e-06	0.00940713	8.79171e-05	1.93654	29.4339	57	383	0.0366795	0.148825	region_1001,region_108,region_109,region_142,region_158,region_192,region_197,region_209,region_213,region_23,region_24,region_244,region_245,region_246,region_285,region_291,region_299,region_3,region_300,region_306,region_334,region_384,region_392,region_396,region_456,region_477,region_478,region_500,region_508,region_552,region_563,region_564,region_58,region_580,region_589,region_591,region_…	Apc,Bcl11b,Bcl6,Casp3,Cdh13,Cdh5,Cdkn2c,Cth,Ctla4,Dab2ip,Dach1,E2f7,Eef1e1,Fezf2,Fgfr2,Gata3,Gnrhr,Id2,Ihh,Il15,Inhba,Insl3,Itgb1,Jarid2,Kat2b,Kdm2b,Lif,Mef2c,Mtss1,Myo16,Nfib,Notch1,Nr2f2,Pax6,Phb,Pmaip1,Ppp2r3a,Prkca,Prox1,Ptprf,Ptprm,Rerg,Robo1,Serpine2,Six5,Skap2,Slit3,Smad2,Smarca2,Sox11,Sox2,Sox4,Sox9,Tcfap4,Tgfb3,Trib1,Trim32
GO Biological Process	GO:0014013	regulation of gliogenesis	116	0.000834924	1	0.0617772	2.15801	10.1946	22	0.00985935	0.0212766	189	3.51024e-05	0.301284	0.0015941	3.25306	4.61105	15	60	0.00965251	0.25	region_1013,region_172,region_206,region_207,region_299,region_300,region_320,region_394,region_395,region_423,region_531,region_636,region_674,region_675,region_676,region_677,region_678,region_727,region_728,region_839,region_877,region_896	Cntn2,Dab1,Dlx1,Epha4,Etv5,Hmga2,Id2,Id4,Lif,Lingo1,Lyn,Notch1,Olig2,Ppnr,Sox11
GO Biological Process	GO:0002764	immune response-regulating signaling pathway	117	0.000920266	1	0.0675097	2.2935	8.2843	19	0.0080119	0.0183752	433	0.00368876	1	0.0731192	2.2216	6.30176	14	82	0.00900901	0.170732	region_135,region_172,region_269,region_270,region_291,region_384,region_439,region_440,region_441,region_498,region_638,region_648,region_649,region_650,region_720,region_779,region_806,region_811,region_932	Cd247,Ctla4,Fyn,Gata3,Lyn,Malt1,Mef2c,Nfam1,Skap1,Sykb,Themis,Traf3,Txk,Vav3
GO Biological Process	GO:0032835	glomerulus development	118	0.000933162	1	0.0678757	2.83119	4.59171	13	0.00444072	0.0125725	251	0.000222677	1	0.00761447	4.03828	2.22867	9	29	0.00579151	0.310345	region_252,region_299,region_300,region_398,region_479,region_648,region_649,region_650,region_804,region_904,region_905,region_915,region_920	Angpt1,Basp1,Col4a4,Egr1,Mef2c,Mtss1,Notch1,Tcf21,Wwtr1
GO Biological Process	GO:0003211	cardiac ventricle formation	119	0.000936165	1	0.0675219	3.39805	2.94287	10	0.0028461	0.00967118	469	0.00500601	1	0.0916132	5.20489	0.768508	4	10	0.002574	0.4	region_299,region_300,region_625,region_648,region_649,region_650,region_675,region_676,region_677,region_678	Mef2c,Notch1,Sox11,Sox4
GO Biological Process	GO:0033673	negative regulation of kinase activity	120	0.000979717	1	0.0700743	2.018	12.3885	25	0.0119811	0.024178	308	0.00079938	1	0.0222762	2.1687	9.2221	20	120	0.01287	0.166667	region_101,region_163,region_23,region_232,region_233,region_236,region_24,region_252,region_306,region_353,region_477,region_478,region_563,region_564,region_572,region_580,region_660,region_735,region_792,region_830,region_857,region_871,region_921,region_922,region_998	Apc,Casp3,Cav3,Dab2ip,Dusp4,Dusp6,Errfi1,Foxa2,Gnaq,Hmgcr,Irs2,Kat2b,Nr2f2,Pkia,Prkca,Prkrip1,Spred2,Tcfap4,Trib1,Wwtr1
GO Biological Process	GO:0010648	negative regulation of cell communication	121	0.000997135	1	0.0707307	1.42221	58.3599	83	0.0564409	0.0802708	81	7.23679e-08	0.000621133	7.66831e-06	1.94338	35.5051	69	462	0.0444015	0.149351	region_101,region_1013,region_128,region_144,region_200,region_206,region_207,region_21,region_213,region_225,region_232,region_233,region_244,region_245,region_246,region_251,region_252,region_276,region_278,region_291,region_297,region_299,region_300,region_306,region_325,region_332,region_339,region_363,region_364,region_392,region_396,region_397,region_399,region_426,region_435,region_436,reg…	Adnp,Apc,Atxn1,Bcl6,Cav3,Cd44,Cnksr3,Cul3,Dab1,Dab2,Dab2ip,Dand5,Ddit4l,Dkk4,Dusp4,Dusp6,Egr1,Errfi1,Fbn2,Fbp1,Foxo1,Gata3,Grb10,Grem1,Grik2,Hipk2,Htr2b,Igf1r,Ihh,Lef1,Lif,Mdm2,Mgll,Neurod1,Notch1,Nrarp,Onecut1,Phb,Pin1,Ppef2,Ppnr,Prkca,Ptprf,Rgs1,Rgs12,Rgs13,Rgs4,Rgs6,Robo1,Sall3,Serpine2,Skor2,Slc24a2,Slit3,Sox2,Sox9,Spred2,Sulf2,Tbx20,Tcf21,Tgfb3,Tnr,Tob1,Trib1,Ubr2,Wnt4,Wnt7b,Wwox,Wwtr1
GO Biological Process	GO:0072109	glomerular mesangium development	122	0.00100981	1	0.0710429	15.6778	0.191353	3	0.000185061	0.00290135	1007	0.0504745	1	0.430212	5.20489	0.384254	2	5	0.001287	0.4	region_299,region_300,region_479	Egr1,Notch1
GO Biological Process	GO:0035641	locomotory exploration behavior	123	0.00102005	1	0.0711798	6.7214	0.743892	5	0.000719432	0.00483559	1160	0.0719162	1	0.532118	4.33741	0.461105	2	6	0.001287	0.333333	region_435,region_436,region_437,region_867,region_868	Prkce,Tnr
GO Biological Process	GO:0060174	limb bud formation	124	0.00102108	1	0.0706768	2.8026	4.63854	13	0.00448602	0.0125725	337	0.00133355	1	0.033964	5.42176	0.92221	5	12	0.0032175	0.416667	region_458,region_459,region_460,region_461,region_462,region_58,region_625,region_675,region_676,region_677,region_678,region_794,region_795	Fgfr2,Plxna2,Sox11,Sox4,Sox9
GO Biological Process	GO:0023057	negative regulation of signaling	125	0.00105805	1	0.0726501	1.4192	58.4836	83	0.0565605	0.0802708	80	6.64237e-08	0.000570114	7.12643e-06	1.9476	35.4282	69	461	0.0444015	0.149675	region_101,region_1013,region_128,region_144,region_200,region_206,region_207,region_21,region_213,region_225,region_232,region_233,region_244,region_245,region_246,region_251,region_252,region_276,region_278,region_291,region_297,region_299,region_300,region_306,region_325,region_332,region_339,region_363,region_364,region_392,region_396,region_397,region_399,region_426,region_435,region_436,reg…	Adnp,Apc,Atxn1,Bcl6,Cav3,Cd44,Cnksr3,Cul3,Dab1,Dab2,Dab2ip,Dand5,Ddit4l,Dkk4,Dusp4,Dusp6,Egr1,Errfi1,Fbn2,Fbp1,Foxo1,Gata3,Grb10,Grem1,Grik2,Hipk2,Htr2b,Igf1r,Ihh,Lef1,Lif,Mdm2,Mgll,Neurod1,Notch1,Nrarp,Onecut1,Phb,Pin1,Ppef2,Ppnr,Prkca,Ptprf,Rgs1,Rgs12,Rgs13,Rgs4,Rgs6,Robo1,Sall3,Serpine2,Skor2,Slc24a2,Slit3,Sox2,Sox9,Spred2,Sulf2,Tbx20,Tcf21,Tgfb3,Tnr,Tob1,Trib1,Ubr2,Wnt4,Wnt7b,Wwox,Wwtr1
GO Biological Process	GO:0060041	retina development in camera-type eye	126	0.0011046	1	0.0752442	2.03377	11.8008	24	0.0114127	0.0232108	212	9.58957e-05	0.823073	0.00388242	2.60244	7.30083	19	95	0.0122265	0.2	region_173,region_244,region_245,region_246,region_266,region_279,region_325,region_392,region_456,region_477,region_478,region_599,region_669,region_702,region_727,region_728,region_74,region_794,region_795,region_83,region_836,region_853,region_860,region_898	Apc,Bmpr1b,Chd7,Dscam,Hcn1,Hipk1,Hipk2,Ihh,Irx5,Lif,Max,Mdm1,Neurod1,Prox1,Prph2,Ptprm,Sox2,Sox9,Vax2
GO Biological Process	GO:0007167	enzyme linked receptor protein signaling pathway	127	0.0011287	1	0.0762806	1.45841	49.369	72	0.0477456	0.0696325	43	1.197e-10	1.02738e-06	2.38926e-08	2.37982	26.0524	62	339	0.039897	0.182891	region_1016,region_121,region_130,region_141,region_164,region_165,region_178,region_179,region_187,region_204,region_21,region_218,region_251,region_259,region_268,region_276,region_279,region_302,region_304,region_335,region_336,region_346,region_365,region_366,region_386,region_39,region_394,region_395,region_415,region_430,region_471,region_479,region_482,region_502,region_508,region_552,regi…	Angpt1,Bmp10,Bmpr1b,Cited2,Clnk,Dok2,Dok5,Egr1,Epha3,Epha4,Epha5,Epha7,Ephb1,Ephb4,Erbb4,Fgf1,Fgfr2,Foxc1,Foxo1,Fshb,Fut8,Gab2,Grb10,Hgf,Hipk2,Hmcn1,Igf1r,Inhbb,Irs2,Lef1,Lif,Lifr,Ltbp1,Map3k7,Nrp1,Ntrk2,Pdgfa,Pdgfc,Plcb1,Prkd1,Ptk2,Ptpn2,Rapgef1,Rgmb,Rhoq,Ror1,Ryr2,Sipa1l1,Slc2a8,Smad2,Sort1,Sox9,Ss18,Sykb,Tgfb3,Tgfbr1,Tgfbr2,Tob1,Tom1l1,Usp9x,Utp11l,Vegfc
GO Biological Process	GO:0009968	negative regulation of signal transduction	128	0.00113004	1	0.0757742	1.44165	52.7174	76	0.0509839	0.073501	92	1.32803e-07	0.00113985	1.23896e-05	1.96875	32.5079	64	423	0.041184	0.1513	region_101,region_1013,region_128,region_144,region_206,region_207,region_21,region_213,region_225,region_232,region_233,region_244,region_245,region_246,region_251,region_252,region_276,region_278,region_291,region_297,region_299,region_300,region_306,region_325,region_332,region_339,region_363,region_392,region_396,region_397,region_399,region_426,region_442,region_477,region_478,region_479,reg…	Apc,Atxn1,Bcl6,Cav3,Cd44,Cnksr3,Cul3,Dab1,Dab2,Dab2ip,Dand5,Ddit4l,Dkk4,Dusp4,Dusp6,Egr1,Errfi1,Fbn2,Fbp1,Foxo1,Gata3,Grb10,Grem1,Hipk2,Htr2b,Igf1r,Ihh,Lef1,Lif,Mdm2,Neurod1,Notch1,Nrarp,Onecut1,Phb,Pin1,Ppef2,Ppnr,Prkca,Ptprf,Rgs1,Rgs12,Rgs13,Rgs4,Rgs6,Robo1,Sall3,Serpine2,Skor2,Slit3,Sox2,Sox9,Spred2,Sulf2,Tbx20,Tcf21,Tgfb3,Tob1,Trib1,Ubr2,Wnt4,Wnt7b,Wwox,Wwtr1
GO Biological Process	GO:0048468	cell development	129	0.00115382	1	0.0767696	1.26026	130.925	165	0.12662	0.159575	17	2.09572e-13	1.79876e-09	1.05809e-10	1.89703	71.1638	135	926	0.0868726	0.145788	region_1004,region_1006,region_1013,region_1014,region_110,region_111,region_112,region_119,region_120,region_126,region_141,region_152,region_153,region_17,region_172,region_178,region_188,region_191,region_197,region_2,region_202,region_206,region_207,region_21,region_216,region_217,region_218,region_225,region_234,region_244,region_245,region_246,region_269,region_270,region_271,region_276,reg…	Ablim1,Apc,Atxn10,Bcl11b,Bcl6,Bfsp2,Bmp10,Bmpr1b,Ccr7,Cdh23,Cdh4,Chl1,Cited2,Cntn2,Cntn4,Cul3,Cyr61,Dab1,Dab2,Dazl,Dcc,Dct,Diap1,Dlg2,Dscam,Egr2,Enah,Epas1,Epha3,Epha4,Epha5,Epha7,Ephb1,Ercc2,Etv1,Etv5,Ext1,Fem1b,Fezf2,Fgfr2,Foxa2,Foxc1,Fzd7,Fzd8,Gap43,Gata3,Gbx2,Gli2,Gnao1,Gnaq,Gphn,Gpr98,Grem1,Grin3a,Hcn1,Hif1a,Hmga2,Hook1,Htr2b,Id2,Id4,Igf1r,Ihh,Inhbb,Insl3,Irx5,Itgb1,Kcnma1,Kitl,Lef1,Lhx3,Lif…
GO Biological Process	GO:0045835	negative regulation of meiosis	130	0.00117058	1	0.0772851	14.8871	0.201517	3	0.00019489	0.00290135	1007	0.0504745	1	0.430212	5.20489	0.384254	2	5	0.001287	0.4	region_2,region_727,region_728	Lif,Nanos2
GO Biological Process	GO:0048596	embryonic camera-type eye morphogenesis	131	0.00119273	1	0.0781468	2.89674	4.1426	12	0.00400638	0.0116054	242	0.000205494	1	0.00728825	4.52599	1.76757	8	23	0.005148	0.347826	region_158,region_266,region_334,region_392,region_456,region_675,region_676,region_677,region_678,region_74,region_802,region_803	Cited2,Hipk1,Hipk2,Ihh,Kdm2b,Pax6,Prox1,Sox11
GO Biological Process	GO:0048048	embryonic eye morphogenesis	132	0.00121181	1	0.0787951	2.74867	4.72957	13	0.00457405	0.0125725	232	0.000164735	1	0.00609448	4.1825	2.15182	9	28	0.00579151	0.321429	region_158,region_266,region_334,region_392,region_456,region_675,region_676,region_677,region_678,region_74,region_802,region_803,region_83	Cited2,Hipk1,Hipk2,Ihh,Kdm2b,Pax6,Prox1,Sox11,Vax2
GO Biological Process	GO:0045595	regulation of cell differentiation	133	0.00123134	1	0.0794634	1.28081	113.991	146	0.110242	0.141199	39	9.92739e-11	8.52068e-07	2.18479e-08	1.83404	63.2482	116	823	0.0746461	0.140948	region_1006,region_101,region_1013,region_11,region_110,region_111,region_112,region_113,region_114,region_119,region_120,region_172,region_180,region_187,region_191,region_192,region_2,region_206,region_207,region_213,region_225,region_232,region_233,region_238,region_239,region_242,region_244,region_245,region_246,region_252,region_276,region_279,region_280,region_290,region_291,region_297,regi…	Actr3,Adamts9,Adnp,Ap3b1,Apc,Bcl6,Bhlhe23,Bmpr1b,Camk1d,Car2,Cav3,Ccne1,Ccr7,Cd83,Cdh4,Cnr1,Cntn2,Cntn4,Ctla4,Cyr61,Dab1,Dct,Dlx1,Dscam,Dusp6,Epha3,Epha4,Errfi1,Etv5,Eya1,Fbn2,Fez1,Fgfr2,Foxa2,Fzd7,Gata3,Gata6,Gli2,Gnaq,Gpr98,Grem1,Hdac7,Hif1a,Hmga2,Id2,Id4,Ihh,Il15,Inhba,Inpp5e,Irx3,Itgb1,Kitl,Lef1,Lif,Lingo1,Lyn,Maf,Mbp,Mef2c,Musk,Nanos2,Nefm,Neurod1,Neurod2,Nfam1,Nlgn1,Notch1,Nrarp,Nrg1,Nrp1,N…
GO Biological Process	GO:0042063	gliogenesis	134	0.00131068	1	0.0839517	1.78571	18.4801	33	0.0178724	0.0319149	146	7.8081e-06	0.0670169	0.00045902	2.66918	8.99154	24	117	0.015444	0.205128	region_1013,region_113,region_114,region_172,region_197,region_209,region_216,region_217,region_218,region_299,region_300,region_334,region_353,region_4,region_423,region_50,region_571,region_625,region_636,region_655,region_674,region_675,region_676,region_677,region_678,region_71,region_727,region_728,region_794,region_795,region_818,region_881,region_896	Cdkn2c,Cntn2,Egr2,Ercc2,Exoc4,Foxa2,Gap43,Id2,Id4,Lif,Lyn,Nfib,Notch1,Nrg1,Olig2,Pax6,Pou3f1,Ppnr,Sox11,Sox4,Sox5,Sox6,Sox9,Vcan
GO Biological Process	GO:0050778	positive regulation of immune response	135	0.00151111	1	0.0960731	1.82737	16.417	30	0.0158772	0.0290135	771	0.0250435	1	0.278792	1.54269	14.9091	23	194	0.0148005	0.118557	region_1003,region_135,region_172,region_179,region_180,region_269,region_270,region_291,region_332,region_384,region_439,region_440,region_441,region_444,region_498,region_524,region_591,region_592,region_593,region_638,region_648,region_649,region_650,region_720,region_779,region_782,region_806,region_811,region_824,region_932	Ccr7,Cd247,Cd44,Cnr1,Ctla4,Fcgr3,Fyn,Gata3,Il15,Il33,Lyn,Malt1,Map3k7,Mef2c,Nfam1,Polr3b,Skap1,Sykb,Themis,Tirap,Traf3,Txk,Vav3
GO Biological Process	GO:0009967	positive regulation of signal transduction	136	0.00161407	1	0.101864	1.39125	61.0962	85	0.0590872	0.082205	165	1.70381e-05	0.146238	0.00088629	1.6863	39.7319	67	517	0.0431145	0.129594	region_100,region_108,region_109,region_14,region_165,region_172,region_179,region_18,region_187,region_21,region_225,region_226,region_242,region_244,region_245,region_246,region_280,region_291,region_297,region_299,region_300,region_309,region_332,region_345,region_346,region_374,region_375,region_392,region_399,region_423,region_438,region_451,region_468,region_482,region_498,region_500,region…	Abra,Angpt1,Bmp10,Ccr7,Cd44,Cdh13,Cited2,Cntn2,Cyr61,Dab2,Eef1e1,Exoc4,Eya1,Fgf1,Fgfr2,Gata3,Gata6,Grb10,Hif1a,Hipk2,Htr2b,Igf1r,Ihh,Il15,Itgb1,Kitl,Lif,Lmcd1,Lyn,Malt1,Map3k7,Mul1,Ndfip2,Neurod2,Nfam1,Nlgn1,Notch1,Nrarp,Nrg1,Park2,Pde6h,Pdgfa,Peli1,Plcb1,Plk2,Pmaip1,Prkce,Prrx1,Rictor,Rptor,Slc20a1,Sox11,Sox2,Sox4,Sox9,Sykb,Tab2,Tgfb3,Tgfbr1,Tirap,Tlr5,Ube3a,Wnt4,Wnt7b,Zdhhc13,Zeb2,Zfp423
GO Biological Process	GO:0010721	negative regulation of cell development	137	0.00172776	1	0.108244	1.90558	13.6441	26	0.0131955	0.0251451	392	0.00255929	1	0.0560367	2.1687	7.37768	16	96	0.010296	0.166667	region_1006,region_119,region_120,region_206,region_207,region_299,region_300,region_320,region_394,region_395,region_435,region_436,region_437,region_512,region_531,region_614,region_636,region_674,region_675,region_676,region_677,region_678,region_839,region_925,region_936,region_937	Dab1,Dlx1,Epha4,Hmga2,Id2,Id4,Lingo1,Mbp,Notch1,Nrp1,Ptk2,Sema3a,Slit1,Sox11,Tnr,Wnt7b
GO Biological Process	GO:0021535	cell migration in hindbrain	138	0.00173231	1	0.107742	3.70717	2.15798	8	0.00208702	0.00773694	699	0.0189133	1	0.232236	4.87958	0.614806	3	8	0.0019305	0.375	region_206,region_207,region_276,region_458,region_459,region_460,region_461,region_462	Dab1,Lef1,Plxna2
GO Biological Process	GO:0048593	camera-type eye morphogenesis	139	0.00177401	1	0.109542	1.90183	13.671	26	0.0132215	0.0251451	220	0.000118354	1	0.00461744	2.73096	6.22492	17	81	0.0109395	0.209876	region_158,region_244,region_245,region_246,region_266,region_334,region_392,region_439,region_440,region_441,region_456,region_552,region_599,region_669,region_675,region_676,region_677,region_678,region_735,region_74,region_794,region_795,region_802,region_803,region_860,region_898	Cited2,Dscam,Ephb1,Hcn1,Hipk1,Hipk2,Ihh,Irx5,Kdm2b,Meis1,Pax6,Pou2f1,Prox1,Ptprm,Sox11,Sox2,Sox9
GO Biological Process	GO:0007264	small GTPase mediated signal transduction	140	0.00182845	1	0.112097	1.6165	26.6006	43	0.0257259	0.0415861	909	0.0373536	1	0.352702	1.4042	21.3645	30	278	0.019305	0.107914	region_108,region_109,region_190,region_206,region_207,region_257,region_269,region_270,region_275,region_294,region_301,region_302,region_310,region_311,region_401,region_402,region_403,region_404,region_405,region_467,region_49,region_529,region_585,region_609,region_610,region_622,region_623,region_624,region_638,region_670,region_671,region_683,region_723,region_724,region_725,region_785,regi…	Abca1,Agap1,Apoa1,Arl4a,Arl4c,Arl4d,Arl5b,Bcar3,Bcl6,Cdh13,Dab1,Diras2,Dok2,Elmo1,Psd3,Rab10,Rab17,Rap1b,Rapgef1,Rapgef2,Rapgef5,Rasgrp3,Rerg,Rhobtb1,Rhoq,Rnd3,Rock1,Rras2,Vav2,Vav3
GO Biological Process	GO:0033483	gas homeostasis	141	0.00190813	1	0.116153	7.80277	0.512638	4	0.000495782	0.00386847	609	0.0125299	1	0.176591	5.57667	0.537956	3	7	0.0019305	0.428571	region_364,region_700,region_936,region_937	Adnp,Hif1a,Wnt7b
GO Biological Process	GO:0001558	regulation of cell growth	142	0.00193451	1	0.116929	1.63275	25.1111	41	0.0242854	0.0396518	210	9.4765e-05	0.813368	0.00387318	1.98393	17.1377	34	223	0.021879	0.152466	region_1001,region_1006,region_108,region_109,region_119,region_120,region_126,region_140,region_187,region_192,region_209,region_226,region_276,region_280,region_285,region_306,region_339,region_342,region_364,region_368,region_369,region_370,region_396,region_435,region_436,region_437,region_525,region_609,region_610,region_614,region_620,region_641,region_70,region_742,region_778,region_811,re…	Adnp,Bcl6,Bmp10,Cdh13,Cdh4,Cdkn2c,Crim1,Cth,Cyr61,Dab2,Dab2ip,Dscam,Ei24,Fbp1,Grem1,Igfbp7,Inhba,Ino80,Lef1,Mul1,Nrp1,Phb,Plxna4,Rerg,Sema3a,Serpine2,Slit1,Slit3,Smarca2,Tgfbr1,Tnr,Trim32,Ucn,Wisp3
GO Biological Process	GO:0023056	positive regulation of signaling	143	0.0019688	1	0.118169	1.35625	69.3089	94	0.0670299	0.0909091	123	2.9033e-06	0.024919	0.000202594	1.72255	42.9596	74	559	0.0476191	0.132379	region_100,region_108,region_109,region_14,region_165,region_172,region_179,region_18,region_187,region_200,region_21,region_225,region_226,region_234,region_242,region_244,region_245,region_246,region_280,region_291,region_297,region_299,region_300,region_309,region_332,region_345,region_346,region_374,region_375,region_386,region_392,region_396,region_399,region_423,region_435,region_436,region…	Abra,Angpt1,Bmp10,Ccr7,Cd44,Cdh13,Cited2,Cntn2,Cyr61,Dab2,Eef1e1,Erbb4,Exoc4,Eya1,Fgf1,Fgfr2,Gata3,Gata6,Grb10,Grik2,Hif1a,Hipk2,Htr2b,Igf1r,Ihh,Il15,Itgb1,Kitl,Lif,Lmcd1,Lyn,Malt1,Map3k7,Mul1,Ndfip2,Neurod2,Nfam1,Nlgn1,Notch1,Nrarp,Nrg1,Ntrk2,Park2,Pde6h,Pdgfa,Peli1,Plcb1,Plk2,Pmaip1,Prkce,Prrx1,Rictor,Rptor,Serpine2,Slc20a1,Slc24a2,Sox11,Sox2,Sox4,Sox9,Sykb,Tab2,Tgfb3,Tgfbr1,Tirap,Tlr5,Tnr,Ube3…
GO Biological Process	GO:0072006	nephron development	144	0.002065	1	0.123083	1.93733	12.3882	24	0.0119808	0.0232108	124	3.50447e-06	0.0300789	0.000242572	3.51124	4.8416	17	63	0.0109395	0.269841	region_225,region_252,region_299,region_300,region_339,region_398,region_447,region_448,region_479,region_599,region_644,region_648,region_649,region_650,region_794,region_795,region_804,region_866,region_904,region_905,region_915,region_920,region_936,region_937	Angpt1,Basp1,Col4a4,Egr1,Grem1,Irx1,Irx3,Kif26b,Mef2c,Mtss1,Notch1,Six2,Sox9,Tcf21,Wnt4,Wnt7b,Wwtr1
GO Biological Process	GO:0010647	positive regulation of cell communication	145	0.00217331	1	0.128645	1.3541	68.6803	93	0.066422	0.089942	131	4.268e-06	0.0366323	0.000279636	1.71152	42.6522	73	555	0.0469755	0.131531	region_100,region_108,region_109,region_14,region_165,region_172,region_179,region_18,region_187,region_200,region_21,region_225,region_226,region_242,region_244,region_245,region_246,region_280,region_291,region_297,region_299,region_300,region_309,region_332,region_345,region_346,region_374,region_375,region_386,region_392,region_396,region_399,region_423,region_435,region_436,region_437,region…	Abra,Angpt1,Bmp10,Ccr7,Cd44,Cdh13,Cited2,Cntn2,Cyr61,Dab2,Eef1e1,Erbb4,Exoc4,Eya1,Fgf1,Fgfr2,Gata3,Gata6,Grb10,Grik2,Hif1a,Hipk2,Htr2b,Igf1r,Ihh,Il15,Itgb1,Kitl,Lif,Lmcd1,Lyn,Malt1,Map3k7,Mul1,Ndfip2,Neurod2,Nfam1,Nlgn1,Notch1,Nrarp,Nrg1,Ntrk2,Park2,Pde6h,Pdgfa,Peli1,Plcb1,Plk2,Pmaip1,Prkce,Prrx1,Rictor,Rptor,Serpine2,Slc20a1,Slc24a2,Sox11,Sox2,Sox4,Sox9,Sykb,Tab2,Tgfb3,Tgfbr1,Tirap,Tlr5,Tnr,Ube3…
GO Biological Process	GO:0003270	Notch signaling pathway involved in regulation of secondary heart field cardioblast proliferation	146	0.00218693	1	0.128565	29.5554	0.0676694	2	6.54443e-05	0.00193424	1235	0.0768508	1	0.534098	13.0122	0.0768508	1	1	0.000643501	1	region_299,region_300	Notch1
GO Biological Process	GO:0014807	regulation of somitogenesis	146	0.00218693	1	0.128565	29.5554	0.0676694	2	6.54443e-05	0.00193424	1235	0.0768508	1	0.534098	13.0122	0.0768508	1	1	0.000643501	1	region_299,region_300	Notch1
GO Biological Process	GO:0051348	negative regulation of transferase activity	148	0.00221131	1	0.128241	1.89758	13.1747	25	0.0127415	0.024178	360	0.00180561	1	0.0430487	2.03316	9.8369	20	128	0.01287	0.15625	region_101,region_163,region_23,region_232,region_233,region_236,region_24,region_252,region_306,region_353,region_477,region_478,region_563,region_564,region_572,region_580,region_660,region_735,region_792,region_830,region_857,region_871,region_921,region_922,region_998	Apc,Casp3,Cav3,Dab2ip,Dusp4,Dusp6,Errfi1,Foxa2,Gnaq,Hmgcr,Irs2,Kat2b,Nr2f2,Pkia,Prkca,Prkrip1,Spred2,Tcfap4,Trib1,Wwtr1
GO Biological Process	GO:0050771	negative regulation of axonogenesis	149	0.00237963	1	0.137076	2.54145	5.11519	13	0.00494699	0.0125725	275	0.00053186	1	0.0165998	4.00376	1.99812	8	26	0.005148	0.307692	region_1006,region_119,region_120,region_206,region_207,region_394,region_395,region_435,region_436,region_437,region_512,region_614,region_925	Dab1,Epha4,Mbp,Nrp1,Ptk2,Sema3a,Slit1,Tnr
GO Biological Process	GO:0010627	regulation of intracellular protein kinase cascade	150	0.00249585	1	0.142812	1.42877	47.5933	68	0.0460283	0.065764	228	0.000150117	1	0.00565112	1.65665	33.1996	55	432	0.0353925	0.127315	region_101,region_14,region_144,region_159,region_165,region_172,region_178,region_179,region_187,region_206,region_207,region_21,region_226,region_242,region_244,region_245,region_246,region_251,region_280,region_291,region_299,region_300,region_306,region_309,region_325,region_332,region_345,region_346,region_394,region_395,region_399,region_477,region_478,region_482,region_498,region_515,regio…	Angpt1,Apc,Cav3,Ccr7,Cd44,Cnksr3,Cyr61,Dab1,Dab2ip,Dusp4,Dusp6,Epha4,Epha7,Ephb1,Fgf1,Fgfr2,Foxo1,Fzd10,Gata3,Grik2,Hipk2,Htr2b,Igf1r,Il15,Itgb1,Lif,Lyn,Malt1,Map3k7,Mul1,Ndfip2,Neurod1,Nlgn1,Notch1,Park2,Pdgfa,Peli1,Pin1,Plcb1,Plk2,Ppef2,Prkca,Prkce,Rictor,Slc20a1,Sox2,Spag9,Spred2,Sykb,Tab2,Tgfbr1,Tirap,Wnt7b,Zdhhc13,Zeb2
GO Biological Process	GO:0035850	epithelial cell differentiation involved in kidney development	151	0.00256274	1	0.145669	4.47851	1.33973	6	0.00129568	0.00580271	699	0.0189133	1	0.232236	4.87958	0.614806	3	8	0.0019305	0.375	region_648,region_649,region_650,region_904,region_905,region_920	Basp1,Mef2c,Mtss1
GO Biological Process	GO:0071841	cellular component organization or biogenesis at cellular level	152	0.00263414	1	0.148742	1.17241	219.207	257	0.211999	0.248549	121	2.64064e-06	0.0226646	0.000187311	1.32511	175.835	233	2288	0.149936	0.101836	region_1001,region_1004,region_1006,region_1014,region_1015,region_1016,region_1021,region_1024,region_103,region_1033,region_106,region_110,region_111,region_112,region_119,region_120,region_126,region_137,region_141,region_144,region_154,region_155,region_158,region_162,region_165,region_167,region_172,region_173,region_178,region_179,region_187,region_188,region_189,region_190,region_193,regio…	1600027N09Rik,2210018M11Rik,2610039C10Rik,Aatf,Abca1,Ablim1,Actn1,Actn4,Actr3,Aebp2,Angpt1,Ap3b1,Apaf1,Apc,Arhgap6,Atxn10,B9d1,Bcl11b,Bcl6,Bcor,Bfsp2,Bmp10,Bmpr1b,Bod1,Bptf,C1d,C79407,Cadps,Casp3,Ccdc101,Ccr7,Cdc42bpa,Cdh13,Cdh23,Cdh4,Celf4,Chchd3,Chd7,Chd9,Chl1,Cln6,Clvs1,Cntn2,Cntn4,Col4a4,Coro1b,Cstad,Cul3,Cyr61,Dab1,Dcc,Diap1,Dpf3,Dscam,Eftud1,Egr2,Elmo1,Elp3,Enah,Epas1,Epc1,Epha3,Epha4,Epha5…
GO Biological Process	GO:0006469	negative regulation of protein kinase activity	153	0.00283595	1	0.159091	1.95173	11.2721	22	0.0109014	0.0212766	388	0.00240201	1	0.0531352	2.07274	8.68414	18	113	0.011583	0.159292	region_101,region_163,region_23,region_232,region_233,region_236,region_24,region_252,region_306,region_477,region_478,region_572,region_580,region_660,region_735,region_792,region_830,region_857,region_871,region_921,region_922,region_998	Apc,Casp3,Cav3,Dab2ip,Dusp4,Dusp6,Errfi1,Gnaq,Hmgcr,Kat2b,Nr2f2,Pkia,Prkca,Prkrip1,Spred2,Tcfap4,Trib1,Wwtr1
GO Biological Process	GO:0034405	response to fluid shear stress	154	0.00284339	1	0.158473	3.13062	2.87483	9	0.0027803	0.00870406	532	0.00753783	1	0.121611	3.82713	1.30646	5	17	0.0032175	0.294118	region_432,region_433,region_648,region_649,region_650,region_711,region_802,region_803,region_920	Cited2,Mef2c,Mtss1,Ncf2,Tgfb3
GO Biological Process	GO:0035640	exploration behavior	155	0.00290374	1	0.160792	5.27477	0.947909	5	0.00091674	0.00483559	1578	0.121257	1	0.659534	3.25306	0.614806	2	8	0.001287	0.25	region_435,region_436,region_437,region_867,region_868	Prkce,Tnr
GO Biological Process	GO:0060426	lung vasculature development	156	0.00290822	1	0.160008	5.27285	0.948254	5	0.000917073	0.00483559	878	0.0360994	1	0.352895	3.90367	0.768508	3	10	0.0019305	0.3	region_232,region_233,region_727,region_728,region_804	Errfi1,Lif,Tcf21
GO Biological Process	GO:0035556	intracellular signal transduction	157	0.0029647	1	0.162076	1.26084	109.451	138	0.105852	0.133462	186	3.17059e-05	0.272132	0.00146307	1.45438	77.6962	113	1011	0.0727156	0.11177	region_1020,region_108,region_109,region_115,region_121,region_130,region_135,region_136,region_141,region_154,region_155,region_172,region_179,region_180,region_187,region_190,region_206,region_207,region_21,region_226,region_237,region_252,region_254,region_257,region_262,region_269,region_270,region_271,region_274,region_275,region_285,region_291,region_293,region_294,region_301,region_302,reg…	Abca1,Adcy2,Adcy8,Agap1,Apoa1,Araf,Arhgap29,Arl4a,Arl4c,Arl4d,Arl5b,Azi2,Bcar3,Bcl6,Ccr7,Cdc42bpa,Cdh13,Chrm3,Clnk,Cnr1,Dab1,Dcdc2c,Dclk2,Diras2,Dok2,Dok5,Elmo1,Epha5,Fgf1,Fnip2,Fzd7,Gab2,Galr1,Gata3,Gna14,Gnao1,Gnaq,Hgf,Hipk2,Htr2b,Igf1r,Insl3,Itpr1,Itpr2,Itpr3,Lif,Lingo1,Lyn,Malt1,Map2k6,Map3k7,Map4k3,Mef2c,Mul1,Nfam1,Nrg1,Pag1,Pde6h,Pick1,Pik3cg,Plcb1,Plch1,Plcl2,Pmaip1,Prex1,Prkca,Prkce,Prkch…
GO Biological Process	GO:0045736	negative regulation of cyclin-dependent protein kinase activity	158	0.00297128	1	0.161408	3.77898	1.85235	7	0.00179144	0.00676983	561	0.00978703	1	0.149736	3.61451	1.38331	5	18	0.0032175	0.277778	region_23,region_24,region_477,region_478,region_580,region_857,region_871	Apc,Casp3,Kat2b,Nr2f2,Tcfap4
GO Biological Process	GO:0030858	positive regulation of epithelial cell differentiation	159	0.00304728	1	0.164496	2.88424	3.46712	10	0.00335311	0.00967118	647	0.01558	1	0.206681	3.25306	1.53702	5	20	0.0032175	0.25	region_244,region_245,region_246,region_299,region_300,region_334,region_477,region_478,region_794,region_795	Apc,Notch1,Pax6,Sox2,Sox9
GO Biological Process	GO:0060253	negative regulation of glial cell proliferation	160	0.0030571	1	0.163994	4.31912	1.38917	6	0.00134349	0.00580271	1578	0.121257	1	0.659534	3.25306	0.614806	2	8	0.001287	0.25	region_299,region_300,region_675,region_676,region_677,region_678	Notch1,Sox11
GO Biological Process	GO:0071526	semaphorin-plexin signaling pathway	161	0.00307007	1	0.163667	3.37307	2.37172	8	0.00229374	0.00773694	363	0.0018908	1	0.0447074	6.50611	0.614806	4	8	0.002574	0.5	region_102,region_458,region_459,region_460,region_461,region_462,region_614,region_70	Nrp1,Plxna2,Plxna4,Plxnd1
GO Biological Process	GO:0050790	regulation of catalytic activity	162	0.00308015	1	0.163191	1.24107	124.087	154	0.120006	0.148936	193	4.14893e-05	0.356103	0.00184509	1.40498	92.5284	130	1204	0.0836551	0.107973	region_101,region_1021,region_1033,region_108,region_109,region_11,region_121,region_128,region_133,region_135,region_141,region_154,region_155,region_159,region_162,region_163,region_165,region_171,region_178,region_179,region_180,region_186,region_187,region_206,region_207,region_209,region_223,region_226,region_23,region_232,region_233,region_236,region_24,region_244,region_245,region_246,regi…	1700023I07Rik,Abhd5,Adcy2,Adnp,Agap1,Angpt1,Apaf1,Apc,Apoa1,Arhgap15,Arhgap18,Arhgap25,Arhgap29,Arhgap44,Arhgap6,Arhgap8,Bcl6,Casp3,Cav3,Ccnd3,Ccne1,Ccnh,Ccr7,Cdk12,Cdkn2c,Cerkl,Chrm3,Cnr1,Crim1,Cyr61,Dab1,Dab2ip,Dap,Dusp4,Dusp6,Epha3,Epha4,Epha5,Epha7,Errfi1,Fem1b,Foxa2,Fzd10,Galr1,Garnl3,Gch1,Gna14,Gnao1,Gnaq,Gpr65,Hgf,Hif1a,Hip1,Hmgcr,Htr2b,Insl3,Irs2,Itih5,Kat2b,Lef1,Malt1,Map2k6,Map3k7,Mef2c…
GO Biological Process	GO:0065007	biological regulation	163	0.00318187	1	0.167546	1.06805	631.994	675	0.611213	0.652805	1131	0.0643599	1	0.488418	1.04214	690.889	720	8990	0.463321	0.080089	region_0,region_1,region_100,region_1001,region_1002,region_1003,region_1004,region_1005,region_1006,region_1007,region_101,region_1012,region_1013,region_1014,region_1015,region_1016,region_1017,region_102,region_1020,region_1021,region_1023,region_1024,region_1027,region_1029,region_1030,region_1031,region_1033,region_105,region_108,region_109,region_11,region_110,region_111,region_112,region_1…	1600027N09Rik,1700023I07Rik,2210018M11Rik,4933415F23Rik,Aarsd1,Aatf,Abca1,Abhd5,Ablim1,Abra,Acaca,Actn4,Actr3,Adamts9,Adcy2,Adcy8,Adnp,Adrbk2,Aebp2,Afap1,Agap1,Amelx,Angpt1,Ank,Anxa5,Aoah,Ap3b1,Apaf1,Apc,Apoa1,Araf,Arhgap15,Arhgap18,Arhgap25,Arhgap29,Arhgap44,Arhgap6,Arhgap8,Arl4a,Arl4c,Arl4d,Arl5b,Armc10,Arntl,Arpc5,Arrdc3,Arrdc4,Asxl2,Atg10,Atp1a3,Atp6v1b1,Atxn1,Azi2,Bach2,Bai2,Bard1,Basp1,Bbx,…
GO Biological Process	GO:0048469	cell maturation	164	0.00331119	1	0.173292	1.83817	13.6005	25	0.0131532	0.024178	268	0.000478934	1	0.0153384	2.31058	8.22303	19	107	0.0122265	0.17757	region_110,region_111,region_112,region_291,region_346,region_35,region_392,region_4,region_414,region_423,region_534,region_553,region_554,region_555,region_589,region_599,region_674,region_684,region_773,region_782,region_867,region_868,region_956,region_957,region_998	Bfsp2,Ccr7,Cntn2,Dlg2,Epas1,Ercc2,Fem1b,Gata3,Gnaq,Id2,Ihh,Insl3,Irx5,Kcnma1,Nrcam,Pde3a,Plcb1,Sept4,Tcfcp2l1
GO Biological Process	GO:0010033	response to organic substance	165	0.00331412	1	0.172394	1.22778	134.388	165	0.12997	0.159575	245	0.00021313	1	0.0074665	1.34007	102.98	138	1340	0.0888031	0.102985	region_1002,region_1011,region_1012,region_1017,region_108,region_109,region_11,region_110,region_111,region_112,region_113,region_114,region_115,region_126,region_143,region_157,region_172,region_175,region_180,region_182,region_187,region_188,region_190,region_192,region_203,region_219,region_225,region_229,region_23,region_238,region_239,region_24,region_244,region_245,region_246,region_247,re…	Abca1,Acaca,Actr3,Adnp,Angpt1,Anxa5,Bckdhb,Car2,Ccne1,Ccr7,Cd83,Cdh13,Chac1,Cited2,Cmpk2,Cnr1,Cntfr,Creb3l1,Csf3r,Dab2ip,Ddc,Dio2,Dusp4,Dusp6,Edem3,Egr1,Egr2,Eif2c2,Epha3,Erbb4,Ero1l,Esrrg,Fbp1,Fez1,Fgf1,Fgfr2,Foxa2,Foxc1,Foxo1,Fyn,Gata3,Gata6,Gc,Gch1,Ggh,Gli2,Gnao1,Gpam,Grik5,Grin3a,Gss,Herpud2,Hif1a,Hmcn1,Ihh,Il3ra,Il5ra,Inhba,Inhbb,Ins1,Irs2,Itgb1,Itpr2,Kat2b,Klf6,Lef1,Lifr,Lyn,Malt1,Maob,Max,…
GO Biological Process	GO:0014003	oligodendrocyte development	166	0.00336927	1	0.174207	2.67963	4.10504	11	0.00397006	0.0106383	330	0.00118777	1	0.0308928	3.58958	2.22867	8	29	0.005148	0.275862	region_1013,region_172,region_353,region_4,region_423,region_636,region_674,region_675,region_676,region_677,region_678	Cntn2,Ercc2,Foxa2,Id2,Id4,Lyn,Ppnr,Sox11
GO Biological Process	GO:0060033	anatomical structure regression	167	0.00354242	1	0.182063	5.03172	0.993696	5	0.000961021	0.00483559	966	0.0468647	1	0.416397	3.54879	0.845359	3	11	0.0019305	0.272727	region_276,region_414,region_415,region_936,region_937	Gli2,Lef1,Wnt7b
GO Biological Process	GO:0060037	pharyngeal system development	168	0.00359204	1	0.183515	3.01949	2.98063	9	0.00288262	0.00870406	631	0.0141507	1	0.192481	4.00376	0.99906	4	13	0.002574	0.307692	region_187,region_291,region_374,region_375,region_458,region_459,region_460,region_461,region_462	Eya1,Gata3,Plxna2,Tgfbr1
GO Biological Process	GO:0051094	positive regulation of developmental process	169	0.00360537	1	0.183106	1.3004	82.2822	107	0.0795766	0.103482	79	5.40594e-08	0.000463992	5.87331e-06	1.86226	42.4216	79	552	0.0508366	0.143116	region_11,region_110,region_111,region_112,region_113,region_114,region_172,region_192,region_206,region_207,region_213,region_225,region_238,region_239,region_242,region_244,region_245,region_246,region_252,region_276,region_279,region_280,region_291,region_299,region_300,region_325,region_334,region_339,region_346,region_353,region_364,region_368,region_369,region_370,region_392,region_414,regi…	Actr3,Adamts9,Adnp,Ap3b1,Apc,Bmp10,Bmpr1b,Car2,Ccne1,Ccr7,Cd83,Cdh4,Cited2,Cyr61,Dab1,Dct,Dscam,Ephb1,Etv5,Fbn2,Fez1,Fgf1,Fgfr2,Foxa2,Gata3,Gata6,Gli2,Grem1,Hdac7,Hif1a,Hmga2,Hmgcr,Id2,Id4,Ihh,Il15,Inhba,Irx3,Itgb1,Kitl,Lef1,Lif,Lyn,Mef2c,Neurod1,Neurod2,Nlgn1,Notch1,Nrg1,Olig2,Pax6,Pde3a,Plcb1,Prkca,Prkd1,Prox1,Ptprf,Rcor1,Rgs6,Robo1,Smad2,Sox11,Sox2,Sox5,Sox6,Sox9,Spag9,Sykb,Tcf12,Tcf4,Tgfb3,Tg…
GO Biological Process	GO:0031100	organ regeneration	170	0.00370461	1	0.187039	2.31982	6.03495	14	0.00583651	0.0135397	454	0.00421131	1	0.079616	2.46784	4.45735	11	58	0.00707851	0.189655	region_11,region_121,region_187,region_276,region_299,region_300,region_388,region_530,region_68,region_69,region_727,region_728,region_901,region_915	Angpt1,Atic,Ccne1,Hgf,Lef1,Lif,Lifr,Nnmt,Notch1,Nrf1,Tgfbr1
GO Biological Process	GO:0030155	regulation of cell adhesion	171	0.00381252	1	0.191362	1.53339	29.3467	45	0.0283817	0.0435203	141	6.8192e-06	0.0585292	0.000415101	2.24577	15.1396	34	197	0.021879	0.172589	region_1033,region_127,region_178,region_206,region_207,region_225,region_269,region_270,region_271,region_276,region_280,region_297,region_299,region_300,region_315,region_383,region_396,region_435,region_436,region_437,region_447,region_448,region_469,region_477,region_478,region_482,region_484,region_540,region_609,region_610,region_614,region_707,region_721,region_794,region_795,region_802,re…	Angpt1,Apc,Arhgap6,Bcl6,Cdh13,Cited2,Cyr61,Cyth4,Dab1,Dpp4,Dscam,Epha3,Epha7,Fgf1,Fzd7,Itgb1,Jag2,Kif26b,Lama3,Lef1,Notch1,Nrarp,Onecut1,Ppp1cb,Prkce,Ptk2,S1pr1,Serpine2,Smoc1,Sox9,Spink5,Tnr,Vav3,Wnt4
GO Biological Process	GO:0007605	sensory perception of sound	172	0.00383439	1	0.191341	1.74965	16.0032	28	0.015477	0.0270793	147	7.925e-06	0.0680203	0.000462723	2.80656	7.83878	22	102	0.014157	0.215686	region_1012,region_15,region_16,region_173,region_244,region_245,region_246,region_296,region_354,region_381,region_407,region_455,region_480,region_483,region_494,region_495,region_513,region_528,region_541,region_580,region_647,region_688,region_689,region_721,region_814,region_83,region_956,region_957	2310046K01Rik,Atp6v1b1,Casp3,Cdh23,Chd7,Cntn5,Coch,Diap1,Gpr98,Jag2,Kcnma1,Myo3a,Myo6,Nav2,Otos,Pgap1,Pou4f3,Slc12a2,Sox2,Tecta,Tectb,Ush2a
GO Biological Process	GO:0060385	axonogenesis involved in innervation	173	0.00387257	1	0.192129	22.0417	0.0907373	2	8.77537e-05	0.00193424	1698	0.147799	1	0.74709	6.50611	0.153702	1	2	0.000643501	0.5	region_796,region_797	Nptx1
GO Biological Process	GO:0030218	erythrocyte differentiation	174	0.00394767	1	0.194729	2.3912	5.43659	13	0.00525783	0.0125725	429	0.00366153	1	0.0732563	2.51113	4.3805	11	57	0.00707851	0.192983	region_172,region_291,region_346,region_4,region_421,region_50,region_720,region_802,region_803,region_851,region_867,region_868,region_878	Bcl6,Cited2,Dyrk3,Epas1,Ercc2,Gata3,Lyn,Pknox1,Plcb1,Rcor1,Sox6
GO Biological Process	GO:0007423	sensory organ development	175	0.00395384	1	0.193919	1.35334	60.5909	82	0.0585985	0.0793037	68	2.10248e-08	0.000180456	2.65376e-06	2.06646	30.9709	64	403	0.041184	0.158809	region_148,region_149,region_150,region_158,region_173,region_244,region_245,region_246,region_262,region_266,region_271,region_276,region_279,region_291,region_299,region_3,region_300,region_305,region_325,region_333,region_334,region_340,region_341,region_372,region_374,region_375,region_392,region_404,region_414,region_415,region_438,region_439,region_440,region_441,region_455,region_456,regio…	Apc,Atp6v1b1,Bcl11b,Bfsp2,Bhlhe23,Bmpr1b,Cdh23,Chd7,Cited2,Cryba4,Dscam,Ephb1,Eya1,Fgfr2,Foxc1,Foxi1,Gata3,Gbx2,Gli2,Gpr98,Hcn1,Hipk1,Hipk2,Ihh,Inhba,Inhbb,Irx5,Jag2,Kcnma1,Kdm2b,Lef1,Lif,Lmx1b,Mab21l2,Maf,Max,Mdm1,Meis1,Meis2,Myo6,Neurod1,Notch1,Ntrk2,Olfm3,Pax6,Pknox1,Pou2f1,Pou4f3,Prox1,Prph2,Prrx1,Ptprm,Rax,Rcn1,Six2,Six5,Smoc1,Sox11,Sox2,Sox9,Tgfb3,Ush2a,Vax2,Zic1
GO Biological Process	GO:0006464	protein modification process	176	0.00418248	1	0.203967	1.20314	154.595	186	0.149511	0.179884	255	0.000285667	1	0.00961521	1.28977	131.031	169	1705	0.108752	0.0991202	region_1004,region_1015,region_1016,region_1018,region_1019,region_1020,region_1021,region_106,region_108,region_109,region_11,region_121,region_127,region_135,region_136,region_137,region_138,region_139,region_141,region_153,region_154,region_155,region_158,region_164,region_170,region_172,region_178,region_179,region_18,region_180,region_184,region_187,region_190,region_191,region_192,region_19…	Abca1,Adnp,Adrbk2,Agbl1,Araf,Atg10,B3galt2,B3gnt3,Bard1,Bcor,Bmp10,Bmpr1b,Camk1d,Camk1g,Ccne1,Ccnh,Ccr7,Cdc42bpa,Cdk12,Cdk15,Cdk16,Cdk17,Cog3,Crbn,Csnk1g3,Cth,Cul3,D8Ertd82e,Dclk2,Dusp4,Dusp6,Dyrk3,Elp3,Epc1,Epha3,Epha4,Epha5,Epha7,Ephb1,Ephb4,Erbb4,Ercc2,Ero1l,Eya1,Eya4,Fem1b,Fgfr2,Fnip2,Frk,Fut8,Fyn,Galnt10,Gm12888,Gm2058,Gm5136,Gna14,Gnaq,Gxylt1,Hdac7,Herc1,Hgf,Hipk1,Hipk2,Hmcn1,Hmga2,Hs3st5,H…
GO Biological Process	GO:0001974	blood vessel remodeling	177	0.00423686	1	0.205452	2.74974	3.6367	10	0.00351712	0.00967118	1137	0.0675811	1	0.510157	2.24349	2.22867	5	29	0.0032175	0.172414	region_323,region_324,region_626,region_648,region_649,region_650,region_727,region_728,region_867,region_868	Epas1,Foxc1,Itga4,Lif,Mef2c
GO Biological Process	GO:0030032	lamellipodium assembly	178	0.00443388	1	0.213798	3.16958	2.524	8	0.002441	0.00773694	716	0.0191841	1	0.229968	3.09815	1.61387	5	21	0.0032175	0.238095	region_154,region_155,region_269,region_270,region_301,region_609,region_610,region_954	Cdh13,Pxn,Vav2,Vav3,Vcl
GO Biological Process	GO:0050853	B cell receptor signaling pathway	179	0.00449212	1	0.215396	2.91548	3.08697	9	0.00298547	0.00870406	507	0.00659442	1	0.111637	3.39449	1.76757	6	23	0.003861	0.26087	region_172,region_269,region_270,region_384,region_638,region_648,region_649,region_650,region_932	Ctla4,Lyn,Mef2c,Nfam1,Sykb,Vav3
GO Biological Process	GO:0048692	negative regulation of axon extension involved in regeneration	180	0.00451165	1	0.215131	9.20929	0.325758	3	0.000315046	0.00290135	1235	0.0768508	1	0.534098	13.0122	0.0768508	1	1	0.000643501	1	region_435,region_436,region_437	Tnr
GO Biological Process	GO:0010975	regulation of neuron projection development	181	0.00458864	1	0.217593	1.55181	26.4208	41	0.025552	0.0396518	178	2.36354e-05	0.202862	0.00113967	2.24349	13.372	30	174	0.019305	0.172414	region_1006,region_119,region_120,region_172,region_180,region_206,region_207,region_213,region_242,region_290,region_299,region_300,region_364,region_368,region_369,region_370,region_394,region_395,region_396,region_418,region_423,region_435,region_436,region_437,region_512,region_521,region_522,region_525,region_526,region_614,region_640,region_70,region_708,region_727,region_728,region_886,reg…	Actr3,Adnp,Camk1d,Cdh4,Cnr1,Cntn2,Dab1,Dscam,Epha3,Epha4,Fez1,Inpp5e,Itgb1,Lif,Lyn,Mbp,Nefm,Nlgn1,Nrp1,Ntm,Ntrk2,Plxna4,Ptk2,Ptprf,Robo1,Sema3a,Serpine2,Sipa1l1,Slit1,Tnr
GO Biological Process	GO:0021700	developmental maturation	182	0.00461118	1	0.21746	1.67302	18.5294	31	0.0179201	0.0299807	304	0.000763065	1	0.021544	2.04987	11.2202	23	146	0.0148005	0.157534	region_110,region_111,region_112,region_291,region_299,region_300,region_346,region_35,region_386,region_389,region_390,region_392,region_4,region_414,region_423,region_534,region_553,region_554,region_555,region_589,region_599,region_602,region_674,region_684,region_773,region_782,region_867,region_868,region_956,region_957,region_998	Bfsp2,Ccr7,Cdh5,Cntn2,Dlg2,Epas1,Erbb4,Ercc2,Fem1b,Gata3,Gnaq,Id2,Ihh,Insl3,Irx5,Kcnma1,Mreg,Notch1,Nrcam,Pde3a,Plcb1,Sept4,Tcfcp2l1
GO Biological Process	GO:0001822	kidney development	183	0.00462217	1	0.216787	1.51657	29.6722	45	0.0286965	0.0435203	117	2.17287e-06	0.0186498	0.0001594	2.47472	12.5267	31	163	0.0199485	0.190184	region_187,region_225,region_238,region_239,region_252,region_276,region_277,region_291,region_299,region_300,region_339,region_363,region_374,region_375,region_398,region_414,region_415,region_447,region_448,region_456,region_477,region_478,region_479,region_599,region_625,region_626,region_644,region_648,region_649,region_650,region_674,region_675,region_676,region_677,region_678,region_794,reg…	Angpt1,Apc,Basp1,Car2,Col4a4,Egr1,Eya1,Foxc1,Gata3,Gli2,Grem1,Id2,Irx1,Irx3,Kif26b,Lef1,Mef2c,Mtss1,Notch1,Prox1,Six2,Sox11,Sox4,Sox9,Sulf2,Tcf21,Tet2,Tgfbr1,Wnt4,Wnt7b,Wwtr1
GO Biological Process	GO:0007601	visual perception	184	0.00464149	1	0.21651	1.86971	11.7665	22	0.0113796	0.0212766	679	0.0171875	1	0.217262	1.77945	8.99154	16	117	0.010296	0.136752	region_108,region_109,region_144,region_148,region_149,region_150,region_19,region_274,region_296,region_455,region_534,region_553,region_554,region_555,region_599,region_601,region_647,region_814,region_853,region_867,region_868,region_902	Abca4,Bfsp2,Cdh23,Cln6,Cngb1,Cryba4,Epas1,Gpr98,Irx5,Myo3a,Pde6h,Ppef2,Prph2,Slc45a2,Trpm1,Ush2a
GO Biological Process	GO:0001944	vasculature development	185	0.00466692	1	0.21652	1.35896	56.6612	77	0.054798	0.0744681	57	2.48103e-09	2.12947e-05	3.73591e-07	2.18006	29.357	64	382	0.041184	0.167539	region_1001,region_102,region_152,region_153,region_159,region_164,region_165,region_173,region_179,region_185,region_187,region_229,region_23,region_232,region_233,region_24,region_251,region_269,region_270,region_271,region_276,region_280,region_297,region_299,region_300,region_301,region_302,region_339,region_374,region_375,region_383,region_392,region_404,region_438,region_456,region_466,regi…	Angpt1,Cdh13,Cdh5,Chd7,Cited2,Cyr61,Egr1,Epas1,Ephb1,Ephb4,Errfi1,Eya1,Fgf1,Fgfr2,Foxc1,Foxo1,Fzd10,Fzd7,Fzd8,Gata6,Gbx2,Grem1,Hdac7,Hif1a,Ihh,Itgb1,Klf5,Lef1,Lif,Map3k7,Mef2c,Meis1,Myo18b,Notch1,Nr2f2,Nrarp,Nrcam,Nrp1,Ntrk2,Pdgfa,Pdpn,Pknox1,Plxnd1,Prok2,Prox1,Prrx1,Ptk2,Qk,Rapgef1,Robo1,S1pr1,Shb,Smarca2,Sox4,Tbx20,Tbx4,Tcf21,Tgfbr1,Tgfbr2,Vav2,Vav3,Vegfc,Wnt7b,Zfp36l1
GO Biological Process	GO:0051491	positive regulation of filopodium assembly	186	0.00467759	1	0.215848	3.95263	1.51798	6	0.00146806	0.00580271	249	0.000218309	1	0.00752509	6.00564	0.99906	6	13	0.003861	0.461539	region_187,region_293,region_418,region_711,region_782,region_869	Actr3,Ccr7,Prkcq,Rhoq,Tgfb3,Tgfbr1
GO Biological Process	GO:0048681	negative regulation of axon regeneration	187	0.00468349	1	0.214965	4.70579	1.06252	5	0.00102758	0.00483559	821	0.0318949	1	0.333439	6.50611	0.307403	2	4	0.001287	0.5	region_394,region_395,region_435,region_436,region_437	Epha4,Tnr
GO Biological Process	GO:0030902	hindbrain development	188	0.00469365	1	0.214285	1.74273	15.4929	27	0.0149835	0.0261122	311	0.000810671	1	0.022373	2.27398	7.91563	18	103	0.011583	0.174757	region_158,region_197,region_206,region_207,region_276,region_305,region_325,region_353,region_396,region_404,region_414,region_415,region_458,region_459,region_460,region_461,region_462,region_521,region_522,region_537,region_538,region_563,region_564,region_729,region_781,region_818,region_824	Dab1,Egr2,Foxa2,Gbx2,Gli2,Kdm2b,Lef1,Lmx1b,Myo16,Neurod1,Neurod2,Nfib,Ntm,Ogdh,Plxna2,Rfx4,Rora,Serpine2
GO Biological Process	GO:0034101	erythrocyte homeostasis	189	0.00481074	1	0.218469	2.33362	5.57074	13	0.00538757	0.0125725	523	0.00709778	1	0.116482	2.30862	4.76475	11	62	0.00707851	0.177419	region_172,region_291,region_346,region_4,region_421,region_50,region_720,region_802,region_803,region_851,region_867,region_868,region_878	Bcl6,Cited2,Dyrk3,Epas1,Ercc2,Gata3,Lyn,Pknox1,Plcb1,Rcor1,Sox6
GO Biological Process	GO:0001708	cell fate specification	190	0.00485178	1	0.219173	1.89416	11.0867	21	0.0107222	0.0203095	189	3.51024e-05	0.301284	0.0015941	3.25306	4.61105	15	60	0.00965251	0.25	region_16,region_244,region_245,region_246,region_298,region_299,region_300,region_334,region_353,region_374,region_375,region_392,region_414,region_415,region_50,region_614,region_741,region_794,region_795,region_866,region_896	Dbx1,Eya1,Foxa2,Foxi1,Gli2,Ihh,Itgb1,Lhx3,Notch1,Olig2,Pax6,Six2,Sox2,Sox6,Sox9
GO Biological Process	GO:0017145	stem cell division	191	0.00485949	1	0.218372	3.12011	2.56401	8	0.0024797	0.00773694	334	0.00127726	1	0.0328225	3.96024	1.76757	7	23	0.0045045	0.304348	region_252,region_276,region_299,region_300,region_383,region_58,region_877,region_988	Dct,Etv5,Fgfr2,Fzd7,Lef1,Notch1,Wwtr1
GO Biological Process	GO:0050953	sensory perception of light stimulus	192	0.00488221	1	0.21825	1.86131	11.8196	22	0.011431	0.0212766	689	0.0185128	1	0.230618	1.76437	9.06839	16	118	0.010296	0.135593	region_108,region_109,region_144,region_148,region_149,region_150,region_19,region_274,region_296,region_455,region_534,region_553,region_554,region_555,region_599,region_601,region_647,region_814,region_853,region_867,region_868,region_902	Abca4,Bfsp2,Cdh23,Cln6,Cngb1,Cryba4,Epas1,Gpr98,Irx5,Myo3a,Pde6h,Ppef2,Prph2,Slc45a2,Trpm1,Ush2a
GO Biological Process	GO:0006996	organelle organization	193	0.0049177	1	0.218697	1.22624	124.771	153	0.120668	0.147969	930	0.0416762	1	0.384631	1.15417	116.967	135	1522	0.0868726	0.0886991	region_1001,region_1014,region_1015,region_1016,region_1021,region_1024,region_103,region_1033,region_106,region_110,region_111,region_112,region_137,region_144,region_154,region_155,region_158,region_162,region_165,region_167,region_173,region_179,region_189,region_190,region_193,region_196,region_202,region_212,region_213,region_215,region_224,region_226,region_240,region_243,region_268,region_…	1600027N09Rik,2210018M11Rik,2610039C10Rik,Abca1,Ablim1,Actn1,Actn4,Aebp2,Ap3b1,Apc,Arhgap6,Bcl6,Bcor,Bfsp2,Bmp10,Bod1,Bptf,C79407,Cadps,Casp3,Ccdc101,Ccr7,Cdc42bpa,Chchd3,Chd7,Chd9,Cln6,Clvs1,Cntn2,Coro1b,Cstad,Cul3,Diap1,Dpf3,Eftud1,Elmo1,Elp3,Enah,Epas1,Epc1,Ercc4,Eya1,Eya4,Fhod3,Fmn1,Fmnl1,Fmnl3,Foxa2,Gm4906,Gm5136,Gpr65,H2afz,Hdac7,Hip1,Hmg20a,Hmga2,Hook1,Hormad2,Ino80,Insc,Itgb1,Jarid2,Kat2b…
GO Biological Process	GO:0016568	chromatin modification	194	0.00494969	1	0.218986	1.48156	33.0732	49	0.0319857	0.0473888	342	0.00145097	1	0.0364143	1.60323	26.8209	43	349	0.0276705	0.123209	region_1015,region_1024,region_106,region_110,region_111,region_112,region_158,region_173,region_179,region_193,region_213,region_224,region_240,region_276,region_329,region_342,region_353,region_371,region_374,region_375,region_391,region_41,region_447,region_448,region_464,region_465,region_531,region_56,region_598,region_634,region_709,region_720,region_778,region_789,region_792,region_794,reg…	1600027N09Rik,2210018M11Rik,Aebp2,Bcor,Bptf,Ccdc101,Chd7,Chd9,Dpf3,Elp3,Epc1,Eya1,Eya4,Foxa2,Gm5136,Hdac7,Hmg20a,Hmga2,Ino80,Jarid2,Kat2b,Kdm2b,Kdm4a,Kdm4c,L3mbtl3,Lef1,Map3k7,Npcd,Phb,Phf21a,Prkca,Prmt8,Rcor1,Rybp,Smarca1,Smyd3,Sox9,Taf12,Tbl1xr1,Tdrd3,Tnp1,Ubr2,Wac
GO Biological Process	GO:0050954	sensory perception of mechanical stimulus	195	0.00498264	1	0.219313	1.67971	17.8602	30	0.017273	0.0290135	125	3.51788e-06	0.030194	0.000241552	2.78833	8.60729	24	112	0.015444	0.214286	region_1012,region_15,region_16,region_173,region_244,region_245,region_246,region_296,region_354,region_381,region_396,region_407,region_455,region_480,region_483,region_494,region_495,region_513,region_528,region_541,region_580,region_647,region_688,region_689,region_721,region_811,region_814,region_83,region_956,region_957	2310046K01Rik,Atp6v1b1,Casp3,Cdh23,Chd7,Cntn5,Coch,Diap1,Fyn,Gpr98,Jag2,Kcnma1,Myo3a,Myo6,Nav2,Otos,Pgap1,Pou4f3,Serpine2,Slc12a2,Sox2,Tecta,Tectb,Ush2a
GO Biological Process	GO:0030212	hyaluronan metabolic process	196	0.00503063	1	0.220295	5.93342	0.674148	4	0.00065198	0.00386847	1914	0.148252	1	0.664811	2.89161	0.691657	2	9	0.001287	0.222222	region_292,region_591,region_592,region_593	Il15,Itih5
GO Biological Process	GO:0045618	positive regulation of keratinocyte differentiation	197	0.00513922	1	0.223908	19.0436	0.105022	2	0.000101569	0.00193424	2183	0.213298	1	0.838633	4.33741	0.230552	1	3	0.000643501	0.333333	region_299,region_300	Notch1
GO Biological Process	GO:0009894	regulation of catabolic process	198	0.00527951	1	0.228858	1.35804	55.2266	75	0.0534107	0.0725338	142	7.0805e-06	0.060772	0.000427972	1.75693	36.4273	64	474	0.041184	0.135021	region_1033,region_127,region_128,region_133,region_141,region_159,region_171,region_180,region_186,region_192,region_257,region_269,region_270,region_271,region_274,region_304,region_306,region_308,region_313,region_314,region_346,region_350,region_351,region_352,region_394,region_395,region_396,region_399,region_404,region_426,region_442,region_477,region_478,region_48,region_515,region_545,reg…	Abhd5,Agap1,Apc,Arhgap15,Arhgap18,Arhgap25,Arhgap29,Arhgap44,Arhgap6,Arhgap8,Arntl,Bcl6,Ccr7,Cnr1,Dab2,Dab2ip,Dap,Epha3,Epha4,Epha5,Fbp1,Fyn,Fzd10,Garnl3,Gnao1,Gnaq,Gpr65,Hif1a,Htr2b,Irs2,Mdm2,N4bp1,Park2,Pin1,Pkp4,Plcb1,Ppara,Ppp1cb,Prkce,Psmd14,Ptprn2,Ralgapa2,Rap1gap2,Rapgef2,Rasgrp3,Rgs1,Rgs12,Rgs13,Rgs4,Rgs6,Rictor,S1pr1,Serpine2,Sipa1l1,Sox9,Stard13,Tbc1d1,Tbc1d2,Tbc1d22a,Tbc1d2b,Tiam2,Trib…
GO Biological Process	GO:0002253	activation of immune response	199	0.00530081	1	0.228627	1.95085	9.73936	19	0.00941911	0.0183752	1078	0.0577592	1	0.459876	1.5841	8.83784	14	115	0.00900901	0.121739	region_135,region_172,region_269,region_270,region_291,region_384,region_439,region_440,region_441,region_498,region_638,region_648,region_649,region_650,region_720,region_779,region_806,region_811,region_932	Cd247,Ctla4,Fyn,Gata3,Lyn,Malt1,Mef2c,Nfam1,Skap1,Sykb,Themis,Traf3,Txk,Vav3
GO Biological Process	GO:0030308	negative regulation of cell growth	200	0.00562117	1	0.241232	1.78415	13.4518	24	0.0130095	0.0232108	272	0.000511981	1	0.0161556	2.24349	8.91469	20	116	0.01287	0.172414	region_1001,region_1006,region_108,region_109,region_119,region_120,region_209,region_226,region_285,region_306,region_339,region_396,region_435,region_436,region_437,region_525,region_614,region_620,region_641,region_742,region_778,region_85,region_878,region_899	Bcl6,Bmp10,Cdkn2c,Cth,Dab2,Dab2ip,Ei24,Fbp1,Grem1,Inhba,Mul1,Nrp1,Phb,Rerg,Sema3a,Serpine2,Slit1,Slit3,Smarca2,Tnr
GO Biological Process	GO:0071842	cellular component organization at cellular level	201	0.00565412	1	0.241439	1.15891	213.994	248	0.206958	0.239845	119	2.41075e-06	0.0206915	0.000173878	1.33581	167.688	224	2182	0.144144	0.102658	region_1001,region_1004,region_1006,region_1014,region_1015,region_1016,region_1021,region_1024,region_103,region_1033,region_106,region_110,region_111,region_112,region_119,region_120,region_126,region_137,region_141,region_144,region_154,region_155,region_158,region_162,region_165,region_167,region_172,region_173,region_178,region_179,region_187,region_188,region_189,region_190,region_193,regio…	1600027N09Rik,2210018M11Rik,2610039C10Rik,Abca1,Ablim1,Actn1,Actn4,Actr3,Aebp2,Angpt1,Ap3b1,Apaf1,Apc,Arhgap6,Atxn10,B9d1,Bcl11b,Bcl6,Bcor,Bfsp2,Bmp10,Bmpr1b,Bod1,Bptf,C79407,Cadps,Casp3,Ccdc101,Ccr7,Cdc42bpa,Cdh13,Cdh23,Cdh4,Celf4,Chchd3,Chd7,Chd9,Chl1,Cln6,Clvs1,Cntn2,Cntn4,Col4a4,Coro1b,Cstad,Cul3,Cyr61,Dab1,Dcc,Diap1,Dpf3,Dscam,Eftud1,Egr2,Elmo1,Elp3,Enah,Epas1,Epc1,Epha3,Epha4,Epha5,Epha7,Ep…
GO Biological Process	GO:0010976	positive regulation of neuron projection development	202	0.00566801	1	0.240834	2.28631	5.68602	13	0.00549906	0.0125725	335	0.00127969	1	0.0327869	3.0261	3.30458	10	43	0.00643501	0.232558	region_172,region_180,region_290,region_299,region_300,region_364,region_396,region_525,region_526,region_614,region_727,region_728,region_886	Adnp,Camk1d,Cnr1,Epha3,Fez1,Inpp5e,Itgb1,Lif,Lyn,Serpine2
GO Biological Process	GO:0014888	striated muscle adaptation	203	0.00575013	1	0.24312	3.78339	1.58588	6	0.00153373	0.00580271	1914	0.148252	1	0.664811	2.89161	0.691657	2	9	0.001287	0.222222	region_591,region_592,region_593,region_648,region_649,region_650	Il15,Mef2c
GO Biological Process	GO:0048592	eye morphogenesis	204	0.00575339	1	0.242065	1.66182	18.0525	30	0.0174589	0.0290135	218	0.000112081	0.961994	0.00441282	2.43979	8.60729	21	112	0.0135135	0.1875	region_158,region_244,region_245,region_246,region_266,region_271,region_334,region_372,region_392,region_439,region_440,region_441,region_456,region_552,region_599,region_640,region_669,region_675,region_676,region_677,region_678,region_735,region_74,region_794,region_795,region_802,region_803,region_83,region_860,region_898	Bhlhe23,Cited2,Dscam,Ephb1,Hcn1,Hipk1,Hipk2,Ihh,Irx5,Kdm2b,Meis1,Ntrk2,Olfm3,Pax6,Pou2f1,Prox1,Ptprm,Sox11,Sox2,Sox9,Vax2
GO Biological Process	GO:0010941	regulation of cell death	205	0.00596776	1	0.24986	1.24452	104.458	130	0.101023	0.125725	155	1.18117e-05	0.101379	0.000654061	1.50302	71.8555	108	935	0.0694981	0.115508	region_1012,region_1013,region_1020,region_110,region_111,region_112,region_121,region_126,region_158,region_162,region_178,region_179,region_180,region_182,region_184,region_187,region_191,region_192,region_209,region_213,region_218,region_226,region_247,region_251,region_257,region_263,region_267,region_268,region_276,region_280,region_290,region_291,region_298,region_299,region_300,region_306,…	Aatf,Actn4,Adnp,Angpt1,Anxa5,Apaf1,Apc,Araf,Bard1,Bcl11b,Bcl6,Bhlhe23,Camk1d,Casp3,Ccr7,Cd44,Cdh13,Cdkn2c,Cerkl,Chl1,Cited2,Cnr1,Cntfr,Cradd,Ctla4,Cyr61,Dab2ip,Dap,Ddx20,Dlx1,Dusp6,Eef1e1,Ei24,Epha7,Ercc2,Eya1,Fcgr3,Fem1b,Fgfr2,Fnip2,Foxc1,Foxo1,Gata3,Gata6,Gch1,Gpam,Grik2,Grik5,Hgf,Hif1a,Hip1,Hipk2,Hmga2,Htr2b,Ihh,Ing1,Inhba,Inhbb,Insl3,Irs2,Itgb1,Jag2,Kdm2b,Kitl,Lef1,Lhx3,Malt1,Map2k6,Map3k7,Md…
GO Biological Process	GO:0042981	regulation of apoptosis	206	0.00601989	1	0.250819	1.25459	97.2428	122	0.0940453	0.117988	175	2.19312e-05	0.188236	0.00107563	1.4975	68.7815	103	895	0.0662806	0.115084	region_1012,region_1013,region_1020,region_110,region_111,region_112,region_121,region_126,region_158,region_162,region_178,region_179,region_180,region_182,region_184,region_187,region_191,region_192,region_209,region_213,region_218,region_226,region_247,region_251,region_257,region_263,region_267,region_268,region_276,region_280,region_290,region_291,region_298,region_299,region_300,region_306,…	Aatf,Actn4,Adnp,Angpt1,Anxa5,Apaf1,Apc,Araf,Bard1,Bcl11b,Bcl6,Camk1d,Casp3,Ccr7,Cd44,Cdh13,Cdkn2c,Cerkl,Chl1,Cited2,Cnr1,Cntfr,Cradd,Ctla4,Cyr61,Dab2ip,Dap,Ddx20,Dlx1,Dusp6,Eef1e1,Ei24,Epha7,Ercc2,Eya1,Fcgr3,Fem1b,Fgfr2,Fnip2,Foxc1,Foxo1,Gata3,Gata6,Gch1,Gpam,Grik2,Grik5,Hgf,Hif1a,Hip1,Hipk2,Hmga2,Htr2b,Ihh,Inhba,Inhbb,Insl3,Irs2,Itgb1,Jag2,Kdm2b,Kitl,Lef1,Lhx3,Malt1,Map2k6,Map3k7,Mdm2,Mef2c,Melk…
GO Biological Process	GO:0002521	leukocyte differentiation	207	0.00602634	1	0.249875	1.54452	25.2505	39	0.0244202	0.0377176	167	1.75673e-05	0.15078	0.000902874	2.17971	15.1396	33	197	0.0212355	0.167513	region_135,region_173,region_225,region_276,region_291,region_346,region_383,region_39,region_392,region_466,region_477,region_478,region_479,region_498,region_540,region_559,region_591,region_592,region_593,region_625,region_638,region_648,region_649,region_650,region_655,region_674,region_705,region_718,region_721,region_782,region_802,region_803,region_806,region_851,region_865,region_878,regi…	Apc,Bcl11b,Bcl6,Ccr7,Chd7,Cited2,Egr1,Fzd7,Fzd8,Gab2,Gata3,Hdac7,Id2,Il15,Jag2,Lef1,Malt1,Mef2c,Nfam1,Nhej1,Onecut1,Pknox1,Plcb1,Sox4,Sykb,Tgfbr2,Themis,Tm7sf4,Txk,Wnt4,Xrcc4,Zfp36l1,Zfp36l2
GO Biological Process	GO:0060429	epithelium development	208	0.00610688	1	0.251997	1.30558	70.4667	92	0.0681496	0.0889748	98	2.42204e-07	0.00207884	2.12126e-05	1.87419	37.3495	70	486	0.0450451	0.144033	region_102,region_119,region_120,region_158,region_179,region_197,region_21,region_216,region_217,region_218,region_225,region_229,region_23,region_232,region_233,region_238,region_239,region_24,region_244,region_245,region_246,region_25,region_271,region_276,region_291,region_297,region_299,region_300,region_309,region_323,region_324,region_332,region_334,region_339,region_353,region_374,region_…	Angpt1,Apaf1,Basp1,Bcl11b,Car2,Casp3,Cd44,Cited2,Enah,Errfi1,Eya1,Fem1b,Fgfr2,Foxa2,Fzd7,Gata3,Gata6,Gbx2,Gli2,Grem1,Hif1a,Id2,Igf1r,Ihh,Insc,Irx1,Irx3,Itga4,Jag2,Kdm2b,Kif26b,Lef1,Map3k7,Mef2c,Mgmt,Mtss1,Nfib,Notch1,Nr2f2,Nrarp,Nrp1,Onecut1,Pax6,Pde4d,Pdpn,Plxnd1,Pou3f1,Prox1,Rgma,Robo1,S1pr1,Sema3a,Serpine2,Six2,Slc12a2,Smad2,Sox11,Sox2,Sox4,Sox9,Tbx20,Tbx4,Tcf21,Tcfcp2l1,Tgfbr2,Vcl,Vegfc,Wnt4,…
GO Biological Process	GO:0032456	endocytic recycling	209	0.00616883	1	0.253335	5.59374	0.715085	4	0.000691571	0.00386847	1914	0.148252	1	0.664811	2.89161	0.691657	2	9	0.001287	0.222222	region_170,region_401,region_402,region_403	Arl4c,Lmtk2
GO Biological Process	GO:0045667	regulation of osteoblast differentiation	210	0.00620236	1	0.253499	1.76913	13.566	24	0.0131199	0.0232108	433	0.00368876	1	0.0731192	2.2216	6.30176	14	82	0.00900901	0.170732	region_225,region_244,region_245,region_246,region_279,region_280,region_299,region_300,region_477,region_478,region_495,region_636,region_648,region_649,region_650,region_674,region_675,region_676,region_677,region_678,region_777,region_936,region_937,region_946	Apc,Bmpr1b,Cyr61,Fbn2,Hdac7,Id2,Id4,Mef2c,Notch1,Sox11,Sox2,Tob1,Wnt4,Wnt7b
GO Biological Process	GO:0014014	negative regulation of gliogenesis	211	0.00621046	1	0.252627	2.26011	5.75194	13	0.00556281	0.0125725	344	0.00151184	1	0.0377214	3.46993	2.30552	8	30	0.005148	0.266667	region_206,region_207,region_299,region_300,region_320,region_531,region_636,region_674,region_675,region_676,region_677,region_678,region_839	Dab1,Dlx1,Hmga2,Id2,Id4,Lingo1,Notch1,Sox11
GO Biological Process	GO:0072073	kidney epithelium development	212	0.00627396	1	0.254007	1.91857	9.90321	19	0.00957757	0.0183752	233	0.000168877	1	0.00622089	3.32227	3.61199	12	47	0.00772201	0.255319	region_225,region_299,region_300,region_339,region_447,region_448,region_599,region_644,region_648,region_649,region_650,region_794,region_795,region_866,region_904,region_905,region_920,region_936,region_937	Basp1,Grem1,Irx1,Irx3,Kif26b,Mef2c,Mtss1,Notch1,Six2,Sox9,Wnt4,Wnt7b
GO Biological Process	GO:0043409	negative regulation of MAPKKK cascade	213	0.00649517	1	0.261728	2.17043	6.45034	14	0.00623824	0.0135397	346	0.00153434	1	0.0380613	2.64656	4.5342	12	59	0.00772201	0.20339	region_101,region_144,region_21,region_251,region_477,region_478,region_515,region_572,region_727,region_728,region_735,region_792,region_799,region_830	Apc,Cav3,Cnksr3,Dusp4,Dusp6,Foxo1,Igf1r,Lif,Pin1,Ppef2,Prkca,Spred2
GO Biological Process	GO:0045926	negative regulation of growth	214	0.00651775	1	0.26141	1.66232	17.4455	29	0.0168718	0.0280464	296	0.000691573	1	0.0200533	1.99574	12.5267	25	163	0.0160875	0.153374	region_1001,region_1006,region_1007,region_1013,region_108,region_109,region_119,region_120,region_209,region_226,region_285,region_306,region_339,region_396,region_435,region_436,region_437,region_524,region_525,region_614,region_620,region_641,region_700,region_742,region_778,region_85,region_878,region_899,region_925	Bcl6,Bmp10,Cdkn2c,Cth,Dab2,Dab2ip,Ei24,Fbp1,Grem1,Hif1a,Inhba,Mul1,Nrp1,Phb,Ppnr,Ptk2,Rerg,Scd1,Sema3a,Serpine2,Slit1,Slit3,Smarca2,Tirap,Tnr
GO Biological Process	GO:0042552	myelination	215	0.00660345	1	0.263616	2.16608	6.46328	14	0.00625075	0.0135397	476	0.00550692	1	0.0992981	2.38557	4.61105	11	60	0.00707851	0.183333	region_216,region_217,region_218,region_353,region_4,region_423,region_512,region_636,region_726,region_811,region_818,region_844,region_845,region_896	Cntn2,Egr2,Ercc2,Foxa2,Fyn,Gal3st1,Id4,Mbp,Olig2,Pou3f1,Qk
GO Biological Process	GO:0010741	negative regulation of intracellular protein kinase cascade	216	0.00661052	1	0.262676	1.9928	8.53073	17	0.00825022	0.016441	451	0.00413065	1	0.0786105	2.19483	6.37862	14	83	0.00900901	0.168675	region_101,region_144,region_206,region_207,region_21,region_251,region_325,region_477,region_478,region_515,region_572,region_727,region_728,region_735,region_792,region_799,region_830	Apc,Cav3,Cnksr3,Dab1,Dusp4,Dusp6,Foxo1,Igf1r,Lif,Neurod1,Pin1,Ppef2,Prkca,Spred2
GO Biological Process	GO:0006233	dTDP biosynthetic process	217	0.00662752	1	0.262138	8.00463	0.374783	3	0.000362459	0.00290135	1698	0.147799	1	0.74709	6.50611	0.153702	1	2	0.000643501	0.5	region_675,region_676,region_677	Cmpk2
GO Biological Process	GO:0045955	negative regulation of calcium ion-dependent exocytosis	218	0.00666821	1	0.262538	16.6347	0.120231	2	0.000116277	0.00193424	2183	0.213298	1	0.838633	4.33741	0.230552	1	3	0.000643501	0.333333	region_299,region_300	Notch1
GO Biological Process	GO:0030097	hemopoiesis	219	0.00673106	1	0.263802	1.41704	39.519	56	0.0382195	0.0541586	144	7.68897e-06	0.0659944	0.000458295	1.92048	25.5145	49	332	0.0315315	0.14759	region_135,region_172,region_173,region_184,region_225,region_276,region_277,region_291,region_34,region_346,region_383,region_39,region_392,region_4,region_421,region_466,region_477,region_478,region_479,region_498,region_50,region_523,region_524,region_540,region_559,region_58,region_591,region_592,region_593,region_620,region_625,region_638,region_648,region_649,region_650,region_655,region_67…	Angpt1,Apc,Bcl11b,Bcl6,Ccr7,Chd7,Cited2,Dyrk3,Egr1,Epas1,Ercc2,Fgfr2,Fzd7,Fzd8,Gab2,Gata3,Hdac7,Hif1a,Id2,Il15,Inhba,Jag2,Kirrel3,Lef1,Lyn,Malt1,Mef2c,Meis1,Melk,Nfam1,Nhej1,Onecut1,Picalm,Pknox1,Plcb1,Rcor1,Sox4,Sox6,Sykb,Tet2,Tgfbr2,Themis,Tirap,Tm7sf4,Txk,Wnt4,Xrcc4,Zfp36l1,Zfp36l2
GO Biological Process	GO:0048710	regulation of astrocyte differentiation	220	0.00674613	1	0.263191	2.32622	5.15858	12	0.00498896	0.0116054	242	0.000205494	1	0.00728825	4.52599	1.76757	8	23	0.005148	0.347826	region_206,region_207,region_299,region_300,region_394,region_395,region_423,region_636,region_674,region_727,region_728,region_839	Cntn2,Dab1,Epha4,Hmga2,Id2,Id4,Lif,Notch1
GO Biological Process	GO:0010720	positive regulation of cell development	221	0.00690766	1	0.268273	1.57262	22.2558	35	0.021524	0.0338491	226	0.000145356	1	0.0055203	2.24672	10.6823	24	139	0.015444	0.172662	region_110,region_111,region_112,region_172,region_192,region_213,region_244,region_245,region_246,region_252,region_276,region_299,region_300,region_334,region_364,region_368,region_369,region_370,region_418,region_508,region_583,region_655,region_674,region_675,region_676,region_677,region_678,region_711,region_727,region_728,region_877,region_891,region_896,region_898,region_988	Actr3,Adnp,Cdh4,Dct,Dscam,Etv5,Id2,Lef1,Lif,Lyn,Notch1,Olig2,Pax6,Pde3a,Ptprf,Robo1,Smad2,Sox11,Sox2,Tgfb3,Trim32,Vegfc,Wwtr1,Xrcc4
GO Biological Process	GO:0051640	organelle localization	222	0.00692379	1	0.267689	1.80338	12.1993	22	0.0117982	0.0212766	898	0.0368279	1	0.351997	1.6541	9.06839	15	118	0.00965251	0.127119	region_1006,region_1013,region_206,region_207,region_226,region_242,region_30,region_355,region_374,region_375,region_449,region_458,region_459,region_460,region_461,region_462,region_50,region_502,region_525,region_526,region_682,region_925	Cdc42bpa,Dab1,Eya1,Fez1,Insc,Mul1,Nlgn1,Pik3cg,Plxna2,Ppnr,Ptk2,Raly,Seh1l,Slit1,Vps33b
GO Biological Process	GO:0070571	negative regulation of neuron projection regeneration	223	0.00700886	1	0.269763	4.26513	1.1723	5	0.00113375	0.00483559	1007	0.0504745	1	0.430212	5.20489	0.384254	2	5	0.001287	0.4	region_394,region_395,region_435,region_436,region_437	Epha4,Tnr
GO Biological Process	GO:0032364	oxygen homeostasis	224	0.0070415	1	0.269809	7.82842	0.383219	3	0.000370618	0.00290135	1007	0.0504745	1	0.430212	5.20489	0.384254	2	5	0.001287	0.4	region_700,region_936,region_937	Hif1a,Wnt7b
GO Biological Process	GO:2000026	regulation of multicellular organismal development	225	0.00704896	1	0.268894	1.21367	126.064	153	0.121919	0.147969	64	1.18563e-08	0.000101763	1.59004e-06	1.67142	72.3935	121	942	0.0778636	0.12845	region_1006,region_1013,region_1015,region_113,region_114,region_119,region_120,region_121,region_165,region_172,region_180,region_187,region_191,region_192,region_197,region_206,region_207,region_213,region_221,region_222,region_225,region_232,region_233,region_238,region_239,region_242,region_244,region_245,region_246,region_252,region_276,region_279,region_280,region_290,region_291,region_297,…	Actr3,Adnp,Ank,Ap3b1,Apc,Bai2,Bcl6,Bcor,Bhlhe23,Bmp10,Bmpr1b,Camk1d,Car2,Ccr7,Cd83,Cdh4,Cited2,Cnr1,Cntn2,Cntn4,Ctla4,Cyr61,Dab1,Dct,Dlx1,Dscam,Dusp6,Egr1,Epha3,Epha4,Ephb1,Errfi1,Etv5,Eya1,Fbn2,Fez1,Fgf1,Fgfr2,Foxa2,Fzd7,Gata3,Gata6,Gli2,Grem1,Hdac7,Hgf,Hif1a,Hmga2,Hmgcr,Id2,Id4,Ihh,Il15,Inhba,Inpp5e,Irx3,Itgb1,Jph2,Kitl,Lama3,Lef1,Lif,Lingo1,Lyn,Maf,Mbp,Mef2c,Musk,Nefm,Neurod1,Neurod2,Nfam1,Nfi…
GO Biological Process	GO:0043067	regulation of programmed cell death	226	0.00708862	1	0.269211	1.24649	98.6775	123	0.0954327	0.118956	171	2.02982e-05	0.174219	0.00101883	1.49698	69.4731	104	904	0.0669241	0.115044	region_1012,region_1013,region_1020,region_110,region_111,region_112,region_121,region_126,region_158,region_162,region_178,region_179,region_180,region_182,region_184,region_187,region_191,region_192,region_209,region_213,region_218,region_226,region_247,region_251,region_257,region_263,region_267,region_268,region_276,region_280,region_290,region_291,region_298,region_299,region_300,region_306,…	Aatf,Actn4,Adnp,Angpt1,Anxa5,Apaf1,Apc,Araf,Bard1,Bcl11b,Bcl6,Bhlhe23,Camk1d,Casp3,Ccr7,Cd44,Cdh13,Cdkn2c,Cerkl,Chl1,Cited2,Cnr1,Cntfr,Cradd,Ctla4,Cyr61,Dab2ip,Dap,Ddx20,Dlx1,Dusp6,Eef1e1,Ei24,Epha7,Ercc2,Eya1,Fcgr3,Fem1b,Fgfr2,Fnip2,Foxc1,Foxo1,Gata3,Gata6,Gch1,Gpam,Grik2,Grik5,Hgf,Hif1a,Hip1,Hipk2,Hmga2,Htr2b,Ihh,Inhba,Inhbb,Insl3,Irs2,Itgb1,Jag2,Kdm2b,Kitl,Lef1,Lhx3,Malt1,Map2k6,Map3k7,Mdm2,Me…
GO Biological Process	GO:0060548	negative regulation of cell death	227	0.00709013	1	0.268082	1.31868	62.9417	83	0.060872	0.0802708	177	2.32464e-05	0.199524	0.00112725	1.69265	37.8106	64	492	0.041184	0.130081	region_1012,region_1020,region_110,region_111,region_112,region_121,region_158,region_179,region_182,region_187,region_192,region_251,region_268,region_276,region_280,region_291,region_298,region_299,region_300,region_320,region_323,region_324,region_325,region_332,region_364,region_372,region_374,region_375,region_387,region_392,region_399,region_4,region_467,region_468,region_476,region_477,reg…	Aatf,Adnp,Angpt1,Apc,Araf,Bard1,Bcl11b,Bcl6,Bhlhe23,Casp3,Ccr7,Cd44,Cdh13,Cerkl,Chl1,Cited2,Cntfr,Cyr61,Dlx1,Ercc2,Eya1,Fgfr2,Foxc1,Foxo1,Gata3,Gata6,Gpam,Grik2,Hgf,Hif1a,Hipk2,Hmga2,Htr2b,Ihh,Insl3,Irs2,Kdm2b,Kitl,Lef1,Lhx3,Map3k7,Mdm2,Mef2c,Mgmt,Neurod1,Notch1,Park2,Pde3a,Pik3cg,Polb,Proc,Prok2,Rock1,Sort1,Sox11,Sox4,Sox9,Tcfap4,Tgfb3,Tgfbr1,Tmbim6,Tox3,Trim32,Xrcc4
GO Biological Process	GO:0030217	T cell differentiation	228	0.00724347	1	0.272679	1.74544	13.7501	24	0.013298	0.0232108	158	1.40601e-05	0.120678	0.000763783	2.78833	7.53138	21	98	0.0135135	0.214286	region_135,region_173,region_225,region_276,region_291,region_383,region_392,region_466,region_477,region_478,region_479,region_591,region_592,region_593,region_625,region_638,region_655,region_705,region_718,region_721,region_782,region_806,region_851,region_865	Apc,Bcl11b,Ccr7,Chd7,Egr1,Fzd7,Fzd8,Gata3,Il15,Jag2,Lef1,Nhej1,Pknox1,Sox4,Sykb,Themis,Txk,Wnt4,Xrcc4,Zfp36l1,Zfp36l2
GO Biological Process	GO:0016050	vesicle organization	229	0.00725587	1	0.271953	2.21577	5.86702	13	0.00567411	0.0125725	320	0.000947759	1	0.0254207	2.78833	4.30365	12	56	0.00772201	0.214286	region_144,region_162,region_190,region_196,region_268,region_269,region_270,region_30,region_34,region_355,region_396,region_658,region_951	Abca1,Ap3b1,Cadps,Hip1,Picalm,Raly,Serpine2,Sort1,Tyrp1,Uso1,Vav3,Vps33b
GO Biological Process	GO:0061072	iris morphogenesis	230	0.00728039	1	0.271685	15.8905	0.125861	2	0.000121723	0.00193424	483	0.00590254	1	0.104889	13.0122	0.153702	2	2	0.001287	1	region_266,region_74	Hipk1,Hipk2
GO Biological Process	GO:0035332	positive regulation of hippo signaling cascade	231	0.00749088	1	0.27833	5.28575	0.756752	4	0.000731868	0.00386847	1235	0.0768508	1	0.534098	13.0122	0.0768508	1	1	0.000643501	1	region_675,region_676,region_677,region_678	Sox11
GO Biological Process	GO:0061386	closure of optic fissure	231	0.00749088	1	0.27833	5.28575	0.756752	4	0.000731868	0.00386847	1235	0.0768508	1	0.534098	13.0122	0.0768508	1	1	0.000643501	1	region_675,region_676,region_677,region_678	Sox11
GO Biological Process	GO:0032859	activation of Ral GTPase activity	233	0.007707	1	0.283902	7.57225	0.396184	3	0.000383156	0.00290135	2183	0.213298	1	0.838633	4.33741	0.230552	1	3	0.000643501	0.333333	region_350,region_351,region_352	Ralgapa2
GO Biological Process	GO:0008284	positive regulation of cell proliferation	234	0.00781797	1	0.286759	1.29931	68.4976	89	0.0662453	0.0860735	113	1.82627e-06	0.0156749	0.000138716	1.77555	39.4245	70	513	0.0450451	0.136452	region_1012,region_1013,region_165,region_172,region_182,region_187,region_193,region_244,region_245,region_246,region_252,region_259,region_262,region_266,region_269,region_270,region_271,region_276,region_280,region_293,region_297,region_299,region_300,region_315,region_334,region_374,region_375,region_383,region_386,region_39,region_392,region_399,region_414,region_415,region_438,region_456,re…	Bcl6,Bmp10,Ccr7,Cdca7l,Cdh13,Cntfr,Cyr61,Dct,Dpp4,Egr1,Erbb4,Etv5,Eya1,Fgf1,Fgfr2,Fzd7,Gab2,Gata6,Gli2,Gpam,Hif1a,Hipk1,Hipk2,Hmga2,Htr2b,Id2,Id4,Ihh,Il15,Insl3,Irs2,Itgb1,Kdm4c,Kitl,Klf5,Lef1,Lif,Lifr,Lyn,Mab21l2,Mef2c,Notch1,Nrarp,Osmr,Pax6,Pdgfa,Pdgfc,Peli1,Ppnr,Prkca,Prkcq,Prox1,Prrx1,Rps15a,Rptor,S1pr1,Sox11,Sox2,Sox4,Sox9,Sykb,Tbx2,Tgfbr1,Tgfbr2,Tirap,Vav3,Vegfc,Wnt7b,Wwtr1,Xrcc4
GO Biological Process	GO:0072144	glomerular mesangial cell development	235	0.00784038	1	0.286357	15.2875	0.130826	2	0.000126524	0.00193424	2183	0.213298	1	0.838633	4.33741	0.230552	1	3	0.000643501	0.333333	region_299,region_300	Notch1
GO Biological Process	GO:0008366	axon ensheathment	236	0.00785776	1	0.285776	2.12056	6.60203	14	0.00638494	0.0135397	545	0.00801709	1	0.126258	2.27198	4.8416	11	63	0.00707851	0.174603	region_216,region_217,region_218,region_353,region_4,region_423,region_512,region_636,region_726,region_811,region_818,region_844,region_845,region_896	Cntn2,Egr2,Ercc2,Foxa2,Fyn,Gal3st1,Id4,Mbp,Olig2,Pou3f1,Qk
GO Biological Process	GO:0021549	cerebellum development	237	0.00789076	1	0.285765	1.95502	8.69556	17	0.00840963	0.016441	398	0.00275196	1	0.059347	2.47852	4.8416	12	63	0.00772201	0.190476	region_206,region_207,region_305,region_325,region_396,region_404,region_414,region_415,region_521,region_522,region_537,region_538,region_563,region_564,region_729,region_781,region_824	Dab1,Gbx2,Gli2,Lmx1b,Myo16,Neurod1,Neurod2,Ntm,Ogdh,Rfx4,Rora,Serpine2
GO Biological Process	GO:0080134	regulation of response to stress	238	0.00793539	1	0.286174	1.39999	40.7147	57	0.0393759	0.0551257	432	0.00368326	1	0.0731791	1.49529	31.432	47	409	0.0302445	0.114914	region_1003,region_157,region_159,region_165,region_172,region_179,region_180,region_226,region_229,region_251,region_285,region_291,region_306,region_309,region_332,region_346,region_353,region_374,region_375,region_394,region_395,region_396,region_435,region_436,region_437,region_444,region_476,region_500,region_524,region_534,region_552,region_591,region_592,region_593,region_60,region_623,reg…	Aoah,Bcl6,Ccr7,Cd44,Cnr1,Dab2ip,Eef1e1,Epha4,Ephb1,Eya1,Fcgr3,Fem1b,Foxa2,Foxo1,Fzd10,Gata3,Gm5136,Grik2,Hipk2,Hmga2,Il15,Il33,Lyn,Map3k7,Mdm2,Mef2c,Mgll,Mgmt,Mul1,Pdgfa,Pdpn,Pik3cg,Plcb1,Pmaip1,Polr3b,Prkca,Proc,Ptger3,Serpine2,Spag9,Sykb,Tirap,Tnr,Traf3,Trafd1,Wnt7b,Zeb2
GO Biological Process	GO:0009268	response to pH	239	0.00793718	1	0.285041	3.52977	1.69983	6	0.00164394	0.00580271	1979	0.156204	1	0.677462	2.1687	1.38331	3	18	0.0019305	0.166667	region_238,region_239,region_408,region_409,region_410,region_713	Car2,Gpr65,Pam
GO Biological Process	GO:0002682	regulation of immune system process	240	0.00794603	1	0.28417	1.33372	56.2336	75	0.0543845	0.0725338	572	0.0103382	1	0.155127	1.3564	43.4975	59	566	0.0379665	0.10424	region_1003,region_1012,region_135,region_157,region_172,region_179,region_180,region_237,region_238,region_239,region_264,region_269,region_270,region_276,region_290,region_291,region_293,region_297,region_315,region_332,region_339,region_346,region_384,region_39,region_392,region_414,region_415,region_439,region_440,region_441,region_444,region_451,region_477,region_478,region_498,region_524,re…	Ap3b1,Apc,Apoa1,Bcl6,Camk1d,Car2,Casp3,Ccr7,Cd247,Cd44,Cd83,Cnr1,Ctla4,Dpp4,Fcgr3,Fyn,Gab2,Gata3,Gli2,Gpam,Grem1,Hif1a,Id2,Ihh,Il15,Il33,Inhba,Irs2,Kitl,Lef1,Lif,Lyn,Malt1,Map3k7,Mef2c,Nfam1,Nrarp,Pag1,Peli1,Plcb1,Polr3b,Prkcq,Rcor1,Rora,Skap1,Sox11,Sox9,Sykb,Tgfb3,Tgfbr2,Themis,Tirap,Tlr5,Traf3,Trafd1,Txk,Vav3,Vegfc,Vtcn1
GO Biological Process	GO:0044253	positive regulation of multicellular organismal metabolic process	241	0.00824485	1	0.293633	4.097	1.22041	5	0.00118028	0.00483559	452	0.00416195	1	0.0790309	4.33741	1.15276	5	15	0.0032175	0.333333	region_126,region_225,region_392,region_500,region_711	Ihh,Mc4r,Tgfb3,Ucn,Wnt4
GO Biological Process	GO:0019228	regulation of action potential in neuron	242	0.00830851	1	0.294677	1.90229	9.46227	18	0.00915114	0.0174081	306	0.000778709	1	0.021842	2.50235	5.99436	15	78	0.00965251	0.192308	region_216,region_217,region_218,region_317,region_353,region_4,region_423,region_512,region_636,region_726,region_811,region_812,region_818,region_844,region_845,region_896,region_956,region_957	Cntn2,Egr2,Ercc2,Foxa2,Fyn,Gal3st1,Grik2,Id4,Kcnma1,Mbp,Olig2,Pou3f1,Qk,Scn1a,Scn9a
GO Biological Process	GO:0007010	cytoskeleton organization	243	0.00837696	1	0.295882	1.38274	43.3922	60	0.0419654	0.0580271	870	0.0343663	1	0.339042	1.30667	36.7347	48	478	0.030888	0.100418	region_1014,region_1033,region_154,region_155,region_165,region_202,region_212,region_339,region_342,region_351,region_352,region_374,region_375,region_397,region_423,region_449,region_450,region_456,region_463,region_467,region_471,region_474,region_477,region_478,region_480,region_50,region_502,region_553,region_554,region_555,region_575,region_576,region_577,region_578,region_579,region_614,re…	Ablim1,Actn1,Actn4,Apc,Arhgap6,Bcl6,Bfsp2,Bmp10,Ccr7,Cdc42bpa,Cntn2,Coro1b,Cul3,Diap1,Elmo1,Enah,Eya1,Fhod3,Fmn1,Fmnl1,Fmnl3,Gpr65,Hook1,Ino80,Insc,Itgb1,Kif2a,Kif2b,Mtss1,Nefm,Pdgfa,Pdlim3,Plk1s1,Prox1,Ptk2,Pxn,Rgnef,Rhoq,Rictor,Rock1,Seh1l,Sgcz,Sgol1,Sipa1l1,Ss18,Svil,Tekt3,Tesk2
GO Biological Process	GO:0009138	pyrimidine nucleoside diphosphate metabolic process	244	0.00845093	1	0.297272	7.31862	0.409913	3	0.000396434	0.00290135	2183	0.213298	1	0.838633	4.33741	0.230552	1	3	0.000643501	0.333333	region_675,region_676,region_677	Cmpk2
GO Biological Process	GO:0045606	positive regulation of epidermal cell differentiation	245	0.00853702	1	0.299075	14.6218	0.136782	2	0.000132284	0.00193424	2513	0.273765	1	0.93503	3.25306	0.307403	1	4	0.000643501	0.25	region_299,region_300	Notch1
GO Biological Process	GO:0060425	lung morphogenesis	246	0.00856433	1	0.298812	2.03725	7.36286	15	0.00712076	0.0145068	551	0.00858045	1	0.133659	2.66918	2.99718	8	39	0.005148	0.205128	region_244,region_245,region_246,region_353,region_559,region_58,region_675,region_676,region_677,region_678,region_727,region_728,region_804,region_936,region_937	Fgfr2,Foxa2,Lif,Sox11,Sox2,Tcf21,Tgfbr2,Wnt7b
GO Biological Process	GO:0060713	labyrinthine layer morphogenesis	247	0.00858866	1	0.298447	3.08997	2.2654	7	0.00219091	0.00676983	480	0.00567504	1	0.101477	4.06632	1.22961	5	16	0.0032175	0.3125	region_276,region_280,region_323,region_324,region_58,region_936,region_937	Cyr61,Fgfr2,Itga4,Lef1,Wnt7b
GO Biological Process	GO:0050896	response to stimulus	248	0.00863756	1	0.298936	1.08224	470.322	509	0.454857	0.492263	3706	0.530901	1	1	0.998143	494.919	494	6440	0.317889	0.0767081	region_1,region_1002,region_1004,region_1005,region_1006,region_1007,region_1011,region_1012,region_1013,region_1014,region_1016,region_1017,region_102,region_1020,region_1023,region_1030,region_1033,region_107,region_108,region_109,region_11,region_110,region_111,region_112,region_113,region_114,region_115,region_118,region_119,region_120,region_121,region_126,region_128,region_129,region_130,re…	2210018M11Rik,2310046K01Rik,A730011L01Rik,Aatf,Abca1,Abca4,Abcc4,Ablim1,Acaca,Actn4,Actr3,Adcy2,Adcy8,Adnp,Adrbk2,Afap1,Agap1,Amelx,Angpt1,Anxa5,Ap3b1,Apaf1,Apba2,Apc,Apoa1,Araf,Arhgap15,Arhgap18,Arhgap25,Arhgap29,Arhgap44,Arhgap6,Arhgap8,Arl4a,Arl4c,Arl4d,Arl5b,Arntl,Arpp21,Arrdc3,Arrdc4,Astn1,Atg10,Atp1a3,Atxn1,Azi2,Bai2,Bard1,Bcar3,Bckdhb,Bcl6,Bfsp2,Bhlhe40,Bmp10,Bmpr1b,C130060K24Rik,C330006K0…
GO Biological Process	GO:0043412	macromolecule modification	249	0.00866155	1	0.298563	1.17977	159.353	188	0.154113	0.181818	348	0.00158745	1	0.0391525	1.2403	137.87	171	1794	0.110039	0.0953177	region_1004,region_1015,region_1016,region_1018,region_1019,region_1020,region_1021,region_106,region_108,region_109,region_11,region_121,region_127,region_135,region_136,region_137,region_138,region_139,region_141,region_153,region_154,region_155,region_158,region_164,region_170,region_172,region_178,region_179,region_18,region_180,region_184,region_187,region_190,region_191,region_192,region_19…	Abca1,Adnp,Adrbk2,Agbl1,Araf,Atg10,B3galt2,B3gnt3,Bard1,Bcor,Bmp10,Bmpr1b,Camk1d,Camk1g,Ccne1,Ccnh,Ccr7,Cdc42bpa,Cdk12,Cdk15,Cdk16,Cdk17,Cog3,Crbn,Csnk1g3,Cth,Cul3,D8Ertd82e,Dclk2,Dusp4,Dusp6,Dyrk3,Elp3,Epc1,Epha3,Epha4,Epha5,Epha7,Ephb1,Ephb4,Erbb4,Ercc2,Ero1l,Eya1,Eya4,Fem1b,Fgfr2,Fnip2,Frk,Fut8,Fyn,Galnt10,Gm12888,Gm2058,Gm5136,Gna14,Gnaq,Gxylt1,Hdac7,Herc1,Hgf,Hipk1,Hipk2,Hmcn1,Hmga2,Hs3st5,H…
GO Biological Process	GO:0048861	leukemia inhibitory factor signaling pathway	250	0.00874851	1	0.300354	7.22534	0.415205	3	0.000401552	0.00290135	821	0.0318949	1	0.333439	6.50611	0.307403	2	4	0.001287	0.5	region_727,region_728,region_901	Lif,Lifr
GO Biological Process	GO:0001892	embryonic placenta development	251	0.00877059	1	0.299912	1.97885	8.0855	16	0.00781963	0.0154739	747	0.0230666	1	0.265034	1.96075	5.61011	11	73	0.00707851	0.150685	region_276,region_280,region_323,region_324,region_481,region_58,region_700,region_727,region_728,region_789,region_802,region_803,region_867,region_868,region_936,region_937	Bptf,Cited2,Cyr61,Epas1,Fgfr2,Hif1a,Itga4,Lef1,Lif,Pcdh12,Wnt7b
GO Biological Process	GO:0007162	negative regulation of cell adhesion	252	0.00886937	1	0.302086	1.97632	8.09585	16	0.00782964	0.0154739	384	0.00234716	1	0.0524627	2.65064	4.14994	11	54	0.00707851	0.203704	region_1033,region_206,region_207,region_276,region_299,region_300,region_383,region_396,region_435,region_436,region_437,region_609,region_610,region_878,region_898,region_915	Angpt1,Arhgap6,Bcl6,Cdh13,Dab1,Dscam,Fzd7,Lef1,Notch1,Serpine2,Tnr
GO Biological Process	GO:0051489	regulation of filopodium assembly	253	0.00890897	1	0.302236	3.44191	1.74322	6	0.0016859	0.00580271	331	0.00120434	1	0.0312291	4.59255	1.30646	6	17	0.003861	0.352941	region_187,region_293,region_418,region_711,region_782,region_869	Actr3,Ccr7,Prkcq,Rhoq,Tgfb3,Tgfbr1
GO Biological Process	GO:0009133	nucleoside diphosphate biosynthetic process	254	0.00905731	1	0.306059	7.13291	0.420586	3	0.000406756	0.00290135	3258	0.428698	1	1	1.85889	0.537956	1	7	0.000643501	0.142857	region_675,region_676,region_677	Cmpk2
GO Biological Process	GO:0035330	regulation of hippo signaling cascade	255	0.00920588	1	0.309859	4.97434	0.804127	4	0.000777685	0.00386847	1698	0.147799	1	0.74709	6.50611	0.153702	1	2	0.000643501	0.5	region_675,region_676,region_677,region_678	Sox11
GO Biological Process	GO:0080135	regulation of cellular response to stress	256	0.0092976	1	0.311724	1.57496	20.318	32	0.0196499	0.0309478	285	0.000616009	1	0.0185516	1.95183	13.8331	27	180	0.0173745	0.15	region_159,region_172,region_179,region_226,region_251,region_306,region_309,region_332,region_346,region_374,region_375,region_394,region_395,region_435,region_436,region_437,region_500,region_524,region_534,region_552,region_60,region_630,region_638,region_74,region_777,region_782,region_812,region_832,region_835,region_839,region_936,region_937	Ccr7,Cd44,Dab2ip,Eef1e1,Epha4,Ephb1,Eya1,Fem1b,Foxo1,Fzd10,Gm5136,Grik2,Hipk2,Hmga2,Lyn,Map3k7,Mdm2,Mgmt,Mul1,Plcb1,Pmaip1,Spag9,Sykb,Tirap,Tnr,Wnt7b,Zeb2
GO Biological Process	GO:0033522	histone H2A ubiquitination	257	0.00937333	1	0.31304	3.96782	1.26014	5	0.0012187	0.00483559	573	0.0104214	1	0.156103	4.33741	0.92221	4	12	0.002574	0.333333	region_1015,region_158,region_853,region_91,region_92	Bcor,Kdm2b,Rybp,Ubr2
GO Biological Process	GO:0030516	regulation of axon extension	258	0.00942153	1	0.31343	2.14207	6.0689	13	0.00586934	0.0125725	471	0.00517874	1	0.0943718	2.89161	2.76663	8	36	0.005148	0.222222	region_1006,region_119,region_120,region_364,region_368,region_369,region_370,region_435,region_436,region_437,region_614,region_70,region_898	Adnp,Cdh4,Dscam,Nrp1,Plxna4,Sema3a,Slit1,Tnr
GO Biological Process	GO:0045062	extrathymic T cell selection	259	0.00944229	1	0.312908	7.02338	0.427145	3	0.0004131	0.00290135	1235	0.0768508	1	0.534098	13.0122	0.0768508	1	1	0.000643501	1	region_591,region_592,region_593	Il15
GO Biological Process	GO:0007626	locomotory behavior	260	0.00944773	1	0.311884	1.54922	21.9465	34	0.0212249	0.032882	298	0.000694645	1	0.0200072	2.02788	11.835	24	154	0.015444	0.155844	region_15,region_16,region_173,region_20,region_206,region_207,region_317,region_371,region_394,region_395,region_423,region_434,region_435,region_436,region_437,region_534,region_541,region_571,region_6,region_600,region_635,region_74,region_814,region_846,region_847,region_867,region_868,region_898,region_94,region_95,region_951,region_956,region_957,region_96	Apba2,Astn1,Atp1a3,Atxn1,Cdh23,Chd7,Chl1,Cln6,Cntn2,Dab1,Dscam,Epha4,Fezf2,Gnao1,Hipk2,Kcnma1,Myo6,Nav2,Nrg1,Ntsr1,Park2,Prkce,Scn1a,Tnr
GO Biological Process	GO:0010769	regulation of cell morphogenesis involved in differentiation	261	0.00947181	1	0.311481	1.51766	24.3797	37	0.023578	0.0357834	174	2.11322e-05	0.181378	0.0010424	2.37385	11.3739	27	148	0.0173745	0.182432	region_1006,region_119,region_120,region_206,region_207,region_213,region_252,region_276,region_299,region_300,region_339,region_364,region_368,region_369,region_370,region_394,region_395,region_418,region_423,region_435,region_436,region_437,region_508,region_512,region_517,region_614,region_70,region_708,region_711,region_727,region_728,region_886,region_891,region_898,region_925,region_970,reg…	Actr3,Adnp,Cdh4,Cntn2,Dab1,Dscam,Epha3,Epha4,Grem1,Lef1,Lif,Mbp,Nefm,Notch1,Nrp1,Plxna4,Ptk2,Ptprf,Robo1,Sema3a,Sipa1l1,Slit1,Smad2,Tbx20,Tgfb3,Tnr,Wwtr1
GO Biological Process	GO:0060042	retina morphogenesis in camera-type eye	262	0.0097392	1	0.319052	2.13277	6.09535	13	0.00589492	0.0125725	205	6.91081e-05	0.593155	0.00289344	4.19749	2.38238	10	31	0.00643501	0.322581	region_244,region_245,region_246,region_266,region_392,region_456,region_599,region_669,region_74,region_794,region_795,region_860,region_898	Dscam,Hcn1,Hipk1,Hipk2,Ihh,Irx5,Prox1,Ptprm,Sox2,Sox9
GO Biological Process	GO:0050776	regulation of immune response	263	0.00994973	1	0.324709	1.52225	23.6493	36	0.0228716	0.0348162	1159	0.0713986	1	0.528744	1.32871	21.8256	29	284	0.0186615	0.102113	region_1003,region_135,region_157,region_172,region_179,region_180,region_269,region_270,region_291,region_315,region_332,region_384,region_39,region_439,region_440,region_441,region_444,region_498,region_524,region_529,region_591,region_592,region_593,region_638,region_648,region_649,region_650,region_711,region_720,region_779,region_782,region_806,region_811,region_824,region_878,region_932	Apoa1,Bcl6,Ccr7,Cd247,Cd44,Cnr1,Ctla4,Dpp4,Fcgr3,Fyn,Gab2,Gata3,Il15,Il33,Lyn,Malt1,Map3k7,Mef2c,Nfam1,Polr3b,Skap1,Sykb,Tgfb3,Themis,Tirap,Traf3,Trafd1,Txk,Vav3
GO Biological Process	GO:0071864	positive regulation of cell proliferation in bone marrow	264	0.0100702	1	0.327395	3.89696	1.28305	5	0.00124086	0.00483559	263	0.000453076	1	0.0147861	13.0122	0.230552	3	3	0.0019305	1	region_276,region_58,region_648,region_649,region_650	Fgfr2,Lef1,Mef2c
GO Biological Process	GO:0031133	regulation of axon diameter	265	0.0100723	1	0.326229	6.85636	0.43755	3	0.000423162	0.00290135	821	0.0318949	1	0.333439	6.50611	0.307403	2	4	0.001287	0.5	region_423,region_970,region_971	Cntn2,Nefm
GO Biological Process	GO:0032658	regulation of interleukin-15 production	266	0.0101387	1	0.327144	98.1319	0.0101904	1	9.85528e-06	0.000967118	1235	0.0768508	1	0.534098	13.0122	0.0768508	1	1	0.000643501	1	region_524	Tirap
GO Biological Process	GO:2000340	positive regulation of chemokine (C-X-C motif) ligand 1 production	266	0.0101387	1	0.327144	98.1319	0.0101904	1	9.85528e-06	0.000967118	1235	0.0768508	1	0.534098	13.0122	0.0768508	1	1	0.000643501	1	region_524	Tirap
GO Biological Process	GO:0050852	T cell receptor signaling pathway	268	0.0102197	1	0.327299	2.55109	3.52791	9	0.0034119	0.00870406	542	0.00797851	1	0.126346	2.93825	2.38238	7	31	0.0045045	0.225806	region_135,region_291,region_439,region_440,region_441,region_498,region_779,region_806,region_811	Cd247,Fyn,Gata3,Malt1,Skap1,Themis,Txk
GO Biological Process	GO:0045651	positive regulation of macrophage differentiation	269	0.0102729	1	0.327779	13.2683	0.150735	2	0.000145779	0.00193424	1698	0.147799	1	0.74709	6.50611	0.153702	1	2	0.000643501	0.5	region_727,region_728	Lif
GO Biological Process	GO:0016601	Rac protein signal transduction	270	0.0104008	1	0.330629	3.86536	1.29354	5	0.00125101	0.00483559	1578	0.121257	1	0.659534	3.25306	0.614806	2	8	0.001287	0.25	region_609,region_610,region_622,region_623,region_624	Cdh13,Elmo1
GO Biological Process	GO:0072001	renal system development	271	0.010484	1	0.332045	1.44379	31.1679	45	0.030143	0.0435203	135	5.40421e-06	0.0463843	0.000343587	2.37282	13.0646	31	170	0.0199485	0.182353	region_187,region_225,region_238,region_239,region_252,region_276,region_277,region_291,region_299,region_300,region_339,region_363,region_374,region_375,region_398,region_414,region_415,region_447,region_448,region_456,region_477,region_478,region_479,region_599,region_625,region_626,region_644,region_648,region_649,region_650,region_674,region_675,region_676,region_677,region_678,region_794,reg…	Angpt1,Apc,Basp1,Car2,Col4a4,Egr1,Eya1,Foxc1,Gata3,Gli2,Grem1,Id2,Irx1,Irx3,Kif26b,Lef1,Mef2c,Mtss1,Notch1,Prox1,Six2,Sox11,Sox4,Sox9,Sulf2,Tcf21,Tet2,Tgfbr1,Wnt4,Wnt7b,Wwtr1
GO Biological Process	GO:0032536	regulation of cell projection size	272	0.0105651	1	0.333384	6.73512	0.445427	3	0.00043078	0.00290135	1007	0.0504745	1	0.430212	5.20489	0.384254	2	5	0.001287	0.4	region_423,region_970,region_971	Cntn2,Nefm
GO Biological Process	GO:0044267	cellular protein metabolic process	273	0.0106002	1	0.333267	1.1588	184.674	214	0.178601	0.206963	770	0.0249	1	0.277554	1.1398	172.837	197	2249	0.12677	0.0875945	region_1004,region_1015,region_1016,region_1018,region_1019,region_1020,region_1021,region_106,region_108,region_109,region_11,region_121,region_127,region_135,region_136,region_137,region_138,region_139,region_141,region_153,region_154,region_155,region_158,region_164,region_170,region_172,region_178,region_179,region_18,region_180,region_184,region_187,region_190,region_191,region_192,region_19…	Aarsd1,Abca1,Adnp,Adrbk2,Agbl1,Araf,Atg10,B3galt2,B3gnt3,Bard1,Bcor,Bmp10,Bmpr1b,C80913,Camk1d,Camk1g,Ccne1,Ccnh,Ccr7,Cct6b,Cdc42bpa,Cdk12,Cdk15,Cdk16,Cdk17,Cog3,Crbn,Csnk1g3,Cth,Cul3,D8Ertd82e,Dclk2,Dusp4,Dusp6,Dyrk3,Edem3,Eef1e1,Eftud1,Eif2s2,Eif4g2,Elp3,Epc1,Epha3,Epha4,Epha5,Epha7,Ephb1,Ephb4,Erbb4,Ercc2,Ero1l,Eya1,Eya4,Fars2,Fem1b,Fgfr2,Fnip2,Frk,Fut8,Fyn,Galnt10,Gm12888,Gm2058,Gm5136,Gm5148…
GO Biological Process	GO:0031076	embryonic camera-type eye development	274	0.0106692	1	0.334209	2.18497	5.49208	12	0.00531149	0.0116054	386	0.00236776	1	0.052649	3.25306	2.45923	8	32	0.005148	0.25	region_158,region_266,region_334,region_392,region_456,region_675,region_676,region_677,region_678,region_74,region_802,region_803	Cited2,Hipk1,Hipk2,Ihh,Kdm2b,Pax6,Prox1,Sox11
GO Biological Process	GO:0072160	nephron tubule epithelial cell differentiation	275	0.0107692	1	0.336116	4.74766	0.84252	4	0.000814816	0.00386847	483	0.00590254	1	0.104889	13.0122	0.153702	2	2	0.001287	1	region_648,region_649,region_650,region_920	Mef2c,Mtss1
GO Biological Process	GO:2001013	epithelial cell proliferation involve in renal tubule morphogenesis	275	0.0107692	1	0.336116	4.74766	0.84252	4	0.000814816	0.00386847	483	0.00590254	1	0.104889	13.0122	0.153702	2	2	0.001287	1	region_648,region_649,region_650,region_920	Mef2c,Mtss1
GO Biological Process	GO:0070889	platelet alpha granule organization	277	0.0109524	1	0.339367	90.8035	0.0110128	1	1.06507e-05	0.000967118	1235	0.0768508	1	0.534098	13.0122	0.0768508	1	1	0.000643501	1	region_30	Vps33b
GO Biological Process	GO:0030513	positive regulation of BMP signaling pathway	278	0.0110568	1	0.341369	2.51757	3.57488	9	0.00345733	0.00870406	953	0.0451783	1	0.40689	2.50235	1.99812	5	26	0.0032175	0.192308	region_280,region_299,region_300,region_468,region_596,region_675,region_676,region_677,region_678	Cyr61,Gata6,Notch1,Sox11,Zfp423
GO Biological Process	GO:0050769	positive regulation of neurogenesis	279	0.0110721	1	0.340616	1.6089	17.4032	28	0.0168309	0.0270793	284	0.000607818	1	0.0183694	2.26819	8.37674	19	109	0.0122265	0.174312	region_172,region_192,region_213,region_244,region_245,region_246,region_299,region_300,region_334,region_364,region_368,region_369,region_370,region_418,region_583,region_655,region_674,region_675,region_676,region_677,region_678,region_727,region_728,region_877,region_891,region_896,region_898,region_988	Actr3,Adnp,Cdh4,Dct,Dscam,Etv5,Id2,Lif,Lyn,Notch1,Olig2,Pax6,Ptprf,Robo1,Sox11,Sox2,Trim32,Vegfc,Xrcc4
GO Biological Process	GO:0072061	inner medullary collecting duct development	280	0.011355	1	0.348071	12.5865	0.158901	2	0.000153676	0.00193424	1235	0.0768508	1	0.534098	13.0122	0.0768508	1	1	0.000643501	1	region_936,region_937	Wnt7b
GO Biological Process	GO:0072060	outer medullary collecting duct development	280	0.011355	1	0.348071	12.5865	0.158901	2	0.000153676	0.00193424	1235	0.0768508	1	0.534098	13.0122	0.0768508	1	1	0.000643501	1	region_936,region_937	Wnt7b
GO Biological Process	GO:0016332	establishment or maintenance of polarity of embryonic epithelium	280	0.011355	1	0.348071	12.5865	0.158901	2	0.000153676	0.00193424	1235	0.0768508	1	0.534098	13.0122	0.0768508	1	1	0.000643501	1	region_936,region_937	Wnt7b
GO Biological Process	GO:0046533	negative regulation of photoreceptor cell differentiation	283	0.0115305	1	0.349704	4.6516	0.859918	4	0.000831643	0.00386847	1007	0.0504745	1	0.430212	5.20489	0.384254	2	5	0.001287	0.4	region_299,region_300,region_794,region_795	Notch1,Sox9
GO Biological Process	GO:0071901	negative regulation of protein serine/threonine kinase activity	284	0.0116	1	0.350573	2.01969	6.93176	14	0.00670383	0.0135397	513	0.00668375	1	0.111826	2.23067	5.37956	12	70	0.00772201	0.171429	region_101,region_23,region_24,region_306,region_477,region_478,region_572,region_580,region_660,region_735,region_792,region_830,region_857,region_871	Apc,Casp3,Cav3,Dab2ip,Dusp4,Dusp6,Hmgcr,Kat2b,Nr2f2,Prkca,Spred2,Tcfap4
GO Biological Process	GO:0071498	cellular response to fluid shear stress	285	0.0117146	1	0.352793	4.62956	0.864013	4	0.000835603	0.00386847	656	0.0168015	1	0.219828	8.67482	0.230552	2	3	0.001287	0.666667	region_648,region_649,region_650,region_920	Mef2c,Mtss1
GO Biological Process	GO:0015844	monoamine transport	286	0.0117424	1	0.352394	3.23804	1.85297	6	0.00179204	0.00580271	748	0.023295	1	0.2673	2.95732	1.69072	5	22	0.0032175	0.227273	region_444,region_638,region_846,region_847,region_929,region_951	Cadps,Fcgr3,Park2,Pick1,Sykb
GO Biological Process	GO:0043087	regulation of GTPase activity	287	0.0118147	1	0.353331	1.41471	33.9292	48	0.0328135	0.0464217	134	5.24551e-06	0.0450222	0.000335986	2.04955	20.9803	43	273	0.0276705	0.157509	region_1033,region_128,region_133,region_141,region_159,region_171,region_186,region_257,region_269,region_270,region_271,region_274,region_304,region_306,region_308,region_313,region_346,region_350,region_351,region_352,region_394,region_395,region_399,region_404,region_426,region_442,region_515,region_545,region_546,region_600,region_708,region_709,region_713,region_723,region_724,region_758,re…	Agap1,Arhgap15,Arhgap18,Arhgap25,Arhgap29,Arhgap44,Arhgap6,Arhgap8,Bcl6,Ccr7,Dab2ip,Epha3,Epha4,Epha5,Fzd10,Garnl3,Gnao1,Gnaq,Gpr65,Htr2b,Pin1,Pkp4,Plcb1,Ptprn2,Ralgapa2,Rap1gap2,Rapgef2,Rasgrp3,Rgs1,Rgs12,Rgs13,Rgs4,Rgs6,Rictor,S1pr1,Sipa1l1,Stard13,Tbc1d1,Tbc1d2,Tbc1d22a,Tbc1d2b,Tiam2,Vav3
GO Biological Process	GO:0021782	glial cell development	288	0.0118346	1	0.352695	1.95945	7.6552	15	0.00740348	0.0145068	628	0.0137324	1	0.187683	2.20546	4.5342	10	59	0.00643501	0.169491	region_1013,region_172,region_216,region_217,region_218,region_353,region_4,region_423,region_625,region_636,region_674,region_675,region_676,region_677,region_678	Cntn2,Ercc2,Foxa2,Id2,Id4,Lyn,Pou3f1,Ppnr,Sox11,Sox4
GO Biological Process	GO:0033124	regulation of GTP catabolic process	289	0.0119532	1	0.354997	1.4137	33.9534	48	0.0328369	0.0464217	137	5.76857e-06	0.0495116	0.000361399	2.04207	21.0571	43	274	0.0276705	0.156934	region_1033,region_128,region_133,region_141,region_159,region_171,region_186,region_257,region_269,region_270,region_271,region_274,region_304,region_306,region_308,region_313,region_346,region_350,region_351,region_352,region_394,region_395,region_399,region_404,region_426,region_442,region_515,region_545,region_546,region_600,region_708,region_709,region_713,region_723,region_724,region_758,re…	Agap1,Arhgap15,Arhgap18,Arhgap25,Arhgap29,Arhgap44,Arhgap6,Arhgap8,Bcl6,Ccr7,Dab2ip,Epha3,Epha4,Epha5,Fzd10,Garnl3,Gnao1,Gnaq,Gpr65,Htr2b,Pin1,Pkp4,Plcb1,Ptprn2,Ralgapa2,Rap1gap2,Rapgef2,Rasgrp3,Rgs1,Rgs12,Rgs13,Rgs4,Rgs6,Rictor,S1pr1,Sipa1l1,Stard13,Tbc1d1,Tbc1d2,Tbc1d22a,Tbc1d2b,Tiam2,Vav3
GO Biological Process	GO:0030098	lymphocyte differentiation	290	0.0120392	1	0.356319	1.56926	19.1172	30	0.0184886	0.0290135	156	1.26188e-05	0.108307	0.000694278	2.43979	11.0665	27	144	0.0173745	0.1875	region_135,region_173,region_225,region_276,region_291,region_383,region_392,region_466,region_477,region_478,region_479,region_498,region_540,region_591,region_592,region_593,region_625,region_638,region_655,region_674,region_705,region_718,region_721,region_782,region_806,region_851,region_865,region_878,region_932,region_946	Apc,Bcl11b,Bcl6,Ccr7,Chd7,Egr1,Fzd7,Fzd8,Gata3,Hdac7,Id2,Il15,Jag2,Lef1,Malt1,Nfam1,Nhej1,Onecut1,Pknox1,Sox4,Sykb,Themis,Txk,Wnt4,Xrcc4,Zfp36l1,Zfp36l2
GO Biological Process	GO:0060282	positive regulation of oocyte development	291	0.0121204	1	0.357489	6.39698	0.468971	3	0.000453551	0.00290135	1698	0.147799	1	0.74709	6.50611	0.153702	1	2	0.000643501	0.5	region_110,region_111,region_112	Pde3a
GO Biological Process	GO:0050803	regulation of synapse structure and activity	292	0.0121586	1	0.357388	1.95299	7.68055	15	0.00742799	0.0145068	164	1.68135e-05	0.14431	0.000879939	3.84452	3.38144	13	44	0.00836551	0.295455	region_1006,region_191,region_213,region_242,region_347,region_364,region_552,region_586,region_648,region_649,region_650,region_781,region_792,region_925,region_929	Adnp,Ephb1,Mef2c,Musk,Ncan,Neurod2,Nlgn1,Pick1,Prkca,Ptk2,Ptprf,Slit1,Snap25
GO Biological Process	GO:0031128	developmental induction	293	0.0122236	1	0.358072	2.1437	5.5978	12	0.00541373	0.0116054	474	0.0054177	1	0.0981014	3.14088	2.22867	7	29	0.0045045	0.241379	region_225,region_244,region_245,region_246,region_266,region_439,region_440,region_441,region_482,region_74,region_794,region_795	Fgf1,Hipk1,Hipk2,Pou2f1,Sox2,Sox9,Wnt4
GO Biological Process	GO:0051642	centrosome localization	294	0.0122451	1	0.357482	3.70856	1.34823	5	0.0013039	0.00483559	3459	0.472618	1	1	1.62653	0.614806	1	8	0.000643501	0.125	region_458,region_459,region_460,region_461,region_462	Plxna2
GO Biological Process	GO:0070307	lens fiber cell development	295	0.0125688	1	0.365688	3.68394	1.35724	5	0.00131261	0.00483559	779	0.0267714	1	0.294967	4.33741	0.691657	3	9	0.0019305	0.333333	region_456,region_553,region_554,region_555,region_58	Bfsp2,Fgfr2,Prox1
GO Biological Process	GO:0060281	regulation of oocyte development	296	0.0129279	1	0.374866	6.24336	0.48051	3	0.00046471	0.00290135	2183	0.213298	1	0.838633	4.33741	0.230552	1	3	0.000643501	0.333333	region_110,region_111,region_112	Pde3a
GO Biological Process	GO:0022037	metencephalon development	297	0.0129461	1	0.374128	1.85007	9.18884	17	0.00888669	0.016441	513	0.00668375	1	0.111826	2.23067	5.37956	12	70	0.00772201	0.171429	region_206,region_207,region_305,region_325,region_396,region_404,region_414,region_415,region_521,region_522,region_537,region_538,region_563,region_564,region_729,region_781,region_824	Dab1,Gbx2,Gli2,Lmx1b,Myo16,Neurod1,Neurod2,Ntm,Ogdh,Rfx4,Rora,Serpine2
GO Biological Process	GO:0010564	regulation of cell cycle process	298	0.0130156	1	0.374876	1.48399	24.9328	37	0.024113	0.0357834	857	0.0327459	1	0.327955	1.44009	19.4432	28	253	0.018018	0.110672	region_110,region_111,region_112,region_2,region_225,region_236,region_276,region_293,region_313,region_325,region_342,region_346,region_4,region_456,region_457,region_465,region_468,region_477,region_478,region_563,region_564,region_58,region_625,region_674,region_675,region_676,region_677,region_678,region_727,region_728,region_794,region_795,region_832,region_835,region_839,region_856,region_8…	Apc,Dazl,Ercc2,Fgfr2,Gata6,Gm5136,Hmga2,Id2,Ino80,Ints7,Lef1,Lif,Mdm2,Myo16,Nanos2,Neurod1,Pde3a,Pkia,Pkp4,Plcb1,Prkcq,Prox1,Sox11,Sox4,Sox9,Tcfap4,Wac,Wnt4
GO Biological Process	GO:0043066	negative regulation of apoptosis	299	0.0130326	1	0.374109	1.30348	57.5382	75	0.0556462	0.0725338	198	4.91875e-05	0.422177	0.00213221	1.68261	35.6588	60	464	0.03861	0.12931	region_1012,region_1020,region_110,region_111,region_112,region_121,region_158,region_179,region_182,region_187,region_192,region_251,region_268,region_276,region_280,region_291,region_298,region_299,region_300,region_320,region_323,region_324,region_325,region_332,region_364,region_374,region_375,region_387,region_392,region_399,region_4,region_467,region_468,region_476,region_477,region_478,reg…	Aatf,Adnp,Angpt1,Apc,Araf,Bard1,Bcl11b,Bcl6,Casp3,Ccr7,Cd44,Cdh13,Cerkl,Chl1,Cited2,Cntfr,Cyr61,Dlx1,Ercc2,Eya1,Fgfr2,Foxc1,Foxo1,Gata3,Gata6,Gpam,Grik2,Hgf,Hif1a,Hipk2,Hmga2,Htr2b,Ihh,Insl3,Irs2,Kdm2b,Kitl,Lef1,Lhx3,Map3k7,Mdm2,Mef2c,Neurod1,Notch1,Pde3a,Pik3cg,Polb,Proc,Prok2,Rock1,Sort1,Sox4,Sox9,Tcfap4,Tgfb3,Tgfbr1,Tmbim6,Tox3,Trim32,Xrcc4
GO Biological Process	GO:0042127	regulation of cell proliferation	300	0.0132131	1	0.378025	1.20613	112.757	136	0.10905	0.131528	76	4.75673e-08	0.00040827	5.37198e-06	1.65928	68.7046	114	894	0.0733591	0.127517	region_1001,region_1012,region_1013,region_108,region_109,region_142,region_158,region_165,region_172,region_182,region_187,region_192,region_193,region_197,region_209,region_213,region_23,region_24,region_244,region_245,region_246,region_251,region_252,region_259,region_262,region_266,region_269,region_270,region_271,region_276,region_280,region_285,region_291,region_293,region_297,region_299,re…	Angpt1,Apc,Bcl11b,Bcl6,Bmp10,Casp3,Ccr7,Cdca7l,Cdh13,Cdh5,Cdkn2c,Cntfr,Cth,Ctla4,Cyr61,Dab2ip,Dach1,Dct,Dpp4,E2f7,Eef1e1,Egr1,Erbb4,Etv5,Eya1,Fezf2,Fgf1,Fgfr2,Foxo1,Fzd7,Gab2,Gata3,Gata6,Gli2,Gnrhr,Gpam,Hif1a,Hipk1,Hipk2,Hmga2,Htr2b,Id2,Id4,Ihh,Il15,Inhba,Insl3,Irs2,Itgb1,Jag2,Jarid2,Kat2b,Kdm2b,Kdm4c,Kitl,Klf5,Lef1,Lif,Lifr,Lyn,Mab21l2,Mef2c,Mtss1,Myo16,Nfib,Notch1,Nr2f2,Nr3c2,Nrarp,Osmr,Pax6,Pd…
GO Biological Process	GO:0040008	regulation of growth	301	0.0132429	1	0.37762	1.31924	52.3027	69	0.0505829	0.0667311	150	9.31545e-06	0.0799545	0.00053303	1.77844	33.7375	60	439	0.03861	0.136674	region_1001,region_1006,region_1007,region_1012,region_1013,region_108,region_109,region_119,region_120,region_124,region_126,region_140,region_173,region_187,region_191,region_192,region_20,region_209,region_226,region_276,region_280,region_285,region_306,region_322,region_339,region_342,region_346,region_364,region_368,region_369,region_370,region_371,region_392,region_396,region_414,region_435…	1600027N09Rik,Adnp,Armc10,Bcl6,Bmp10,Cdh13,Cdh4,Cdkn2c,Chd7,Crim1,Cth,Cyr61,Dab2,Dab2ip,Dscam,Dusp6,Ei24,Epc1,Fbp1,Fgfr2,Foxc1,Gap43,Gata6,Gpam,Grem1,Hif1a,Hmga2,Igfbp7,Ihh,Inhba,Ino80,Lef1,Mc4r,Mef2c,Mul1,Musk,Ndnl2,Nrp1,Phb,Plcb1,Plxna4,Ppnr,Prox1,Ptk2,Rerg,Scd1,Sema3a,Serpine2,Slit1,Slit3,Smarca2,Tcfcp2l1,Tgfbr1,Tgfbr2,Tirap,Tnr,Trim32,Ube2e3,Ucn,Wisp3
GO Biological Process	GO:0031329	regulation of cellular catabolic process	302	0.0134872	1	0.383313	1.33058	48.8507	65	0.0472444	0.0628627	181	2.50601e-05	0.215091	0.00118835	1.74928	32.5847	57	424	0.0366795	0.134434	region_1033,region_127,region_128,region_133,region_141,region_159,region_171,region_180,region_186,region_257,region_269,region_270,region_271,region_274,region_304,region_306,region_308,region_313,region_314,region_346,region_350,region_351,region_352,region_394,region_395,region_399,region_404,region_426,region_442,region_515,region_545,region_546,region_561,region_563,region_564,region_595,re…	Abhd5,Agap1,Arhgap15,Arhgap18,Arhgap25,Arhgap29,Arhgap44,Arhgap6,Arhgap8,Bcl6,Ccr7,Cnr1,Dab2,Dab2ip,Dap,Epha3,Epha4,Epha5,Fbp1,Fzd10,Garnl3,Gnao1,Gnaq,Gpr65,Hif1a,Htr2b,Irs2,Mdm2,N4bp1,Park2,Pin1,Pkp4,Plcb1,Ppara,Ppp1cb,Psmd14,Ptprn2,Ralgapa2,Rap1gap2,Rapgef2,Rasgrp3,Rgs1,Rgs12,Rgs13,Rgs4,Rgs6,Rictor,S1pr1,Sipa1l1,Stard13,Tbc1d1,Tbc1d2,Tbc1d22a,Tbc1d2b,Tiam2,Trib1,Vav3
GO Biological Process	GO:0030099	myeloid cell differentiation	303	0.0135308	1	0.383283	1.69235	12.9997	22	0.0125722	0.0212766	580	0.0106197	1	0.157153	1.80169	9.9906	18	130	0.011583	0.138461	region_172,region_276,region_277,region_291,region_346,region_39,region_4,region_421,region_50,region_524,region_559,region_648,region_649,region_650,region_720,region_802,region_803,region_851,region_867,region_868,region_878,region_914	Bcl6,Cited2,Dyrk3,Epas1,Ercc2,Gab2,Gata3,Lef1,Lyn,Mef2c,Pknox1,Plcb1,Rcor1,Sox6,Tet2,Tgfbr2,Tirap,Tm7sf4
GO Biological Process	GO:0043069	negative regulation of programmed cell death	304	0.013619	1	0.384512	1.29818	58.5433	76	0.0566183	0.073501	191	3.59657e-05	0.308693	0.0016162	1.69242	36.043	61	469	0.0392535	0.130064	region_1012,region_1020,region_110,region_111,region_112,region_121,region_158,region_179,region_182,region_187,region_192,region_251,region_268,region_276,region_280,region_291,region_298,region_299,region_300,region_320,region_323,region_324,region_325,region_332,region_364,region_372,region_374,region_375,region_387,region_392,region_399,region_4,region_467,region_468,region_476,region_477,reg…	Aatf,Adnp,Angpt1,Apc,Araf,Bard1,Bcl11b,Bcl6,Bhlhe23,Casp3,Ccr7,Cd44,Cdh13,Cerkl,Chl1,Cited2,Cntfr,Cyr61,Dlx1,Ercc2,Eya1,Fgfr2,Foxc1,Foxo1,Gata3,Gata6,Gpam,Grik2,Hgf,Hif1a,Hipk2,Hmga2,Htr2b,Ihh,Insl3,Irs2,Kdm2b,Kitl,Lef1,Lhx3,Map3k7,Mdm2,Mef2c,Neurod1,Notch1,Pde3a,Pik3cg,Polb,Proc,Prok2,Rock1,Sort1,Sox4,Sox9,Tcfap4,Tgfb3,Tgfbr1,Tmbim6,Tox3,Trim32,Xrcc4
GO Biological Process	GO:0031345	negative regulation of cell projection organization	305	0.0136533	1	0.384216	1.87935	8.51357	16	0.00823363	0.0154739	333	0.0012154	1	0.0313266	2.86269	3.84254	11	50	0.00707851	0.22	region_1006,region_119,region_120,region_206,region_207,region_213,region_394,region_395,region_435,region_436,region_437,region_512,region_521,region_522,region_614,region_925	Dab1,Epha4,Itgb1,Mbp,Nrp1,Ntm,Ptk2,Ptprf,Sema3a,Slit1,Tnr
GO Biological Process	GO:0007521	muscle cell fate determination	306	0.013761	1	0.385983	4.41016	0.906996	4	0.000877172	0.00386847	483	0.00590254	1	0.104889	13.0122	0.153702	2	2	0.001287	1	region_648,region_649,region_650,region_771	Mef2c,Tbx2
GO Biological Process	GO:0001866	NK T cell proliferation	307	0.01405	1	0.392804	6.04989	0.495876	3	0.000479571	0.00290135	1698	0.147799	1	0.74709	6.50611	0.153702	1	2	0.000643501	0.5	region_591,region_592,region_593	Il15
GO Biological Process	GO:0009132	nucleoside diphosphate metabolic process	308	0.0141248	1	0.393615	3.57527	1.3985	5	0.00135251	0.00483559	3172	0.387359	1	1	1.34609	2.22867	3	29	0.0019305	0.103448	region_1005,region_675,region_676,region_677,region_776	Cmpk2,Entpd1,Nme1
GO Biological Process	GO:0022604	regulation of cell morphogenesis	309	0.0141411	1	0.392792	1.41657	31.7668	45	0.0307222	0.0435203	222	0.000121478	1	0.00469661	1.93799	18.0599	35	235	0.0225225	0.148936	region_1006,region_119,region_120,region_206,region_207,region_213,region_229,region_252,region_263,region_276,region_299,region_300,region_308,region_339,region_364,region_368,region_369,region_370,region_394,region_395,region_418,region_423,region_435,region_436,region_437,region_480,region_508,region_512,region_517,region_614,region_70,region_708,region_711,region_727,region_728,region_787,reg…	Actr3,Adnp,Arhgap15,Cdc42se1,Cdh4,Cntn2,Dab1,Diap1,Dscam,Epha3,Epha4,Fmnl1,Fmnl3,Fyn,Grem1,Lef1,Lif,Mbp,Nefm,Notch1,Nrp1,Pdpn,Plxna4,Ptk2,Ptprf,Rhoq,Robo1,Sema3a,Sipa1l1,Slit1,Smad2,Tbx20,Tgfb3,Tnr,Wwtr1
GO Biological Process	GO:0048514	blood vessel morphogenesis	310	0.0148516	1	0.411197	1.34115	44.7376	60	0.0432665	0.0580271	74	4.54058e-08	0.000389718	5.26645e-06	2.23442	22.8247	51	297	0.0328185	0.171717	region_102,region_152,region_153,region_164,region_165,region_173,region_179,region_185,region_187,region_23,region_24,region_269,region_270,region_271,region_276,region_280,region_297,region_299,region_300,region_301,region_339,region_374,region_375,region_392,region_404,region_438,region_456,region_482,region_517,region_552,region_559,region_58,region_583,region_609,region_610,region_614,region…	Angpt1,Cdh13,Chd7,Cited2,Cyr61,Epas1,Ephb1,Ephb4,Eya1,Fgf1,Fgfr2,Foxc1,Gbx2,Grem1,Hdac7,Hif1a,Ihh,Itgb1,Klf5,Lef1,Map3k7,Meis1,Myo18b,Notch1,Nr2f2,Nrarp,Nrcam,Nrp1,Ntrk2,Pdgfa,Pknox1,Plxnd1,Prok2,Prox1,Prrx1,Ptk2,Qk,Robo1,S1pr1,Shb,Sox4,Tbx20,Tbx4,Tcf21,Tgfbr1,Tgfbr2,Vav2,Vav3,Vegfc,Wnt7b,Zfp36l1
GO Biological Process	GO:0050865	regulation of cell activation	311	0.0150124	1	0.414314	1.41109	31.8903	45	0.0308417	0.0435203	438	0.00384257	1	0.0752986	1.61466	21.0571	34	274	0.021879	0.124088	region_1003,region_1012,region_165,region_180,region_229,region_237,region_264,region_269,region_270,region_291,region_293,region_297,region_315,region_384,region_39,region_392,region_396,region_414,region_415,region_498,region_524,region_537,region_538,region_559,region_563,region_564,region_580,region_591,region_592,region_593,region_634,region_638,region_648,region_649,region_650,region_658,re…	Ap3b1,Bcl6,Casp3,Ccr7,Cd83,Cnr1,Ctla4,Dpp4,Gab2,Gata3,Gli2,Gpam,Id2,Ihh,Il15,Il33,Irs2,Malt1,Mef2c,Nfam1,Nrarp,Pag1,Pdgfa,Pdpn,Peli1,Prkcq,Rora,Serpine2,Sox11,Sykb,Tgfbr2,Tirap,Vav3,Vtcn1
GO Biological Process	GO:0043507	positive regulation of JUN kinase activity	312	0.0150495	1	0.414005	2.08113	5.76611	12	0.00557651	0.0116054	299	0.000698777	1	0.0200589	3.25306	3.07403	10	40	0.00643501	0.25	region_159,region_179,region_226,region_306,region_309,region_394,region_395,region_638,region_777,region_782,region_936,region_937	Ccr7,Dab2ip,Epha4,Fzd10,Map3k7,Mul1,Spag9,Sykb,Wnt7b,Zeb2
GO Biological Process	GO:0007154	cell communication	313	0.0152525	1	0.418251	1.09471	356.26	390	0.344546	0.377176	2012	0.166186	1	0.708936	1.04547	347.212	363	4518	0.233591	0.0803453	region_1,region_1002,region_1004,region_1005,region_1006,region_1013,region_1016,region_1017,region_102,region_1020,region_1030,region_1033,region_105,region_108,region_109,region_11,region_110,region_111,region_112,region_115,region_118,region_121,region_126,region_128,region_130,region_135,region_136,region_14,region_141,region_142,region_153,region_154,region_155,region_159,region_164,region_1…	Abca1,Adcy2,Adcy8,Adnp,Adrbk2,Agap1,Amelx,Angpt1,Apc,Apoa1,Araf,Arhgap15,Arhgap18,Arhgap25,Arhgap29,Arhgap44,Arhgap6,Arhgap8,Arl4a,Arl4c,Arl4d,Arl5b,Arntl,Arrdc3,Arrdc4,Atg10,Atp1a3,Atxn1,Azi2,Bai2,Bcar3,Bcl6,Bmp10,Bmpr1b,C130060K24Rik,Cacng4,Cadps,Ccnd3,Ccne1,Ccr7,Cd247,Cd44,Cdc42bpa,Cdh13,Cerkl,Chrm3,Cited2,Clnk,Cngb1,Cnr1,Cntfr,Cntn1,Cntn2,Cntn6,Cntnap5a,Cntnap5c,Cradd,Csf3r,Csnk1g3,Ctla4,Cul3…
GO Biological Process	GO:0045940	positive regulation of steroid metabolic process	314	0.0153038	1	0.418321	3.50198	1.42776	5	0.00138081	0.00483559	796	0.027934	1	0.301203	2.82875	1.76757	5	23	0.0032175	0.217391	region_1007,region_21,region_225,region_482,region_529	Apoa1,Fgf1,Igf1r,Scd1,Wnt4
GO Biological Process	GO:0051781	positive regulation of cell division	315	0.0153784	1	0.419026	2.15646	5.10095	11	0.00493322	0.0106383	428	0.00360148	1	0.0722232	2.65556	3.76569	10	49	0.00643501	0.204082	region_165,region_21,region_259,region_313,region_399,region_477,region_478,region_482,region_58,region_583,region_711	Apc,Fgf1,Fgfr2,Htr2b,Igf1r,Pdgfa,Pdgfc,Pkp4,Tgfb3,Vegfc
GO Biological Process	GO:0050793	regulation of developmental process	316	0.0154824	1	0.420524	1.16922	149.672	175	0.144751	0.169246	72	2.99011e-08	0.000256642	3.56447e-06	1.57388	90.2228	142	1174	0.0913771	0.120954	region_1006,region_101,region_1013,region_1015,region_11,region_110,region_111,region_112,region_113,region_114,region_119,region_120,region_121,region_165,region_172,region_180,region_187,region_191,region_192,region_197,region_2,region_206,region_207,region_213,region_221,region_222,region_225,region_229,region_232,region_233,region_238,region_239,region_242,region_244,region_245,region_246,reg…	Actr3,Adamts9,Adnp,Ank,Ap3b1,Apc,Arhgap15,Bai2,Bcl6,Bcor,Bhlhe23,Bmp10,Bmpr1b,Camk1d,Car2,Cav3,Ccne1,Ccr7,Cd83,Cdc42se1,Cdh4,Cited2,Cnr1,Cntn2,Cntn4,Ctla4,Cyr61,Dab1,Dct,Diap1,Dlx1,Dscam,Dusp6,Egr1,Epha3,Epha4,Ephb1,Errfi1,Etv5,Eya1,Fbn2,Fez1,Fgf1,Fgfr2,Fmnl1,Fmnl3,Foxa2,Fyn,Fzd7,Gata3,Gata6,Gli2,Gnaq,Gpr98,Grem1,Hdac7,Hgf,Hif1a,Hmga2,Hmgcr,Id2,Id4,Ihh,Il15,Inhba,Inpp5e,Irx3,Itgb1,Jph2,Kitl,Lama3…
GO Biological Process	GO:0051249	regulation of lymphocyte activation	317	0.0155087	1	0.41991	1.46524	25.2518	37	0.0244214	0.0357834	571	0.0100421	1	0.150948	1.60425	16.8303	27	219	0.0173745	0.123288	region_1012,region_237,region_264,region_269,region_270,region_291,region_293,region_297,region_315,region_384,region_392,region_414,region_415,region_498,region_524,region_559,region_563,region_564,region_580,region_591,region_592,region_593,region_634,region_638,region_648,region_649,region_650,region_658,region_674,region_675,region_676,region_677,region_678,region_737,region_782,region_878,re…	Ap3b1,Bcl6,Casp3,Ccr7,Cd83,Ctla4,Dpp4,Gata3,Gli2,Gpam,Id2,Ihh,Il15,Irs2,Malt1,Mef2c,Nfam1,Nrarp,Pag1,Peli1,Prkcq,Sox11,Sykb,Tgfbr2,Tirap,Vav3,Vtcn1
GO Biological Process	GO:0002866	positive regulation of acute inflammatory response to antigenic stimulus	318	0.0156203	1	0.421599	5.81115	0.516249	3	0.000499274	0.00290135	699	0.0189133	1	0.232236	4.87958	0.614806	3	8	0.0019305	0.375	region_180,region_444,region_782	Ccr7,Cnr1,Fcgr3
GO Biological Process	GO:0042503	tyrosine phosphorylation of Stat3 protein	319	0.0156836	1	0.421982	10.606	0.188573	2	0.000182373	0.00193424	2513	0.273765	1	0.93503	3.25306	0.307403	1	4	0.000643501	0.25	region_727,region_728	Lif
GO Biological Process	GO:0032967	positive regulation of collagen biosynthetic process	320	0.0157292	1	0.421885	4.23438	0.944649	4	0.000913587	0.00386847	631	0.0141507	1	0.192481	4.00376	0.99906	4	13	0.002574	0.307692	region_126,region_225,region_392,region_711	Ihh,Tgfb3,Ucn,Wnt4
GO Biological Process	GO:0000122	negative regulation of transcription from RNA polymerase II promoter	321	0.015787	1	0.422118	1.28902	58.9598	76	0.057021	0.073501	106	1.074e-06	0.00921815	8.69637e-05	1.88987	32.2773	61	420	0.0392535	0.145238	region_100,region_1015,region_158,region_184,region_225,region_23,region_236,region_24,region_240,region_244,region_245,region_246,region_251,region_252,region_266,region_267,region_276,region_291,region_299,region_300,region_320,region_329,region_353,region_414,region_415,region_438,region_456,region_464,region_466,region_468,region_479,region_50,region_504,region_505,region_506,region_508,regio…	Bcl6,Bcor,Cited2,Dach1,Ddx20,Dlx1,Egr1,Epc1,Fezf2,Fgfr2,Foxa2,Foxc1,Foxi1,Foxo1,Fzd8,Gata3,Gata6,Gli2,Hdac7,Hipk1,Hipk2,Hmga2,Id2,Id4,Jarid2,Kdm2b,Klf12,Lef1,Lmcd1,Maf,Mdm2,Mef2c,Nfix,Notch1,Npcd,Nr2f1,Nr2f2,Olig2,Pax5,Phb,Phf21a,Pkia,Ppara,Prox1,Prrx1,Rcor1,Rybp,Skor2,Sox11,Sox2,Sox6,Tbl1xr1,Tbx2,Tbx20,Tcf21,Tcf4,Tcfcp2l1,Wnt4,Wnt7b,Wwtr1,Zfhx3
GO Biological Process	GO:0042415	norepinephrine metabolic process	322	0.015906	1	0.423978	3.4671	1.44213	5	0.00139471	0.00483559	699	0.0189133	1	0.232236	4.87958	0.614806	3	8	0.0019305	0.375	region_291,region_846,region_847,region_867,region_868	Epas1,Gata3,Park2
GO Biological Process	GO:0048041	focal adhesion assembly	323	0.0160081	1	0.42538	4.21167	0.949741	4	0.000918512	0.00386847	966	0.0468647	1	0.416397	3.54879	0.845359	3	11	0.0019305	0.272727	region_1033,region_154,region_155,region_212	Arhgap6,Pxn,Tesk2
GO Biological Process	GO:0003300	cardiac muscle hypertrophy	324	0.0160244	1	0.424498	4.21036	0.950036	4	0.000918797	0.00386847	821	0.0318949	1	0.333439	6.50611	0.307403	2	4	0.001287	0.5	region_399,region_648,region_649,region_650	Htr2b,Mef2c
GO Biological Process	GO:0007265	Ras protein signal transduction	325	0.016107	1	0.425374	1.9933	6.52187	13	0.00630741	0.0125725	928	0.0406862	1	0.376304	1.85889	5.37956	10	70	0.00643501	0.142857	region_190,region_467,region_49,region_529,region_585,region_609,region_610,region_622,region_623,region_624,region_861,region_878,region_972	Abca1,Apoa1,Bcl6,Cdh13,Dok2,Elmo1,Psd3,Rasgrp3,Rock1,Rras2
GO Biological Process	GO:0072009	nephron epithelium development	326	0.0161361	1	0.424836	1.80363	9.42544	17	0.00911552	0.016441	240	0.000194892	1	0.00696983	3.49108	3.15088	11	41	0.00707851	0.268293	region_225,region_299,region_300,region_339,region_447,region_448,region_599,region_644,region_648,region_649,region_650,region_794,region_795,region_866,region_920,region_936,region_937	Grem1,Irx1,Irx3,Kif26b,Mef2c,Mtss1,Notch1,Six2,Sox9,Wnt4,Wnt7b
GO Biological Process	GO:0060563	neuroepithelial cell differentiation	327	0.0161683	1	0.424381	3.45238	1.44828	5	0.00140065	0.00483559	483	0.00590254	1	0.104889	13.0122	0.153702	2	2	0.001287	1	region_625,region_675,region_676,region_677,region_678	Sox11,Sox4
GO Biological Process	GO:0045834	positive regulation of lipid metabolic process	328	0.0162206	1	0.424455	1.84085	8.69165	16	0.00840585	0.0154739	589	0.0115233	1	0.16792	2.0138	6.45547	13	84	0.00836551	0.154762	region_1007,region_1012,region_21,region_225,region_269,region_270,region_280,region_301,region_482,region_529,region_561,region_563,region_564,region_867,region_868,region_937	Abhd5,Apoa1,Cyr61,Fgf1,Gpam,Igf1r,Irs2,Ppara,Prkce,Scd1,Vav2,Vav3,Wnt4
GO Biological Process	GO:0018960	4-nitrophenol metabolic process	329	0.0163105	1	0.42551	60.8094	0.0164448	1	1.59041e-05	0.000967118	1235	0.0768508	1	0.534098	13.0122	0.0768508	1	1	0.000643501	1	region_56	Sult1a1
GO Biological Process	GO:0043584	nose development	330	0.0163293	1	0.42471	2.71589	2.57742	7	0.00249267	0.00676983	1200	0.072471	1	0.518349	3.00282	0.99906	3	13	0.0019305	0.230769	region_173,region_244,region_245,region_246,region_439,region_440,region_441	Chd7,Pou2f1,Sox2
GO Biological Process	GO:0060297	regulation of sarcomere organization	331	0.0165749	1	0.429795	3.43013	1.45767	5	0.00140974	0.00483559	442	0.00402539	1	0.0781672	7.80734	0.384254	3	5	0.0019305	0.6	region_101,region_456,region_648,region_649,region_650	Cav3,Mef2c,Prox1
GO Biological Process	GO:0045580	regulation of T cell differentiation	332	0.0166	1	0.429151	1.87876	7.98398	15	0.00772146	0.0145068	557	0.00934774	1	0.144042	2.139	5.61011	12	73	0.00772201	0.164384	region_291,region_297,region_384,region_392,region_414,region_415,region_559,region_591,region_592,region_593,region_634,region_638,region_658,region_782,region_878	Ap3b1,Bcl6,Ccr7,Cd83,Ctla4,Gata3,Gli2,Ihh,Il15,Nrarp,Sykb,Tgfbr2
GO Biological Process	GO:0010873	positive regulation of cholesterol esterification	333	0.0168881	1	0.435286	10.1954	0.196167	2	0.000189717	0.00193424	1160	0.0719162	1	0.532118	4.33741	0.461105	2	6	0.001287	0.333333	region_1007,region_529	Apoa1,Scd1
GO Biological Process	GO:0045168	cell-cell signaling involved in cell fate commitment	334	0.0171276	1	0.440138	2.04251	5.87512	12	0.00568193	0.0116054	511	0.00660643	1	0.110965	3.03619	2.30552	7	30	0.0045045	0.233333	region_225,region_244,region_245,region_246,region_266,region_439,region_440,region_441,region_482,region_74,region_794,region_795	Fgf1,Hipk1,Hipk2,Pou2f1,Sox2,Sox9,Wnt4
GO Biological Process	GO:0010629	negative regulation of gene expression	335	0.0173398	1	0.444261	1.22093	91.7332	112	0.0887169	0.108317	153	1.0218e-05	0.0877015	0.000573213	1.57253	57.8687	91	753	0.0585586	0.12085	region_100,region_1001,region_1015,region_113,region_114,region_158,region_184,region_213,region_225,region_23,region_236,region_24,region_240,region_244,region_245,region_246,region_251,region_252,region_266,region_267,region_276,region_291,region_299,region_300,region_320,region_329,region_339,region_344,region_346,region_353,region_364,region_391,region_414,region_415,region_438,region_439,reg…	Adnp,Atxn1,Basp1,Bcl6,Bcor,Bhlhe40,C1d,Cited2,Cops2,Ctbp2,Dab2,Dach1,Dap,Ddx20,Dlx1,Egr1,Eif2c2,Epc1,Fezf2,Fgfr2,Foxa2,Foxc1,Foxi1,Foxo1,Fyn,Fzd8,Gata3,Gata6,Gli2,Grem1,Hdac7,Hipk1,Hipk2,Hmga2,Id2,Id4,Jarid2,Kdm2b,Kdm4a,Klf12,Lef1,Lmcd1,Maf,Max,Mdm2,Mef2c,Ndfip2,Nfix,Notch1,Npcd,Nr2f1,Nr2f2,Olig2,Pax5,Phb,Phf21a,Pkia,Plcb1,Pou2f1,Ppara,Prox1,Prrx1,Purb,Rcor1,Rybp,Skor2,Slit3,Smad2,Smarca2,Snd1,So…
GO Biological Process	GO:0006268	DNA unwinding involved in replication	336	0.0174516	1	0.445795	10.018	0.19964	2	0.000193076	0.00193424	3459	0.472618	1	1	1.62653	0.614806	1	8	0.000643501	0.125	region_730,region_731	Purb
GO Biological Process	GO:0045685	regulation of glial cell differentiation	337	0.0175967	1	0.448167	1.82269	8.77826	16	0.00848961	0.0154739	233	0.000168877	1	0.00622089	3.32227	3.61199	12	47	0.00772201	0.255319	region_1013,region_206,region_207,region_299,region_300,region_320,region_394,region_395,region_423,region_531,region_636,region_674,region_727,region_728,region_839,region_896	Cntn2,Dab1,Dlx1,Epha4,Hmga2,Id2,Id4,Lif,Lingo1,Notch1,Olig2,Ppnr
GO Biological Process	GO:0043405	regulation of MAP kinase activity	338	0.0177075	1	0.449656	1.52023	19.7338	30	0.0190849	0.0290135	322	0.000990001	1	0.0263887	1.94794	12.8341	25	167	0.0160875	0.149701	region_101,region_108,region_109,region_121,region_154,region_155,region_159,region_165,region_179,region_226,region_306,region_309,region_394,region_395,region_399,region_572,region_638,region_660,region_711,region_735,region_777,region_781,region_782,region_792,region_793,region_830,region_921,region_922,region_936,region_937	Cav3,Ccr7,Cdk12,Dab2ip,Dusp4,Dusp6,Epha4,Fzd10,Hgf,Hmgcr,Htr2b,Map2k6,Map3k7,Mul1,Pde6h,Pdgfa,Prkca,Pxn,Spag9,Spred2,Sykb,Tgfb3,Trib1,Wnt7b,Zeb2
GO Biological Process	GO:0043500	muscle adaptation	339	0.0177308	1	0.448919	2.94911	2.03451	6	0.00196761	0.00580271	2709	0.293096	1	0.928623	1.85889	1.07591	2	14	0.001287	0.142857	region_591,region_592,region_593,region_648,region_649,region_650	Il15,Mef2c
GO Biological Process	GO:0034213	quinolinate catabolic process	340	0.0177768	1	0.448758	55.7522	0.0179365	1	1.73467e-05	0.000967118	1235	0.0768508	1	0.534098	13.0122	0.0768508	1	1	0.000643501	1	region_57	Qprt
GO Biological Process	GO:0003180	aortic valve morphogenesis	341	0.017867	1	0.449713	4.07196	0.982327	4	0.000950026	0.00386847	442	0.00402539	1	0.0781672	7.80734	0.384254	3	5	0.0019305	0.6	region_291,region_299,region_300,region_517	Gata3,Notch1,Tbx20
GO Biological Process	GO:0030855	epithelial cell differentiation	342	0.017928	1	0.449929	1.44165	26.3587	38	0.025492	0.0367505	292	0.000672427	1	0.0197652	1.86778	16.0618	30	209	0.019305	0.143541	region_197,region_216,region_217,region_218,region_225,region_23,region_24,region_271,region_291,region_299,region_300,region_334,region_339,region_353,region_383,region_392,region_414,region_456,region_468,region_50,region_534,region_540,region_58,region_580,region_60,region_648,region_649,region_650,region_665,region_674,region_718,region_804,region_866,region_904,region_905,region_920,region_9…	Basp1,Bcl11b,Casp3,Fem1b,Fgfr2,Foxa2,Fzd7,Gata3,Gata6,Grem1,Id2,Ihh,Insc,Mef2c,Mgmt,Mtss1,Nfib,Notch1,Nr2f2,Onecut1,Pax6,Pde4d,Pou3f1,Prox1,S1pr1,Six2,Tcf21,Tcfcp2l1,Wnt4,Wnt7b
GO Biological Process	GO:0043408	regulation of MAPKKK cascade	343	0.0179653	1	0.449551	1.40653	30.5717	43	0.0295665	0.0415861	214	0.000100313	0.860986	0.0040233	1.9357	18.5979	36	242	0.023166	0.14876	region_101,region_144,region_159,region_165,region_178,region_179,region_21,region_226,region_244,region_245,region_246,region_251,region_280,region_306,region_309,region_332,region_346,region_394,region_395,region_477,region_478,region_515,region_524,region_552,region_572,region_58,region_614,region_638,region_727,region_728,region_735,region_74,region_777,region_782,region_792,region_799,region…	Angpt1,Apc,Cav3,Ccr7,Cd44,Cnksr3,Cyr61,Dab2ip,Dusp4,Dusp6,Epha4,Epha7,Ephb1,Fgfr2,Foxo1,Fzd10,Grik2,Hipk2,Igf1r,Itgb1,Lif,Map3k7,Mul1,Pdgfa,Pin1,Plcb1,Ppef2,Prkca,Prkce,Sox2,Spag9,Spred2,Sykb,Tirap,Wnt7b,Zeb2
GO Biological Process	GO:0044246	regulation of multicellular organismal metabolic process	344	0.0179726	1	0.448427	3.35829	1.48885	5	0.0014399	0.00483559	561	0.00978703	1	0.149736	3.61451	1.38331	5	18	0.0032175	0.277778	region_126,region_225,region_392,region_500,region_711	Ihh,Mc4r,Tgfb3,Ucn,Wnt4
GO Biological Process	GO:0009186	deoxyribonucleoside diphosphate metabolic process	345	0.0179793	1	0.447294	5.50674	0.544787	3	0.000526873	0.00290135	2513	0.273765	1	0.93503	3.25306	0.307403	1	4	0.000643501	0.25	region_675,region_676,region_677	Cmpk2
GO Biological Process	GO:2000179	positive regulation of neural precursor cell proliferation	346	0.0180723	1	0.448307	2.10366	5.22898	11	0.00505704	0.0106383	378	0.00218651	1	0.0496476	3.64342	1.92127	7	25	0.0045045	0.28	region_172,region_244,region_245,region_246,region_299,region_300,region_334,region_414,region_415,region_583,region_988	Dct,Gli2,Lyn,Notch1,Pax6,Sox2,Vegfc
GO Biological Process	GO:0023052	signaling	347	0.0182609	1	0.45168	1.09373	345.605	378	0.33424	0.365571	2083	0.186315	1	0.767713	1.04276	336.606	351	4380	0.225869	0.080137	region_1004,region_1005,region_1006,region_1013,region_1016,region_1017,region_102,region_1020,region_1030,region_1033,region_105,region_108,region_109,region_11,region_110,region_111,region_112,region_115,region_118,region_121,region_126,region_128,region_130,region_135,region_136,region_14,region_141,region_142,region_153,region_154,region_155,region_159,region_164,region_165,region_17,region_1…	Abca1,Adcy2,Adcy8,Adnp,Adrbk2,Agap1,Amelx,Angpt1,Apc,Apoa1,Araf,Arhgap15,Arhgap18,Arhgap25,Arhgap29,Arhgap44,Arhgap6,Arhgap8,Arl4a,Arl4c,Arl4d,Arl5b,Arntl,Arrdc3,Arrdc4,Atg10,Atp1a3,Atxn1,Azi2,Bai2,Bcar3,Bcl6,Bmp10,Bmpr1b,C130060K24Rik,Cacng4,Cadps,Ccnd3,Ccne1,Ccr7,Cd247,Cd44,Cdc42bpa,Cdh13,Cerkl,Chrm3,Cited2,Clnk,Cngb1,Cnr1,Cntfr,Cntn1,Cntn2,Cntn6,Cntnap5a,Cntnap5c,Cradd,Csf3r,Csnk1g3,Ctla4,Cul3…
GO Biological Process	GO:2000648	positive regulation of stem cell proliferation	348	0.0182982	1	0.451303	3.34251	1.49588	5	0.0014467	0.00483559	656	0.0168015	1	0.219828	8.67482	0.230552	2	3	0.001287	0.666667	region_675,region_676,region_677,region_678,region_839	Hmga2,Sox11
[truncated: 6,104 more rows]

## Sheet: SOX2-BRN2 only TetO-Brn2 
# Ontology	ID	Desc	BinomRank	BinomP	BinomBonfP	BinomFdrQ	RegionFoldEnrich	ExpRegions	ObsRegions	GenomeFrac	SetCov	HyperRank	HyperP	HyperBonfP	HyperFdrQ	GeneFoldEnrich	ExpGenes	ObsGenes	TotalGenes	GeneSetCov	TermCov	Regions	Genes
GO Molecular Function	GO:0019770	IgG receptor activity	1	6.88869e-05	0.224158	0.224158	39.4641	0.0760185	3	0.000108443	0.0042796	203	0.0944883	1	1	10.3274	0.09683	1	2	0.00102145	0.5	region_318,region_319,region_320	Fcgr3
[truncated: 6,899 more rows]
